# Supplementary material for: Mapping the emotional face. How individual face parts contribute to successful emotion recognition
Source: PLoS One. 2017 May 11;12(5):e0177239. doi: 10.1371/journal.pone.0177239 (PMC5426715; doi:10.1371/journal.pone.0177239)
Supplement: S1 Code — (ZIP) [file pone.0177239.s003.zip › app/arrays.py]

import random
import pickle

import sys
import csv

import datetime

# each trial in the tracker list is represented by a dict that carries all important
# information. This function creates such a dict each time a new trial occurs
def make_entry():
    d = {
        'time':{},
        'cumtime':{},
        'express':{},
        'ident':{},
        'button':{},
        'filenames':{},
        'evaluation':{}
    }
    return d
