# Supplementary material for: Mapping the emotional face. How individual face parts contribute to successful emotion recognition
Source: PLoS One. 2017 May 11;12(5):e0177239. doi: 10.1371/journal.pone.0177239 (PMC5426715; doi:10.1371/journal.pone.0177239)
Supplement: S1 Code — (ZIP) [file pone.0177239.s003.zip › app/static/arrays/array12.txt]

(dp0
S'expressions'
p1
(lp2
I0
aI5
aI6
aI4
aI2
aI6
aI1
aI3
aI2
aI1
aI0
aI5
aI3
aI4
aI4
aI1
aI0
aI5
aI3
aI2
aI4
aI1
aI5
aI6
aI3
aI2
aI0
aI6
aI1
aI0
aI6
aI4
aI3
aI5
aI2
aI5
aI0
aI3
aI2
aI6
aI1
aI4
aI2
aI6
aI2
aI6
aI1
aI4
aI4
aI0
aI5
aI1
aI5
aI3
aI3
aI0
aI4
aI3
aI0
aI2
aI0
aI3
aI4
aI6
aI2
aI5
aI1
aI6
aI1
aI5
aI5
aI2
aI4
aI1
aI6
aI6
aI4
aI3
aI3
aI0
aI2
aI0
aI1
aI5
aI4
aI2
aI3
aI0
aI1
aI0
aI4
aI2
aI6
aI5
aI6
aI3
aI1
aI5
aI5
aI2
aI1
aI5
aI6
aI4
aI0
aI6
aI3
aI2
aI1
aI4
aI0
aI3
asS'identities'
p3
(lp4
I1
aI1
aI1
aI1
aI1
aI0
aI0
aI0
aI0
aI1
aI0
aI0
aI1
aI0
aI1
aI0
aI0
aI0
aI0
aI1
aI0
aI1
aI1
aI1
aI1
aI0
aI1
aI0
aI1
aI0
aI0
aI1
aI0
aI1
aI0
aI0
aI1
aI1
aI1
aI1
aI0
aI0
aI0
aI0
aI1
aI1
aI1
aI1
aI0
aI1
aI0
aI0
aI1
aI0
aI1
aI0
aI0
aI1
aI1
aI1
aI0
aI0
aI1
aI1
aI0
aI1
aI1
aI0
aI0
aI0
aI0
aI0
aI1
aI0
aI1
aI0
aI0
aI1
aI0
aI1
aI1
aI0
aI1
aI1
aI1
aI0
aI0
aI1
aI1
aI0
aI0
aI1
aI0
aI1
aI1
aI1
aI0
aI0
aI1
aI0
aI0
aI0
aI0
aI1
aI1
aI1
aI0
aI1
aI1
aI0
aI0
aI1
asS'masks'
p5
(lp6
(lp7
I14
aI29
aI21
aI20
aI41
aI26
aI0
aI28
aI40
aI6
aI1
aI34
aI4
aI45
aI25
aI12
aI24
aI30
aI32
aI46
aI22
aI10
aI8
aI44
aI23
aI47
aI7
aI36
aI38
aI5
aI42
aI33
aI16
aI9
aI17
aI31
aI11
aI37
aI13
aI2
aI18
aI19
aI35
aI27
aI3
aI15
aI39
aI43
aa(lp8
I25
aI2
aI11
aI30
aI35
aI21
aI39
aI47
aI32
aI23
aI16
aI1
aI22
aI34
aI6
aI13
aI33
aI17
aI9
aI45
aI27
aI12
aI44
aI40
aI0
aI18
aI43
aI15
aI19
aI28
aI3
aI8
aI4
aI20
aI42
aI5
aI41
aI24
aI29
aI31
aI36
aI26
aI10
aI46
aI14
aI38
aI7
aI37
aa(lp9
I22
aI40
aI9
aI26
aI2
aI31
aI17
aI34
aI7
aI21
aI46
aI27
aI1
aI12
aI0
aI44
aI6
aI15
aI33
aI37
aI18
aI13
aI29
aI5
aI3
aI43
aI41
aI25
aI42
aI19
aI10
aI45
aI32
aI14
aI4
aI35
aI16
aI11
aI36
aI23
aI38
aI24
aI8
aI39
aI47
aI20
aI30
aI28
aa(lp10
I45
aI26
aI42
aI21
aI16
aI37
aI18
aI5
aI17
aI13
aI32
aI14
aI20
aI30
aI1
aI35
aI40
aI36
aI8
aI7
aI33
aI25
aI9
aI22
aI24
aI3
aI29
aI47
aI31
aI28
aI6
aI2
aI19
aI44
aI39
aI23
aI0
aI27
aI10
aI41
aI46
aI15
aI34
aI43
aI38
aI12
aI4
aI11
aa(lp11
I13
aI22
aI44
aI12
aI24
aI6
aI33
aI10
aI36
aI11
aI47
aI19
aI1
aI30
aI20
aI29
aI39
aI4
aI17
aI21
aI0
aI27
aI5
aI43
aI34
aI41
aI31
aI15
aI18
aI42
aI37
aI32
aI14
aI46
aI8
aI2
aI25
aI9
aI35
aI40
aI45
aI26
aI16
aI7
aI23
aI28
aI38
aI3
aa(lp12
I27
aI46
aI6
aI28
aI35
aI12
aI29
aI16
aI37
aI0
aI7
aI11
aI9
aI24
aI13
aI5
aI40
aI30
aI43
aI25
aI8
aI39
aI22
aI31
aI47
aI45
aI26
aI33
aI15
aI4
aI10
aI23
aI38
aI32
aI1
aI2
aI17
aI41
aI19
aI44
aI18
aI36
aI14
aI21
aI42
aI34
aI20
aI3
aa(lp13
I15
aI23
aI16
aI17
aI43
aI33
aI32
aI45
aI11
aI34
aI39
aI18
aI42
aI31
aI21
aI19
aI0
aI26
aI6
aI47
aI10
aI40
aI20
aI8
aI25
aI9
aI28
aI13
aI5
aI35
aI22
aI7
aI29
aI14
aI4
aI37
aI36
aI24
aI3
aI30
aI44
aI1
aI27
aI38
aI41
aI2
aI46
aI12
aa(lp14
I33
aI9
aI3
aI45
aI34
aI12
aI22
aI37
aI43
aI39
aI46
aI41
aI27
aI26
aI38
aI36
aI47
aI28
aI20
aI25
aI44
aI24
aI17
aI32
aI1
aI11
aI31
aI10
aI29
aI18
aI14
aI7
aI30
aI15
aI42
aI21
aI40
aI4
aI13
aI5
aI19
aI16
aI23
aI0
aI2
aI8
aI6
aI35
aa(lp15
I22
aI1
aI20
aI35
aI25
aI6
aI12
aI36
aI23
aI10
aI24
aI37
aI17
aI31
aI2
aI45
aI11
aI27
aI5
aI28
aI41
aI43
aI47
aI29
aI26
aI19
aI42
aI13
aI32
aI8
aI21
aI30
aI7
aI46
aI44
aI0
aI9
aI4
aI33
aI40
aI38
aI15
aI14
aI34
aI16
aI3
aI39
aI18
aa(lp16
I16
aI30
aI9
aI44
aI24
aI31
aI34
aI28
aI5
aI37
aI46
aI29
aI3
aI22
aI26
aI47
aI1
aI2
aI41
aI0
aI45
aI43
aI42
aI7
aI36
aI32
aI18
aI40
aI11
aI33
aI8
aI19
aI25
aI35
aI13
aI12
aI15
aI20
aI6
aI39
aI14
aI21
aI23
aI27
aI4
aI17
aI10
aI38
aa(lp17
I16
aI35
aI19
aI17
aI42
aI30
aI9
aI25
aI40
aI28
aI14
aI45
aI46
aI39
aI47
aI22
aI11
aI23
aI6
aI2
aI21
aI18
aI37
aI5
aI15
aI32
aI43
aI26
aI20
aI33
aI8
aI34
aI31
aI36
aI41
aI44
aI12
aI4
aI38
aI3
aI10
aI27
aI24
aI13
aI29
aI0
aI7
aI1
aa(lp18
I13
aI32
aI3
aI35
aI8
aI39
aI21
aI10
aI15
aI14
aI1
aI31
aI7
aI4
aI43
aI12
aI34
aI25
aI20
aI42
aI45
aI47
aI16
aI22
aI11
aI6
aI46
aI37
aI26
aI29
aI36
aI17
aI9
aI28
aI19
aI5
aI41
aI30
aI2
aI33
aI18
aI0
aI24
aI38
aI40
aI23
aI27
aI44
aa(lp19
I40
aI18
aI13
aI36
aI46
aI35
aI43
aI33
aI47
aI26
aI21
aI15
aI1
aI17
aI3
aI30
aI42
aI5
aI4
aI28
aI38
aI22
aI2
aI23
aI39
aI27
aI24
aI44
aI7
aI0
aI20
aI6
aI9
aI41
aI32
aI45
aI31
aI12
aI29
aI34
aI25
aI16
aI11
aI19
aI8
aI14
aI37
aI10
aa(lp20
I47
aI10
aI1
aI18
aI35
aI30
aI43
aI27
aI4
aI33
aI22
aI21
aI6
aI23
aI38
aI3
aI15
aI32
aI11
aI46
aI29
aI31
aI17
aI14
aI26
aI42
aI24
aI40
aI19
aI2
aI12
aI44
aI25
aI45
aI13
aI20
aI34
aI8
aI37
aI9
aI39
aI28
aI5
aI7
aI36
aI0
aI16
aI41
aa(lp21
I44
aI43
aI0
aI42
aI7
aI9
aI4
aI29
aI32
aI11
aI24
aI18
aI15
aI37
aI28
aI14
aI36
aI3
aI41
aI40
aI6
aI20
aI21
aI39
aI46
aI26
aI38
aI45
aI1
aI16
aI35
aI5
aI17
aI31
aI33
aI13
aI12
aI27
aI47
aI25
aI8
aI10
aI19
aI22
aI30
aI23
aI34
aI2
aa(lp22
I42
aI29
aI34
aI14
aI1
aI4
aI21
aI30
aI27
aI39
aI45
aI46
aI47
aI37
aI7
aI16
aI0
aI11
aI8
aI41
aI44
aI43
aI35
aI23
aI22
aI9
aI13
aI10
aI40
aI5
aI36
aI32
aI17
aI6
aI25
aI38
aI33
aI2
aI20
aI3
aI18
aI12
aI31
aI26
aI24
aI15
aI28
aI19
aa(lp23
I17
aI41
aI29
aI13
aI1
aI19
aI22
aI38
aI37
aI11
aI27
aI14
aI46
aI30
aI24
aI15
aI6
aI31
aI21
aI26
aI12
aI4
aI20
aI0
aI28
aI33
aI32
aI34
aI7
aI47
aI23
aI9
aI39
aI25
aI43
aI35
aI3
aI42
aI5
aI44
aI2
aI16
aI40
aI18
aI8
aI36
aI45
aI10
aa(lp24
I16
aI25
aI24
aI47
aI35
aI20
aI18
aI40
aI5
aI21
aI29
aI36
aI6
aI23
aI31
aI3
aI34
aI37
aI9
aI26
aI2
aI11
aI4
aI19
aI30
aI12
aI43
aI1
aI22
aI10
aI27
aI15
aI13
aI0
aI32
aI14
aI44
aI33
aI46
aI45
aI41
aI38
aI17
aI8
aI28
aI42
aI7
aI39
aa(lp25
I43
aI32
aI8
aI18
aI3
aI34
aI27
aI11
aI5
aI29
aI37
aI13
aI33
aI31
aI20
aI46
aI42
aI26
aI12
aI35
aI1
aI47
aI25
aI6
aI17
aI30
aI9
aI41
aI22
aI21
aI7
aI16
aI14
aI44
aI15
aI2
aI40
aI4
aI10
aI23
aI39
aI45
aI36
aI38
aI0
aI24
aI19
aI28
aa(lp26
I47
aI38
aI33
aI25
aI5
aI37
aI11
aI36
aI1
aI13
aI4
aI17
aI44
aI42
aI27
aI21
aI34
aI10
aI23
aI35
aI19
aI16
aI28
aI2
aI41
aI18
aI24
aI6
aI7
aI9
aI12
aI0
aI8
aI3
aI46
aI20
aI15
aI45
aI31
aI40
aI43
aI26
aI22
aI14
aI29
aI39
aI32
aI30
aa(lp27
I21
aI16
aI45
aI7
aI29
aI25
aI22
aI30
aI12
aI0
aI20
aI28
aI6
aI11
aI33
aI46
aI9
aI15
aI42
aI44
aI41
aI26
aI1
aI37
aI5
aI35
aI8
aI36
aI4
aI47
aI10
aI39
aI34
aI38
aI18
aI43
aI23
aI31
aI3
aI40
aI17
aI27
aI19
aI24
aI32
aI14
aI13
aI2
aa(lp28
I20
aI0
aI45
aI6
aI3
aI33
aI44
aI17
aI21
aI23
aI2
aI35
aI37
aI29
aI27
aI8
aI13
aI11
aI14
aI25
aI24
aI31
aI42
aI22
aI26
aI43
aI41
aI4
aI46
aI38
aI36
aI47
aI12
aI7
aI39
aI10
aI18
aI40
aI34
aI28
aI5
aI16
aI15
aI32
aI30
aI1
aI19
aI9
aa(lp29
I10
aI13
aI1
aI32
aI12
aI17
aI36
aI11
aI18
aI16
aI2
aI7
aI3
aI15
aI41
aI19
aI22
aI0
aI33
aI37
aI8
aI26
aI35
aI29
aI9
aI30
aI14
aI40
aI31
aI20
aI47
aI23
aI27
aI34
aI4
aI38
aI39
aI44
aI42
aI21
aI28
aI45
aI25
aI43
aI5
aI24
aI6
aI46
aa(lp30
I7
aI46
aI1
aI34
aI42
aI31
aI13
aI23
aI33
aI43
aI30
aI2
aI38
aI41
aI14
aI29
aI47
aI0
aI17
aI16
aI10
aI35
aI39
aI21
aI4
aI32
aI9
aI28
aI5
aI8
aI36
aI24
aI40
aI15
aI22
aI12
aI18
aI19
aI11
aI26
aI25
aI37
aI45
aI27
aI20
aI6
aI3
aI44
aa(lp31
I35
aI26
aI47
aI38
aI24
aI0
aI13
aI22
aI25
aI18
aI37
aI29
aI19
aI36
aI21
aI23
aI11
aI33
aI1
aI3
aI28
aI32
aI27
aI4
aI7
aI15
aI30
aI17
aI42
aI34
aI20
aI16
aI45
aI5
aI14
aI2
aI39
aI40
aI9
aI8
aI10
aI12
aI41
aI46
aI6
aI44
aI43
aI31
aa(lp32
I35
aI34
aI25
aI40
aI31
aI30
aI46
aI18
aI45
aI3
aI13
aI20
aI29
aI36
aI23
aI28
aI37
aI47
aI24
aI15
aI32
aI42
aI38
aI11
aI14
aI7
aI9
aI26
aI19
aI16
aI27
aI41
aI44
aI43
aI4
aI12
aI22
aI21
aI10
aI0
aI5
aI39
aI6
aI8
aI1
aI2
aI33
aI17
aa(lp33
I34
aI3
aI26
aI14
aI2
aI19
aI32
aI16
aI7
aI4
aI39
aI8
aI31
aI40
aI15
aI27
aI42
aI43
aI12
aI47
aI33
aI17
aI13
aI44
aI24
aI10
aI21
aI5
aI28
aI22
aI38
aI46
aI30
aI9
aI25
aI0
aI37
aI41
aI20
aI23
aI45
aI35
aI36
aI29
aI11
aI6
aI1
aI18
aa(lp34
I29
aI6
aI36
aI7
aI28
aI24
aI41
aI20
aI43
aI33
aI23
aI2
aI0
aI32
aI4
aI34
aI5
aI38
aI47
aI39
aI25
aI42
aI27
aI35
aI21
aI45
aI10
aI15
aI18
aI14
aI19
aI8
aI3
aI31
aI30
aI9
aI11
aI44
aI40
aI26
aI13
aI16
aI46
aI1
aI22
aI12
aI17
aI37
aa(lp35
I23
aI15
aI39
aI5
aI13
aI31
aI34
aI19
aI17
aI35
aI38
aI37
aI20
aI0
aI2
aI9
aI32
aI4
aI36
aI27
aI33
aI24
aI10
aI21
aI30
aI26
aI42
aI28
aI1
aI25
aI41
aI22
aI11
aI40
aI47
aI14
aI16
aI12
aI46
aI6
aI29
aI3
aI45
aI44
aI18
aI8
aI43
aI7
aa(lp36
I4
aI30
aI25
aI9
aI34
aI10
aI3
aI13
aI35
aI45
aI36
aI8
aI0
aI37
aI32
aI11
aI7
aI31
aI27
aI22
aI18
aI14
aI19
aI17
aI33
aI39
aI12
aI26
aI47
aI40
aI15
aI41
aI42
aI16
aI38
aI20
aI1
aI23
aI28
aI2
aI43
aI44
aI29
aI5
aI24
aI46
aI21
aI6
aa(lp37
I9
aI24
aI29
aI0
aI11
aI14
aI38
aI43
aI45
aI26
aI23
aI40
aI39
aI47
aI3
aI6
aI46
aI4
aI16
aI30
aI32
aI33
aI10
aI8
aI31
aI1
aI22
aI7
aI19
aI20
aI21
aI18
aI12
aI36
aI41
aI15
aI42
aI13
aI17
aI5
aI2
aI25
aI44
aI37
aI34
aI35
aI27
aI28
aa(lp38
I31
aI38
aI6
aI12
aI20
aI25
aI40
aI16
aI3
aI30
aI23
aI9
aI45
aI0
aI34
aI11
aI22
aI39
aI19
aI10
aI44
aI41
aI5
aI33
aI29
aI46
aI24
aI37
aI1
aI28
aI4
aI35
aI15
aI8
aI2
aI47
aI27
aI7
aI36
aI42
aI21
aI14
aI13
aI32
aI17
aI26
aI18
aI43
aa(lp39
I23
aI2
aI21
aI17
aI47
aI32
aI28
aI42
aI20
aI10
aI22
aI14
aI24
aI36
aI38
aI43
aI4
aI30
aI11
aI7
aI41
aI0
aI39
aI13
aI35
aI5
aI46
aI16
aI9
aI31
aI19
aI18
aI12
aI33
aI37
aI27
aI44
aI8
aI15
aI3
aI29
aI45
aI40
aI34
aI26
aI6
aI1
aI25
aa(lp40
I9
aI41
aI46
aI32
aI43
aI27
aI31
aI42
aI10
aI36
aI45
aI29
aI11
aI12
aI21
aI37
aI44
aI14
aI24
aI35
aI13
aI5
aI47
aI7
aI40
aI28
aI4
aI18
aI3
aI25
aI30
aI15
aI22
aI19
aI38
aI6
aI17
aI16
aI1
aI26
aI23
aI34
aI2
aI33
aI20
aI8
aI0
aI39
aa(lp41
I1
aI25
aI27
aI6
aI13
aI29
aI28
aI4
aI21
aI24
aI18
aI40
aI44
aI2
aI46
aI38
aI5
aI39
aI0
aI16
aI3
aI32
aI9
aI41
aI22
aI12
aI35
aI30
aI11
aI17
aI47
aI43
aI8
aI10
aI19
aI36
aI42
aI34
aI14
aI33
aI45
aI26
aI31
aI7
aI37
aI15
aI20
aI23
aa(lp42
I44
aI14
aI7
aI10
aI40
aI38
aI24
aI31
aI42
aI19
aI0
aI27
aI47
aI45
aI12
aI23
aI33
aI3
aI28
aI6
aI5
aI37
aI11
aI20
aI13
aI35
aI32
aI39
aI8
aI15
aI1
aI22
aI43
aI34
aI46
aI4
aI17
aI30
aI25
aI2
aI26
aI29
aI21
aI9
aI18
aI16
aI36
aI41
aa(lp43
I12
aI18
aI21
aI8
aI23
aI7
aI10
aI19
aI27
aI2
aI13
aI28
aI36
aI6
aI41
aI26
aI30
aI43
aI40
aI4
aI20
aI15
aI29
aI5
aI1
aI0
aI46
aI14
aI37
aI31
aI32
aI35
aI44
aI45
aI11
aI38
aI9
aI22
aI42
aI24
aI34
aI33
aI39
aI17
aI16
aI47
aI3
aI25
aa(lp44
I40
aI21
aI9
aI38
aI35
aI0
aI5
aI3
aI47
aI41
aI43
aI16
aI34
aI10
aI6
aI33
aI13
aI15
aI45
aI12
aI46
aI26
aI18
aI2
aI31
aI39
aI24
aI7
aI32
aI44
aI17
aI29
aI4
aI1
aI11
aI20
aI36
aI30
aI23
aI19
aI14
aI42
aI37
aI28
aI25
aI27
aI8
aI22
aa(lp45
I32
aI24
aI10
aI1
aI8
aI17
aI44
aI26
aI41
aI38
aI20
aI11
aI31
aI25
aI3
aI46
aI13
aI28
aI18
aI12
aI14
aI23
aI2
aI6
aI29
aI30
aI27
aI22
aI40
aI7
aI36
aI9
aI0
aI45
aI43
aI42
aI47
aI4
aI39
aI33
aI35
aI34
aI19
aI16
aI21
aI5
aI15
aI37
aa(lp46
I12
aI9
aI11
aI43
aI28
aI8
aI17
aI44
aI34
aI25
aI37
aI14
aI6
aI41
aI23
aI42
aI7
aI0
aI35
aI15
aI46
aI22
aI39
aI36
aI27
aI4
aI20
aI30
aI45
aI13
aI18
aI16
aI21
aI31
aI3
aI1
aI10
aI19
aI5
aI47
aI32
aI33
aI29
aI24
aI38
aI26
aI40
aI2
aa(lp47
I22
aI36
aI38
aI12
aI13
aI19
aI25
aI35
aI9
aI21
aI6
aI5
aI15
aI29
aI14
aI3
aI31
aI2
aI7
aI11
aI41
aI0
aI20
aI24
aI8
aI16
aI39
aI4
aI37
aI46
aI28
aI27
aI44
aI40
aI18
aI42
aI17
aI33
aI1
aI45
aI30
aI10
aI26
aI47
aI43
aI32
aI23
aI34
aa(lp48
I23
aI46
aI33
aI47
aI17
aI29
aI42
aI1
aI4
aI41
aI7
aI20
aI3
aI6
aI13
aI30
aI40
aI39
aI9
aI32
aI36
aI34
aI11
aI25
aI27
aI43
aI31
aI35
aI0
aI19
aI15
aI5
aI18
aI26
aI21
aI8
aI37
aI28
aI44
aI45
aI24
aI2
aI38
aI12
aI14
aI22
aI16
aI10
aa(lp49
I45
aI37
aI34
aI24
aI12
aI29
aI33
aI39
aI44
aI22
aI18
aI1
aI21
aI41
aI25
aI10
aI32
aI8
aI14
aI4
aI6
aI9
aI7
aI31
aI11
aI30
aI47
aI40
aI3
aI35
aI28
aI26
aI13
aI23
aI43
aI15
aI5
aI19
aI16
aI20
aI0
aI46
aI2
aI38
aI17
aI42
aI27
aI36
aa(lp50
I19
aI28
aI25
aI36
aI22
aI26
aI39
aI42
aI27
aI15
aI8
aI14
aI9
aI12
aI45
aI5
aI32
aI41
aI17
aI47
aI1
aI46
aI11
aI2
aI43
aI7
aI21
aI13
aI40
aI34
aI0
aI38
aI44
aI4
aI29
aI37
aI3
aI30
aI20
aI35
aI33
aI31
aI10
aI24
aI16
aI23
aI18
aI6
aa(lp51
I15
aI7
aI10
aI2
aI19
aI45
aI46
aI34
aI42
aI33
aI5
aI9
aI16
aI31
aI35
aI29
aI26
aI47
aI25
aI39
aI40
aI30
aI24
aI3
aI17
aI32
aI11
aI18
aI41
aI12
aI21
aI28
aI1
aI43
aI36
aI23
aI13
aI44
aI0
aI8
aI27
aI20
aI6
aI22
aI4
aI38
aI37
aI14
aa(lp52
I23
aI2
aI21
aI11
aI22
aI3
aI43
aI25
aI47
aI41
aI19
aI46
aI12
aI14
aI16
aI44
aI13
aI10
aI40
aI45
aI33
aI37
aI35
aI30
aI4
aI34
aI15
aI38
aI39
aI18
aI5
aI29
aI32
aI24
aI8
aI9
aI6
aI31
aI42
aI7
aI26
aI0
aI1
aI17
aI28
aI20
aI27
aI36
aa(lp53
I18
aI14
aI16
aI47
aI6
aI20
aI29
aI19
aI0
aI22
aI8
aI26
aI9
aI35
aI4
aI7
aI17
aI11
aI42
aI12
aI45
aI15
aI3
aI32
aI40
aI1
aI46
aI2
aI34
aI37
aI33
aI36
aI44
aI13
aI28
aI38
aI21
aI10
aI39
aI23
aI25
aI24
aI41
aI27
aI43
aI5
aI30
aI31
aa(lp54
I34
aI45
aI32
aI11
aI37
aI27
aI10
aI1
aI26
aI21
aI20
aI0
aI15
aI16
aI7
aI43
aI44
aI13
aI2
aI24
aI5
aI35
aI4
aI23
aI9
aI47
aI8
aI17
aI18
aI41
aI19
aI33
aI3
aI12
aI25
aI31
aI40
aI14
aI38
aI46
aI30
aI28
aI29
aI22
aI36
aI42
aI6
aI39
aa(lp55
I40
aI32
aI12
aI14
aI25
aI7
aI22
aI24
aI4
aI16
aI6
aI20
aI27
aI33
aI23
aI35
aI29
aI47
aI31
aI26
aI44
aI1
aI15
aI43
aI2
aI8
aI19
aI46
aI28
aI13
aI30
aI37
aI0
aI39
aI11
aI36
aI41
aI9
aI10
aI18
aI38
aI42
aI3
aI17
aI34
aI45
aI21
aI5
aa(lp56
I6
aI17
aI8
aI46
aI26
aI2
aI16
aI0
aI10
aI33
aI24
aI47
aI7
aI14
aI35
aI30
aI41
aI31
aI32
aI27
aI13
aI43
aI11
aI45
aI42
aI39
aI25
aI28
aI15
aI29
aI3
aI21
aI38
aI22
aI40
aI34
aI44
aI1
aI18
aI5
aI12
aI20
aI19
aI23
aI37
aI4
aI36
aI9
aa(lp57
I23
aI5
aI31
aI37
aI45
aI17
aI36
aI38
aI21
aI4
aI46
aI47
aI1
aI6
aI32
aI3
aI39
aI24
aI16
aI33
aI19
aI30
aI27
aI43
aI10
aI29
aI15
aI13
aI18
aI42
aI8
aI20
aI35
aI0
aI26
aI22
aI12
aI2
aI41
aI14
aI34
aI9
aI40
aI25
aI7
aI11
aI44
aI28
aa(lp58
I13
aI35
aI26
aI7
aI32
aI43
aI6
aI3
aI30
aI4
aI29
aI45
aI15
aI2
aI9
aI34
aI22
aI14
aI8
aI46
aI24
aI17
aI25
aI28
aI42
aI1
aI33
aI12
aI38
aI20
aI16
aI0
aI5
aI36
aI41
aI23
aI39
aI40
aI11
aI31
aI27
aI10
aI47
aI44
aI19
aI21
aI37
aI18
aa(lp59
I45
aI11
aI21
aI16
aI44
aI46
aI39
aI7
aI12
aI35
aI38
aI47
aI34
aI37
aI10
aI40
aI28
aI29
aI23
aI26
aI4
aI31
aI3
aI19
aI6
aI33
aI0
aI15
aI5
aI43
aI42
aI30
aI9
aI41
aI24
aI20
aI36
aI18
aI14
aI8
aI25
aI13
aI1
aI27
aI22
aI2
aI32
aI17
aa(lp60
I19
aI25
aI30
aI41
aI33
aI46
aI13
aI8
aI43
aI22
aI16
aI9
aI35
aI5
aI23
aI1
aI3
aI32
aI26
aI39
aI40
aI28
aI4
aI29
aI44
aI18
aI21
aI0
aI38
aI31
aI11
aI20
aI6
aI17
aI42
aI2
aI45
aI24
aI15
aI34
aI37
aI47
aI27
aI10
aI36
aI7
aI14
aI12
aa(lp61
I16
aI21
aI30
aI31
aI35
aI34
aI9
aI1
aI40
aI26
aI41
aI13
aI6
aI0
aI38
aI46
aI5
aI45
aI39
aI28
aI12
aI14
aI25
aI18
aI42
aI2
aI24
aI15
aI23
aI7
aI43
aI3
aI20
aI29
aI27
aI44
aI33
aI17
aI8
aI37
aI47
aI10
aI11
aI32
aI36
aI19
aI22
aI4
aa(lp62
I7
aI21
aI26
aI41
aI27
aI20
aI1
aI18
aI31
aI43
aI46
aI23
aI24
aI37
aI13
aI39
aI45
aI30
aI29
aI32
aI6
aI42
aI22
aI15
aI11
aI8
aI5
aI25
aI0
aI44
aI36
aI4
aI33
aI38
aI19
aI16
aI3
aI9
aI12
aI2
aI14
aI35
aI17
aI40
aI10
aI34
aI47
aI28
aa(lp63
I44
aI4
aI21
aI40
aI41
aI29
aI19
aI20
aI18
aI17
aI31
aI34
aI47
aI14
aI39
aI0
aI23
aI11
aI6
aI13
aI35
aI15
aI1
aI38
aI16
aI32
aI7
aI45
aI24
aI3
aI33
aI2
aI22
aI9
aI10
aI25
aI27
aI42
aI28
aI36
aI43
aI30
aI37
aI12
aI46
aI5
aI8
aI26
aa(lp64
I36
aI22
aI34
aI29
aI7
aI15
aI23
aI1
aI4
aI21
aI20
aI28
aI38
aI47
aI19
aI9
aI31
aI44
aI40
aI0
aI27
aI6
aI3
aI39
aI13
aI11
aI46
aI8
aI42
aI30
aI2
aI16
aI37
aI43
aI10
aI17
aI26
aI35
aI32
aI24
aI45
aI33
aI14
aI12
aI18
aI5
aI41
aI25
aa(lp65
I14
aI7
aI15
aI44
aI19
aI9
aI20
aI41
aI47
aI5
aI3
aI38
aI45
aI42
aI35
aI30
aI25
aI17
aI22
aI24
aI32
aI33
aI31
aI39
aI10
aI27
aI16
aI23
aI34
aI18
aI37
aI8
aI4
aI2
aI26
aI36
aI28
aI6
aI1
aI11
aI12
aI46
aI43
aI13
aI40
aI29
aI21
aI0
aa(lp66
I12
aI43
aI33
aI18
aI26
aI37
aI24
aI17
aI47
aI42
aI40
aI1
aI13
aI25
aI7
aI36
aI14
aI46
aI30
aI20
aI38
aI32
aI0
aI8
aI41
aI4
aI34
aI15
aI35
aI39
aI31
aI29
aI10
aI3
aI23
aI5
aI28
aI27
aI16
aI45
aI9
aI19
aI44
aI21
aI11
aI2
aI6
aI22
aa(lp67
I0
aI16
aI34
aI42
aI4
aI46
aI31
aI12
aI1
aI2
aI47
aI6
aI17
aI8
aI43
aI40
aI38
aI21
aI28
aI25
aI36
aI39
aI13
aI15
aI10
aI33
aI45
aI44
aI27
aI3
aI24
aI35
aI29
aI19
aI20
aI37
aI7
aI9
aI5
aI41
aI11
aI32
aI22
aI14
aI23
aI30
aI26
aI18
aa(lp68
I38
aI24
aI46
aI5
aI37
aI16
aI8
aI39
aI13
aI30
aI40
aI2
aI14
aI15
aI42
aI43
aI41
aI10
aI27
aI23
aI0
aI26
aI31
aI45
aI21
aI44
aI35
aI3
aI1
aI7
aI9
aI22
aI32
aI29
aI47
aI28
aI18
aI4
aI20
aI17
aI36
aI19
aI25
aI11
aI6
aI33
aI12
aI34
aa(lp69
I47
aI26
aI8
aI43
aI10
aI14
aI30
aI46
aI9
aI5
aI42
aI28
aI23
aI15
aI6
aI20
aI39
aI7
aI3
aI31
aI0
aI2
aI40
aI44
aI27
aI21
aI22
aI16
aI11
aI25
aI35
aI37
aI29
aI1
aI36
aI34
aI18
aI13
aI41
aI19
aI17
aI12
aI33
aI45
aI32
aI4
aI24
aI38
aa(lp70
I40
aI7
aI10
aI30
aI12
aI43
aI42
aI17
aI23
aI11
aI34
aI9
aI28
aI4
aI32
aI33
aI1
aI21
aI35
aI0
aI47
aI24
aI36
aI27
aI45
aI39
aI5
aI44
aI29
aI20
aI22
aI8
aI25
aI3
aI37
aI19
aI41
aI18
aI13
aI16
aI26
aI15
aI46
aI2
aI31
aI14
aI6
aI38
aa(lp71
I18
aI2
aI3
aI40
aI5
aI14
aI17
aI12
aI38
aI27
aI13
aI23
aI31
aI45
aI10
aI11
aI7
aI39
aI6
aI43
aI4
aI1
aI42
aI8
aI24
aI36
aI9
aI22
aI19
aI16
aI44
aI21
aI26
aI25
aI37
aI29
aI20
aI0
aI46
aI47
aI35
aI32
aI41
aI33
aI34
aI28
aI30
aI15
aa(lp72
I47
aI8
aI7
aI14
aI10
aI30
aI1
aI36
aI44
aI43
aI28
aI46
aI2
aI4
aI20
aI9
aI39
aI35
aI15
aI24
aI29
aI0
aI31
aI41
aI5
aI11
aI38
aI18
aI12
aI23
aI34
aI25
aI32
aI16
aI45
aI37
aI17
aI6
aI22
aI27
aI42
aI33
aI19
aI40
aI13
aI26
aI21
aI3
aa(lp73
I41
aI18
aI15
aI11
aI38
aI12
aI46
aI4
aI21
aI29
aI43
aI30
aI44
aI35
aI45
aI42
aI37
aI23
aI39
aI22
aI1
aI25
aI47
aI9
aI33
aI5
aI27
aI20
aI26
aI14
aI31
aI2
aI0
aI32
aI3
aI40
aI24
aI16
aI10
aI28
aI19
aI8
aI17
aI13
aI34
aI36
aI7
aI6
aa(lp74
I12
aI24
aI27
aI23
aI41
aI37
aI40
aI45
aI39
aI13
aI14
aI25
aI19
aI11
aI16
aI15
aI46
aI1
aI42
aI36
aI3
aI9
aI17
aI4
aI34
aI35
aI47
aI28
aI33
aI20
aI29
aI10
aI31
aI32
aI0
aI7
aI30
aI22
aI21
aI18
aI44
aI43
aI5
aI26
aI6
aI2
aI8
aI38
aa(lp75
I22
aI20
aI28
aI34
aI36
aI37
aI35
aI23
aI47
aI1
aI29
aI40
aI17
aI11
aI38
aI39
aI46
aI26
aI27
aI10
aI41
aI2
aI3
aI9
aI14
aI6
aI21
aI12
aI32
aI25
aI45
aI8
aI33
aI4
aI5
aI13
aI42
aI0
aI31
aI18
aI44
aI7
aI24
aI15
aI16
aI19
aI43
aI30
aa(lp76
I3
aI33
aI15
aI24
aI18
aI32
aI10
aI27
aI42
aI37
aI14
aI36
aI1
aI23
aI4
aI25
aI44
aI41
aI40
aI9
aI26
aI5
aI12
aI11
aI45
aI30
aI46
aI39
aI19
aI31
aI13
aI7
aI38
aI8
aI34
aI29
aI21
aI0
aI20
aI47
aI2
aI16
aI35
aI6
aI17
aI28
aI22
aI43
aa(lp77
I17
aI15
aI32
aI39
aI10
aI37
aI35
aI41
aI12
aI31
aI28
aI36
aI33
aI45
aI14
aI19
aI3
aI27
aI13
aI47
aI5
aI1
aI2
aI8
aI22
aI30
aI26
aI18
aI4
aI40
aI16
aI43
aI20
aI7
aI23
aI29
aI21
aI6
aI0
aI9
aI42
aI25
aI38
aI34
aI46
aI44
aI24
aI11
aa(lp78
I38
aI18
aI20
aI44
aI29
aI35
aI36
aI0
aI13
aI26
aI19
aI9
aI28
aI16
aI33
aI45
aI8
aI40
aI32
aI3
aI14
aI15
aI2
aI27
aI31
aI41
aI11
aI37
aI7
aI46
aI1
aI30
aI34
aI39
aI25
aI5
aI4
aI24
aI43
aI42
aI22
aI6
aI23
aI12
aI10
aI47
aI21
aI17
aa(lp79
I2
aI8
aI40
aI30
aI1
aI18
aI38
aI19
aI15
aI3
aI22
aI17
aI34
aI28
aI11
aI29
aI0
aI20
aI39
aI5
aI35
aI24
aI9
aI26
aI7
aI45
aI4
aI43
aI41
aI42
aI25
aI27
aI21
aI14
aI12
aI33
aI46
aI32
aI13
aI31
aI10
aI37
aI6
aI16
aI36
aI23
aI44
aI47
aa(lp80
I7
aI2
aI33
aI41
aI1
aI38
aI3
aI21
aI47
aI0
aI25
aI12
aI10
aI37
aI4
aI35
aI29
aI36
aI14
aI16
aI17
aI45
aI19
aI31
aI30
aI13
aI23
aI24
aI5
aI6
aI32
aI39
aI27
aI11
aI43
aI46
aI26
aI8
aI22
aI28
aI34
aI9
aI42
aI40
aI44
aI18
aI20
aI15
aa(lp81
I46
aI7
aI38
aI43
aI22
aI35
aI44
aI20
aI37
aI39
aI40
aI45
aI47
aI15
aI19
aI13
aI2
aI18
aI41
aI31
aI14
aI4
aI42
aI5
aI17
aI21
aI33
aI34
aI29
aI16
aI26
aI0
aI25
aI10
aI28
aI11
aI9
aI3
aI8
aI32
aI12
aI24
aI6
aI23
aI36
aI30
aI27
aI1
aa(lp82
I43
aI2
aI6
aI17
aI19
aI4
aI15
aI7
aI26
aI35
aI45
aI29
aI38
aI3
aI36
aI47
aI21
aI13
aI41
aI5
aI25
aI24
aI9
aI23
aI0
aI8
aI44
aI10
aI33
aI1
aI22
aI11
aI46
aI27
aI39
aI34
aI42
aI16
aI12
aI28
aI20
aI18
aI30
aI37
aI40
aI32
aI14
aI31
aa(lp83
I3
aI44
aI29
aI14
aI23
aI37
aI25
aI34
aI40
aI30
aI9
aI1
aI27
aI24
aI4
aI32
aI41
aI43
aI19
aI8
aI33
aI21
aI17
aI12
aI22
aI35
aI36
aI15
aI42
aI0
aI26
aI7
aI38
aI31
aI10
aI2
aI6
aI11
aI20
aI45
aI39
aI46
aI18
aI28
aI16
aI47
aI5
aI13
aa(lp84
I42
aI12
aI41
aI29
aI46
aI4
aI13
aI10
aI32
aI24
aI39
aI9
aI43
aI3
aI36
aI11
aI30
aI28
aI40
aI34
aI19
aI26
aI6
aI14
aI8
aI16
aI18
aI25
aI0
aI31
aI7
aI47
aI45
aI22
aI21
aI1
aI44
aI17
aI35
aI20
aI33
aI15
aI27
aI38
aI23
aI37
aI5
aI2
aa(lp85
I37
aI41
aI26
aI14
aI32
aI38
aI35
aI12
aI4
aI5
aI10
aI16
aI34
aI33
aI20
aI42
aI27
aI2
aI46
aI1
aI15
aI11
aI3
aI22
aI23
aI21
aI28
aI18
aI30
aI24
aI40
aI7
aI9
aI36
aI8
aI19
aI43
aI29
aI13
aI17
aI44
aI31
aI0
aI6
aI25
aI39
aI47
aI45
aa(lp86
I27
aI2
aI47
aI4
aI30
aI32
aI13
aI26
aI16
aI18
aI21
aI5
aI41
aI7
aI3
aI8
aI6
aI17
aI38
aI43
aI11
aI19
aI39
aI29
aI25
aI22
aI12
aI10
aI44
aI36
aI31
aI20
aI45
aI46
aI23
aI33
aI14
aI0
aI28
aI42
aI1
aI24
aI35
aI37
aI15
aI40
aI9
aI34
aa(lp87
I3
aI22
aI26
aI42
aI29
aI27
aI17
aI23
aI0
aI12
aI30
aI19
aI43
aI28
aI40
aI10
aI24
aI21
aI6
aI39
aI44
aI45
aI4
aI33
aI8
aI41
aI37
aI25
aI9
aI14
aI13
aI47
aI16
aI35
aI11
aI15
aI1
aI36
aI38
aI32
aI34
aI46
aI2
aI20
aI5
aI18
aI31
aI7
aa(lp88
I40
aI43
aI5
aI33
aI17
aI14
aI23
aI39
aI20
aI35
aI22
aI4
aI7
aI29
aI16
aI30
aI1
aI27
aI11
aI46
aI32
aI37
aI3
aI45
aI26
aI0
aI42
aI13
aI9
aI47
aI38
aI44
aI25
aI10
aI6
aI41
aI12
aI18
aI34
aI19
aI15
aI31
aI21
aI28
aI36
aI2
aI24
aI8
aa(lp89
I47
aI42
aI2
aI40
aI23
aI14
aI28
aI25
aI15
aI32
aI30
aI6
aI10
aI11
aI9
aI1
aI22
aI37
aI7
aI24
aI12
aI3
aI13
aI26
aI46
aI21
aI0
aI43
aI27
aI35
aI33
aI31
aI41
aI5
aI19
aI29
aI45
aI39
aI8
aI18
aI34
aI44
aI36
aI16
aI17
aI20
aI4
aI38
aa(lp90
I45
aI32
aI9
aI6
aI39
aI0
aI3
aI21
aI17
aI4
aI44
aI14
aI41
aI46
aI34
aI25
aI40
aI10
aI1
aI13
aI28
aI26
aI37
aI15
aI19
aI30
aI8
aI16
aI31
aI36
aI27
aI38
aI11
aI7
aI43
aI18
aI35
aI5
aI20
aI47
aI2
aI12
aI33
aI22
aI29
aI24
aI42
aI23
aa(lp91
I19
aI5
aI44
aI0
aI7
aI3
aI31
aI1
aI46
aI14
aI12
aI42
aI26
aI33
aI29
aI20
aI23
aI41
aI6
aI18
aI27
aI4
aI16
aI9
aI32
aI43
aI21
aI38
aI11
aI2
aI47
aI35
aI40
aI13
aI39
aI45
aI22
aI36
aI25
aI30
aI17
aI8
aI34
aI10
aI15
aI24
aI28
aI37
aa(lp92
I31
aI41
aI36
aI35
aI39
aI8
aI9
aI33
aI24
aI21
aI45
aI42
aI46
aI38
aI10
aI2
aI3
aI19
aI14
aI30
aI28
aI37
aI32
aI17
aI0
aI15
aI27
aI23
aI13
aI29
aI4
aI43
aI34
aI47
aI20
aI12
aI18
aI5
aI7
aI44
aI26
aI40
aI11
aI1
aI16
aI25
aI22
aI6
aa(lp93
I23
aI12
aI5
aI43
aI13
aI24
aI35
aI6
aI44
aI18
aI33
aI39
aI31
aI36
aI41
aI19
aI8
aI14
aI34
aI46
aI32
aI10
aI25
aI1
aI22
aI0
aI38
aI9
aI45
aI40
aI7
aI20
aI26
aI21
aI30
aI27
aI47
aI15
aI3
aI42
aI11
aI29
aI17
aI4
aI2
aI16
aI37
aI28
aa(lp94
I47
aI32
aI21
aI30
aI40
aI15
aI44
aI17
aI11
aI14
aI33
aI37
aI8
aI29
aI46
aI20
aI4
aI0
aI38
aI2
aI23
aI28
aI22
aI9
aI39
aI43
aI18
aI34
aI10
aI19
aI3
aI7
aI45
aI1
aI42
aI25
aI5
aI27
aI13
aI6
aI24
aI26
aI12
aI35
aI36
aI31
aI16
aI41
aa(lp95
I23
aI33
aI41
aI17
aI18
aI8
aI28
aI39
aI34
aI37
aI46
aI29
aI22
aI11
aI25
aI43
aI32
aI44
aI6
aI3
aI36
aI20
aI12
aI1
aI14
aI30
aI0
aI40
aI26
aI42
aI27
aI35
aI31
aI10
aI2
aI45
aI47
aI5
aI7
aI15
aI38
aI16
aI4
aI13
aI19
aI21
aI24
aI9
aa(lp96
I29
aI25
aI12
aI22
aI9
aI44
aI30
aI13
aI0
aI14
aI41
aI6
aI21
aI17
aI32
aI35
aI46
aI31
aI7
aI27
aI45
aI5
aI39
aI4
aI36
aI18
aI24
aI8
aI34
aI26
aI40
aI10
aI42
aI43
aI47
aI33
aI11
aI38
aI1
aI2
aI3
aI20
aI16
aI15
aI28
aI19
aI37
aI23
aa(lp97
I0
aI28
aI26
aI40
aI31
aI3
aI20
aI24
aI10
aI12
aI42
aI18
aI33
aI36
aI25
aI32
aI37
aI29
aI43
aI4
aI5
aI41
aI45
aI39
aI14
aI46
aI21
aI1
aI8
aI22
aI7
aI27
aI30
aI15
aI47
aI11
aI13
aI44
aI23
aI38
aI9
aI35
aI34
aI2
aI19
aI16
aI17
aI6
aa(lp98
I3
aI28
aI43
aI34
aI20
aI31
aI4
aI37
aI23
aI11
aI33
aI10
aI19
aI21
aI16
aI13
aI30
aI26
aI29
aI7
aI35
aI36
aI0
aI9
aI38
aI41
aI8
aI27
aI17
aI44
aI40
aI15
aI42
aI24
aI6
aI47
aI45
aI5
aI2
aI39
aI32
aI1
aI22
aI25
aI18
aI46
aI12
aI14
aa(lp99
I38
aI33
aI42
aI40
aI20
aI17
aI41
aI30
aI7
aI37
aI1
aI18
aI31
aI34
aI28
aI6
aI39
aI2
aI27
aI22
aI46
aI16
aI36
aI45
aI29
aI43
aI8
aI23
aI19
aI15
aI14
aI32
aI26
aI47
aI12
aI9
aI35
aI5
aI24
aI25
aI21
aI13
aI4
aI10
aI11
aI3
aI0
aI44
aa(lp100
I47
aI2
aI40
aI34
aI20
aI14
aI13
aI46
aI5
aI3
aI36
aI6
aI24
aI15
aI25
aI1
aI33
aI8
aI21
aI31
aI42
aI17
aI37
aI43
aI10
aI19
aI38
aI12
aI16
aI41
aI7
aI23
aI39
aI11
aI0
aI29
aI28
aI45
aI32
aI22
aI30
aI26
aI4
aI18
aI27
aI44
aI35
aI9
aa(lp101
I1
aI37
aI43
aI19
aI34
aI25
aI29
aI8
aI3
aI30
aI38
aI41
aI47
aI16
aI14
aI17
aI44
aI2
aI23
aI21
aI10
aI40
aI7
aI6
aI24
aI12
aI13
aI9
aI20
aI33
aI39
aI42
aI18
aI31
aI35
aI26
aI46
aI45
aI22
aI5
aI32
aI11
aI36
aI27
aI4
aI15
aI0
aI28
aa(lp102
I7
aI38
aI11
aI27
aI46
aI40
aI13
aI36
aI42
aI21
aI2
aI33
aI14
aI26
aI4
aI32
aI31
aI29
aI23
aI6
aI5
aI39
aI37
aI12
aI16
aI45
aI1
aI47
aI35
aI18
aI19
aI10
aI9
aI34
aI25
aI15
aI43
aI44
aI0
aI20
aI41
aI28
aI8
aI30
aI3
aI24
aI17
aI22
aa(lp103
I29
aI44
aI3
aI11
aI9
aI20
aI12
aI23
aI47
aI21
aI24
aI45
aI19
aI6
aI2
aI17
aI26
aI32
aI33
aI4
aI27
aI16
aI40
aI5
aI18
aI13
aI35
aI25
aI28
aI36
aI15
aI43
aI46
aI41
aI30
aI42
aI10
aI1
aI31
aI22
aI7
aI39
aI8
aI14
aI34
aI0
aI38
aI37
aa(lp104
I29
aI13
aI30
aI3
aI46
aI32
aI16
aI4
aI42
aI39
aI27
aI40
aI25
aI7
aI5
aI14
aI44
aI15
aI19
aI21
aI36
aI23
aI45
aI31
aI20
aI24
aI22
aI26
aI41
aI33
aI1
aI6
aI35
aI12
aI28
aI18
aI37
aI43
aI8
aI34
aI0
aI9
aI2
aI47
aI10
aI17
aI11
aI38
aa(lp105
I10
aI39
aI19
aI14
aI1
aI23
aI6
aI0
aI20
aI44
aI32
aI41
aI45
aI37
aI4
aI22
aI2
aI21
aI42
aI9
aI27
aI31
aI34
aI17
aI8
aI3
aI25
aI7
aI30
aI29
aI18
aI13
aI5
aI46
aI12
aI38
aI26
aI47
aI28
aI11
aI24
aI35
aI16
aI15
aI33
aI40
aI36
aI43
aa(lp106
I0
aI31
aI3
aI13
aI1
aI29
aI11
aI9
aI33
aI30
aI26
aI41
aI42
aI16
aI43
aI36
aI24
aI14
aI27
aI4
aI37
aI35
aI38
aI7
aI17
aI8
aI34
aI5
aI21
aI40
aI28
aI22
aI10
aI46
aI6
aI12
aI44
aI2
aI20
aI47
aI18
aI25
aI15
aI19
aI23
aI39
aI45
aI32
aa(lp107
I1
aI47
aI32
aI16
aI26
aI2
aI29
aI0
aI37
aI44
aI18
aI38
aI15
aI33
aI12
aI3
aI40
aI39
aI36
aI10
aI35
aI21
aI41
aI7
aI6
aI17
aI13
aI4
aI34
aI19
aI43
aI25
aI27
aI42
aI9
aI28
aI23
aI20
aI24
aI8
aI45
aI46
aI11
aI5
aI22
aI31
aI14
aI30
aa(lp108
I36
aI47
aI46
aI42
aI6
aI39
aI40
aI35
aI16
aI21
aI8
aI25
aI22
aI23
aI41
aI17
aI37
aI19
aI9
aI4
aI34
aI28
aI10
aI3
aI43
aI26
aI33
aI31
aI15
aI44
aI5
aI2
aI27
aI24
aI45
aI12
aI30
aI1
aI14
aI18
aI38
aI7
aI11
aI13
aI32
aI0
aI20
aI29
aa(lp109
I4
aI29
aI43
aI9
aI15
aI28
aI22
aI5
aI44
aI14
aI16
aI38
aI10
aI17
aI11
aI25
aI0
aI23
aI39
aI12
aI26
aI35
aI1
aI27
aI45
aI37
aI41
aI24
aI42
aI7
aI34
aI30
aI46
aI6
aI13
aI3
aI32
aI20
aI36
aI31
aI19
aI8
aI47
aI2
aI18
aI33
aI40
aI21
aa(lp110
I22
aI29
aI21
aI33
aI27
aI0
aI11
aI17
aI24
aI7
aI41
aI3
aI9
aI40
aI19
aI14
aI46
aI4
aI42
aI44
aI16
aI30
aI20
aI23
aI15
aI2
aI18
aI12
aI39
aI38
aI1
aI47
aI37
aI25
aI6
aI28
aI8
aI35
aI43
aI34
aI32
aI10
aI13
aI5
aI45
aI36
aI26
aI31
aa(lp111
I38
aI3
aI12
aI4
aI46
aI17
aI24
aI28
aI21
aI15
aI43
aI39
aI5
aI33
aI7
aI2
aI1
aI23
aI34
aI42
aI22
aI44
aI14
aI19
aI30
aI13
aI11
aI10
aI9
aI45
aI26
aI20
aI6
aI25
aI27
aI31
aI32
aI29
aI35
aI18
aI0
aI36
aI37
aI16
aI47
aI41
aI40
aI8
aa(lp112
I4
aI26
aI35
aI19
aI16
aI9
aI22
aI34
aI5
aI14
aI10
aI1
aI27
aI46
aI37
aI18
aI30
aI21
aI41
aI28
aI8
aI12
aI20
aI44
aI25
aI31
aI47
aI32
aI43
aI33
aI6
aI2
aI7
aI40
aI36
aI38
aI29
aI42
aI11
aI45
aI23
aI24
aI39
aI13
aI15
aI3
aI0
aI17
aa(lp113
I31
aI32
aI18
aI24
aI14
aI25
aI7
aI8
aI33
aI6
aI23
aI28
aI5
aI9
aI15
aI21
aI39
aI4
aI3
aI16
aI29
aI19
aI12
aI1
aI44
aI46
aI0
aI42
aI36
aI26
aI35
aI27
aI22
aI37
aI40
aI34
aI11
aI10
aI45
aI17
aI2
aI13
aI47
aI20
aI30
aI38
aI43
aI41
aa(lp114
I34
aI19
aI4
aI29
aI39
aI47
aI25
aI14
aI18
aI23
aI20
aI3
aI43
aI8
aI2
aI45
aI11
aI15
aI42
aI30
aI21
aI37
aI40
aI35
aI33
aI46
aI44
aI5
aI26
aI22
aI24
aI6
aI36
aI9
aI27
aI17
aI41
aI38
aI13
aI7
aI28
aI16
aI12
aI1
aI32
aI0
aI10
aI31
aa(lp115
I12
aI47
aI11
aI13
aI28
aI10
aI5
aI43
aI6
aI34
aI8
aI36
aI33
aI14
aI9
aI2
aI32
aI7
aI25
aI24
aI44
aI19
aI18
aI35
aI17
aI31
aI39
aI30
aI37
aI4
aI3
aI27
aI26
aI41
aI23
aI22
aI20
aI45
aI0
aI21
aI16
aI29
aI40
aI46
aI38
aI1
aI42
aI15
aa(lp116
I1
aI20
aI46
aI30
aI0
aI9
aI3
aI26
aI24
aI28
aI33
aI40
aI12
aI11
aI32
aI45
aI34
aI14
aI8
aI44
aI2
aI7
aI39
aI37
aI42
aI10
aI4
aI35
aI19
aI29
aI25
aI16
aI31
aI38
aI23
aI21
aI43
aI41
aI17
aI18
aI6
aI47
aI13
aI15
aI22
aI36
aI27
aI5
aa(lp117
I31
aI43
aI20
aI34
aI11
aI10
aI29
aI39
aI33
aI14
aI24
aI17
aI26
aI19
aI38
aI23
aI47
aI6
aI25
aI12
aI36
aI45
aI3
aI5
aI37
aI46
aI8
aI2
aI44
aI28
aI35
aI0
aI7
aI4
aI41
aI9
aI21
aI15
aI32
aI13
aI30
aI18
aI27
aI22
aI16
aI1
aI42
aI40
aa(lp118
I17
aI22
aI26
aI45
aI27
aI9
aI41
aI3
aI43
aI23
aI25
aI39
aI40
aI13
aI7
aI44
aI30
aI2
aI28
aI8
aI33
aI5
aI24
aI35
aI38
aI36
aI12
aI15
aI32
aI19
aI20
aI18
aI1
aI31
aI37
aI11
aI0
aI47
aI29
aI16
aI10
aI42
aI6
aI34
aI4
aI21
aI14
aI46
aas.
