# Supplementary material for: Mapping the emotional face. How individual face parts contribute to successful emotion recognition
Source: PLoS One. 2017 May 11;12(5):e0177239. doi: 10.1371/journal.pone.0177239 (PMC5426715; doi:10.1371/journal.pone.0177239)
Supplement: S1 Code — (ZIP) [file pone.0177239.s003.zip › app/static/arrays/array84.txt]

(dp0
S'expressions'
p1
(lp2
I4
aI6
aI3
aI1
aI6
aI3
aI2
aI1
aI0
aI0
aI5
aI5
aI4
aI2
aI3
aI1
aI0
aI4
aI2
aI0
aI3
aI6
aI2
aI6
aI4
aI5
aI1
aI5
aI6
aI2
aI6
aI1
aI3
aI5
aI3
aI0
aI4
aI1
aI0
aI4
aI2
aI5
aI3
aI6
aI4
aI0
aI4
aI6
aI5
aI3
aI2
aI0
aI2
aI5
aI1
aI1
aI1
aI0
aI4
aI6
aI4
aI5
aI6
aI2
aI5
aI3
aI3
aI2
aI0
aI1
aI6
aI5
aI0
aI3
aI6
aI5
aI1
aI1
aI2
aI4
aI2
aI4
aI3
aI0
aI0
aI0
aI4
aI6
aI4
aI1
aI3
aI2
aI5
aI5
aI1
aI2
aI3
aI6
aI2
aI6
aI5
aI2
aI4
aI4
aI1
aI1
aI5
aI0
aI3
aI6
aI3
aI0
asS'identities'
p3
(lp4
I0
aI0
aI0
aI0
aI1
aI1
aI0
aI1
aI1
aI0
aI1
aI0
aI1
aI1
aI0
aI0
aI1
aI1
aI0
aI0
aI1
aI0
aI1
aI1
aI0
aI1
aI1
aI0
aI0
aI1
aI1
aI0
aI1
aI0
aI0
aI1
aI0
aI1
aI0
aI1
aI0
aI1
aI1
aI0
aI0
aI0
aI1
aI1
aI0
aI0
aI1
aI1
aI0
aI1
aI1
aI0
aI1
aI0
aI1
aI0
aI0
aI0
aI1
aI1
aI1
aI0
aI1
aI0
aI1
aI0
aI1
aI1
aI0
aI1
aI0
aI0
aI0
aI1
aI1
aI0
aI0
aI1
aI0
aI1
aI1
aI0
aI0
aI0
aI1
aI0
aI1
aI1
aI1
aI0
aI1
aI0
aI0
aI1
aI1
aI1
aI1
aI0
aI1
aI0
aI0
aI1
aI0
aI0
aI1
aI0
aI0
aI1
asS'masks'
p5
(lp6
(lp7
I5
aI23
aI25
aI43
aI12
aI41
aI19
aI7
aI39
aI1
aI22
aI4
aI30
aI24
aI42
aI6
aI18
aI14
aI37
aI21
aI38
aI32
aI26
aI33
aI47
aI40
aI29
aI0
aI3
aI9
aI28
aI20
aI31
aI10
aI36
aI44
aI15
aI46
aI35
aI34
aI8
aI2
aI17
aI45
aI16
aI13
aI27
aI11
aa(lp8
I42
aI7
aI19
aI15
aI35
aI18
aI32
aI20
aI27
aI29
aI43
aI31
aI40
aI2
aI38
aI37
aI34
aI39
aI36
aI25
aI9
aI6
aI22
aI23
aI4
aI8
aI26
aI44
aI10
aI24
aI17
aI21
aI16
aI47
aI0
aI13
aI41
aI1
aI5
aI45
aI30
aI46
aI14
aI3
aI33
aI28
aI11
aI12
aa(lp9
I19
aI20
aI38
aI45
aI17
aI35
aI0
aI31
aI21
aI15
aI43
aI39
aI30
aI22
aI1
aI14
aI42
aI10
aI18
aI28
aI36
aI29
aI7
aI34
aI41
aI27
aI16
aI26
aI33
aI5
aI40
aI9
aI11
aI46
aI2
aI12
aI4
aI6
aI3
aI24
aI32
aI23
aI8
aI44
aI37
aI47
aI25
aI13
aa(lp10
I33
aI5
aI12
aI17
aI10
aI46
aI43
aI21
aI23
aI18
aI42
aI30
aI1
aI2
aI34
aI7
aI47
aI20
aI15
aI16
aI6
aI36
aI37
aI19
aI27
aI40
aI41
aI14
aI11
aI32
aI3
aI24
aI13
aI35
aI39
aI31
aI22
aI0
aI4
aI38
aI26
aI8
aI9
aI28
aI29
aI25
aI44
aI45
aa(lp11
I37
aI9
aI33
aI16
aI32
aI20
aI30
aI46
aI3
aI28
aI45
aI31
aI29
aI40
aI47
aI43
aI22
aI25
aI34
aI6
aI36
aI38
aI44
aI18
aI41
aI24
aI15
aI39
aI12
aI13
aI23
aI11
aI21
aI0
aI10
aI1
aI35
aI5
aI27
aI14
aI4
aI2
aI19
aI42
aI17
aI7
aI8
aI26
aa(lp12
I12
aI43
aI0
aI18
aI6
aI27
aI15
aI14
aI16
aI11
aI28
aI21
aI31
aI32
aI1
aI3
aI39
aI5
aI47
aI38
aI7
aI40
aI10
aI25
aI45
aI35
aI17
aI20
aI26
aI41
aI2
aI24
aI8
aI36
aI37
aI4
aI46
aI34
aI42
aI19
aI9
aI44
aI33
aI22
aI23
aI30
aI29
aI13
aa(lp13
I12
aI15
aI23
aI28
aI24
aI13
aI9
aI31
aI47
aI45
aI35
aI11
aI41
aI43
aI37
aI26
aI32
aI25
aI34
aI3
aI1
aI30
aI22
aI21
aI8
aI40
aI44
aI2
aI0
aI4
aI10
aI18
aI29
aI7
aI5
aI46
aI39
aI16
aI17
aI33
aI14
aI42
aI27
aI38
aI20
aI6
aI36
aI19
aa(lp14
I30
aI26
aI25
aI4
aI18
aI3
aI46
aI5
aI28
aI29
aI7
aI12
aI44
aI6
aI24
aI15
aI36
aI38
aI17
aI13
aI16
aI40
aI27
aI47
aI20
aI31
aI43
aI41
aI33
aI21
aI2
aI11
aI9
aI19
aI42
aI8
aI32
aI0
aI34
aI1
aI22
aI23
aI35
aI39
aI45
aI10
aI14
aI37
aa(lp15
I46
aI9
aI43
aI33
aI4
aI36
aI21
aI34
aI26
aI15
aI22
aI6
aI29
aI7
aI31
aI47
aI25
aI10
aI12
aI11
aI20
aI23
aI19
aI3
aI5
aI32
aI35
aI41
aI27
aI1
aI45
aI42
aI40
aI0
aI17
aI28
aI44
aI16
aI39
aI24
aI13
aI8
aI18
aI2
aI14
aI38
aI30
aI37
aa(lp16
I11
aI4
aI37
aI13
aI20
aI2
aI10
aI44
aI27
aI7
aI34
aI1
aI29
aI32
aI18
aI3
aI14
aI23
aI42
aI38
aI35
aI30
aI21
aI39
aI28
aI45
aI33
aI22
aI47
aI43
aI25
aI24
aI19
aI26
aI16
aI36
aI17
aI5
aI41
aI12
aI31
aI0
aI40
aI9
aI46
aI15
aI6
aI8
aa(lp17
I7
aI37
aI35
aI22
aI44
aI13
aI19
aI3
aI27
aI1
aI30
aI11
aI9
aI6
aI39
aI25
aI18
aI5
aI12
aI31
aI34
aI14
aI8
aI20
aI28
aI4
aI2
aI24
aI33
aI46
aI21
aI17
aI36
aI41
aI23
aI38
aI26
aI29
aI0
aI42
aI47
aI43
aI45
aI10
aI15
aI16
aI32
aI40
aa(lp18
I24
aI42
aI46
aI21
aI28
aI18
aI15
aI36
aI12
aI0
aI41
aI8
aI25
aI27
aI26
aI38
aI47
aI10
aI40
aI6
aI34
aI1
aI43
aI9
aI2
aI4
aI23
aI30
aI35
aI37
aI13
aI33
aI29
aI16
aI20
aI31
aI39
aI14
aI32
aI3
aI11
aI7
aI45
aI19
aI5
aI44
aI17
aI22
aa(lp19
I31
aI13
aI33
aI18
aI47
aI22
aI3
aI27
aI42
aI38
aI19
aI10
aI34
aI35
aI4
aI15
aI39
aI21
aI14
aI40
aI2
aI7
aI43
aI25
aI26
aI16
aI1
aI6
aI5
aI30
aI0
aI29
aI11
aI32
aI44
aI24
aI45
aI23
aI20
aI41
aI36
aI28
aI9
aI8
aI37
aI17
aI46
aI12
aa(lp20
I20
aI41
aI37
aI47
aI36
aI16
aI6
aI15
aI31
aI0
aI30
aI1
aI34
aI18
aI44
aI21
aI29
aI39
aI7
aI46
aI5
aI8
aI23
aI14
aI26
aI33
aI35
aI28
aI32
aI2
aI45
aI17
aI25
aI12
aI27
aI3
aI38
aI42
aI10
aI43
aI19
aI22
aI40
aI24
aI11
aI13
aI4
aI9
aa(lp21
I42
aI3
aI46
aI31
aI47
aI5
aI39
aI32
aI4
aI1
aI15
aI29
aI16
aI17
aI36
aI43
aI22
aI34
aI40
aI20
aI35
aI19
aI25
aI9
aI2
aI26
aI21
aI10
aI37
aI27
aI38
aI23
aI7
aI0
aI44
aI8
aI24
aI41
aI33
aI11
aI28
aI14
aI30
aI18
aI45
aI12
aI13
aI6
aa(lp22
I4
aI8
aI13
aI2
aI22
aI26
aI43
aI25
aI17
aI14
aI35
aI16
aI45
aI28
aI24
aI21
aI27
aI20
aI41
aI10
aI18
aI38
aI7
aI15
aI33
aI47
aI46
aI30
aI44
aI5
aI3
aI29
aI0
aI39
aI42
aI40
aI1
aI9
aI31
aI34
aI6
aI23
aI11
aI37
aI12
aI36
aI32
aI19
aa(lp23
I9
aI39
aI35
aI27
aI22
aI38
aI45
aI26
aI23
aI42
aI5
aI15
aI14
aI46
aI33
aI44
aI12
aI0
aI43
aI7
aI30
aI21
aI24
aI6
aI37
aI34
aI41
aI19
aI47
aI25
aI29
aI40
aI8
aI31
aI18
aI16
aI32
aI17
aI28
aI3
aI10
aI11
aI1
aI36
aI20
aI13
aI4
aI2
aa(lp24
I1
aI25
aI20
aI36
aI14
aI41
aI38
aI3
aI9
aI15
aI22
aI8
aI19
aI42
aI37
aI34
aI13
aI5
aI0
aI46
aI2
aI40
aI39
aI45
aI30
aI27
aI10
aI28
aI11
aI31
aI26
aI35
aI24
aI6
aI4
aI7
aI18
aI43
aI47
aI32
aI44
aI17
aI16
aI21
aI33
aI12
aI23
aI29
aa(lp25
I12
aI20
aI2
aI39
aI18
aI22
aI41
aI33
aI47
aI44
aI15
aI26
aI31
aI23
aI40
aI29
aI25
aI19
aI7
aI32
aI30
aI16
aI4
aI46
aI34
aI21
aI13
aI10
aI11
aI14
aI9
aI1
aI5
aI24
aI6
aI37
aI35
aI27
aI0
aI28
aI8
aI3
aI38
aI42
aI43
aI17
aI36
aI45
aa(lp26
I7
aI25
aI42
aI28
aI33
aI20
aI10
aI47
aI0
aI17
aI16
aI26
aI27
aI37
aI18
aI15
aI24
aI36
aI14
aI44
aI22
aI32
aI19
aI40
aI46
aI31
aI45
aI9
aI12
aI6
aI3
aI21
aI4
aI29
aI13
aI35
aI1
aI23
aI43
aI38
aI41
aI39
aI2
aI30
aI34
aI11
aI8
aI5
aa(lp27
I19
aI15
aI11
aI14
aI0
aI33
aI40
aI47
aI1
aI45
aI31
aI29
aI16
aI26
aI39
aI36
aI12
aI6
aI37
aI32
aI17
aI30
aI46
aI44
aI13
aI5
aI35
aI18
aI34
aI42
aI43
aI7
aI21
aI8
aI23
aI3
aI4
aI2
aI38
aI24
aI22
aI9
aI25
aI41
aI27
aI28
aI10
aI20
aa(lp28
I26
aI7
aI24
aI13
aI10
aI0
aI35
aI37
aI30
aI23
aI12
aI39
aI36
aI11
aI42
aI27
aI28
aI15
aI38
aI34
aI33
aI43
aI18
aI6
aI16
aI45
aI14
aI5
aI47
aI41
aI4
aI3
aI19
aI17
aI1
aI25
aI22
aI31
aI21
aI46
aI20
aI2
aI29
aI44
aI32
aI9
aI40
aI8
aa(lp29
I22
aI5
aI16
aI12
aI42
aI33
aI0
aI3
aI34
aI29
aI35
aI27
aI19
aI20
aI30
aI43
aI4
aI28
aI17
aI38
aI36
aI21
aI6
aI18
aI26
aI45
aI11
aI32
aI15
aI9
aI46
aI1
aI14
aI31
aI23
aI41
aI13
aI24
aI7
aI10
aI2
aI37
aI8
aI39
aI25
aI44
aI47
aI40
aa(lp30
I5
aI30
aI9
aI6
aI32
aI47
aI4
aI44
aI11
aI24
aI17
aI2
aI19
aI1
aI0
aI7
aI25
aI33
aI13
aI29
aI31
aI38
aI40
aI22
aI36
aI41
aI8
aI12
aI28
aI16
aI21
aI39
aI43
aI42
aI23
aI18
aI27
aI3
aI35
aI45
aI34
aI20
aI14
aI37
aI46
aI26
aI15
aI10
aa(lp31
I46
aI18
aI38
aI23
aI9
aI15
aI13
aI31
aI43
aI40
aI42
aI26
aI24
aI3
aI34
aI41
aI16
aI14
aI33
aI27
aI17
aI36
aI10
aI11
aI2
aI47
aI6
aI20
aI5
aI25
aI21
aI19
aI1
aI7
aI22
aI32
aI29
aI37
aI30
aI4
aI12
aI39
aI45
aI44
aI28
aI0
aI8
aI35
aa(lp32
I16
aI2
aI9
aI36
aI10
aI30
aI47
aI27
aI6
aI4
aI34
aI37
aI15
aI0
aI18
aI5
aI19
aI1
aI21
aI7
aI26
aI17
aI20
aI28
aI25
aI40
aI45
aI3
aI33
aI13
aI44
aI39
aI24
aI35
aI31
aI32
aI8
aI29
aI38
aI22
aI14
aI23
aI41
aI12
aI11
aI42
aI43
aI46
aa(lp33
I19
aI36
aI16
aI45
aI37
aI18
aI8
aI35
aI31
aI26
aI25
aI7
aI23
aI3
aI12
aI30
aI20
aI32
aI43
aI11
aI46
aI47
aI10
aI13
aI22
aI5
aI44
aI41
aI28
aI1
aI24
aI14
aI42
aI2
aI0
aI4
aI21
aI29
aI9
aI17
aI34
aI6
aI38
aI39
aI15
aI27
aI40
aI33
aa(lp34
I29
aI37
aI40
aI2
aI45
aI7
aI13
aI41
aI9
aI0
aI38
aI30
aI39
aI5
aI43
aI31
aI4
aI23
aI36
aI35
aI19
aI46
aI16
aI24
aI11
aI34
aI33
aI3
aI21
aI47
aI18
aI10
aI6
aI1
aI32
aI25
aI44
aI28
aI20
aI17
aI14
aI8
aI12
aI15
aI27
aI42
aI26
aI22
aa(lp35
I28
aI12
aI31
aI37
aI26
aI25
aI43
aI38
aI29
aI7
aI6
aI27
aI24
aI36
aI1
aI34
aI14
aI45
aI23
aI4
aI40
aI21
aI44
aI32
aI11
aI13
aI33
aI10
aI47
aI3
aI22
aI19
aI18
aI2
aI9
aI5
aI17
aI0
aI15
aI35
aI42
aI20
aI30
aI16
aI8
aI46
aI41
aI39
aa(lp36
I26
aI30
aI15
aI13
aI5
aI42
aI28
aI23
aI46
aI2
aI41
aI37
aI18
aI20
aI31
aI14
aI19
aI38
aI43
aI39
aI25
aI6
aI40
aI0
aI29
aI24
aI8
aI1
aI44
aI35
aI11
aI27
aI16
aI3
aI4
aI47
aI33
aI10
aI7
aI21
aI22
aI9
aI32
aI36
aI45
aI12
aI17
aI34
aa(lp37
I46
aI3
aI14
aI25
aI32
aI44
aI20
aI33
aI0
aI43
aI21
aI19
aI22
aI40
aI41
aI29
aI37
aI42
aI31
aI7
aI27
aI30
aI24
aI45
aI5
aI47
aI9
aI23
aI10
aI2
aI26
aI28
aI34
aI6
aI38
aI1
aI4
aI35
aI36
aI39
aI13
aI16
aI17
aI12
aI11
aI18
aI8
aI15
aa(lp38
I29
aI18
aI8
aI46
aI2
aI33
aI28
aI15
aI24
aI35
aI7
aI31
aI9
aI36
aI38
aI41
aI39
aI37
aI30
aI42
aI11
aI1
aI22
aI16
aI4
aI40
aI45
aI25
aI47
aI32
aI21
aI3
aI13
aI26
aI20
aI10
aI44
aI14
aI5
aI19
aI0
aI27
aI6
aI43
aI23
aI17
aI12
aI34
aa(lp39
I25
aI29
aI42
aI6
aI33
aI21
aI44
aI43
aI26
aI13
aI47
aI41
aI3
aI37
aI45
aI35
aI4
aI11
aI23
aI38
aI8
aI9
aI36
aI1
aI28
aI27
aI12
aI22
aI7
aI16
aI31
aI18
aI5
aI0
aI34
aI10
aI24
aI15
aI46
aI30
aI19
aI32
aI39
aI17
aI14
aI2
aI40
aI20
aa(lp40
I22
aI18
aI38
aI36
aI44
aI34
aI11
aI6
aI1
aI42
aI19
aI15
aI2
aI31
aI0
aI29
aI39
aI23
aI16
aI47
aI10
aI30
aI32
aI14
aI9
aI21
aI28
aI37
aI7
aI17
aI20
aI25
aI26
aI43
aI40
aI5
aI24
aI33
aI46
aI13
aI4
aI3
aI27
aI45
aI12
aI8
aI41
aI35
aa(lp41
I39
aI3
aI42
aI2
aI6
aI40
aI31
aI28
aI35
aI14
aI44
aI9
aI17
aI16
aI46
aI34
aI47
aI19
aI33
aI22
aI4
aI20
aI32
aI12
aI37
aI21
aI5
aI18
aI8
aI13
aI30
aI1
aI43
aI45
aI10
aI0
aI23
aI7
aI24
aI36
aI11
aI27
aI15
aI25
aI38
aI29
aI26
aI41
aa(lp42
I35
aI25
aI10
aI31
aI14
aI16
aI29
aI36
aI13
aI24
aI44
aI46
aI1
aI2
aI15
aI22
aI26
aI8
aI7
aI39
aI34
aI12
aI28
aI40
aI37
aI18
aI11
aI47
aI41
aI4
aI3
aI45
aI42
aI32
aI5
aI38
aI27
aI20
aI19
aI43
aI0
aI23
aI30
aI21
aI9
aI17
aI6
aI33
aa(lp43
I41
aI40
aI1
aI4
aI37
aI5
aI13
aI8
aI3
aI25
aI7
aI42
aI44
aI16
aI31
aI18
aI35
aI39
aI11
aI33
aI6
aI2
aI27
aI22
aI15
aI26
aI19
aI32
aI46
aI45
aI9
aI28
aI20
aI10
aI17
aI29
aI0
aI30
aI24
aI36
aI12
aI43
aI47
aI38
aI14
aI21
aI34
aI23
aa(lp44
I43
aI42
aI5
aI47
aI17
aI12
aI38
aI22
aI37
aI26
aI29
aI45
aI18
aI21
aI28
aI30
aI39
aI14
aI27
aI3
aI32
aI25
aI36
aI11
aI2
aI31
aI15
aI46
aI6
aI1
aI35
aI19
aI16
aI44
aI0
aI13
aI24
aI33
aI9
aI41
aI40
aI7
aI20
aI23
aI8
aI34
aI10
aI4
aa(lp45
I19
aI21
aI30
aI47
aI22
aI15
aI8
aI13
aI2
aI41
aI6
aI20
aI39
aI38
aI34
aI17
aI9
aI46
aI28
aI43
aI42
aI35
aI26
aI0
aI12
aI11
aI36
aI7
aI37
aI18
aI29
aI31
aI25
aI16
aI14
aI10
aI27
aI1
aI24
aI32
aI33
aI23
aI45
aI4
aI40
aI3
aI44
aI5
aa(lp46
I23
aI1
aI5
aI27
aI16
aI28
aI38
aI47
aI8
aI43
aI17
aI7
aI21
aI4
aI41
aI14
aI46
aI45
aI44
aI29
aI39
aI37
aI11
aI36
aI15
aI26
aI22
aI31
aI3
aI25
aI12
aI0
aI42
aI10
aI34
aI18
aI20
aI30
aI40
aI6
aI13
aI2
aI32
aI33
aI19
aI24
aI35
aI9
aa(lp47
I42
aI43
aI8
aI26
aI38
aI37
aI10
aI36
aI29
aI41
aI45
aI23
aI3
aI2
aI9
aI27
aI30
aI25
aI5
aI20
aI47
aI4
aI14
aI40
aI44
aI46
aI16
aI0
aI19
aI18
aI13
aI31
aI15
aI7
aI1
aI12
aI39
aI35
aI17
aI21
aI6
aI32
aI11
aI28
aI34
aI22
aI24
aI33
aa(lp48
I41
aI47
aI4
aI37
aI22
aI42
aI44
aI5
aI1
aI3
aI12
aI39
aI33
aI27
aI23
aI18
aI8
aI20
aI40
aI15
aI10
aI14
aI28
aI6
aI0
aI31
aI9
aI11
aI38
aI35
aI24
aI45
aI34
aI25
aI2
aI21
aI43
aI36
aI13
aI17
aI26
aI7
aI16
aI30
aI19
aI32
aI29
aI46
aa(lp49
I5
aI19
aI39
aI7
aI24
aI10
aI18
aI22
aI21
aI11
aI6
aI0
aI38
aI46
aI47
aI3
aI8
aI42
aI25
aI2
aI20
aI17
aI14
aI33
aI16
aI13
aI44
aI45
aI9
aI37
aI15
aI34
aI26
aI30
aI43
aI23
aI1
aI28
aI12
aI4
aI35
aI41
aI40
aI32
aI29
aI36
aI31
aI27
aa(lp50
I6
aI8
aI39
aI23
aI46
aI43
aI36
aI20
aI31
aI22
aI44
aI26
aI41
aI21
aI45
aI30
aI29
aI27
aI35
aI24
aI28
aI47
aI12
aI7
aI11
aI1
aI19
aI2
aI5
aI34
aI33
aI4
aI32
aI18
aI0
aI40
aI42
aI37
aI17
aI10
aI3
aI16
aI38
aI9
aI13
aI14
aI15
aI25
aa(lp51
I39
aI45
aI46
aI41
aI2
aI29
aI4
aI13
aI44
aI8
aI14
aI5
aI3
aI42
aI17
aI38
aI32
aI43
aI0
aI1
aI27
aI22
aI19
aI24
aI11
aI6
aI12
aI23
aI16
aI7
aI28
aI9
aI33
aI20
aI30
aI35
aI15
aI36
aI26
aI40
aI34
aI10
aI18
aI21
aI47
aI31
aI37
aI25
aa(lp52
I37
aI9
aI19
aI29
aI26
aI34
aI0
aI7
aI17
aI47
aI25
aI35
aI11
aI43
aI6
aI27
aI1
aI39
aI45
aI36
aI10
aI24
aI38
aI2
aI21
aI46
aI30
aI31
aI42
aI18
aI15
aI44
aI33
aI12
aI23
aI22
aI32
aI28
aI41
aI20
aI40
aI13
aI8
aI3
aI4
aI16
aI5
aI14
aa(lp53
I13
aI30
aI40
aI26
aI29
aI43
aI20
aI42
aI18
aI44
aI25
aI9
aI24
aI31
aI36
aI6
aI8
aI28
aI34
aI39
aI38
aI7
aI5
aI32
aI35
aI14
aI11
aI10
aI16
aI46
aI15
aI1
aI21
aI4
aI47
aI27
aI0
aI45
aI33
aI37
aI2
aI17
aI12
aI19
aI41
aI23
aI22
aI3
aa(lp54
I35
aI31
aI38
aI26
aI42
aI37
aI46
aI2
aI20
aI16
aI15
aI39
aI7
aI22
aI14
aI0
aI6
aI44
aI18
aI24
aI32
aI27
aI11
aI19
aI5
aI33
aI17
aI10
aI8
aI36
aI4
aI3
aI21
aI43
aI25
aI9
aI34
aI41
aI12
aI29
aI1
aI47
aI13
aI45
aI30
aI23
aI40
aI28
aa(lp55
I10
aI17
aI8
aI0
aI40
aI38
aI29
aI4
aI35
aI14
aI20
aI36
aI28
aI46
aI12
aI1
aI45
aI25
aI16
aI39
aI3
aI30
aI15
aI6
aI26
aI41
aI22
aI34
aI18
aI44
aI7
aI27
aI42
aI24
aI11
aI37
aI31
aI33
aI43
aI47
aI21
aI2
aI9
aI23
aI5
aI13
aI32
aI19
aa(lp56
I45
aI12
aI39
aI0
aI4
aI40
aI42
aI8
aI17
aI14
aI24
aI27
aI3
aI44
aI15
aI7
aI5
aI25
aI2
aI31
aI43
aI26
aI22
aI29
aI37
aI23
aI9
aI47
aI1
aI18
aI11
aI34
aI21
aI32
aI16
aI28
aI6
aI30
aI19
aI33
aI38
aI10
aI13
aI36
aI46
aI35
aI20
aI41
aa(lp57
I18
aI0
aI33
aI31
aI34
aI17
aI13
aI32
aI25
aI16
aI44
aI3
aI41
aI1
aI43
aI6
aI15
aI29
aI8
aI4
aI9
aI46
aI5
aI37
aI47
aI21
aI27
aI35
aI11
aI7
aI19
aI24
aI36
aI22
aI30
aI26
aI23
aI42
aI14
aI39
aI12
aI45
aI2
aI38
aI10
aI28
aI40
aI20
aa(lp58
I13
aI8
aI22
aI34
aI16
aI30
aI21
aI38
aI40
aI33
aI28
aI36
aI11
aI17
aI7
aI46
aI24
aI15
aI31
aI47
aI14
aI26
aI32
aI1
aI4
aI23
aI39
aI2
aI0
aI18
aI43
aI19
aI42
aI5
aI25
aI12
aI9
aI35
aI29
aI41
aI3
aI45
aI10
aI6
aI27
aI37
aI20
aI44
aa(lp59
I17
aI43
aI12
aI11
aI24
aI34
aI42
aI26
aI10
aI29
aI46
aI4
aI36
aI8
aI5
aI45
aI3
aI47
aI28
aI2
aI6
aI41
aI7
aI38
aI37
aI31
aI18
aI0
aI32
aI33
aI13
aI21
aI14
aI35
aI30
aI23
aI15
aI40
aI22
aI16
aI20
aI9
aI19
aI39
aI27
aI1
aI25
aI44
aa(lp60
I34
aI22
aI31
aI16
aI39
aI25
aI19
aI38
aI40
aI45
aI9
aI15
aI8
aI2
aI18
aI41
aI7
aI5
aI0
aI17
aI21
aI36
aI32
aI26
aI35
aI30
aI24
aI28
aI43
aI20
aI3
aI33
aI47
aI11
aI1
aI44
aI10
aI37
aI29
aI4
aI6
aI12
aI42
aI14
aI46
aI13
aI23
aI27
aa(lp61
I22
aI29
aI10
aI18
aI37
aI12
aI1
aI30
aI31
aI46
aI6
aI39
aI4
aI34
aI5
aI21
aI11
aI16
aI2
aI36
aI24
aI33
aI17
aI28
aI35
aI9
aI0
aI19
aI7
aI42
aI3
aI26
aI38
aI47
aI15
aI43
aI8
aI14
aI13
aI40
aI20
aI45
aI27
aI32
aI44
aI25
aI41
aI23
aa(lp62
I32
aI40
aI20
aI33
aI43
aI15
aI9
aI0
aI21
aI26
aI27
aI2
aI12
aI44
aI25
aI39
aI10
aI30
aI13
aI35
aI19
aI22
aI34
aI37
aI45
aI42
aI1
aI18
aI47
aI29
aI7
aI5
aI36
aI11
aI3
aI6
aI8
aI46
aI16
aI41
aI28
aI23
aI14
aI38
aI31
aI4
aI17
aI24
aa(lp63
I41
aI4
aI18
aI47
aI17
aI9
aI22
aI39
aI42
aI31
aI16
aI12
aI0
aI5
aI24
aI25
aI27
aI6
aI3
aI11
aI35
aI21
aI38
aI44
aI28
aI19
aI34
aI37
aI45
aI20
aI46
aI13
aI43
aI32
aI8
aI2
aI33
aI14
aI23
aI36
aI7
aI40
aI26
aI1
aI15
aI29
aI30
aI10
aa(lp64
I20
aI5
aI37
aI30
aI11
aI8
aI0
aI12
aI43
aI29
aI42
aI7
aI36
aI1
aI28
aI47
aI31
aI22
aI35
aI19
aI9
aI44
aI38
aI24
aI18
aI13
aI10
aI33
aI40
aI32
aI27
aI46
aI26
aI2
aI41
aI34
aI6
aI45
aI39
aI14
aI21
aI3
aI15
aI17
aI4
aI16
aI23
aI25
aa(lp65
I30
aI15
aI37
aI18
aI40
aI25
aI44
aI46
aI9
aI17
aI27
aI4
aI43
aI41
aI26
aI13
aI2
aI42
aI8
aI36
aI3
aI7
aI11
aI24
aI16
aI14
aI38
aI35
aI10
aI6
aI19
aI31
aI32
aI39
aI5
aI28
aI20
aI0
aI34
aI1
aI21
aI47
aI23
aI12
aI45
aI29
aI33
aI22
aa(lp66
I5
aI14
aI39
aI24
aI20
aI31
aI28
aI41
aI9
aI8
aI44
aI0
aI2
aI6
aI33
aI10
aI26
aI36
aI30
aI42
aI27
aI29
aI18
aI46
aI13
aI4
aI45
aI22
aI47
aI37
aI17
aI12
aI16
aI40
aI11
aI23
aI19
aI7
aI32
aI3
aI15
aI21
aI38
aI1
aI35
aI34
aI25
aI43
aa(lp67
I44
aI7
aI14
aI13
aI2
aI20
aI1
aI11
aI16
aI36
aI25
aI35
aI45
aI40
aI46
aI32
aI12
aI3
aI31
aI4
aI24
aI9
aI27
aI15
aI19
aI0
aI18
aI26
aI33
aI43
aI22
aI8
aI39
aI5
aI28
aI30
aI29
aI10
aI38
aI23
aI21
aI37
aI41
aI47
aI34
aI17
aI6
aI42
aa(lp68
I0
aI10
aI31
aI40
aI43
aI30
aI17
aI38
aI11
aI6
aI20
aI29
aI5
aI33
aI1
aI21
aI46
aI32
aI3
aI28
aI12
aI22
aI14
aI9
aI23
aI7
aI35
aI45
aI27
aI25
aI42
aI24
aI34
aI2
aI4
aI26
aI18
aI41
aI47
aI44
aI37
aI13
aI8
aI15
aI36
aI39
aI16
aI19
aa(lp69
I20
aI30
aI39
aI18
aI4
aI47
aI9
aI19
aI6
aI35
aI43
aI17
aI27
aI38
aI33
aI23
aI41
aI22
aI25
aI46
aI31
aI32
aI14
aI45
aI3
aI8
aI16
aI10
aI28
aI40
aI26
aI7
aI24
aI2
aI1
aI42
aI36
aI0
aI37
aI21
aI44
aI11
aI34
aI29
aI5
aI13
aI15
aI12
aa(lp70
I20
aI41
aI31
aI26
aI36
aI21
aI33
aI13
aI5
aI34
aI4
aI0
aI46
aI9
aI3
aI22
aI32
aI42
aI25
aI11
aI39
aI29
aI45
aI35
aI43
aI12
aI19
aI10
aI44
aI27
aI38
aI28
aI6
aI24
aI8
aI7
aI37
aI14
aI16
aI2
aI40
aI17
aI23
aI47
aI30
aI18
aI15
aI1
aa(lp71
I38
aI46
aI32
aI25
aI9
aI8
aI41
aI28
aI39
aI34
aI5
aI37
aI33
aI15
aI44
aI23
aI29
aI22
aI20
aI4
aI36
aI26
aI12
aI47
aI1
aI30
aI27
aI3
aI2
aI0
aI45
aI10
aI14
aI35
aI11
aI42
aI21
aI40
aI43
aI31
aI16
aI7
aI13
aI24
aI18
aI6
aI17
aI19
aa(lp72
I28
aI43
aI3
aI42
aI31
aI34
aI14
aI35
aI13
aI10
aI22
aI41
aI29
aI36
aI33
aI37
aI45
aI39
aI46
aI1
aI9
aI21
aI12
aI40
aI0
aI6
aI17
aI27
aI30
aI7
aI26
aI24
aI2
aI5
aI4
aI38
aI19
aI16
aI32
aI47
aI20
aI11
aI15
aI18
aI8
aI44
aI25
aI23
aa(lp73
I11
aI5
aI10
aI27
aI32
aI30
aI24
aI47
aI12
aI23
aI39
aI25
aI34
aI33
aI31
aI35
aI0
aI15
aI46
aI21
aI14
aI26
aI45
aI4
aI8
aI20
aI42
aI18
aI40
aI29
aI2
aI6
aI28
aI9
aI19
aI22
aI1
aI43
aI38
aI13
aI41
aI3
aI16
aI17
aI44
aI36
aI7
aI37
aa(lp74
I31
aI15
aI43
aI45
aI14
aI13
aI30
aI29
aI6
aI19
aI42
aI23
aI9
aI44
aI22
aI16
aI41
aI17
aI18
aI0
aI28
aI20
aI3
aI27
aI37
aI10
aI46
aI34
aI47
aI5
aI32
aI26
aI24
aI4
aI21
aI40
aI7
aI39
aI36
aI35
aI25
aI12
aI2
aI1
aI38
aI11
aI33
aI8
aa(lp75
I31
aI23
aI0
aI32
aI34
aI39
aI9
aI36
aI13
aI24
aI19
aI29
aI1
aI4
aI46
aI18
aI45
aI47
aI8
aI40
aI12
aI5
aI33
aI14
aI15
aI11
aI35
aI3
aI22
aI10
aI16
aI25
aI2
aI42
aI41
aI21
aI27
aI28
aI6
aI26
aI17
aI20
aI7
aI44
aI37
aI38
aI30
aI43
aa(lp76
I27
aI33
aI23
aI24
aI20
aI18
aI37
aI12
aI19
aI14
aI1
aI9
aI47
aI7
aI2
aI13
aI40
aI0
aI15
aI36
aI10
aI4
aI41
aI31
aI39
aI35
aI21
aI45
aI32
aI30
aI6
aI29
aI11
aI16
aI5
aI38
aI22
aI43
aI25
aI42
aI17
aI26
aI34
aI8
aI44
aI28
aI46
aI3
aa(lp77
I31
aI20
aI36
aI26
aI15
aI10
aI38
aI3
aI6
aI34
aI39
aI33
aI7
aI27
aI9
aI30
aI12
aI5
aI13
aI41
aI29
aI19
aI45
aI24
aI28
aI4
aI32
aI14
aI1
aI2
aI42
aI40
aI17
aI8
aI16
aI46
aI35
aI0
aI18
aI44
aI47
aI11
aI37
aI23
aI22
aI43
aI21
aI25
aa(lp78
I43
aI8
aI22
aI14
aI17
aI9
aI26
aI33
aI2
aI5
aI45
aI20
aI28
aI4
aI39
aI16
aI19
aI21
aI3
aI35
aI47
aI6
aI13
aI29
aI32
aI31
aI36
aI46
aI18
aI15
aI40
aI12
aI30
aI37
aI23
aI11
aI44
aI42
aI24
aI1
aI10
aI7
aI25
aI41
aI38
aI0
aI27
aI34
aa(lp79
I33
aI11
aI10
aI0
aI12
aI26
aI5
aI21
aI16
aI43
aI8
aI1
aI3
aI29
aI30
aI22
aI34
aI13
aI47
aI23
aI15
aI19
aI38
aI42
aI25
aI41
aI28
aI39
aI40
aI45
aI9
aI27
aI36
aI20
aI46
aI6
aI14
aI17
aI24
aI31
aI37
aI18
aI32
aI35
aI2
aI7
aI44
aI4
aa(lp80
I6
aI36
aI32
aI18
aI7
aI40
aI31
aI27
aI37
aI33
aI4
aI30
aI29
aI9
aI47
aI2
aI42
aI3
aI24
aI13
aI5
aI35
aI0
aI20
aI14
aI15
aI23
aI39
aI41
aI17
aI19
aI22
aI10
aI34
aI28
aI8
aI1
aI11
aI46
aI44
aI43
aI12
aI38
aI26
aI45
aI21
aI25
aI16
aa(lp81
I10
aI34
aI31
aI43
aI40
aI29
aI22
aI26
aI15
aI37
aI6
aI28
aI0
aI25
aI9
aI4
aI39
aI27
aI2
aI46
aI16
aI7
aI13
aI5
aI30
aI32
aI11
aI24
aI33
aI20
aI45
aI1
aI14
aI36
aI35
aI3
aI44
aI42
aI17
aI12
aI47
aI41
aI38
aI21
aI18
aI23
aI19
aI8
aa(lp82
I4
aI18
aI41
aI10
aI8
aI32
aI11
aI46
aI19
aI34
aI13
aI9
aI45
aI20
aI6
aI16
aI39
aI47
aI44
aI15
aI43
aI23
aI37
aI25
aI33
aI26
aI0
aI5
aI31
aI21
aI30
aI12
aI27
aI17
aI7
aI24
aI35
aI14
aI22
aI36
aI1
aI28
aI40
aI3
aI42
aI29
aI2
aI38
aa(lp83
I25
aI29
aI28
aI15
aI26
aI19
aI46
aI45
aI41
aI3
aI17
aI40
aI34
aI36
aI10
aI7
aI18
aI38
aI39
aI30
aI27
aI23
aI35
aI43
aI14
aI33
aI20
aI32
aI16
aI22
aI13
aI44
aI12
aI6
aI24
aI2
aI42
aI4
aI8
aI21
aI31
aI1
aI0
aI5
aI47
aI37
aI9
aI11
aa(lp84
I10
aI8
aI14
aI36
aI45
aI25
aI29
aI9
aI33
aI0
aI40
aI43
aI24
aI32
aI27
aI37
aI34
aI42
aI6
aI26
aI17
aI20
aI16
aI11
aI39
aI41
aI2
aI4
aI22
aI28
aI31
aI18
aI46
aI1
aI38
aI23
aI21
aI44
aI35
aI12
aI15
aI30
aI13
aI47
aI3
aI5
aI19
aI7
aa(lp85
I26
aI11
aI37
aI16
aI25
aI44
aI38
aI9
aI22
aI19
aI39
aI0
aI10
aI46
aI20
aI12
aI15
aI23
aI34
aI24
aI3
aI21
aI2
aI6
aI30
aI35
aI31
aI8
aI5
aI18
aI41
aI43
aI32
aI42
aI7
aI1
aI29
aI4
aI40
aI14
aI28
aI27
aI13
aI45
aI36
aI47
aI17
aI33
aa(lp86
I9
aI22
aI37
aI44
aI23
aI35
aI20
aI21
aI30
aI32
aI17
aI19
aI1
aI10
aI43
aI4
aI18
aI5
aI15
aI27
aI0
aI39
aI38
aI45
aI36
aI16
aI12
aI14
aI6
aI28
aI3
aI7
aI40
aI31
aI47
aI26
aI13
aI8
aI41
aI25
aI29
aI34
aI33
aI2
aI46
aI11
aI24
aI42
aa(lp87
I15
aI9
aI4
aI2
aI46
aI42
aI25
aI24
aI30
aI32
aI6
aI41
aI1
aI23
aI26
aI21
aI27
aI33
aI10
aI13
aI16
aI17
aI22
aI14
aI19
aI3
aI20
aI12
aI29
aI40
aI28
aI31
aI11
aI0
aI36
aI37
aI34
aI5
aI8
aI38
aI43
aI7
aI45
aI35
aI18
aI47
aI39
aI44
aa(lp88
I19
aI7
aI32
aI21
aI3
aI8
aI5
aI18
aI37
aI26
aI12
aI42
aI39
aI28
aI38
aI11
aI29
aI1
aI40
aI13
aI36
aI43
aI35
aI22
aI31
aI23
aI41
aI10
aI25
aI20
aI34
aI47
aI44
aI15
aI24
aI14
aI9
aI6
aI16
aI33
aI0
aI46
aI4
aI17
aI45
aI2
aI27
aI30
aa(lp89
I15
aI33
aI6
aI9
aI40
aI47
aI14
aI22
aI17
aI39
aI20
aI3
aI1
aI2
aI37
aI5
aI13
aI27
aI16
aI45
aI34
aI41
aI35
aI46
aI31
aI8
aI0
aI10
aI11
aI18
aI28
aI4
aI30
aI26
aI23
aI36
aI42
aI24
aI44
aI25
aI32
aI12
aI38
aI7
aI29
aI43
aI21
aI19
aa(lp90
I1
aI2
aI34
aI38
aI28
aI21
aI25
aI17
aI7
aI35
aI45
aI42
aI29
aI0
aI10
aI27
aI18
aI44
aI19
aI40
aI16
aI22
aI24
aI4
aI5
aI37
aI31
aI6
aI36
aI9
aI3
aI26
aI20
aI32
aI8
aI33
aI46
aI14
aI12
aI41
aI11
aI23
aI47
aI43
aI39
aI30
aI15
aI13
aa(lp91
I18
aI5
aI28
aI6
aI17
aI8
aI47
aI46
aI23
aI22
aI3
aI16
aI32
aI38
aI36
aI45
aI15
aI35
aI10
aI33
aI14
aI12
aI25
aI1
aI9
aI11
aI0
aI31
aI13
aI44
aI40
aI20
aI37
aI19
aI27
aI4
aI21
aI42
aI30
aI34
aI7
aI41
aI29
aI39
aI43
aI24
aI26
aI2
aa(lp92
I39
aI27
aI38
aI33
aI43
aI36
aI20
aI6
aI26
aI14
aI21
aI3
aI12
aI19
aI0
aI28
aI32
aI23
aI22
aI35
aI40
aI31
aI42
aI29
aI47
aI1
aI24
aI25
aI16
aI17
aI34
aI10
aI37
aI46
aI5
aI44
aI45
aI30
aI11
aI7
aI15
aI9
aI13
aI2
aI4
aI8
aI18
aI41
aa(lp93
I24
aI33
aI7
aI17
aI16
aI31
aI32
aI18
aI40
aI44
aI19
aI34
aI2
aI21
aI6
aI25
aI30
aI12
aI26
aI29
aI10
aI41
aI5
aI46
aI37
aI36
aI4
aI1
aI27
aI11
aI39
aI3
aI13
aI22
aI28
aI15
aI9
aI47
aI8
aI43
aI42
aI35
aI38
aI0
aI45
aI14
aI20
aI23
aa(lp94
I9
aI40
aI19
aI13
aI2
aI18
aI32
aI8
aI6
aI46
aI29
aI36
aI26
aI45
aI12
aI14
aI20
aI42
aI11
aI5
aI7
aI33
aI22
aI17
aI15
aI38
aI28
aI39
aI47
aI41
aI3
aI21
aI16
aI1
aI27
aI35
aI37
aI4
aI24
aI34
aI0
aI31
aI30
aI23
aI44
aI43
aI25
aI10
aa(lp95
I20
aI21
aI16
aI12
aI10
aI36
aI6
aI34
aI27
aI47
aI25
aI18
aI37
aI42
aI43
aI17
aI19
aI28
aI35
aI13
aI32
aI24
aI4
aI11
aI5
aI8
aI2
aI26
aI46
aI39
aI23
aI38
aI33
aI40
aI29
aI0
aI15
aI1
aI45
aI14
aI30
aI3
aI7
aI22
aI9
aI31
aI44
aI41
aa(lp96
I28
aI14
aI12
aI37
aI43
aI31
aI32
aI4
aI30
aI18
aI22
aI44
aI33
aI8
aI26
aI42
aI46
aI20
aI40
aI9
aI39
aI7
aI10
aI16
aI17
aI6
aI2
aI29
aI21
aI27
aI47
aI36
aI24
aI45
aI0
aI5
aI19
aI25
aI1
aI34
aI15
aI11
aI38
aI35
aI13
aI41
aI3
aI23
aa(lp97
I3
aI37
aI43
aI18
aI45
aI1
aI24
aI5
aI4
aI38
aI16
aI27
aI40
aI35
aI6
aI7
aI31
aI11
aI47
aI28
aI12
aI41
aI2
aI0
aI42
aI30
aI22
aI8
aI20
aI26
aI44
aI39
aI17
aI29
aI21
aI36
aI19
aI15
aI32
aI34
aI10
aI33
aI25
aI23
aI14
aI9
aI46
aI13
aa(lp98
I16
aI7
aI43
aI22
aI21
aI47
aI3
aI38
aI46
aI27
aI9
aI6
aI19
aI29
aI44
aI8
aI1
aI4
aI35
aI28
aI13
aI32
aI45
aI18
aI0
aI15
aI14
aI36
aI23
aI17
aI33
aI20
aI37
aI39
aI5
aI11
aI2
aI25
aI24
aI31
aI34
aI41
aI40
aI12
aI42
aI30
aI10
aI26
aa(lp99
I39
aI21
aI1
aI28
aI47
aI29
aI41
aI32
aI5
aI46
aI20
aI8
aI36
aI15
aI7
aI43
aI23
aI9
aI26
aI11
aI31
aI14
aI18
aI6
aI2
aI40
aI0
aI27
aI25
aI38
aI24
aI34
aI13
aI44
aI4
aI35
aI16
aI10
aI42
aI19
aI22
aI17
aI33
aI12
aI30
aI3
aI37
aI45
aa(lp100
I14
aI4
aI30
aI31
aI45
aI46
aI12
aI9
aI1
aI5
aI43
aI36
aI7
aI17
aI27
aI13
aI33
aI42
aI41
aI15
aI39
aI16
aI47
aI6
aI29
aI8
aI2
aI32
aI34
aI26
aI28
aI20
aI38
aI24
aI18
aI35
aI19
aI40
aI23
aI44
aI22
aI11
aI37
aI0
aI10
aI3
aI25
aI21
aa(lp101
I26
aI12
aI2
aI19
aI36
aI0
aI7
aI27
aI40
aI37
aI21
aI46
aI45
aI34
aI18
aI29
aI33
aI1
aI41
aI42
aI38
aI17
aI13
aI16
aI30
aI6
aI20
aI28
aI11
aI25
aI47
aI35
aI43
aI9
aI14
aI3
aI39
aI4
aI5
aI8
aI22
aI15
aI31
aI32
aI44
aI23
aI24
aI10
aa(lp102
I13
aI29
aI19
aI23
aI44
aI12
aI7
aI1
aI25
aI28
aI34
aI14
aI17
aI27
aI16
aI2
aI11
aI9
aI33
aI36
aI47
aI38
aI20
aI4
aI46
aI37
aI41
aI10
aI40
aI3
aI30
aI22
aI43
aI21
aI45
aI26
aI24
aI35
aI18
aI6
aI15
aI32
aI8
aI5
aI0
aI31
aI42
aI39
aa(lp103
I6
aI28
aI3
aI39
aI27
aI37
aI18
aI5
aI33
aI44
aI47
aI11
aI32
aI1
aI17
aI19
aI10
aI26
aI31
aI7
aI8
aI23
aI24
aI14
aI30
aI35
aI9
aI43
aI45
aI40
aI38
aI21
aI36
aI46
aI16
aI4
aI22
aI20
aI42
aI2
aI29
aI34
aI13
aI41
aI15
aI12
aI0
aI25
aa(lp104
I14
aI18
aI43
aI40
aI37
aI39
aI1
aI9
aI42
aI6
aI41
aI7
aI12
aI36
aI25
aI45
aI22
aI27
aI29
aI0
aI19
aI4
aI31
aI30
aI10
aI34
aI23
aI35
aI3
aI11
aI2
aI26
aI46
aI17
aI44
aI8
aI33
aI47
aI38
aI16
aI15
aI21
aI28
aI20
aI32
aI5
aI24
aI13
aa(lp105
I26
aI9
aI6
aI7
aI41
aI15
aI47
aI3
aI11
aI19
aI31
aI1
aI38
aI20
aI21
aI14
aI5
aI30
aI12
aI40
aI4
aI25
aI32
aI37
aI23
aI46
aI0
aI22
aI28
aI33
aI13
aI24
aI36
aI43
aI42
aI29
aI8
aI35
aI44
aI27
aI17
aI16
aI18
aI2
aI45
aI34
aI39
aI10
aa(lp106
I36
aI32
aI31
aI0
aI39
aI1
aI25
aI29
aI14
aI42
aI4
aI24
aI26
aI28
aI18
aI40
aI12
aI17
aI22
aI7
aI13
aI33
aI41
aI5
aI11
aI37
aI23
aI8
aI16
aI45
aI47
aI34
aI20
aI10
aI2
aI30
aI44
aI19
aI9
aI6
aI35
aI3
aI27
aI15
aI46
aI38
aI21
aI43
aa(lp107
I46
aI33
aI28
aI12
aI27
aI34
aI43
aI24
aI45
aI13
aI9
aI20
aI1
aI14
aI31
aI25
aI5
aI19
aI10
aI8
aI29
aI3
aI15
aI6
aI21
aI37
aI16
aI23
aI40
aI47
aI38
aI41
aI4
aI44
aI0
aI11
aI18
aI22
aI26
aI35
aI17
aI7
aI39
aI36
aI2
aI42
aI32
aI30
aa(lp108
I9
aI40
aI16
aI23
aI35
aI2
aI12
aI13
aI34
aI32
aI21
aI26
aI33
aI29
aI36
aI22
aI31
aI19
aI10
aI47
aI15
aI3
aI18
aI39
aI0
aI45
aI14
aI37
aI8
aI20
aI4
aI46
aI24
aI44
aI27
aI28
aI25
aI5
aI1
aI7
aI41
aI11
aI30
aI6
aI38
aI17
aI43
aI42
aa(lp109
I26
aI18
aI2
aI47
aI34
aI21
aI4
aI19
aI16
aI10
aI28
aI12
aI36
aI43
aI14
aI25
aI30
aI22
aI40
aI31
aI42
aI1
aI5
aI17
aI37
aI23
aI3
aI11
aI8
aI32
aI35
aI7
aI38
aI13
aI0
aI46
aI44
aI20
aI6
aI29
aI15
aI33
aI24
aI45
aI39
aI41
aI27
aI9
aa(lp110
I19
aI20
aI14
aI41
aI16
aI2
aI27
aI39
aI8
aI0
aI33
aI5
aI1
aI7
aI12
aI34
aI30
aI40
aI35
aI11
aI10
aI3
aI26
aI42
aI43
aI38
aI6
aI31
aI23
aI21
aI18
aI45
aI22
aI46
aI44
aI37
aI25
aI36
aI13
aI24
aI15
aI17
aI29
aI47
aI4
aI9
aI32
aI28
aa(lp111
I27
aI10
aI21
aI33
aI28
aI31
aI13
aI8
aI11
aI44
aI34
aI12
aI16
aI23
aI7
aI18
aI25
aI29
aI46
aI9
aI0
aI17
aI42
aI37
aI24
aI47
aI6
aI38
aI45
aI32
aI3
aI20
aI26
aI14
aI40
aI2
aI15
aI41
aI5
aI35
aI36
aI43
aI39
aI30
aI19
aI4
aI1
aI22
aa(lp112
I8
aI25
aI39
aI3
aI38
aI43
aI37
aI17
aI5
aI24
aI4
aI23
aI30
aI9
aI42
aI7
aI47
aI13
aI12
aI19
aI46
aI18
aI11
aI10
aI40
aI31
aI45
aI22
aI28
aI26
aI0
aI34
aI2
aI29
aI27
aI1
aI16
aI32
aI21
aI44
aI15
aI6
aI35
aI41
aI14
aI20
aI33
aI36
aa(lp113
I22
aI42
aI18
aI34
aI40
aI45
aI7
aI1
aI11
aI23
aI25
aI33
aI8
aI21
aI29
aI41
aI30
aI24
aI14
aI32
aI3
aI20
aI47
aI5
aI16
aI36
aI38
aI15
aI6
aI4
aI35
aI2
aI31
aI12
aI9
aI13
aI44
aI37
aI17
aI28
aI39
aI46
aI43
aI0
aI10
aI26
aI27
aI19
aa(lp114
I8
aI3
aI19
aI22
aI39
aI21
aI24
aI43
aI25
aI26
aI13
aI4
aI5
aI11
aI9
aI20
aI36
aI16
aI31
aI46
aI45
aI0
aI35
aI41
aI38
aI2
aI7
aI40
aI14
aI18
aI27
aI37
aI33
aI23
aI34
aI15
aI17
aI32
aI30
aI47
aI1
aI44
aI6
aI42
aI12
aI28
aI29
aI10
aa(lp115
I19
aI5
aI23
aI41
aI32
aI34
aI1
aI45
aI24
aI10
aI13
aI40
aI6
aI44
aI26
aI17
aI30
aI4
aI20
aI31
aI0
aI37
aI16
aI47
aI8
aI38
aI27
aI21
aI25
aI46
aI33
aI7
aI28
aI12
aI43
aI42
aI15
aI35
aI18
aI14
aI29
aI11
aI22
aI3
aI9
aI2
aI36
aI39
aa(lp116
I18
aI4
aI0
aI22
aI42
aI27
aI2
aI15
aI10
aI45
aI16
aI35
aI34
aI3
aI20
aI40
aI12
aI23
aI37
aI25
aI29
aI6
aI43
aI31
aI21
aI44
aI5
aI14
aI46
aI38
aI17
aI32
aI24
aI7
aI33
aI36
aI19
aI11
aI8
aI39
aI1
aI26
aI28
aI9
aI47
aI30
aI41
aI13
aa(lp117
I7
aI21
aI10
aI17
aI9
aI40
aI0
aI34
aI6
aI25
aI36
aI37
aI30
aI45
aI5
aI29
aI28
aI41
aI16
aI47
aI13
aI4
aI24
aI38
aI1
aI35
aI27
aI31
aI39
aI43
aI22
aI42
aI12
aI11
aI20
aI23
aI2
aI33
aI3
aI32
aI8
aI44
aI26
aI18
aI15
aI19
aI46
aI14
aa(lp118
I17
aI38
aI31
aI6
aI7
aI41
aI42
aI34
aI3
aI47
aI9
aI21
aI36
aI46
aI35
aI22
aI8
aI24
aI11
aI44
aI43
aI18
aI4
aI1
aI10
aI13
aI19
aI39
aI5
aI37
aI16
aI29
aI40
aI14
aI15
aI20
aI0
aI28
aI27
aI33
aI32
aI12
aI45
aI30
aI26
aI2
aI23
aI25
aas.
