# Supplementary material for: Mapping the emotional face. How individual face parts contribute to successful emotion recognition
Source: PLoS One. 2017 May 11;12(5):e0177239. doi: 10.1371/journal.pone.0177239 (PMC5426715; doi:10.1371/journal.pone.0177239)
Supplement: S1 Code — (ZIP) [file pone.0177239.s003.zip › app/static/codes/codes.txt]

	0	1	2	3	4
0	90539488	95045195	86853974	61624832	28127302
1	35635768	53929790	40615544	955360	7333271
2	30170492	51889701	76737129	98510313	34732824
3	7151976	3797958	82006845	3471510	90681850
4	68916022	2771529	36493267	17790719	80158608
5	39938798	49457295	69964937	65285254	46469833
6	58505868	57317872	55903429	6649183	89656576
7	17584962	44769949	42195695	26779561	97291908
8	53419955	42979757	99963556	41495991	8173057
9	38180155	58504938	60789004	48985115	42649443
10	7367209	56995613	12525590	53310017	38952545
11	25772070	59067972	70458768	69119327	65994295
12	4062848	17511618	97664511	96243114	23921371
13	46079621	39315124	96285502	70511699	75952708
14	7487747	74696491	7680199	35496578	19039196
15	85718203	79988170	39183007	80663037	99085492
16	56785508	82653744	35975111	64873152	91676350
17	80542826	84063639	1542546	29506077	25308219
18	11367363	93354219	24662693	33469073	88329474
19	649857	68692400	77983617	83355003	35154193
20	69613323	28026054	26111091	22564484	33673375
21	78616285	43593911	52041186	61664647	67074421
22	39665722	17284925	82922414	15132345	75031785
23	86329440	65842195	37925447	39561399	58810328
24	19001428	13691124	13058286	26944755	20214636
25	37246868	51834373	48541479	20393561	87497934
26	38848094	99047854	35110406	96153304	33833751
27	75507463	58388360	20613033	29706565	59294162
28	81303900	98091956	28096315	15910554	73366862
29	34946890	5273819	68398663	40287845	97583680
30	94554955	43665647	26826110	98032112	26071581
31	73922531	89445861	5352754	11582626	89408617
32	36361726	61142287	67835181	41267688	8215638
33	965275	90304335	67584515	94342384	42267920
34	3104345	25440942	28349563	88008876	77499020
35	38865224	67094684	28738943	51881779	13524966
36	64503938	40511767	46821137	88541696	83938990
37	54826179	84098455	32234806	344377	81016969
38	54045868	73510889	16948853	23577042	24112843
39	84619494	73431065	57794752	82798067	12035845
40	55518955	71263119	50903577	23961967	87193059
41	67022613	56037400	30059339	84465687	8226652
42	51953497	78243711	29880325	94629958	98951003
43	14202762	7569849	61741446	80610054	25964194
44	99929598	44587879	49195549	80666833	34619377
45	38678221	40537997	24810872	3458115	85183187
46	43711272	32558520	21659408	24507936	66034325
47	82521846	42966951	23723348	98102064	11620541
48	59182198	61381521	93647852	26403655	69686183
49	51408026	89130986	3260321	43625046	94667802
50	64674150	99477182	6183419	94724741	84544689
51	14831718	31936396	88082442	68275990	72397943
52	97535437	21998535	3793177	13514001	41553852
53	71160758	73856822	95000588	24436039	78337643
54	48073114	50378961	72310476	59318590	13490402
55	21721209	30646070	74252190	59068256	85014698
56	51680002	42092612	89238789	10458097	61890628
57	56542218	92391281	61160491	88090758	78944628
58	88092422	22243875	45428721	82546698	15128810
59	97373957	79284333	74221736	93700839	1305267
60	22405990	35838794	47128714	77458556	63759254
61	20704045	52739893	66350480	12128639	92210124
62	17938753	74117704	4945044	1860586	54197611
63	29300710	15068939	80919434	7644688	32344400
64	3450284	72114695	81989533	99433805	6876653
65	72937655	3220016	27475767	34157138	13904236
66	65038966	37842849	34229579	44839691	74836640
67	16382230	33323716	24307970	52062880	91757542
68	81000642	11691478	19516016	23666788	80735139
69	7920253	18953753	26245773	78980771	85179571
70	97442954	65989837	568655	59026986	5251900
71	69724253	88215175	994106	31233650	5073233
72	95514337	4164112	84407359	38832727	95431817
73	94014199	31672409	48683353	18735285	23974890
74	2646784	91650715	89658591	21344444	62747410
75	11124125	60483576	21734870	29342164	85660237
76	91550661	35895163	73383826	89969661	58887860
77	44320374	78504646	61247566	8931838	57544027
78	78898373	69441817	98831510	2022482	32240515
79	78598827	72307766	30836019	18870395	65226999
80	29990703	68355531	9863600	77310444	91898865
81	55885283	56254766	92060137	46208199	57727928
82	14080767	83148837	3474615	32968213	61709265
83	51966767	60640729	85353503	41829007	15790549
84	92752286	76569791	98607898	47892117	12034157
85	90112493	69687116	14637224	19863894	28837247
86	33564855	59282327	69410227	10478524	47442178
87	40274893	83545469	42580370	30993770	97418781
88	87435743	40119088	51395363	62471186	23939387
89	78902901	73761386	97228629	60847876	85850477
90	49941413	82916068	62046586	61044987	4111101
91	42975657	34588735	49300855	30096958	99884937
92	67551244	75866108	7600432	33035028	76216719
93	70477874	51400970	93994235	14345899	40774008
94	40039477	82717536	87270360	41130762	73244134
95	30350026	29989972	30539397	60827143	19967845
96	55886707	95556850	77358571	15572621	63525629
97	82771412	74886986	92596435	15149810	65069563
98	80256423	9796548	6342654	76552495	46339833
99	23002584	74125909	33052155	63469064	19757699
100	17111968	90751884	88687446	39700628	84734398
101	82127535	60719352	10298254	86896516	70431357
102	75948763	2581243	64240402	34862301	5119286
103	67917630	61862580	36396241	51764408	10034213
104	43317707	14961803	27747389	51901190	17827508
105	50170976	41345776	47571461	49991540	62587534
106	30421390	85087587	33805163	95252146	88802686
107	94262355	28771118	94425114	66846702	27029394
108	92197135	18330028	37067234	28843064	55245446
109	20812590	4110011	60140447	6125030	92133218
110	2013990	15772509	46397834	44885049	45512660
111	54672509	83905559	89826626	25747579	1233354
112	64181190	38018993	43343700	27955530	58513026
113	94733872	54982846	46342004	7287686	43776913
114	15431544	66724407	38787787	79417254	33222934
115	80894610	96455471	16456058	46569648	58029109
116	67219170	85679489	33199582	76249078	23135244
117	99259252	88599107	78142966	3557636	81509619
118	60087337	38266443	51223839	38963127	21556970
119	26598270	78546480	82190918	7679172	5723383
120	21914531	52352917	47565573	13680895	19274835
121	40422267	57908548	89934270	53499852	90518380
122	60785967	52667160	29566815	62671683	34953028
123	62218770	5294201	48606312	23037254	21031937
124	28488103	95524925	55335460	55046999	95390530
125	82319391	44497354	97019994	76248365	32354613
126	4316900	87634840	10898042	2617176	96905223
127	81530434	93804516	31973346	58358856	75175384
128	48920799	14967788	21301760	5623608	55506312
129	93960244	98070195	78237936	79670196	90127464
130	37568447	98481747	93344003	70631834	43122263
131	69381164	73872631	92526367	35015657	36643267
132	67205092	67394328	81169171	25720161	37272169
133	45758448	89998100	63977558	39654875	15819840
134	3603610	39383964	81391173	99667679	17087022
135	8810243	37991440	3411101	82391639	79413518
136	47054141	78160385	74272486	16120055	30763229
137	96379301	26776915	21759739	28001062	70082791
138	22983402	88082479	30355555	49790324	86314169
139	32426586	40858186	73544386	89491127	74630533
140	61132149	55328739	82470588	30319614	68152610
141	71769201	79224779	20563630	58438621	83428174
142	16707047	19317410	16352428	21587386	40274012
143	54763958	59900637	77518824	80776315	46325733
144	28743246	28701193	43427004	23693455	23316698
145	4821142	96632040	67843995	93322049	26491521
146	32803350	68695811	16757705	15997719	55504374
147	59324458	32457154	74351864	19081820	24504826
148	19435670	74171570	93595463	13641299	1526832
149	46402672	23498205	7632449	53901912	76115561
150	7568289	89902696	54028133	20774138	88752582
151	71841569	17922165	36343606	31434321	13013512
152	4460769	82215806	76040831	39012721	39788165
153	62205500	62493743	54715074	84809955	74190855
154	2449346	52830618	79563580	39907811	36984060
155	43327795	55218057	97088344	2533256	17423767
156	39026187	90240242	20983192	33294175	43296510
157	19959225	49306494	86428855	42363133	27009733
158	78709670	44309815	43035528	69620962	95575503
159	94874899	37090934	80705459	52400684	22739415
160	26957247	74568475	30903805	15816890	94564313
161	76945355	40286151	78498404	44290026	30681645
162	4155821	67566359	43630416	83602028	47435298
163	59098636	35560249	92083277	81696674	16692539
164	13041407	54763137	15675345	45160208	64189869
165	53899713	47863149	46517263	26669802	18584127
166	58153487	48679890	99311812	42154200	47292371
167	36201022	18844882	53779353	1522727	21654016
168	73521354	3924827	45432677	81328553	29229353
169	62182657	41366499	37179376	48054824	80293316
170	9252773	81401435	55658447	97051386	5430386
171	28542296	15837901	96630135	22133054	27945722
172	29125774	74068729	66020910	50484120	30078342
173	56671889	56159565	47145667	27011417	68704075
174	30913372	21441097	43689648	29527973	18957659
175	73996031	16938738	43138331	64696306	57326375
176	6942046	25386783	82072456	97332113	40761518
177	67399763	67701529	77215197	38295403	83443722
178	22106601	57945303	68707606	23739963	88678270
179	55863365	17252329	80743459	86400277	47977183
180	6592102	39288084	5872514	9749074	34322756
181	77717992	21156760	97897204	31229085	44266614
182	47003078	21742551	20781387	36343208	96721449
183	93613625	43957785	13602627	46087556	31844239
184	10284643	77101387	24838341	54522123	56405005
185	44541501	85003779	65931422	46322166	72644721
186	92718504	544803	55909561	14646229	27854098
187	90518920	88655792	4453165	6110295	17154652
188	48864961	36371694	41078601	64092665	48727302
189	69148536	80721933	49365171	73530521	7112574
190	95365722	56083205	4261525	416672	77131510
191	37677213	4223345	31059669	25108553	67882768
192	53059178	5285954	38594453	72647090	56646048
193	17784476	39477770	96657616	10748425	26883128
194	13660542	56535742	62084962	97396436	35662426
195	84898680	2205140	5367344	31152136	93218757
196	35236374	58027070	53855394	45380981	26924175
197	60593331	48686898	95038932	93898167	89128670
198	29325192	85905120	18801890	31590897	66656874
199	53663649	23478386	80553145	51033587	97782732
200	97631608	52107018	19571871	53709834	50092006
201	29285985	44094614	3613662	42508167	49138639
202	27664529	20699179	65328955	95204211	90363467
203	39034226	54910607	70133572	11056934	56403578
204	10300581	38379167	79191466	69536094	79891951
205	59390697	54054483	51515321	69099413	46145021
206	80648572	73718263	70205883	20475509	78699609
207	6942165	2916089	24587372	88036196	46999290
208	232273	65274800	67844421	47930370	28451351
209	55405871	23812295	24213573	39455868	23336317
210	26453578	29998140	81190269	8540477	62388497
211	21443502	47830318	29238034	82051628	10159290
212	18293646	72125789	38021708	27601116	7016333
213	54077125	66629393	70339434	25338561	65130114
214	5863958	68243601	22075094	52442790	72336061
215	95045520	88683181	13675747	81940076	69497190
216	24970506	97481379	30355655	93680055	43143054
217	303120	40574189	62980670	34766165	28000677
218	49825950	56409870	76186722	86406825	72016856
219	31516156	32225508	30496594	11979619	64920764
220	73774212	97720542	72619268	73147724	57552445
221	54151702	84028478	22642673	14542454	33166619
222	91531787	35112889	73991226	68335405	6376421
223	41374905	52100413	93496119	46840146	73586183
224	50576641	59179187	6583856	45713074	6149627
225	16764387	55915301	86814182	45641434	90566005
226	65251327	26099223	56035244	70909556	19492477
227	87170733	40750726	10743102	38737756	88051788
228	85005863	56205732	10898611	4330552	88832
229	81141588	8023314	8189384	93488135	40467596
230	5535499	64065540	63290105	43654527	21341295
231	17078739	3461236	74972553	82328489	83957379
232	8579385	69315743	33129898	76348431	62013901
233	35059672	98287958	24643924	25242745	52902547
234	63937958	85590891	86776700	83548138	37272855
235	28634911	40157320	55834558	60267578	97411869
236	97024073	80187123	45328689	78546285	49252992
237	30924876	86135530	57937216	17500981	14504091
238	81431431	63411802	54078659	40273464	83245803
239	3194578	24902672	33136486	26651492	98139384
240	83866449	70656002	14142624	16226177	92118434
241	15908325	67119890	8128416	88042346	34505685
242	77047411	94125924	7989588	3110288	72296275
243	92309758	77182531	92058965	58569813	97444871
244	9281653	38533439	94708926	29592908	43040853
245	87788668	19312028	92109139	12034943	96178508
246	86251573	8328365	20678629	69547898	46454435
247	77159234	30649528	79864982	15746988	69338275
248	57609358	34745666	7636628	21013577	21525449
249	19299902	11184931	70712123	3429788	46566390
250	77094296	13256939	3365345	65684481	10794216
251	98990458	5750874	94712479	10859966	12670989
252	18591155	47623512	55847970	10732118	23309093
253	99793264	11156753	78837880	17233035	16172428
254	54327140	21224160	61825221	52989424	67510622
255	63071476	71062760	5224569	63412611	56558515
256	5228667	95138802	98296221	87180210	73845776
257	14694753	93227938	83802832	34881480	31305899
258	43351952	37010923	75884296	56204355	24002265
259	54173092	45782843	95733749	95926117	95717537
260	21320807	7963700	9109977	78070929	9781616
261	61066670	96359133	20505986	76684751	26841485
262	59181179	71738902	19284455	56647856	31282933
263	31982761	37560223	19189526	72675073	37056754
264	1466900	79398107	59220861	68600931	91515835
265	72432129	61715225	68619285	96853291	97345330
266	16034998	22722881	22754653	57611147	99280124
267	88909473	57438210	69144532	61345653	3448467
268	28700855	5160758	86715855	54166518	87086308
269	49477483	28856158	13896423	77840265	63807462
270	31355430	19627085	27894363	28067201	5100890
271	50209259	50669464	20068003	71199193	92175789
272	67069918	75298966	45334567	10714192	18605962
273	91711139	38691070	83618806	5866105	86985251
274	21579833	38470381	91047936	8032191	44267705
275	46347288	38508372	95490881	74784032	98245635
276	38188830	91897436	47682554	98829611	42358288
277	14770183	56420224	12373963	59592739	9440399
278	11150733	96513321	72916293	48982324	95876446
279	57874047	37196531	50373020	35842225	84655598
280	7402311	55695474	53811611	81815575	67309664
281	49250545	52104045	9730095	75143463	34934441
282	78699541	67078941	11144432	52964586	68778976
283	58182589	26062879	474168	39670239	23107595
284	9260430	49298249	55649689	20660829	12441190
285	20041543	26101473	54776903	32031294	7020877
286	65323847	3538843	39322933	79325074	64569163
287	32844208	24848617	83575960	26174394	22171451
288	56089118	83925681	45084420	17848622	97832032
289	71358907	72810073	19442817	82055577	56293937
290	95663210	56789933	26971485	43452669	53632845
291	94206898	48595862	67088377	37048363	41471002
292	32398050	44141764	79811610	14631614	64303265
293	45287806	43807055	51741591	71932041	15497682
294	82649858	88471881	75895568	49578203	82747029
295	98161801	61866068	3969048	10499869	66129419
296	80884681	11810806	91130365	67344471	38394006
297	48886261	9741954	65733468	68661075	67055578
298	8310297	58540567	49735259	87859043	45170059
299	7027632	91868676	42552663	43178826	64456903
300	41404585	65575987	19778046	70350371	99061428
301	35414516	10640886	6671990	75518314	25047480
302	25154726	1022927	48354935	90105662	43376340
303	31537743	8167317	29480892	65064351	72028206
304	49397231	4044694	77652567	43344316	10988684
305	15021085	47066353	85280980	31689920	5506915
306	2001011	45515632	64804146	45171250	40552911
307	66207722	40871476	60361919	92861986	71004929
308	19626661	15338076	8292161	26144062	69944879
309	25244549	37299944	63749184	70735826	39926826
310	35774705	58026899	25349640	48344469	83844360
311	55047783	70144471	72025179	77502082	17085896
312	77388832	31783487	10045565	97593438	25578505
313	23884678	9882308	20518300	11164255	2141301
314	18743457	94852161	86378226	91484546	27814805
315	71857223	85338441	52583181	76631961	26705726
316	57262332	9244972	75279745	79275541	78552280
317	51596672	88755736	7394093	93995707	31363562
318	70962771	4545199	95135420	60054143	67452668
319	5405427	18021337	18883537	68588765	44797277
320	28936429	58773179	83571337	80658225	86263203
321	66361002	38913105	21423940	90988801	4678648
322	52176854	44666285	67563163	98122942	66106768
323	69221738	75227994	91881871	58575448	57223819
324	80379683	78363498	17634503	59121794	5745881
325	20311983	73917781	93148497	18747572	12163534
326	56417375	52117998	36183742	61368757	52961676
327	6811306	36758763	13015522	56356186	20448445
328	97661078	26200404	73681461	37884374	85736878
329	65748994	16679579	10601315	82783043	94039436
330	71002061	17692899	84415660	6987294	53947357
331	50873042	29206502	4332872	21023229	76311441
332	53323511	12802322	25591372	16579316	92314397
333	21070454	77339678	86096833	3088056	64975230
334	6326256	4474840	23335931	42020001	29350125
335	92771795	44200576	53563563	66490091	80624782
336	84783068	98370557	45590972	4892107	10904404
337	13321737	18919539	501188	83494658	34665384
338	90147836	23856215	84984002	40601493	50402379
339	85774803	53608057	34082831	27085109	47000764
340	42802222	49663105	5023075	88225829	59765643
341	56692471	26066692	17004377	97659168	56698253
342	69984405	83160871	99880608	80223103	66647150
343	796273	9246779	85499879	13427666	46775622
344	70443893	20609318	86649795	88837082	27209921
345	58294064	80790707	60376024	55961192	97594659
346	38821881	89365564	39042099	65096969	48768434
347	47585867	95502197	12298517	76212430	56986145
348	91122821	13413772	20747294	47242568	26669783
349	27707763	43200136	50164039	6389149	26904159
350	85896610	79938881	66273666	89582799	36402891
351	74909354	57537094	52874297	70319750	9569599
352	23067444	52920217	93465756	73425554	72310185
353	95233639	44456077	2836598	42026719	86697881
354	19983320	35699739	77368911	11767530	34074623
355	80360460	37486531	37047267	15540442	23527287
356	30641719	72073579	88733334	84688907	54024358
357	36409830	44223006	66088575	34687776	86682569
358	40882669	61100927	45574165	32436783	49283553
359	8115376	62739436	81820564	52662327	66699432
360	12343894	7291643	57227213	73587408	92414529
361	76521594	32255097	78660909	42038228	23529774
362	66779818	66964904	63645966	33477248	17527300
363	97294081	79886660	69615659	96487390	97527249
364	54039097	16063539	31276724	7550171	74650616
365	87563763	68994925	3827991	2443414	701762
366	35159031	49858449	66082171	27894347	57908355
367	63234124	38139775	9403265	20526366	15760404
368	17447708	28610941	58977938	15942727	70466234
369	79031309	93935294	41785973	20672545	52368198
370	55612950	66294304	81289034	87978786	13519826
371	36038558	77150906	37641385	34664430	32875681
372	33966249	16330217	34964288	79048020	36690496
373	43972579	95546553	54263860	8707061	34046727
374	94909377	38518103	89536468	1204528	46146674
375	21098718	1096099	5051113	62455076	56040750
376	60010482	98123626	33680213	85538680	71765444
377	14131782	70006913	24831883	6792384	34606059
378	87586531	75936838	71162928	44758044	67587879
379	87558740	2557298	54675590	30455513	8176850
380	56221446	51788247	68088878	56102521	14772902
381	85715213	56024072	72696345	72874728	6582572
382	82798338	44468264	41405792	69459276	7615151
383	76355388	50503763	99860480	59427487	35603846
384	26827815	1842758	73086516	47241578	77357575
385	39168773	5926033	30834138	46338783	54995057
386	81650719	74438552	9522292	35356953	65672444
387	66430894	19995127	82370555	14074779	16998772
388	83498127	69714645	70060823	77518147	79248626
389	18434612	70298270	16326099	24352729	16323362
390	15819775	7070881	90725934	75607321	52323711
391	42561494	78533042	279834	36400165	70251015
392	68722058	35701954	65129568	58768667	70425419
393	96728058	37737575	70880667	17805439	53225902
394	877593	8833397	3461947	67010548	89076521
395	19899825	36045300	50692112	371429	17848131
396	72366260	16678658	38229185	5009962	52706777
397	67155655	13783287	51496206	57670414	31662563
398	74882619	16874308	35696479	43187049	3710466
399	1824810	88913784	78128509	10451452	14683845
400	13716747	72466174	13030535	34179411	88441385
401	53890292	55978295	34885267	2342053	84185606
402	98487501	90484874	65332719	82499693	74853421
403	7336748	57102294	13258667	96993878	51241613
404	69507893	70032553	97889389	35241731	35280303
405	80734549	85364036	79635180	42532410	88313304
406	96941583	36960279	58503662	49118861	37904709
407	72557546	59434019	91398555	94444558	86210566
408	62292747	97425598	11799445	45622127	97970811
409	85606535	29573908	98461352	24949379	25255789
410	89375953	5314616	35448863	73909403	2495862
411	86283796	26189997	20744884	50079661	27470776
412	94191652	23718290	98030749	66988742	15100967
413	3247014	10839656	52298395	52614034	87038689
414	59592317	61549781	46527656	88347028	63788557
415	35826480	64307765	45408853	11165649	37838985
416	3680247	41811319	8807675	2185574	81612032
417	87919925	17292596	9626011	88857768	47721801
418	21408663	21815174	85915065	38866048	937842
419	96906649	56596769	51673606	77142020	10781930
420	17679738	83958755	57310735	48351868	2696585
421	94555172	83247013	39596314	1382911	61150133
422	53793002	91910334	36596924	46377768	57182688
423	68309843	92477974	37318886	88876897	83815613
424	59119273	50574878	79411182	23879441	82534459
425	51126018	5185103	65743698	55404081	99983872
426	72383842	28654457	71330544	35539191	74782555
427	66292292	77245849	35991200	47675182	46013963
428	29241240	44800107	25616984	57100254	32183668
429	74174742	2518507	30966071	82412024	36423929
430	7154500	93414830	81517043	23421329	79836478
431	73557703	53869986	38080330	53971575	30738238
432	62681171	3796094	97695094	87682611	45448931
433	49458480	81452223	31457586	95115000	9848178
434	57285375	51999121	898002	59517296	37727203
435	10579659	11452911	63417504	81437427	48250109
436	64783736	46028907	86389527	36134120	11798159
437	21648358	14964680	9883307	4262464	47835743
438	89878126	25969055	58807543	71110312	96121738
439	17274763	12551768	30938629	95927412	73574092
440	48553293	59098951	48038216	18711956	20075570
441	77762648	7413623	20968376	83558528	61438193
442	68424614	43328318	53242712	51998690	19746609
443	6803470	33754221	16957307	59446355	15003473
444	37814724	35415127	13974538	37158602	7444028
445	63827901	86854186	74430431	50095430	31720519
446	40602088	48895544	7643821	21535479	88631947
447	18507648	91517858	98252649	32102098	54223546
448	7511299	66121484	26885924	71690705	29934511
449	17021267	80926731	44084944	85265877	25114539
450	7865606	81813846	99278363	95449922	89938167
451	99107036	9080225	93852302	46305758	89704886
452	62084080	13591427	42106085	58340736	96584285
453	67862537	37916657	42423216	56392966	87815604
454	71946229	25267121	18448797	91745931	63936337
455	64632065	84747160	32478745	82896403	82706091
456	99141906	58304289	54894654	72680920	65075552
457	61668137	89007592	32553616	90965752	74059122
458	30368012	1819651	60935522	63546359	4234043
459	65991149	88386960	84925294	35717779	94853964
460	53793706	5007138	68065378	1143948	91383308
461	54214837	28491480	53500533	16472382	12262424
462	96076628	57480674	46304173	85192495	16645576
463	6719886	26978444	31208142	96814153	58169646
464	55091528	23733977	96646854	78113566	30188917
465	25403612	8740627	49875169	20377305	78926250
466	39129483	47559051	77212893	86090993	96531573
467	93557302	83045949	16215142	78306710	50841061
468	68187953	57247325	96632068	80318204	76363040
469	69438613	25861337	77055466	79811241	12021993
470	96105386	87510221	22927922	95625823	50395947
471	319852	71689842	76528440	93012645	92295648
472	21178552	95450949	18778378	35312649	47877137
473	99583985	95924002	16010180	43684267	22591076
474	58524795	76976519	7872840	91386863	91685823
475	44776480	37921641	44068498	31999959	24274820
476	42541784	66811165	50710502	41487747	81302128
477	95308308	39867707	90256575	31604893	72981575
478	20784050	60471991	19041	33967173	79109929
479	12243561	75922273	51963407	43947056	37430767
480	68267566	80151260	64484292	39995305	85914779
481	5599507	32454562	56718051	24114951	19386128
482	72555054	2160810	51681006	27340246	50273660
483	69861191	80087188	95433034	24372156	8500062
484	61849440	33280692	95422703	86516461	58792047
485	23645901	90525324	34751853	28323693	48297911
486	29883641	56134231	22690255	53020469	20392825
487	52056239	41245386	36585846	1578138	37925812
488	24290164	27194352	92477690	48119905	69429313
489	94295051	40090553	63111797	92115330	53126558
490	56593399	25913039	84124898	32108219	84036216
491	84970229	60714906	71465497	9537415	56165153
492	95510927	63952337	61569310	33909490	57788229
493	76054379	11222995	32246261	43329918	33565380
494	22647559	81315305	42549475	49677229	16539160
495	15457383	2817552	75168230	91306404	9676219
496	61004819	91180905	23312974	64494878	9447503
497	88479554	92127268	73050464	49984716	12817427
498	89368900	86953529	79137362	29800761	60018674
499	18397470	50680737	96731878	47983424	53238722
500	69250876	96982219	57740523	46138228	71671791
501	68706555	57787567	7415493	71501209	11196319
502	30375486	88214645	82666583	73769700	14273016
503	89922508	26637032	6046179	74762737	36218195
504	43680026	10661191	70183273	91849052	26753325
505	36092351	12415339	27903209	52400139	25023308
506	58113862	19540161	54202929	90438336	32239374
507	29216146	80061059	10904573	56363983	64985937
508	98076927	63954090	2295321	76635120	30444159
509	70455758	18293033	74053333	8440116	61232184
510	90221950	96310509	91965546	33754887	13503812
511	32807352	64931051	82862414	58769285	13913498
512	8739592	98291727	21072901	35742096	72883888
513	36369071	54153314	63909295	245257	42460200
514	14760492	24323648	52484527	12410714	73560947
515	72004359	14829742	55774483	52112723	13267033
516	5204228	20366408	5052772	92739197	99375378
517	89334298	53817678	23548024	66656998	11492347
518	83817745	19618599	54497091	657576	57779477
519	42373902	32871217	20321401	98232240	90713647
520	8704336	66227338	45975985	76533469	15008991
521	38772374	70799760	29560590	79477756	6843832
522	57227084	97491026	64902638	78158033	81737225
523	27204786	10854184	24079141	73107309	51615606
524	15808620	16336891	23674712	52159955	30321411
525	78951914	35195828	16594675	46843524	82981138
526	74221802	58086185	78644198	47978576	80843821
527	22638195	42258233	571108	42013112	39704412
528	60074844	63395712	55240745	42405910	83530132
529	43366569	45994589	70165800	29834769	24736124
530	21628476	2753227	37869962	10941685	20325107
531	87198696	66747214	12103938	801959	78529330
532	93483435	78330798	82988759	39936268	17902142
533	79312510	37105785	66949888	53667658	71017218
534	32331844	63797330	25886546	99391511	80348847
535	69815613	11816575	50400103	38657225	21736994
536	7824049	5968720	68625155	90884101	38109974
537	10601747	9563750	95417436	509682	77097987
538	65181819	69052698	52330968	9810103	15296583
539	70372196	75239162	61680201	87746893	92841612
540	54935513	72129141	79325238	49715359	69426426
541	68260004	86748513	55922254	5950565	30303022
542	35340249	41980471	94509852	89476394	89207342
543	33716529	73875880	7964624	27213624	87598469
544	33654898	99646936	64799298	93694724	45643114
545	80458576	99139658	40739085	33961398	51635212
546	46488306	67597489	81260349	30199794	48984334
547	15128554	72834714	78040298	25831514	26527128
548	9672948	17908202	95763426	54213191	96798462
549	90345093	66284875	325674	78352977	59426098
550	63154864	69537587	27144108	18256855	85364834
551	3771285	4361322	12910017	83047849	15365938
552	3879293	23315132	66406321	50191402	31446492
553	93269700	95717179	39063404	76866468	7671837
554	57976434	20376050	63667896	88737832	64235923
555	31797788	85867701	6019630	61849463	60147474
556	10228007	56361474	53384647	66042946	55745393
557	19995904	77089334	34912190	4507525	15651087
558	47598735	92247695	84399210	88176698	54750949
559	72143607	37296945	47947452	45185715	59306382
560	41494003	61187193	94214279	87840293	99256194
561	11954471	68942605	16047846	2589413	87880877
562	21216364	26101321	66947259	41185578	24200351
563	33081945	97250018	2062820	71883264	8291428
564	77095993	24071707	42202739	44699041	37599900
565	77365647	27606439	94971825	50623447	20489540
566	891795	7824158	67388711	55080629	13917711
567	61716406	64036320	30696593	82405606	20134859
568	74105470	36030469	71297555	14716889	47057843
569	60184946	1340238	64006490	55517236	25803878
570	38574528	83545764	62662389	89996387	72680826
571	95828505	4809732	51240512	96498005	64976479
572	72543810	74783300	58276912	45488181	67554319
573	82975625	57049129	29829703	57585986	80501352
574	61177933	35484499	85325188	55072734	70694813
575	13815335	18934127	76822441	96284207	49933041
576	73255095	61211873	90576530	84195759	45119127
577	18368772	16756794	7808045	14711679	89675982
578	64639206	5752244	11093929	58927252	55983370
579	67983032	7860131	88554659	71662555	76535571
580	47736908	40691930	38558344	96271271	60900491
581	27468248	33579700	34883361	22011034	11167441
582	30499938	25923477	21804611	73465074	37387608
583	65560050	67716380	91176203	91438435	72421829
584	6170180	42158583	26912620	67450391	4221747
585	42555619	68766578	97404702	40515274	98316983
586	95585592	63313784	69904540	33829895	75419908
587	65293133	5132988	54145281	13344773	56320341
588	74792116	26282277	59873093	40074031	51344388
589	71993708	67988992	9396080	39168709	99695613
590	38287995	62772570	24511877	3248016	10556174
591	55948618	7821481	65861059	16490071	74714521
592	5968423	93543485	96802840	65826892	68596455
593	68777850	63559470	2439371	62591570	85330081
594	73499297	279633	88419444	31326409	48485196
595	74215614	43664763	20525247	26110665	29470669
596	56605924	75430329	58783762	4903892	51738604
597	4873190	57482236	41022648	43981074	57707422
598	64832160	99296151	49033388	43039654	25058423
599	29880793	34484944	30680684	81951642	80089098
600	44515148	42907391	39810408	85302735	3048334
601	78109231	95920043	49571874	79991574	73377061
602	52884426	19919824	15906368	86222766	50422363
603	84779492	73625107	72766181	22318284	43043906
604	99804101	98829603	95481850	8399618	72016704
605	91181376	88331422	32097756	19558980	98896732
606	90783656	31806020	66551689	1404391	35037541
607	67741856	69625752	19857666	37396693	88837838
608	43343379	90257457	59671562	47672501	59053962
609	75091770	12067132	73042030	57188556	63711481
610	25457947	68894842	81355565	28386123	81965552
611	66613029	63757392	2871990	42730154	29310269
612	28938265	33042966	96103997	82530161	11550581
613	91943185	31085610	13363579	97231874	85175375
614	43034412	23845796	84636351	41770857	12747920
615	64461980	56834430	25501869	94980314	85072121
616	53288369	45964752	8166130	91672146	52859759
617	18226593	78826818	17305831	20733667	51859447
618	83239499	13385245	93858410	99944526	40601867
619	96117186	58472127	86792912	46267408	57065460
620	16943635	11602063	55794068	8600006	48830339
621	719237	81903086	69510592	22222364	12612992
622	94571260	56866650	11295469	49500271	8699737
623	9554672	34937899	86000724	58613947	89847624
624	11056274	67953099	45301361	7339089	49958650
625	32405464	28353877	18329237	23676280	61875923
626	99930663	90612375	25120970	64578078	10792023
627	92042873	66659015	92214623	33042442	57757422
628	52008527	46235710	56617820	4921758	71291298
629	45287669	77165385	57036430	22967685	82397325
630	81259709	31002902	50625882	61591187	31179576
631	62415687	39786870	41524441	36476396	76772225
632	72790056	68460636	26781049	95940844	32256180
633	74606989	74646652	45210410	91444306	2882922
634	73743906	85668047	41138676	59588011	40761462
635	46205130	661342	27930882	1224870	49029709
636	47198789	20590363	67446378	76394940	93605020
637	61247273	48051593	52717760	4803502	95361921
638	70359724	74790421	38701575	8029300	92194029
639	59877335	96644275	50850626	52548553	10575623
640	68403444	43744133	98873790	47171945	85676
641	4810621	93104132	16371923	70758913	24942808
642	42501237	38224141	74559151	92887302	84434430
643	56495285	72116079	18424700	13103997	26210670
644	61228598	9059255	67419465	13067930	51068793
645	54013831	11651907	4849283	92996473	87558343
646	46083091	1833305	58457101	27769335	52796407
647	23314732	7046538	23993463	63818523	17081260
648	49881568	51716283	61781477	50089594	88725310
649	37717623	34161449	63528672	15775391	30566775
650	55587683	74770084	9422870	43636423	60022346
651	88461844	73983040	85559324	35207747	30135472
652	94738019	61161659	51598029	99096914	75785077
653	42430797	80765868	60685464	94761937	70952712
654	16892441	48790970	17670848	21667946	6392809
655	76664005	59485598	81814344	12914934	62336143
656	89681489	23276311	88712547	72440402	1128697
657	28638884	61416325	44494514	20003252	88668110
658	20238484	1541947	74259542	34184833	762542
659	871509	57253895	91200646	75308585	4214999
660	77346453	98102086	16765626	42634425	75823548
661	48385081	67247630	45073868	8455902	35539611
662	51143544	88589295	21630058	92481280	30961912
663	90577649	33861404	22945084	42071232	86994509
664	20850780	32673328	2667061	61893313	61845015
665	22352573	46597941	26732434	19753467	28080352
666	85009714	88151135	68064014	96946652	2940418
667	30564297	60717606	49395252	34094399	42596286
668	21597267	1957793	72595336	64805643	44685457
669	62325279	40586730	38378567	33974666	81657766
670	32877238	40749614	93446773	1618391	51762876
671	46884535	37570805	67299515	87758886	18475066
672	80113019	59246276	90296458	6638093	1737322
673	4451036	48818616	44772893	46686325	12252027
674	96090527	47282775	50007184	70586146	29292872
675	37872580	76622594	68944086	67169059	83040550
676	64874789	15588992	53540622	23032073	71677200
677	6046055	86189754	39570001	36991728	11479459
678	72295666	28756992	49427390	62973020	43155960
679	83511370	8944481	41059718	23268211	40349153
680	5263227	11475392	32204639	69443052	60918819
681	1714150	36700861	1519385	60115651	46743154
682	81136856	40033467	51180501	91044559	76632405
683	52689628	60699365	48559901	3704881	95286046
684	45246840	27176429	86541245	35491848	54014543
685	762432	36851709	13608747	44689919	18124728
686	24187879	91470023	6708320	34535772	79381076
687	49091420	99271104	27111540	77231766	27399093
688	7095973	5307692	28665202	85030821	57238568
689	49956293	7174378	28626816	71682725	60809581
690	90229509	58818072	60525814	15920785	97676022
691	65454002	10279151	6255845	92270765	99509308
692	28768189	10086905	24688027	35291796	65257685
693	47405607	59007481	54615303	23243274	57039164
694	71552077	68072567	96230301	7896334	30368266
695	38803520	13361241	84311623	9626917	90432644
696	55538004	97436247	13110662	24009954	31451459
697	45115971	67268248	58965152	1096019	83117719
698	823807	45529111	505724	75739305	30600602
699	9040777	4753468	11442723	58049263	54821828
700	57351693	60960678	1446477	56574112	19104338
701	72467417	14207818	39662272	22188230	47310964
702	18586237	94850194	84878420	17302141	16490678
703	4693128	75302711	49586322	40566124	71432775
704	58535235	82730994	42420824	69133420	68867542
705	10297238	90540520	82565217	4531625	65714910
706	21952728	70374894	56832789	16468260	18763708
707	45874988	99151339	93078810	8346804	25920307
708	20921807	18087572	80885976	32146873	50456578
709	67923758	96741084	64002681	63506280	60937245
710	75361772	6419350	65943500	33089827	65457768
711	56199977	62182840	35640273	25843973	81522253
712	12016837	42607168	72854872	24677522	9254395
713	8648167	42077851	9991702	90421062	20927081
714	26971936	28568451	95183590	24232842	75684815
715	23722544	38909904	67421342	97962048	51644986
716	42069188	71940869	4621331	59617568	93456009
717	81698346	77597920	56395794	25971071	20012511
718	41392245	30435608	6149388	69397507	38355867
719	45931291	42606883	67689289	70720021	22750048
720	11119998	92063166	19043011	31802932	38666854
721	67764207	31700856	16415698	12285138	41674725
722	29484271	91305289	65638379	74796309	96526424
723	16327984	96932605	50572670	13889630	87951200
724	98293604	78968972	91214929	98688929	53387500
725	29405634	17991046	58708606	23104113	42976165
726	98131271	68774927	28581174	77228630	25093735
727	46549097	36781212	18636193	77782413	55269282
728	34874854	16301417	96864350	81559241	872184
729	76106538	22496104	13375088	88741457	68189218
730	49541804	4685263	52585299	78496497	68509669
731	56708277	26437290	66374514	56274730	53498873
732	15708102	43882908	12828423	92812263	86959084
733	46194246	37263494	7798039	56634529	46892703
734	29141316	4977407	58242993	89742785	76809086
735	66693579	59425447	92307492	77664541	31585338
736	19312760	89345863	74069052	69104315	13867486
737	72522247	16715522	80356570	59678645	41789204
738	79705039	14723808	12985522	20551105	53108068
739	18320036	11226642	67728252	42312641	59502164
740	93024711	45477604	50251657	7906486	8984798
741	77981261	88806590	74632065	45742598	17852468
742	32356254	28339953	99859266	44537449	75602190
743	39463569	33232653	21439207	65042565	68110571
744	73421928	35476576	89341998	99449495	85470310
745	34801927	23798787	74286798	943295	839742
746	15306349	10194239	77152729	8505091	23385439
747	84290107	76382375	67769468	59462332	89308958
748	41304316	49893279	98821117	85702347	69250622
749	13806015	49861936	26767625	25526399	10682852
750	68549563	48030768	67814179	21793988	88353372
751	68304717	40072539	86598379	90010511	38551028
752	94991242	57196504	92119784	2939782	18119044
753	44844717	90039693	5150916	60290846	84572456
754	66754083	3823746	11883853	92431377	41142752
755	76002509	7474242	65122258	27617330	88489218
756	91601391	81982644	30153220	65819320	25051914
757	73810080	1619600	47277636	20331862	72835351
758	32228264	60744835	9466197	18608676	52808775
759	67156707	48967842	54617526	26070416	3639006
760	4378251	47856547	46939716	22287351	86965516
761	28994676	77353681	40187118	88720461	29023491
762	60641580	5691943	23545892	93219035	98284393
763	1590152	20296074	25889340	97859547	67504135
764	80483725	78069030	77878989	48595173	79284955
765	67826855	90028279	79538093	92387733	44476136
766	46611299	55253879	69214680	56267452	99047565
767	88978386	25409396	13870866	71598557	78031191
768	23793625	50691035	48861254	16003398	88681046
769	86254286	2767027	35762470	98546752	5958865
770	18162439	8832723	61394052	97568334	61608469
771	89859594	20970974	93663010	43065801	60930000
772	18474774	57954893	50413324	2512729	47098042
773	85653439	15870543	84266940	69828515	34379509
774	88481069	41197399	23117490	71235723	93188022
775	7671939	18765371	48365493	48260533	10720877
776	63827857	69886257	28314230	6883414	35297785
777	78985579	58935594	46851021	65849515	92810179
778	98499813	93003968	65843740	31067705	84691968
779	82521655	78239796	63299753	54131111	1733616
780	85042806	54478419	1444666	88428985	41640366
781	30106896	17870982	10349609	59124705	69796634
782	45271067	73928348	66976742	79587684	95102167
783	66073651	7077868	343327	61572853	44150569
784	10928135	33255971	59945417	70109966	16283489
785	72597942	45989894	29592196	9615399	85861755
786	4428472	55509763	62325888	38529094	7458169
787	50244986	69744234	38671893	66173577	24742382
788	37725261	99203377	24283014	30470961	58240898
789	40703839	17768405	73655547	31241381	66579995
790	63172937	92622616	31841383	90711143	35274003
791	2310081	55985611	28537636	2237074	86631160
792	96254657	72094397	25139927	71673191	76498691
793	40366390	40622724	83829914	72575837	85901166
794	4097760	14824166	11570357	48804493	89237868
795	44834475	64188954	11119809	7945748	57942223
796	31365134	82142179	55915122	74731832	39678768
797	8759292	39824212	99809007	67865183	2788650
798	13559252	31578593	77441398	87448060	91283477
799	62843322	79908931	42121497	44899325	58628367
800	66182953	14053861	78999135	30387498	69093121
801	72853758	40807304	59703118	52074697	43342475
802	54437258	48498754	41575419	86901367	26851649
803	70083278	2058879	30282276	69473427	20577503
804	21059726	17682761	62834561	7140253	63531635
805	39866767	5919049	44399575	7097055	96859678
806	54246189	65037610	54628091	41034555	53503987
807	25812162	74508931	30472873	24269253	98369389
808	6921718	22024337	47960727	42509341	42172889
809	12386162	85012650	5301243	22059059	65598144
810	64562556	87062085	9987802	42607111	70649422
811	22321904	21094409	51152055	75352544	11552180
812	17731267	19091493	56173754	70098153	50921018
813	38607748	73795125	5306031	42790930	39425542
814	61286491	99680545	87942510	1386704	24279021
815	71534307	32476139	71777621	48198706	55536108
816	86182158	15658572	39426009	91630677	43693960
817	86082745	11795659	34960950	22265505	12075389
818	91858901	6289770	50024185	84040799	14722214
819	83500770	28190990	73684099	23045986	30992687
820	59380557	50502071	23936379	53179743	54155018
821	86716288	69813136	71479531	82156499	53781997
822	54121221	45717318	81816666	50433284	66607302
823	7292689	52818475	26064314	99620932	79686512
824	11921078	94697871	99260843	10906052	15411229
825	10422096	67670399	98662957	75528384	44749791
826	47870089	54994740	91735235	63083339	64639400
827	81763099	10128309	41226606	62407911	33786448
828	55379661	90183785	2050159	58105	78626888
829	72634829	12588722	54201977	25430468	27475932
830	19782216	31864015	52937235	73541509	56356208
831	64866055	94192123	46674084	43691336	7884939
832	2790259	20483401	50969944	88807159	305564
833	26183719	10998180	84032386	25242833	7425694
834	89334033	10762946	86370568	23551291	49781180
835	79669014	49467352	34592296	35746869	63531284
836	57925314	15358780	26948602	35391648	5003044
837	47944925	14089632	98059267	893974	53646130
838	21623593	74186479	96761579	23096642	29626869
839	6150513	47831259	40569312	19323300	92215133
840	72722990	10488546	17525164	3073768	37920382
841	23625143	36220662	45235365	92312209	92224482
842	15483698	10054967	25510073	42389022	62314142
843	59037033	15041001	50801755	4967314	10742742
844	98310589	83998790	9504745	71042179	46528248
845	71661544	68897692	31939558	86305237	81965022
846	66646586	53995538	9633695	20614451	25280088
847	95708931	20749141	94147175	92641420	74829636
848	45791908	90281429	1140392	23834545	84073924
849	61304784	93099135	40683047	85303274	41284910
850	83361768	64878977	76426649	19308406	68504233
851	31304705	86839741	82312407	45098384	21326357
852	88957915	78512087	62783086	87750639	30802110
853	72169714	77983662	26001212	18486629	27331499
854	24712650	20718150	33848701	14877675	69901825
855	2147502	39309267	61460268	37723098	3708573
856	23494829	3686737	84846136	10216826	88625329
857	93094514	78714081	7171909	49675610	61736149
858	66702912	33433456	19321478	1878733	68183155
859	51128674	76278155	66819804	14075305	75647535
860	29149051	14710910	98108594	78258461	68176997
861	4597179	29966979	41587736	58141020	54714703
862	8463241	77228609	70552339	93033853	47683793
863	93127800	2554383	39929222	91048332	7201005
864	57546787	82120825	79449004	69456827	35337640
865	84745367	35437246	24392059	46349920	98509328
866	38445676	93010493	17999526	48857297	2153292
867	65359387	31519708	4689210	91921541	22921785
868	41715985	50698472	76530167	4925464	11581843
869	64339874	36074150	19405194	8404598	55173045
870	23870312	47804815	9190185	55693060	82615623
871	62885189	51486949	13838483	97224944	57554983
872	44667745	39390901	61413272	7587204	76541791
873	55320760	59290221	92705506	20606526	90619482
874	76812427	55440107	4231027	60615808	41848081
875	94882263	38448949	11899850	93422636	38393116
876	53436767	73295554	82534578	98633361	42320924
877	83419928	55208333	69901428	1662838	57559000
878	90329897	53387754	74850388	21502422	71055945
879	87387346	29659732	54935903	95042855	18201077
880	75252094	57601771	11469756	82706890	19407142
881	2342960	87226871	96040405	47802203	30239277
882	67764836	63278864	17085405	49227329	27161122
883	57742773	31849708	74678615	66804250	46946238
884	77719790	84570113	88881776	73639884	65998027
885	42654385	51843636	70673478	14131112	65571970
886	97461025	64592728	24821499	85027501	55013512
887	32669626	23458455	71864613	24828115	51074068
888	556963	19483938	86293560	16272966	18813946
889	10975087	16310792	15238480	6003627	38323314
890	27095156	72916308	57136968	71553434	57581960
891	44836865	11880549	68554869	25437053	21806613
892	66722728	53937459	7378545	81934886	23267397
893	34995799	32611043	35863020	87179603	21929878
894	48012842	35411749	27815046	34675577	92189672
895	49744825	31334751	40175996	92772148	23355815
896	22580073	62450373	81024361	15392853	2929502
897	30525463	34160836	75043331	89199484	24899180
898	5539566	86173437	53490554	7479677	16880379
899	83450310	95188831	95811827	36720098	51914661
900	10384038	30691649	17291387	90831196	7329004
901	15470227	6906750	6831710	41847965	37273523
902	31295717	5712635	69422265	31463428	51651314
903	77306975	47259924	94107553	48522012	23468309
904	40563633	48186548	15824359	2961625	2954524
905	41711143	49942943	64925537	23487294	2198862
906	93477697	23799612	34335796	60673334	40635264
907	23692384	81567238	67288144	50974143	69280482
908	72928244	47175127	38608392	66077730	5588691
909	30688357	63511815	66717930	16291933	54851457
910	42541069	60286936	4490968	76023401	30791277
911	14213677	27566841	89779696	27557109	72973341
912	83096760	94003519	69931077	32153137	57586374
913	19320131	16883589	14249262	7793865	94459340
914	12958173	58685546	86327276	78274408	9454396
915	53603567	44747272	90658642	54343468	42127686
916	876670	27522447	68818996	92726823	71219273
917	48582132	67329126	59760289	51456345	62624813
918	94843503	70554612	90072928	36047173	55211246
919	47744846	36749675	40984702	31470475	3148772
920	21952790	4409369	42978853	82594222	732427
921	72290486	79971861	4852456	38783893	95356636
922	51341348	40268917	98077281	32208935	90021194
923	13805035	88613162	25072587	59631521	69810907
924	11288189	56541700	28926320	34434921	90368323
925	86363908	97969333	98232964	39045412	24899531
926	51671384	66651527	72080456	58210120	26830511
927	48799999	2144781	84186491	44799946	43868694
928	1865011	53579367	66630754	2201512	30986031
929	16708413	47855457	50660655	1128920	8522464
930	84964913	30471960	70453268	7930571	58674262
931	89746120	63971104	44422664	48448012	90779965
932	94402606	30797853	60725363	76787310	8657348
933	13036740	53120520	21590470	50629884	66738212
934	13570936	55255287	35761931	86750157	61583605
935	95495512	2509020	52771976	46904232	30362471
936	76232351	9445561	42979669	49731095	35702306
937	30416180	91718855	33200538	68941707	45942043
938	77522394	73251602	1428790	40098069	62748285
939	86260980	75405426	10405020	36666338	2642938
940	66637337	85597521	48243311	58144260	15958955
941	94207203	43073513	39170649	80521183	95147076
942	71874884	91844415	87592724	46381547	55852139
943	24016685	27469130	66170277	42327960	34371735
944	69779755	53933961	38854586	84734719	33692752
945	13874336	73808308	56985262	79699072	5399785
946	73224496	29263747	75961375	92711958	87594016
947	48079962	10573600	53787207	61726044	24538603
948	87476155	74387513	94232020	38242847	3457176
949	60903378	15398017	15074534	3968123	56663548
950	57672922	97627825	68290651	77910990	50462944
951	52618169	68515930	79658575	82656013	59853050
952	11701667	92673475	27474062	43477067	29684797
953	93711788	73501082	48747377	11336615	72985104
954	69573178	35206101	47632864	21456924	97858676
955	31271911	75934897	4924803	90182083	21623250
956	36652715	86738869	81860600	38148056	39136252
957	92875636	39068803	33139659	52130853	8269747
958	31111935	93297957	89544002	88786528	369041
959	22065052	86622262	41473008	78421799	50280215
960	80953042	96752699	39805966	64175948	38646628
961	79534538	65458720	75529657	74072605	44117212
962	77127874	29227847	729580	28202999	93633327
963	3885020	13021891	31741711	46864611	6951276
964	58437794	44855424	91640812	34757467	16976948
965	88207999	72509231	22058637	10835258	40618630
966	98917859	59209332	50340466	89025959	4766109
967	89649018	35217994	61643010	80768600	46314656
968	44549876	66863544	6520625	42362890	2419229
969	96721408	83214090	8999939	51283071	65161249
970	95062536	44833887	82618978	86978188	38022565
971	5614171	79016773	29342170	11156524	29595049
972	20523471	3169168	80507056	15940078	86758921
973	23656830	83839971	67615896	47030952	38848389
974	41755094	12052006	27615523	14656115	39841774
975	19442856	76665563	45214649	95104707	96373037
976	26590425	53826254	70833822	71338761	13716185
977	83137032	99191752	88257042	25019475	16356213
978	57565751	58356406	14598071	27083457	49416065
979	54980830	40692213	63348310	93639471	8349727
980	95344356	32055786	30932953	33154646	9861011
981	19591173	34081432	5144366	48105726	32541477
982	63295228	85070963	57081954	73504405	2273358
983	64574718	60684696	51429568	28879705	99663539
984	50995183	14799128	1745339	66199491	70230435
985	71021761	14404285	6376907	2469768	26617569
986	61844756	46202963	69286548	25422991	41795742
987	54575530	97516522	67880147	57840543	53261061
988	26057325	81921153	71411474	82890619	4592433
989	66909036	58148024	44149878	58930990	91897737
990	19352713	94317706	6234540	47926987	27989455
991	65518726	53178903	86328497	9490304	19295165
992	69105012	93403073	11731631	34264600	43973228
993	98240833	48404748	43613566	39318303	30842290
994	52715671	66730786	21372564	25520541	52202772
995	53833746	7538539	21838941	50840356	59110922
996	71682272	29662781	53601357	45825476	35857080
997	87880691	73652896	90116997	84380805	74586039
998	58603715	42575756	37878619	38950594	6800098
999	45394285	6286272	95635780	67535485	29523476
1000	98846905	74108235	20859960	75014567	50380608
1001	82673497	24405218	87226544	86926151	92174897
1002	57889070	3850713	95703630	43924653	63003023
1003	58115345	23517825	13358002	82551406	50275771
1004	37150950	7854779	3223063	33116435	86889022
1005	46643155	29255227	52024745	89121020	78790331
1006	92628421	75136348	93127316	17449936	23296132
1007	52132856	74368998	77283640	21575445	79243919
1008	44915299	87840328	91920436	37332972	46594540
1009	67773024	92628371	10902403	79820544	78089064
1010	21043685	49028745	12123225	90441202	25449871
1011	75291095	47357428	88806303	31038117	73664261
1012	60543813	69290608	39740604	53691942	46714638
1013	90350700	94692112	32418194	75996597	46423306
1014	99165763	39072371	91946085	41315189	75310068
1015	49692337	77592569	23035569	1258812	9916198
1016	57070526	6995253	35054512	85022308	16478972
1017	79560650	78361526	52313516	22019285	33794567
1018	22588025	83034062	30206840	30364948	11835939
1019	93131611	23548065	95720743	60250078	26766647
1020	43453806	94397660	49560069	47258314	7003461
1021	10796084	6600051	53892804	35661658	20616809
1022	57378768	19039624	17391783	46281418	42548245
1023	20315454	90967968	83434469	10546072	41936813
1024	15383720	49812652	13766272	53253646	14764071
1025	38784372	97424882	32459808	2112776	92918372
1026	28152063	14326013	56033789	87731415	69738891
1027	73787591	45021601	95556049	88142548	20196043
1028	67983496	63334669	21284359	67072293	45378666
1029	93547907	24218642	29364008	43640696	51707918
1030	43809051	26787876	99621045	88448837	94663928
1031	14273395	55489156	84422922	9044660	28608784
1032	7307414	18144988	6561212	4823553	46050745
1033	97767635	70000796	71031438	76570070	93210607
1034	9321184	65979748	33952334	24993096	64002458
1035	28465228	45047287	17987457	9782359	59167249
1036	64253076	91703760	9674639	20121	1036179
1037	87637879	8288163	63031287	29953730	66015751
1038	58883293	47040192	49093266	61546995	5057654
1039	79167500	84865254	21403069	98273650	3752866
1040	72102573	78153901	78422330	14919936	54912729
1041	2072408	94686107	30792089	56208564	99949413
1042	20321567	1580633	78550277	14883043	21810760
1043	71410372	59113452	62961590	93169027	23502067
1044	16702435	28755842	32092596	20828795	17095384
1045	23870637	10555842	4597994	98324544	54493689
1046	1250147	54435238	97481462	68184266	94002806
1047	65099963	20311578	60833844	36721970	93731008
1048	43688296	32567106	68293183	94315153	72490500
1049	30784788	6651605	21563782	84579809	26523871
1050	21266657	86496864	10542407	13237763	11381092
1051	55762312	79184189	78084278	82527298	66723305
1052	40589074	89109512	27898088	71443865	12958564
1053	37790134	71007799	1388841	19131933	61527120
1054	13612411	77541163	12373834	75159092	68603576
1055	87780023	89420036	97713678	69636320	55027614
1056	17007823	22034968	55307842	18749298	60808779
1057	15474866	98976528	10612309	68001898	39035946
1058	20877897	18736344	64684000	41074250	92334844
1059	18122460	35429177	62746073	24651498	19124604
1060	70803175	95607808	73936470	98194798	34096573
1061	41439060	63903833	98589444	1142542	27650065
1062	50425894	60809876	89000426	46865964	93304743
1063	90461275	33087227	80846644	20905207	50218931
1064	45378446	48206047	54341889	29064192	67915017
1065	63820275	24691897	35382421	36808616	89780565
1066	84716898	97194614	58007723	93478379	42000096
1067	95836755	34406708	88531609	82385178	24402799
1068	70670395	25335066	34508517	24468485	25897611
1069	2934661	78980794	10605292	95785749	18724675
1070	74849922	87912110	31061018	50505517	86384
1071	76818708	77495135	74050441	76408029	38224742
1072	57900958	13814587	64792980	27701636	76192034
1073	63022831	33104902	44405569	48038215	67263203
1074	76038008	18124490	5478858	12639670	30266630
1075	34955105	5252268	42281444	44520712	45872799
1076	2932697	2751314	80116420	39276545	58940114
1077	1536419	16236979	19703778	34600825	54134186
1078	3056168	75373885	58371324	47705502	79979905
1079	36729956	85654444	40146523	72524382	65932942
1080	38032907	24302642	3345060	59540129	23110733
1081	37716889	30308365	74294878	98642748	67652689
1082	32996095	61749552	43399198	59689834	89157137
1083	60597631	77489832	29826288	60547556	4290596
1084	15049030	44224521	11033019	77323777	65472167
1085	40575299	54724764	1847129	29622083	90150863
1086	51183254	44723641	82324088	42527213	71397926
1087	57115344	71305895	57663898	59003087	30170592
1088	93574700	22806276	38637961	55155094	3736409
1089	72115037	19206147	10772564	76227990	81862945
1090	56584440	54759106	32204321	92141836	68388137
1091	84144337	49451732	14359708	25285682	96575875
1092	25189598	86396944	84420403	1841530	4035774
1093	89497197	31008667	2487712	43180024	20413339
1094	37093048	41682561	65915287	6516985	27964465
1095	60450856	5087945	36839715	17153850	17427558
1096	96305147	57006276	8680987	27900769	54320798
1097	77269132	49586105	94380274	17529997	78065016
1098	44778066	21601784	72574251	53258931	14071575
1099	45990619	32561809	26531699	68519440	62445879
1100	87745182	10723117	77523066	81259050	16599977
1101	46481726	43468620	10909448	9428854	56863383
1102	80209210	92642888	22790802	90713439	46737199
1103	78443507	75084999	69113426	77725440	74734072
1104	28406407	94160532	5294385	25154961	72812689
1105	52111174	10088627	76604028	58898973	16318213
1106	90392783	96922486	92121143	39927887	55476356
1107	8627862	45883235	10444945	69896515	63964893
1108	22765111	63953819	30828212	59972614	55421015
1109	24351867	59819231	80059370	59234800	77040845
1110	96906402	59916609	48840794	20296739	24167204
1111	71374026	63721010	99100166	45399756	67628493
1112	60750776	65005154	91655755	7279485	23356157
1113	35454582	31249340	65698632	45145807	67275804
1114	59968714	21831946	33078530	48897437	30091020
1115	85159589	46368185	74401251	86619505	62294054
1116	28610082	22615818	80071922	73066655	92089343
1117	74261832	69444634	17830364	3839203	31069324
1118	35695309	1749836	95595253	37019786	44082123
1119	8593682	71603628	47619105	64334124	82452138
1120	78097301	90860383	94274536	50193433	28408264
1121	95104986	78662650	85586043	94878270	91749167
1122	13493646	18644679	27137055	74696337	96383313
1123	23490975	97792732	6646296	84711648	23962777
1124	28391019	18576029	59616930	91170279	45408986
1125	74496390	83427039	15587119	8272926	36656532
1126	76788027	87085399	31732484	6541195	69002699
1127	32632049	41661078	74099013	16617287	24034247
1128	48691401	63287692	56254660	79563895	9615932
1129	99564423	64722368	68593460	45272751	61530020
1130	33646305	77771925	75167761	83884074	64546704
1131	61775625	44022351	9292574	92310644	88572853
1132	84471468	41066520	9614895	10261001	12836525
1133	72351354	87955212	45548162	69542777	32235425
1134	74228903	10306945	91627573	33233496	29986310
1135	51599996	9003487	30543066	82039122	63367581
1136	17358808	71164138	34755795	49700894	54696025
1137	77594120	2709031	2105423	25446415	30135682
1138	5123987	91272860	89836140	16152881	56140890
1139	70919698	93897727	50959474	52719064	54652927
1140	84093189	88949802	94904824	1601967	56630405
1141	75308804	3624485	80077349	39335544	68162982
1142	31353348	89323149	88347713	34568177	36604904
1143	29155337	74787633	76018694	52271330	94639542
1144	9712661	87171320	46420733	40412128	29456391
1145	29989432	21074999	17310339	36956098	72874999
1146	95957129	40983100	68932166	75516115	46351723
1147	2407208	95024422	70012309	86207738	44584519
1148	95925704	17382055	37945225	49744521	47379786
1149	9800834	61347204	13512006	51007896	17086935
1150	75273831	93863072	83053724	7829295	61729391
1151	52181110	46453675	13119756	74028124	82474863
1152	82968342	63131407	3822542	1676892	79364577
1153	33373816	33565687	8871973	5085754	40592075
1154	50891895	88447497	12074668	33890948	37238613
1155	23988709	98844477	25730743	46443771	88764918
1156	64416434	84832134	69508047	10972477	20252405
1157	25756633	51905677	29181901	35196858	1096360
1158	78925942	64571406	64946363	35572056	52390751
1159	65267911	44254437	31270985	50314794	18724819
1160	75068138	62087087	22986594	23260042	95321081
1161	64029583	74837990	54220687	90712707	95431454
1162	42873363	51336996	14166923	33651478	47151346
1163	687499	52402029	31549797	99384243	74076118
1164	75876078	64012450	13683921	72998271	16543478
1165	43527317	51756695	98939031	49242352	19316196
1166	40254347	76239179	92324792	16348271	9716667
1167	67679805	62314794	24362485	72811716	28608569
1168	69721987	9242844	27579192	1327953	53878715
1169	14468186	82156926	97044348	40884902	7060896
1170	65549875	65301771	87372052	66428803	58711085
1171	99577804	41095072	98825357	31235430	96208666
1172	79843334	24395177	88068986	19968407	18802910
1173	84000127	4185244	69230003	18020223	23680935
1174	87251841	33202074	92417488	5850170	41244507
1175	50612969	29471072	9669979	87507263	19187360
1176	95584976	78837051	52119228	84875305	12813865
1177	25113806	21358467	83391640	99974939	55093247
1178	9679632	75527800	61355921	29581211	20806809
1179	69251848	89627829	43586961	15000063	29667437
1180	72427635	6798422	29569797	69821146	17153838
1181	48564853	30486569	12675106	14668294	42374540
1182	26211865	90190487	63677870	58010086	49862647
1183	30009760	34928051	45323952	95022761	81444657
1184	521928	31534610	14227032	77139557	95095132
1185	63542724	49798186	4447067	21794545	87797495
1186	15580199	28566097	59773737	35804501	73435085
1187	60714116	28323064	41335722	29452584	68420243
1188	19799259	50181462	72016156	51306188	57265755
1189	27342248	66076854	65715860	94883836	90715159
1190	6112677	64687074	27597213	66196973	11530423
1191	83148902	16232524	71044210	69473298	60378317
1192	40558566	1134956	31536833	32431664	44695339
1193	74887081	43000457	12563693	22803677	16095700
1194	60910608	53142680	86768345	28867531	33078931
1195	27320049	76481428	26942909	16742089	71264514
1196	50879632	47132572	56583813	72647230	75186210
1197	22733032	68192354	75898517	8450393	39007986
1198	72066951	49946962	92234759	12156754	61843902
1199	26646167	42307634	40360066	73237019	13900528
1200	52399176	68171133	55178982	3107200	59922708
1201	18335453	46646273	15483618	48109493	13014776
1202	62512810	82650366	17793388	50560333	43345620
1203	85000000	9895243	72891391	75955511	36832067
1204	529566	47240933	78048985	10643165	85686370
1205	79763747	85049743	38289610	49542978	35631273
1206	9425196	55565307	38724789	56667256	47715532
1207	44209987	35632121	77572327	4672217	60532262
1208	95476565	85481599	76635441	73779867	8038539
1209	88308849	77967287	29895072	14328069	13813448
1210	43545310	22937658	96037320	52964600	2798333
1211	56368775	95247169	47333160	57317578	37339232
1212	53635937	1459752	26640936	78104189	81348264
1213	50470115	16351670	1357639	89250099	87761891
1214	42661119	23988951	11734801	37942984	52510156
1215	77650525	31088641	16716468	46931436	69546188
1216	32388675	74145361	59100742	30537564	73356823
1217	29594762	32102590	49881250	67576903	93457390
1218	89486760	31760291	5577398	16384952	346262
1219	14439846	5752663	62332467	61479049	85729877
1220	67371127	9210899	4784458	18638501	13857360
1221	28269775	31579154	23070402	63810712	82258449
1222	8511429	65582879	20765401	2027937	33226536
1223	82608337	32855873	27001805	3306055	88890914
1224	71194269	80799343	16447287	97434938	67330778
1225	57322471	31155360	22702424	7074418	13082446
1226	13136088	87568396	36501992	80761614	55648573
1227	42611548	94485081	54130045	86721756	54752686
1228	19290723	59197327	85139515	40567097	94929281
1229	69357662	62376591	75082482	93945778	55278358
1230	61162073	40531938	16587128	66743393	91056691
1231	23178291	85646869	94974245	2104779	10396420
1232	60240693	9506360	43103132	79543036	34477755
1233	30823098	91497878	18662253	93870637	55712881
1234	96736561	55409774	56422793	78276599	96251107
1235	71819925	78833105	59552873	20674882	95802275
1236	74448613	81055906	68749323	9441791	79854159
1237	7486551	58198068	8203844	89366464	60133646
1238	2496630	25660436	6773835	43396223	51622751
1239	77522421	57991263	18378292	99574745	63953662
1240	80165713	38798938	31417877	60897158	12042262
1241	75317528	28288010	31970340	75728113	30449422
1242	60547946	26083484	75536335	76837119	69514855
1243	57458449	60868242	45336277	28584585	96930440
1244	84628114	79599787	22423582	86146728	79912865
1245	47556243	15537066	84065045	6180892	11009075
1246	43235151	26398440	96037721	61477808	57007475
1247	86985305	7016180	68432825	57238008	27828557
1248	68610234	3861145	38359870	78130501	79052337
1249	51976627	2792612	33856136	80159990	21206911
1250	48912465	5465624	47057038	91144669	77944533
1251	72731538	55773209	96885692	45506698	11216397
1252	40238912	48643083	77847170	65758968	64899742
1253	16040881	1093161	23107234	7899213	26724937
1254	6628075	31014983	10146944	65086423	47831108
1255	16280488	96968427	457044	10219329	89617949
1256	30588813	6461068	75024605	51423902	63134715
1257	49523412	25968813	64533839	94079571	59984482
1258	56590642	54103911	64511285	61806136	64030637
1259	94740422	77264154	77892059	41749278	37788936
1260	95332693	90024714	31860657	37227707	97206416
1261	44390176	98550610	40575747	66110357	12329390
1262	14422191	49204176	37769986	35424857	60900865
1263	83537954	12788805	26663841	37437856	58730020
1264	35329638	34491191	62759665	36814551	19807068
1265	9811596	41759485	92958394	79737811	57605087
1266	1242278	88886331	65665059	47397479	18889385
1267	49163364	36986456	39713391	41916051	72069326
1268	49039317	550838	43993446	28084603	13669931
1269	13905950	75546112	29106735	79473092	82199822
1270	70251296	96353858	64996705	96915265	59232984
1271	89209352	83295625	13048723	20004306	69820935
1272	7122510	2792710	9703669	53091647	84329107
1273	99178603	18418049	4877651	22667532	44821682
1274	48991027	47727733	32708401	81447744	30088999
1275	75477038	18343702	35859282	69119944	8060593
1276	54228164	51673183	60212050	48314492	18063736
1277	39032746	44839373	35141503	69116249	30959457
1278	65352434	43696829	79249608	88818834	28622836
1279	49665443	92437246	41179773	23958977	59998860
1280	89238682	68018010	83146835	70479898	83395381
1281	53580930	61750275	15520363	22888530	19074924
1282	96634264	63241731	63286359	66770706	49768005
1283	53741661	5657823	71549282	75084694	41261820
1284	72615339	7772526	29386188	93115799	89307458
1285	79853606	4909876	87317479	84266031	23570988
1286	62293092	50701170	39443850	95839282	41250668
1287	52218747	25358698	33520989	49247238	49167857
1288	5616704	11001833	73166436	44519219	19891121
1289	3419210	28105018	17167611	94169159	35033642
1290	42527276	69661258	28393844	36691224	60672370
1291	7727662	59405231	62288658	77849125	98244783
1292	89168965	68449640	86039498	76129952	81484700
1293	23543028	73860129	91848337	11945589	65955216
1294	68784646	72211476	1187682	81630074	82084261
1295	56177321	94338266	48727501	4228939	8854510
1296	61743665	51500221	99328198	67633515	86889189
1297	51576279	53556333	85590110	73856074	57216202
1298	36585368	1127282	27799008	47780385	82993336
1299	29393699	29333371	98673464	89642093	39611887
1300	10450340	92379147	53351269	41775257	72603881
1301	3581479	43737662	92374194	36391217	24869954
1302	70914789	45956596	27148237	33837841	19436354
1303	78601143	66388369	56673198	82170796	39832407
1304	83341922	76815446	39696077	29324281	59172570
1305	32300880	9551834	13326385	4297524	4604315
1306	37506321	98061405	59972485	80347163	34100064
1307	24575112	96884391	85430367	83756031	41687599
1308	53655822	27982440	200224	12212276	33069744
1309	66709504	47228065	76160573	13203160	31082630
1310	22668339	32651977	38000028	20208811	73866020
1311	3623927	69173822	91983454	71021917	63823003
1312	23280819	28847221	80799887	37449403	13940647
1313	62979897	29418547	75803800	86032294	48786505
1314	89210999	83334313	2200818	27807744	31913500
1315	56998516	26666257	67750970	80207603	62034201
1316	90471370	59355196	94762565	57240973	69234919
1317	51018200	50707000	98485885	38865105	23767996
1318	70179951	63612022	31426521	69035065	90014632
1319	68873615	43205972	74807668	77774280	18172933
1320	64267366	62674884	76751439	6104492	21812387
1321	77447617	54378805	91513178	99979084	3360464
1322	21743928	3044063	54819757	17367394	34968617
1323	18986472	8048177	49728577	48877427	63159997
1324	58584312	45048053	84623596	4979646	72557275
1325	86910751	87302848	77852342	26839363	10579079
1326	19584267	46375748	25211612	48058112	70780467
1327	74549804	92097524	52288912	57038064	9556196
1328	84031016	96207039	2338076	94877449	30337209
1329	41150509	87169320	42142145	49752699	76537876
1330	12140309	99930666	36857362	67732097	19560364
1331	50062664	48593925	25053235	71043503	66065081
1332	33152589	62497396	16588255	83704687	37255742
1333	8671712	7818975	66398044	67437519	69497064
1334	33266043	44519348	65797269	31441664	55524365
1335	22284390	37834976	83645738	64683861	77622217
1336	70933089	63583157	53276759	15953474	94965586
1337	67946342	34800781	72442262	14641441	40426598
1338	69114410	40872856	81056294	30275467	62615320
1339	15764996	41497944	40427268	52097063	45630186
1340	22484994	65232010	32599739	93442017	36514360
1341	73368629	55548068	77623965	63078191	22184510
1342	33944588	11057240	53311691	71392897	41378194
1343	37412371	33817174	66183201	86094149	17839285
1344	67145957	30250252	38751122	10110291	62540545
1345	51515078	27782575	3602893	88015700	13546103
1346	16058350	92994260	42028183	54845700	61305125
1347	69266616	20982003	91089795	62473107	25735624
1348	56860222	33282336	93662087	21690603	5657046
1349	2422369	38575602	97094709	97264892	88385058
1350	61750996	47727913	31728872	72857391	78829151
1351	91168021	13584471	22610201	47854654	13418089
1352	95563669	1654977	47162494	57456681	62052100
1353	56433628	68806357	17521034	935457	51951714
1354	18049217	67848862	11196473	32397596	29979890
1355	625928	74651287	26839931	70367105	44153860
1356	13128588	14547009	34676501	82216497	83111071
1357	11802821	42742772	86700799	76251040	32383970
1358	21482879	81790278	91794578	70781637	53444210
1359	75195415	63869043	3064845	81354728	95610242
1360	87967183	81824139	87539652	4821923	25211059
1361	29958972	6168422	74963619	50443816	71429062
1362	35385034	30829240	7971934	13662235	95348285
1363	20423978	57605197	83003657	58405290	39378174
1364	75397866	15406415	80092530	36246278	89125411
1365	25760606	38329309	35340651	39813280	27543644
1366	63616277	57403497	7985391	91833655	51525943
1367	8935177	93359276	50675617	39220816	87423727
1368	2738809	43021845	90452328	3013052	97161040
1369	62773656	90407212	17934159	48808138	34393832
1370	31619971	18473588	77445661	69436519	43546068
1371	48960925	61884200	19075441	38151170	51465389
1372	93942642	85514049	79506184	94483390	76787902
1373	27924659	20475407	15673996	35904946	70902968
1374	66375180	29715331	73750402	7196210	17575441
1375	26461126	32048539	56190040	31551425	32251977
1376	54922430	30223574	29564126	98574132	98124285
1377	80938515	75495342	34832872	69900183	40486360
1378	48812901	60048928	95658176	19046887	62555237
1379	10184027	27731406	79753466	31658592	96809199
1380	66136420	99885415	28323111	11086895	97695952
1381	4388653	48569014	17807151	56128272	43943025
1382	18020197	17970569	89967879	42689667	38734635
1383	75086636	11185349	98718569	27296057	24189638
1384	59251716	232566	85493379	30602011	47412794
1385	92799212	26099567	5851624	60646623	4598692
1386	23859165	98962283	65094925	80480301	38756475
1387	48379779	14388	10324081	8240443	82500728
1388	2600944	26372443	57620929	46403707	51980410
1389	9092540	99780171	76497556	88422016	82087928
1390	19049685	69692359	22476322	67844181	4958846
1391	60748537	6859016	8669960	97133320	22909215
1392	15613440	342029	38803837	95921578	46583307
1393	88191254	95927176	74838011	36430089	27750521
1394	31642338	6852259	46078727	82398192	44195941
1395	92876652	70259086	25868095	6078248	534526
1396	38655817	49914023	89915107	80824606	48237947
1397	90911515	34367954	85998420	14416037	88280323
1398	64126181	76868951	12765733	64827533	27896335
1399	87594100	39578921	17951664	88412185	53748162
1400	89646876	5534856	34696098	18933297	31833944
1401	91802495	16696334	64122239	38594514	7424062
1402	88615362	43888752	28005609	67235849	99647645
1403	66680190	84990780	57521876	56263469	92512281
1404	66570224	1421603	56585842	85685151	19850065
1405	93884229	10937580	3702420	95664528	73078312
1406	32277023	97530999	83137114	60412931	98090598
1407	17411135	40180830	69217090	44482346	92048571
1408	85161317	67005596	10034187	44266646	64450364
1409	93361945	48065002	24195572	56112284	30737832
1410	64356901	21273494	15536437	68276594	54716593
1411	15566155	98036423	98288390	86960834	60094573
1412	17839263	78477905	17426207	94284288	29443750
1413	26726691	46184389	86854269	97423578	96921867
1414	83194434	22167186	92380629	83640428	32875809
1415	73209458	69670034	87493637	87704586	56320617
1416	91337382	29386115	77344224	74512207	49791822
1417	76486242	23774658	16044234	77648695	70088488
1418	40997600	22026225	55086954	97774777	11848650
1419	3912579	76667865	27075206	67510620	68582143
1420	87225001	79369204	80541535	79435220	11015142
1421	85219850	63833827	49423285	80993520	2047154
1422	55109604	94737474	58583286	95799159	64063682
1423	72039525	35210223	48331584	15505069	57119021
1424	37192031	21721370	11225805	93465011	50696290
1425	74832711	67912956	37245892	61578692	61129135
1426	10757036	4538606	87390694	56404590	11765681
1427	75487975	38320158	28252887	93074641	80705512
1428	24704063	23434130	61293996	71986830	15507344
1429	76250504	50777339	92075183	92559423	20038554
1430	58710721	64158854	7713378	27496878	82193959
1431	3261320	24770790	85960597	40005505	31200152
1432	57228564	33081097	3706687	44610924	83331613
1433	66289250	21866947	27437358	92739502	6212185
1434	2373928	32809490	29298081	53540235	2265427
1435	60858015	1529030	82950029	38206143	63905203
1436	93077768	8808723	21665317	55278969	42621896
1437	97367478	87598974	47910894	8254932	96769677
1438	70517609	47620850	19851631	92759330	27837945
1439	20781944	53547323	13441540	30148045	50729016
1440	69545565	84508626	35466766	91918191	19217392
1441	87165827	79209565	61088477	99023956	80930601
1442	28802929	62151472	68744262	6367409	37237742
1443	54634997	94099665	41535430	67775342	26782506
1444	47976051	78049780	44853867	69945075	66075640
1445	5881854	25371844	43930745	44342207	10305419
1446	37348023	6513506	17972787	81227418	93463414
1447	21792301	73450077	7970224	43698549	1475529
1448	84235036	1990224	90337725	93088676	43115329
1449	96821818	55450338	61826063	19784956	46585071
1450	45115465	26774657	73622182	13582133	41625434
1451	92447262	29050379	8692512	44158930	70839365
1452	53081956	26572970	66426272	26741279	69410477
1453	87483829	60726491	28026224	15279428	9740525
1454	95431169	63750509	9479525	10502337	40754500
1455	77810894	49861886	12100207	53126745	55609050
1456	6441647	81602674	11582579	63838419	6797439
1457	42039990	47613980	76700707	72009126	45991200
1458	44490270	25592124	66057249	51244887	90568890
1459	90793433	91630587	74115904	25367319	26289003
1460	53296475	67399004	50600073	77351273	1168676
1461	25220891	75928483	41248	79861627	64056536
1462	55639024	83056024	56498354	53028786	61691997
1463	16304175	40354643	73136402	66494078	4384118
1464	99322995	79847953	31424893	18088279	94407187
1465	43365055	12035072	38614731	15414356	15300174
1466	36790203	99222615	9656836	49997686	82764780
1467	62990239	28065952	72621762	51171441	89168376
1468	79919769	87507203	58304321	43657723	93800123
1469	85177326	46428221	36677793	41414165	82087445
1470	89088863	95070526	95272021	72091939	7878916
1471	25799570	79007869	48192453	66829092	38989548
1472	33904604	60374591	58203824	4647363	23288830
1473	1776358	98408952	9579983	89964627	93965279
1474	16739987	12677905	2755335	92840038	99832221
1475	17715908	38630037	31253905	96835687	36001747
1476	61083742	85752640	56700299	50910580	4525881
1477	87183048	89113479	62737530	18187435	4837096
1478	1884807	25158992	10089790	83848176	47574215
1479	35899628	96315198	46067588	3175677	62721042
1480	71372887	61519137	65824416	48237450	37808515
1481	93615400	24981521	57622168	31478980	27067542
1482	43990060	25182197	6882000	9630758	42818133
1483	88421286	34735080	69783834	14050049	16604114
1484	7186296	24651252	93993855	16876613	59151504
1485	43609191	3760066	28600744	2953509	10390758
1486	15159499	73568675	92238876	91029349	85175542
1487	15554921	81856128	49148077	62753458	3895397
1488	20101332	7216106	22893663	18862449	85655000
1489	33431770	33090143	80802254	51324918	61027046
1490	15737915	43422756	46852225	63646559	25694915
1491	25795681	33064099	1064678	78484151	92816758
1492	43260456	58291925	53226877	74375688	98706024
1493	43103463	86404589	81408357	70949191	57607238
1494	63034430	26178790	71727559	10747259	9516483
1495	74951842	41794244	16456123	97306848	76679310
1496	12178401	93742712	78800957	63637977	37250031
1497	45381501	49900905	64448215	70546095	51263638
1498	97619823	93960256	59890613	49421758	92980298
1499	89633991	18126141	88160915	31502406	55974855
1500	33964871	49499463	2767543	35581901	36170418
1501	50813276	71548212	64588583	99267615	1236190
1502	62318405	26336628	41411286	50757961	25324631
1503	98336685	4642076	88321548	79157370	46901765
1504	51670959	869150	60944892	54147878	47182946
1505	52018411	55034304	2016566	87371077	5842393
1506	72571155	48907975	73788671	89079283	552528
1507	86274802	89975074	79169339	60596989	66277243
1508	70136226	44531982	70964815	87963832	17128430
1509	50110565	60685391	33989296	55115012	74907504
1510	82585933	23643879	55108848	30485978	35776667
1511	65067865	18635662	27572206	45758425	2799411
1512	28250849	8339218	26049167	12236986	25005771
1513	43348755	26138676	22920264	99325223	94224872
1514	94361520	75147793	55766293	90475119	32390792
1515	25026555	98018669	59551896	79758254	79833369
1516	93306847	54741182	19664355	72711116	3721201
1517	89130594	20006433	45374465	87357966	12493022
1518	83948588	20506043	14334656	9498842	25034643
1519	24059751	46478815	93713394	21183711	99599439
1520	44898610	31553957	22436879	85449790	38252070
1521	38207323	20635501	37250598	64594346	61854631
1522	47737618	89492376	57142885	74277585	18033309
1523	7938443	99932744	69303832	81142934	62541009
1524	78813253	8296417	98687805	60615228	8583720
1525	84627317	53334805	3569338	17040283	74122087
1526	80322072	34986300	34270481	14751765	22574756
1527	31974022	87162925	7110652	24856277	28103163
1528	46950492	41938967	93616123	87925785	8352841
1529	90650920	25519678	88328370	93030549	96330964
1530	3261836	27898362	37258498	69910291	11482582
1531	2177633	57134157	52140547	62500197	70996503
1532	28446519	69103692	71615119	50495585	27942074
1533	40675140	566711	1073204	24696937	1899846
1534	6061063	61214522	88744410	39682758	87415444
1535	36914896	94660479	23130797	66786868	8831476
1536	98427453	67050902	15207411	8980996	73081645
1537	59370139	20643484	14887211	68331376	64890624
1538	6298203	53612650	87759759	41319271	76085886
1539	62800014	44123249	31873670	98357	48441263
1540	57293436	79872616	23600095	75925647	33085027
1541	31319315	10913317	375292	86159654	17236983
1542	91563884	59959545	871361	67760411	30899129
1543	22244393	17319802	17018153	25175037	57126362
1544	5795386	35926558	39452257	90755714	98918282
1545	88275254	20507834	72316344	16282967	77146552
1546	73962110	87613046	22046614	27241000	73457904
1547	20888548	69075815	65574082	83596887	3993239
1548	84452269	9707311	51199706	6085271	99576862
1549	36487078	68266119	15959055	2830655	46592058
1550	23035224	77715437	61098627	45360224	58244033
1551	19279035	84768687	29071905	50624363	95540221
1552	73114752	59217056	53000202	77723749	72759765
1553	21668869	59807681	39039175	40047151	74980107
1554	89264617	39624086	49604661	91459907	94261011
1555	94880891	76352298	3376397	1242575	39493878
1556	37768383	61475701	25285651	6974295	46884221
1557	29575428	28787604	17668943	61205211	3839538
1558	9399630	66116562	73053311	34561635	55966677
1559	42622173	39775838	64147411	76953401	2629102
1560	43968792	2515807	84531377	28094084	55634394
1561	37767588	18859538	12787616	90306028	176301
1562	70445459	25110672	13146109	63330683	71043478
1563	47011515	34145490	11211811	74187944	13806421
1564	61006979	1357305	27191130	92862312	85217371
1565	64701571	6728638	45043085	69525202	19916683
1566	16323195	90188556	41899316	11409907	86803658
1567	33185783	95043624	7302512	28864188	58566062
1568	18470291	69948752	24274589	20984858	34318657
1569	54650711	13450667	77997222	6291463	45449465
1570	83872910	39498950	54104037	56479725	47758285
1571	60558716	27275560	46608415	6151147	34907285
1572	89723052	13214916	41101923	76907527	68583819
1573	13009995	93668440	24522010	47517445	55608907
1574	85747546	87360945	82813181	62609642	28873444
1575	96429221	36665559	56943816	45241230	77242460
1576	92274981	13375070	61225599	34786303	47283020
1577	47017805	30846528	47941181	67518226	84811741
1578	99038778	10196837	2643896	77950122	12173023
1579	94694291	36462446	81642948	16733122	52069207
1580	50812500	48749202	35062501	75846669	44065955
1581	4065118	88085640	6167953	38552212	40709407
1582	86774574	3153329	62053534	55401249	41656533
1583	57143324	2173755	14705886	92687460	97189809
1584	22598137	55919171	82279192	16585604	65525204
1585	59330636	44142617	77402134	90772193	64963000
1586	68021857	91350488	83796754	7083297	67611319
1587	17683127	58882915	9006312	71801804	17992474
1588	72411696	84285896	70811481	24288255	72896604
1589	66630499	51235822	9670954	94841957	24269179
1590	66794091	40391369	8602458	88577017	69993291
1591	42422214	76493674	23970056	23324986	52175043
1592	17370751	96643311	8048929	62301511	71436467
1593	39050588	49288560	98047697	83158605	22972846
1594	6345688	21394835	79652808	97171796	99622390
1595	8086623	51563247	27700272	63863747	45406322
1596	25410855	97071590	51693424	14409797	78803147
1597	9129350	34613520	43901466	68253572	31581508
1598	40540295	21900850	34013878	77410618	44248845
1599	13254438	9242602	83812896	8300965	84807512
1600	71615406	98368458	82360283	37909154	76428871
1601	73352015	56061565	65182739	28796993	39952913
1602	33533808	91380579	62309818	39113449	31999899
1603	25482468	4487194	43229637	52291900	89230337
1604	22651903	43124891	2918759	96629756	75525022
1605	1993709	55141528	1731559	48000425	36816021
1606	47313065	41770389	28040573	52713675	39985009
1607	91719024	64119680	83642281	47450856	51006203
1608	15399112	80088352	19676098	77174921	46275019
1609	43753812	43330328	61104201	64346851	53766100
1610	58042881	4530753	58234078	59026182	60787487
1611	33032597	26554132	1513941	20575649	59876836
1612	33849571	22312766	30036768	11827223	10480046
1613	89623514	40626154	34163054	96046358	105093
1614	10972008	59566429	98387175	56931773	91956047
1615	59762935	35107484	6048141	90935833	94411169
1616	65898102	74241832	91903574	56255332	93764400
1617	33366530	7181295	21353309	39273033	86562727
1618	86279596	17646773	46872318	3779466	35396655
1619	94797287	35651530	95102573	18009281	26483354
1620	74783454	86073232	49959257	18629597	11726534
1621	60003307	56909805	2899007	30558694	49450815
1622	93863112	83451422	80806281	34367491	13603889
1623	66602087	79664830	3575627	91920773	57806148
1624	88554831	56519815	80705750	21269907	53527670
1625	34555454	24704525	42591716	16055147	63051053
1626	68282934	16629499	4644265	66337244	51703737
1627	77447794	99827630	39768904	99131065	2982368
1628	11342082	31786737	39263251	31964652	72336013
1629	97258269	97322676	43504929	23676951	66673688
1630	26728295	20376816	41555204	35904864	99345929
1631	65394885	20439445	74674511	58813037	23510319
1632	69217313	61002606	55708819	90996515	39567988
1633	70189777	80203820	20623143	56594662	38591085
1634	98284875	30440025	88684950	70317547	20245236
1635	62449532	66528830	39309008	32667992	90384590
1636	92240861	12147459	79880804	99147032	22284585
1637	11123937	39065918	46101511	66358229	62298787
1638	1503569	83635079	99350146	31985980	67857009
1639	60175477	70064204	22066907	46764529	94586367
1640	12444104	81591647	16410794	54833379	38050125
1641	58966366	89683292	4871240	14400278	44807732
1642	94283008	44089774	63958137	52318358	77606403
1643	17715074	64428405	62367009	96218193	20342354
1644	45028603	30356921	84723370	9581321	84223658
1645	71916382	83554964	28370172	49344977	18810133
1646	46149825	14029257	29966371	58895058	4022844
1647	39246756	94903354	13829534	55582005	5537090
1648	71311835	39840788	20561346	62075290	19904047
1649	92123897	34024713	26135028	15838585	94341486
1650	91347982	87192567	20831510	52328678	30453810
1651	78181292	73303236	22782618	95665431	54297866
1652	23542137	85981529	31317769	26558517	22156709
1653	47155915	52868935	83087448	36358484	93010255
1654	90825655	74472724	60372977	20266978	28746627
1655	89159603	26675037	13311655	20331299	46906241
1656	72958758	24274080	17779557	19553227	62162194
1657	25730840	32782189	29654532	46469476	21927542
1658	37375131	37077959	26502473	93544324	68020454
1659	25798157	83874725	13222588	10355542	82861067
1660	4987115	90611237	54836659	62635909	25148091
1661	46485719	11150026	38462193	89952570	12198379
1662	10535624	36232651	57119574	42023950	49914614
1663	91437618	24530580	22917251	88249645	19049947
1664	49777144	17318901	749163	75151762	6516278
1665	72027646	49240788	59032963	16182930	91113158
1666	99452462	34162256	18292005	76098220	37506158
1667	16323602	19495697	25186522	97098832	5390867
1668	37898417	12445912	67197770	10219022	63919111
1669	58948886	85149187	82443922	30083784	16639891
1670	46060429	77945465	91763774	7265451	57032900
1671	48813486	777010	65501916	15934958	97610068
1672	72345224	12540144	76651141	10162747	5742916
1673	33391735	90036646	76921563	46674245	36907010
1674	1990453	37760569	3383011	79171941	63350455
1675	89586274	30411868	30910707	40509143	38521197
1676	77076236	72353349	44858103	18581075	45049413
1677	92648926	69885671	77591041	94586706	41620901
1678	76196185	64403099	24532198	83879172	68258817
1679	35141533	92088112	31986302	70369493	45555085
1680	99589354	72645742	75332841	68576386	18429934
1681	75608753	52835580	19655029	98248085	27758314
1682	77233564	23894645	81495389	35687324	63885412
1683	39871974	31503028	336388	47945375	4545321
1684	59310454	14741535	69098254	51115799	90996003
1685	36798872	53439050	46978811	56157458	92126108
1686	7049790	10517489	20834959	2330811	60079485
1687	35260613	8090259	87386557	44729004	32527025
1688	19695164	32586426	86654207	61844898	83032017
1689	85908358	23206910	19778316	10260426	34442983
1690	86043883	96526280	94504871	42708781	39588150
1691	93400495	96203736	1488245	27632657	3231240
1692	21461891	21543047	88347908	90463008	21916521
1693	64624226	39944991	34675550	18260884	61230392
1694	17121342	35227431	15583713	82706480	21503433
1695	92132892	60007114	72773119	57654850	66072585
1696	47802527	59272699	68265546	36603292	97199729
1697	36497709	92896605	21770963	12433827	24650222
1698	8511455	24402010	58295822	89578787	44681575
1699	96466545	3862651	33425084	22604414	17768097
1700	31785934	16472572	75565932	60488497	40812403
1701	16836513	42903702	88897246	90570040	95838163
1702	76183899	79841508	46988091	37439848	11636730
1703	28727582	43585374	36822877	44464171	87983819
1704	61193723	31778674	36451931	1435871	52270342
1705	80256481	31662576	90153222	87073631	50699051
1706	52138558	59782201	45885465	90975511	2370238
1707	99183198	21200228	362953	65263411	63974384
1708	56015821	75051795	92958789	63100345	4069546
1709	76130065	64394698	45372510	84098858	10605245
1710	36528341	73225028	65246572	6362739	60664570
1711	98283587	78853211	29112514	61210293	41279148
1712	38334888	29600883	7046494	49522370	98143714
1713	35930204	29678346	56343400	2274376	16108
1714	59868605	25150797	58317998	23957925	62710374
1715	96998496	50666597	9058536	81718928	21759432
1716	81527236	39177366	12361443	89779919	90770029
1717	43849078	19490228	91705489	8823882	51082819
1718	51601536	48622984	34213487	15083910	10897698
1719	38693885	46171860	17197315	36231883	31908007
1720	49984144	13362599	83327671	10086884	19821531
1721	37848120	79800599	16644365	82256968	90575935
1722	40751525	59523102	98978454	74872361	83145581
1723	84901883	55682453	82444054	72437479	84939724
1724	72134911	93647846	27283571	91673231	89156737
1725	29619326	14679906	21875620	25854190	28796024
1726	2367268	34621711	76710826	92404386	17860130
1727	64734382	97321658	94597513	77021923	59547515
1728	89890584	99795763	25447672	56537413	52422026
1729	23481314	4121759	47664307	78785257	78276707
1730	77097678	99880120	65738612	76792003	78783709
1731	32469010	52934431	22364943	18272284	96554371
1732	85593590	72706456	87938716	43659250	25684380
1733	89464846	96497188	48791338	98267201	17644950
1734	24139028	28077170	66047827	96516734	40887518
1735	18871840	65125929	60370948	21564318	86686933
1736	85325600	73981223	94952352	16706786	98661864
1737	84497755	18534213	40342173	6749502	26026818
1738	11980950	15771412	75624756	91954252	79788645
1739	16191072	93279127	96560615	41726449	50051595
1740	47365333	17915565	78334387	50044659	60838745
1741	10390587	56753898	97628802	31950654	90566813
1742	26676920	72636651	12954994	97310331	7887451
1743	45988584	16051562	44657105	27979822	81818089
1744	29307451	8572359	39530237	64964824	15682299
1745	51701642	92506660	37017138	52543193	1758093
1746	83157433	99943227	81689164	96431184	15476163
1747	75854903	17312217	97994966	19923138	20640499
1748	8079081	30175601	86478076	31247022	15968795
1749	89059006	14795199	78508209	38333654	53151328
1750	30242356	74932088	93518006	67735639	63066381
1751	88998888	35451963	3764114	67461141	37573455
1752	29343017	86497379	20746131	75182891	55009152
1753	22113547	11907082	836737	14028460	56407605
1754	42992748	38891364	57371943	27294233	56407166
1755	34669716	39255492	36222658	55587922	1921342
1756	35019652	62797872	47879535	52277966	91394270
1757	63285423	51569438	93523143	59593629	81720496
1758	45899361	83431545	42010930	60666971	60163478
1759	14596466	5248335	71701846	93339148	58760370
1760	26732849	25638109	89866233	73227358	71825424
1761	81172830	1324328	34161334	21613862	44451571
1762	71955311	12060860	23408477	99728895	40006191
1763	33837414	43617690	8701817	61230415	20680525
1764	69885557	23760474	34331024	54785346	85318031
1765	97287268	30088480	74797861	68970183	51157221
1766	73755171	43058956	25623397	31221009	8362962
1767	3470672	71340939	32294327	93893465	27964163
1768	53270706	15446931	84440125	92316350	12888490
1769	96879765	62980336	10132904	71138907	74049131
1770	54943320	17922788	48617710	24718871	83400233
1771	17130366	47897316	27344566	64318618	57328720
1772	22416052	17119088	87826551	61849208	47804999
1773	4606957	63463508	50482641	28382729	51396751
1774	41830338	20328646	43824082	16751676	94123813
1775	65097571	39012834	48128931	91871431	12581399
1776	31885815	79354357	76851976	6637519	91791295
1777	95182202	29185500	71593468	15994368	24465034
1778	58460661	87145066	57417166	11587269	62946403
1779	59519902	79044432	42389075	24484027	16797070
1780	85893767	34050945	57944679	54223959	32527627
1781	53715574	94809580	54559447	65907364	59188036
1782	96363235	31903389	60829926	65163093	56196335
1783	69688743	27893602	98807112	3682826	99588831
1784	61695527	96701936	30037912	76707584	31480985
1785	61086417	88855232	70799388	42566651	81501507
1786	6887629	72343708	99416717	44233832	23804685
1787	83134626	71756498	95762598	80100364	62564066
1788	58689402	6547531	33292122	57199156	27182984
1789	47402580	41003003	93945883	22268215	98213583
1790	65730686	70881199	74169369	34019970	48724001
1791	4760904	47969918	65220831	39797131	8828349
1792	8475087	78463447	80000517	45140497	50702837
1793	36468610	64539973	43922263	13158783	77071718
1794	22868586	77813469	69982007	81343701	1761958
1795	92469352	20463662	5173234	6468215	1406864
1796	16068118	15302850	34795204	15672712	28619744
1797	547879	29021458	2022938	53550276	77921014
1798	8327772	38869198	14146218	96853186	80830919
1799	5290722	78974108	80805658	76576818	3166821
1800	6165963	79276590	58127079	45073753	25126634
1801	91165298	44288433	51574178	95907598	93843078
1802	70373904	56049048	88979361	89934631	51436520
1803	12682239	89641704	93532529	51236277	19446414
1804	90322979	15375659	86825619	2753989	8864083
1805	65310924	50092695	3281390	96872146	43065001
1806	41125656	52964482	81016549	51404414	36966826
1807	99836844	48118246	77999933	32755272	70114843
1808	84519561	79227712	63364019	56458335	68090929
1809	44496056	77986568	67458485	28290643	90619815
1810	50228026	51079202	28518056	1293401	73158243
1811	73787628	2112401	55438618	48262029	57047627
1812	54600250	70234463	16408762	33033255	18389027
1813	93147878	50405281	17546383	31567324	44486723
1814	87616634	89680333	78154623	74718854	72289097
1815	24343750	77178619	69983686	29891078	83043573
1816	25206440	79985420	10985413	5069064	4136514
1817	22905882	16807557	44444630	74493720	74908502
1818	2828796	14144554	29870827	81639039	99845538
1819	31355981	28129113	51291309	6918994	83420272
1820	18681236	67083164	73909595	56868977	83598716
1821	39078554	75904975	96102503	783030	92080953
1822	1098383	83632553	51783954	9833079	82284743
1823	56174214	94499917	45907840	54770104	39435305
1824	28604698	69093369	88439328	14167881	21946697
1825	82086449	81654365	15110794	7842207	56232576
1826	50122740	56484060	77810089	86861092	80180526
1827	82797925	2888391	11540050	8310846	20976220
1828	62827087	34401275	46917872	24892065	30518662
1829	67247041	95092016	33220756	68871689	74270719
1830	86719792	24869296	16967062	53667303	11639013
1831	33370820	10958991	98721366	35329218	91613020
1832	10785576	91537786	42064144	63230399	47154438
1833	74454413	28943432	72297614	88847580	51386246
1834	94537362	70601489	86077551	70678861	3008747
1835	4606573	8006695	73166601	54983327	68282477
1836	56044748	20708546	92043950	78627943	3022950
1837	48540929	90915309	13166102	66165345	53113170
1838	22773835	20151859	86188948	27285678	56164407
1839	83660434	57219921	24236468	76286813	4425030
1840	79274676	20282357	66056028	66727350	24102886
1841	30396478	26713123	33261346	25964532	321791
1842	99025310	98198701	99248949	56097467	87611293
1843	30200060	89424410	60907958	93254903	88938877
1844	89547829	90587194	32462288	62773797	30454432
1845	47742062	54965011	64849836	78583782	62283953
1846	45260207	50278551	67643097	7115454	57714415
1847	29187964	36849798	58722077	35677211	88319662
1848	46981615	42685521	86919063	16555693	84425013
1849	20498998	13918470	87098240	43230789	50454683
1850	76518936	48179374	34019652	83588155	74938558
1851	59933726	27208016	15982882	42962481	35410421
1852	94694834	66854008	80926444	93228765	30836494
1853	75655855	24839172	96173672	37438753	17523556
1854	41503927	16046619	79295090	2157064	78644902
1855	528336	782624	82690080	57366318	49028675
1856	4834418	62770550	40643449	57961295	69249483
1857	33440654	84441091	83225103	33933381	73694531
1858	69550657	37609230	81977136	12498442	81273433
1859	96198662	43489614	98664355	2162676	74353731
1860	33335580	23771552	54218462	51271565	37394039
1861	25322190	50679191	38387434	24952251	242470
1862	21695408	75517578	84512699	49010922	2003517
1863	34890876	310967	2804542	23917650	14637370
1864	86709606	54241868	23217074	97563846	9848426
1865	78678958	61160260	94996780	21353104	94768274
1866	92354924	24497738	46116991	95331809	79043550
1867	41208310	75812062	67873015	71113573	41329635
1868	94895348	58665923	27824090	17511041	22874865
1869	80324009	58384581	10969530	93944166	90760961
1870	67382315	7727977	68291813	67294726	38796606
1871	40351488	33394918	93364616	63915883	61030980
1872	41175	92822681	51108256	85786252	9942073
1873	69455569	6417346	96075417	58508286	65579957
1874	12158891	87884604	76023035	36900352	55986373
1875	3395160	36227331	47909530	69665515	13415473
1876	74470183	99695801	26086149	24628934	63277863
1877	2300235	62595402	70887516	71283198	15969339
1878	58240749	53027070	40470280	25057360	34583647
1879	33776589	36383762	37863556	1883967	27407124
1880	65585260	37080048	20338850	94148510	33739212
1881	91515692	96030503	31768924	86859084	63060111
1882	9275381	9757833	3448693	71845434	27990961
1883	70824860	64177673	50697233	89597809	43292407
1884	38480809	64847813	11659807	82340065	85032965
1885	61477172	51743478	17749845	40044267	91577348
1886	39679027	7217059	37141573	10490522	48046761
1887	99249656	61949139	92276145	28431788	24980859
1888	99369705	98834584	88827430	46929417	13837696
1889	94046036	10418240	1729654	18578912	87458252
1890	41004799	42080435	9229110	18247935	25780165
1891	33824811	93211354	40355486	91007153	73416935
1892	22390057	55400724	83157603	36724573	43550982
1893	30943742	91021243	68995868	67229545	90061619
1894	41802320	24154066	19825340	69493997	71378546
1895	22246244	23684077	52522927	24896487	84112623
1896	75890016	70782667	88420593	67379264	26213049
1897	41642967	5847484	17242884	92646001	99713662
1898	30258605	34868875	95115289	96477129	98860715
1899	98350404	43669241	73855842	76848046	15857424
1900	70359974	52712806	83579671	13341441	77496897
1901	11985900	60713854	396361	18413235	12010727
1902	33807501	23252090	21164278	6855192	5309137
1903	13197326	20246802	86474175	86039175	33160610
1904	95649873	23026144	72655117	14345376	75615778
1905	34230826	85464141	6927376	65674629	41063371
1906	25502361	69560959	78680234	76343884	43901494
1907	78877671	74182257	87759367	50519465	7738594
1908	14695292	39760249	96874489	5353315	91266674
1909	39255033	23212938	68945656	55962083	75189727
1910	18230389	35084872	69422514	17013396	29751919
1911	14462141	77215792	6362793	61399513	73176186
1912	92708992	16474939	5925490	59987173	9224859
1913	73722989	79084741	43606268	51432449	93903375
1914	71952412	78020125	76458736	40355146	74782033
1915	967324	56504273	47325195	75590451	28397477
1916	9481949	77968311	43193669	32495549	45776322
1917	72449266	94080952	41281201	57925852	12958074
1918	77238651	95434123	56982773	99612090	30096218
1919	96361293	52433946	57062350	45765067	17626037
1920	42116825	11026118	3283745	5738458	41312589
1921	12487810	62484207	50881766	28655130	49491055
1922	71664550	78012335	58699673	97004210	69407140
1923	33819282	86024421	70558739	66383382	18918962
1924	44902940	54078200	7167199	55283381	24894494
1925	11824303	99123629	28956896	66218725	87795648
1926	23237997	68984667	81673395	71804864	65894232
1927	35260490	86590477	42952292	35942735	78243790
1928	60300586	67844769	81696699	67626950	12042260
1929	62067586	87565914	31653422	85482573	18100125
1930	68409698	26449994	85470520	6342985	68437765
1931	82125334	1472219	23625702	23767909	30024479
1932	97721596	92786544	10843704	6645610	45799852
1933	97695271	79903645	39187323	62821794	96469534
1934	41409949	66940383	9886284	85127820	41233079
1935	92991130	42484119	8077000	32880603	29291811
1936	62143480	52618955	26601181	97514689	59693615
1937	18608858	11373511	78274132	96678854	58322484
1938	73968791	10481955	21309810	99039092	16485447
1939	2662082	69818641	27325599	6040720	36516945
1940	91042658	54980486	18314910	70234226	13993095
1941	99269143	72447759	86122542	96150308	10223673
1942	76182640	30147907	65217673	38343009	94182621
1943	11677258	52390867	56768319	78862588	21897666
1944	39819603	59606006	32737665	65489730	20183837
1945	56992374	30796474	25665572	16318435	36904277
1946	36793836	82437406	37000114	78439358	37919203
1947	90007838	45532720	96299095	79149283	35083437
1948	44437632	68429524	61258590	17311722	69776996
1949	82276915	64079314	74448614	35270873	40048200
1950	17043283	72488344	23761416	30988975	63880053
1951	98897824	23846171	22634788	50950960	45173512
1952	60056165	37478623	79096811	54192572	90726144
1953	94648924	50174442	68264736	42949866	93709981
1954	9404252	59865846	950467	54143861	23991817
1955	44693862	72507060	26266809	20384076	77386476
1956	84933512	69539634	51870751	80632689	95351844
1957	1035492	88348142	33037023	75171629	16571832
1958	2250649	22820251	86413139	28213223	12056259
1959	72434924	76429946	57698886	64494019	81860705
1960	97347459	19228785	87434551	70784141	59527184
1961	10344228	10088291	85808807	82644623	93470543
1962	69941132	43091649	68229568	75305191	6001054
1963	90178474	32445236	68528021	61389426	27187083
1964	98288018	60077320	86930418	28439134	64276736
1965	4776187	12392854	97735021	14416809	10189063
1966	98828945	97505011	63559935	54263100	42685318
1967	94282059	91421457	85173922	32196370	64151292
1968	50403738	85163356	53740801	30087366	89620790
1969	72923208	95403136	84961325	96701737	43377277
1970	70475500	66121479	35171606	8725943	57739231
1971	97436636	64190394	63304369	50920954	71016897
1972	71084466	13133822	27030581	35277198	12621759
1973	25060424	84719648	1716586	45525005	34133302
1974	32597312	4290491	78454448	32289127	4135651
1975	99530145	32176993	96078489	74050445	97757019
1976	21141258	25352400	66194371	65958691	96583828
1977	51342946	12741472	21276031	58999116	3389793
1978	26977390	53598227	12683623	36041644	91208754
1979	91538492	36462907	51051318	37119529	78508447
1980	33541975	64487737	4771816	33565852	31175852
1981	65332290	92852526	56520068	57586418	24178167
1982	90572675	71508062	43141911	78376088	32752219
1983	16246466	30639183	60479537	81483598	83601407
1984	30261024	68909109	67267129	98937223	69006476
