# Supplementary material for: Mapping the emotional face. How individual face parts contribute to successful emotion recognition
Source: PLoS One. 2017 May 11;12(5):e0177239. doi: 10.1371/journal.pone.0177239 (PMC5426715; doi:10.1371/journal.pone.0177239)
Supplement: S1 Code — (ZIP) [file pone.0177239.s003.zip › app/static/css/bootstrap.css.map]

{"version":3,"sources":["bootstrap.css","less/normalize.less","less/print.less","less/glyphicons.less","less/scaffolding.less","less/mixins/vendor-prefixes.less","less/mixins/tab-focus.less","less/mixins/image.less","less/type.less","less/mixins/text-emphasis.less","less/mixins/background-variant.less","less/mixins/text-overflow.less","less/code.less","less/grid.less","less/mixins/grid.less","less/mixins/grid-framework.less","less/tables.less","less/mixins/table-row.less","less/forms.less","less/mixins/forms.less","less/buttons.less","less/mixins/buttons.less","less/mixins/opacity.less","less/component-animations.less","less/dropdowns.less","less/mixins/nav-divider.less","less/mixins/reset-filter.less","less/button-groups.less","less/mixins/border-radius.less","less/input-groups.less","less/navs.less","less/navbar.less","less/mixins/nav-vertical-align.less","less/utilities.less","less/breadcrumbs.less","less/pagination.less","less/mixins/pagination.less","less/pager.less","less/labels.less","less/mixins/labels.less","less/badges.less","less/jumbotron.less","less/thumbnails.less","less/alerts.less","less/mixins/alerts.less","less/progress-bars.less","less/mixins/gradients.less","less/mixins/progress-bar.less","less/media.less","less/list-group.less","less/mixins/list-group.less","less/panels.less","less/mixins/panels.less","less/responsive-embed.less","less/wells.less","less/close.less","less/modals.less","less/tooltip.less","less/popovers.less","less/carousel.less","less/mixins/clearfix.less","less/mixins/center-block.less","less/mixins/hide-text.less","less/responsive-utilities.less","less/mixins/responsive-visibility.less"],"names":[],"mappings":"AAAA,6DAA4D;ACQ5D;EACE,yBAAA;EACA,4BAAA;EACA,gCAAA;EDND;ACaD;EACE,WAAA;EDXD;ACwBD;;;;;;;;;;;;;EAaE,gBAAA;EDtBD;AC8BD;;;;EAIE,uBAAA;EACA,0BAAA;ED5BD;ACoCD;EACE,eAAA;EACA,WAAA;EDlCD;AC0CD;;EAEE,eAAA;EDxCD;ACkDD;EACE,+BAAA;EDhDD;ACuDD;;EAEE,YAAA;EDrDD;AC+DD;EACE,2BAAA;ED7DD;ACoED;;EAEE,mBAAA;EDlED;ACyED;EACE,oBAAA;EDvED;AC+ED;EACE,gBAAA;EACA,kBAAA;ED7ED;ACoFD;EACE,kBAAA;EACA,aAAA;EDlFD;ACyFD;EACE,gBAAA;EDvFD;AC8FD;;EAEE,gBAAA;EACA,gBAAA;EACA,oBAAA;EACA,0BAAA;ED5FD;AC+FD;EACE,aAAA;ED7FD;ACgGD;EACE,iBAAA;ED9FD;ACwGD;EACE,WAAA;EDtGD;AC6GD;EACE,kBAAA;ED3GD;ACqHD;EACE,kBAAA;EDnHD;AC0HD;EACE,8BAAA;EACA,iCAAA;UAAA,yBAAA;EACA,WAAA;EDxHD;AC+HD;EACE,gBAAA;ED7HD;ACoID;;;;EAIE,mCAAA;EACA,gBAAA;EDlID;ACoJD;;;;;EAKE,gBAAA;EACA,eAAA;EACA,WAAA;EDlJD;ACyJD;EACE,mBAAA;EDvJD;ACiKD;;EAEE,sBAAA;ED/JD;AC0KD;;;;EAIE,4BAAA;EACA,iBAAA;EDxKD;AC+KD;;EAEE,iBAAA;ED7KD;ACoLD;;EAEE,WAAA;EACA,YAAA;EDlLD;AC0LD;EACE,qBAAA;EDxLD;ACmMD;;EAEE,gCAAA;KAAA,6BAAA;UAAA,wBAAA;EACA,YAAA;EDjMD;AC0MD;;EAEE,cAAA;EDxMD;ACiND;EACE,+BAAA;EACA,8BAAA;EACA,iCAAA;EACA,yBAAA;ED/MD;ACwND;;EAEE,0BAAA;EDtND;AC6ND;EACE,2BAAA;EACA,eAAA;EACA,gCAAA;ED3ND;ACmOD;EACE,WAAA;EACA,YAAA;EDjOD;ACwOD;EACE,gBAAA;EDtOD;AC8OD;EACE,mBAAA;ED5OD;ACsPD;EACE,2BAAA;EACA,mBAAA;EDpPD;ACuPD;;EAEE,YAAA;EDrPD;AACD,sFAAqF;AE1ErF;EAnGI;;;IAGI,oCAAA;IACA,wBAAA;IACA,qCAAA;YAAA,6BAAA;IACA,8BAAA;IFgLL;EE7KC;;IAEI,4BAAA;IF+KL;EE5KC;IACI,8BAAA;IF8KL;EE3KC;IACI,+BAAA;IF6KL;EExKC;;IAEI,aAAA;IF0KL;EEvKC;;IAEI,wBAAA;IACA,0BAAA;IFyKL;EEtKC;IACI,6BAAA;IFwKL;EErKC;;IAEI,0BAAA;IFuKL;EEpKC;IACI,4BAAA;IFsKL;EEnKC;;;IAGI,YAAA;IACA,WAAA;IFqKL;EElKC;;IAEI,yBAAA;IFoKL;EE7JC;IACI,6BAAA;IF+JL;EE3JC;IACI,eAAA;IF6JL;EE3JC;;IAGQ,mCAAA;IF4JT;EEzJC;IACI,wBAAA;IF2JL;EExJC;IACI,sCAAA;IF0JL;EE3JC;;IAKQ,mCAAA;IF0JT;EEvJC;;IAGQ,mCAAA;IFwJT;EACF;AGpPD;EACE,qCAAA;EACA,uDAAA;EACA,6TAAA;EHsPD;AG/OD;EACE,oBAAA;EACA,UAAA;EACA,uBAAA;EACA,qCAAA;EACA,oBAAA;EACA,qBAAA;EACA,gBAAA;EACA,qCAAA;EACA,oCAAA;EHiPD;AG7OmC;EAAW,gBAAA;EHgP9C;AG/OmC;EAAW,gBAAA;EHkP9C;AGhPmC;;EAAW,kBAAA;EHoP9C;AGnPmC;EAAW,kBAAA;EHsP9C;AGrPmC;EAAW,kBAAA;EHwP9C;AGvPmC;EAAW,kBAAA;EH0P9C;AGzPmC;EAAW,kBAAA;EH4P9C;AG3PmC;EAAW,kBAAA;EH8P9C;AG7PmC;EAAW,kBAAA;EHgQ9C;AG/PmC;EAAW,kBAAA;EHkQ9C;AGjQmC;EAAW,kBAAA;EHoQ9C;AGnQmC;EAAW,kBAAA;EHsQ9C;AGrQmC;EAAW,kBAAA;EHwQ9C;AGvQmC;EAAW,kBAAA;EH0Q9C;AGzQmC;EAAW,kBAAA;EH4Q9C;AG3QmC;EAAW,kBAAA;EH8Q9C;AG7QmC;EAAW,kBAAA;EHgR9C;AG/QmC;EAAW,kBAAA;EHkR9C;AGjRmC;EAAW,kBAAA;EHoR9C;AGnRmC;EAAW,kBAAA;EHsR9C;AGrRmC;EAAW,kBAAA;EHwR9C;AGvRmC;EAAW,kBAAA;EH0R9C;AGzRmC;EAAW,kBAAA;EH4R9C;AG3RmC;EAAW,kBAAA;EH8R9C;AG7RmC;EAAW,kBAAA;EHgS9C;AG/RmC;EAAW,kBAAA;EHkS9C;AGjSmC;EAAW,kBAAA;EHoS9C;AGnSmC;EAAW,kBAAA;EHsS9C;AGrSmC;EAAW,kBAAA;EHwS9C;AGvSmC;EAAW,kBAAA;EH0S9C;AGzSmC;EAAW,kBAAA;EH4S9C;AG3SmC;EAAW,kBAAA;EH8S9C;AG7SmC;EAAW,kBAAA;EHgT9C;AG/SmC;EAAW,kBAAA;EHkT9C;AGjTmC;EAAW,kBAAA;EHoT9C;AGnTmC;EAAW,kBAAA;EHsT9C;AGrTmC;EAAW,kBAAA;EHwT9C;AGvTmC;EAAW,kBAAA;EH0T9C;AGzTmC;EAAW,kBAAA;EH4T9C;AG3TmC;EAAW,kBAAA;EH8T9C;AG7TmC;EAAW,kBAAA;EHgU9C;AG/TmC;EAAW,kBAAA;EHkU9C;AGjUmC;EAAW,kBAAA;EHoU9C;AGnUmC;EAAW,kBAAA;EHsU9C;AGrUmC;EAAW,kBAAA;EHwU9C;AGvUmC;EAAW,kBAAA;EH0U9C;AGzUmC;EAAW,kBAAA;EH4U9C;AG3UmC;EAAW,kBAAA;EH8U9C;AG7UmC;EAAW,kBAAA;EHgV9C;AG/UmC;EAAW,kBAAA;EHkV9C;AGjVmC;EAAW,kBAAA;EHoV9C;AGnVmC;EAAW,kBAAA;EHsV9C;AGrVmC;EAAW,kBAAA;EHwV9C;AGvVmC;EAAW,kBAAA;EH0V9C;AGzVmC;EAAW,kBAAA;EH4V9C;AG3VmC;EAAW,kBAAA;EH8V9C;AG7VmC;EAAW,kBAAA;EHgW9C;AG/VmC;EAAW,kBAAA;EHkW9C;AGjWmC;EAAW,kBAAA;EHoW9C;AGnWmC;EAAW,kBAAA;EHsW9C;AGrWmC;EAAW,kBAAA;EHwW9C;AGvWmC;EAAW,kBAAA;EH0W9C;AGzWmC;EAAW,kBAAA;EH4W9C;AG3WmC;EAAW,kBAAA;EH8W9C;AG7WmC;EAAW,kBAAA;EHgX9C;AG/WmC;EAAW,kBAAA;EHkX9C;AGjXmC;EAAW,kBAAA;EHoX9C;AGnXmC;EAAW,kBAAA;EHsX9C;AGrXmC;EAAW,kBAAA;EHwX9C;AGvXmC;EAAW,kBAAA;EH0X9C;AGzXmC;EAAW,kBAAA;EH4X9C;AG3XmC;EAAW,kBAAA;EH8X9C;AG7XmC;EAAW,kBAAA;EHgY9C;AG/XmC;EAAW,kBAAA;EHkY9C;AGjYmC;EAAW,kBAAA;EHoY9C;AGnYmC;EAAW,kBAAA;EHsY9C;AGrYmC;EAAW,kBAAA;EHwY9C;AGvYmC;EAAW,kBAAA;EH0Y9C;AGzYmC;EAAW,kBAAA;EH4Y9C;AG3YmC;EAAW,kBAAA;EH8Y9C;AG7YmC;EAAW,kBAAA;EHgZ9C;AG/YmC;EAAW,kBAAA;EHkZ9C;AGjZmC;EAAW,kBAAA;EHoZ9C;AGnZmC;EAAW,kBAAA;EHsZ9C;AGrZmC;EAAW,kBAAA;EHwZ9C;AGvZmC;EAAW,kBAAA;EH0Z9C;AGzZmC;EAAW,kBAAA;EH4Z9C;AG3ZmC;EAAW,kBAAA;EH8Z9C;AG7ZmC;EAAW,kBAAA;EHga9C;AG/ZmC;EAAW,kBAAA;EHka9C;AGjamC;EAAW,kBAAA;EHoa9C;AGnamC;EAAW,kBAAA;EHsa9C;AGramC;EAAW,kBAAA;EHwa9C;AGvamC;EAAW,kBAAA;EH0a9C;AGzamC;EAAW,kBAAA;EH4a9C;AG3amC;EAAW,kBAAA;EH8a9C;AG7amC;EAAW,kBAAA;EHgb9C;AG/amC;EAAW,kBAAA;EHkb9C;AGjbmC;EAAW,kBAAA;EHob9C;AGnbmC;EAAW,kBAAA;EHsb9C;AGrbmC;EAAW,kBAAA;EHwb9C;AGvbmC;EAAW,kBAAA;EH0b9C;AGzbmC;EAAW,kBAAA;EH4b9C;AG3bmC;EAAW,kBAAA;EH8b9C;AG7bmC;EAAW,kBAAA;EHgc9C;AG/bmC;EAAW,kBAAA;EHkc9C;AGjcmC;EAAW,kBAAA;EHoc9C;AGncmC;EAAW,kBAAA;EHsc9C;AGrcmC;EAAW,kBAAA;EHwc9C;AGvcmC;EAAW,kBAAA;EH0c9C;AGzcmC;EAAW,kBAAA;EH4c9C;AG3cmC;EAAW,kBAAA;EH8c9C;AG7cmC;EAAW,kBAAA;EHgd9C;AG/cmC;EAAW,kBAAA;EHkd9C;AGjdmC;EAAW,kBAAA;EHod9C;AGndmC;EAAW,kBAAA;EHsd9C;AGrdmC;EAAW,kBAAA;EHwd9C;AGvdmC;EAAW,kBAAA;EH0d9C;AGzdmC;EAAW,kBAAA;EH4d9C;AG3dmC;EAAW,kBAAA;EH8d9C;AG7dmC;EAAW,kBAAA;EHge9C;AG/dmC;EAAW,kBAAA;EHke9C;AGjemC;EAAW,kBAAA;EHoe9C;AGnemC;EAAW,kBAAA;EHse9C;AGremC;EAAW,kBAAA;EHwe9C;AGvemC;EAAW,kBAAA;EH0e9C;AGzemC;EAAW,kBAAA;EH4e9C;AG3emC;EAAW,kBAAA;EH8e9C;AG7emC;EAAW,kBAAA;EHgf9C;AG/emC;EAAW,kBAAA;EHkf9C;AGjfmC;EAAW,kBAAA;EHof9C;AGnfmC;EAAW,kBAAA;EHsf9C;AGrfmC;EAAW,kBAAA;EHwf9C;AGvfmC;EAAW,kBAAA;EH0f9C;AGzfmC;EAAW,kBAAA;EH4f9C;AG3fmC;EAAW,kBAAA;EH8f9C;AG7fmC;EAAW,kBAAA;EHggB9C;AG/fmC;EAAW,kBAAA;EHkgB9C;AGjgBmC;EAAW,kBAAA;EHogB9C;AGngBmC;EAAW,kBAAA;EHsgB9C;AGrgBmC;EAAW,kBAAA;EHwgB9C;AGvgBmC;EAAW,kBAAA;EH0gB9C;AGzgBmC;EAAW,kBAAA;EH4gB9C;AG3gBmC;EAAW,kBAAA;EH8gB9C;AG7gBmC;EAAW,kBAAA;EHghB9C;AG/gBmC;EAAW,kBAAA;EHkhB9C;AGjhBmC;EAAW,kBAAA;EHohB9C;AGnhBmC;EAAW,kBAAA;EHshB9C;AGrhBmC;EAAW,kBAAA;EHwhB9C;AGvhBmC;EAAW,kBAAA;EH0hB9C;AGzhBmC;EAAW,kBAAA;EH4hB9C;AG3hBmC;EAAW,kBAAA;EH8hB9C;AG7hBmC;EAAW,kBAAA;EHgiB9C;AG/hBmC;EAAW,kBAAA;EHkiB9C;AGjiBmC;EAAW,kBAAA;EHoiB9C;AGniBmC;EAAW,kBAAA;EHsiB9C;AGriBmC;EAAW,kBAAA;EHwiB9C;AGviBmC;EAAW,kBAAA;EH0iB9C;AGziBmC;EAAW,kBAAA;EH4iB9C;AG3iBmC;EAAW,kBAAA;EH8iB9C;AG7iBmC;EAAW,kBAAA;EHgjB9C;AG/iBmC;EAAW,kBAAA;EHkjB9C;AGjjBmC;EAAW,kBAAA;EHojB9C;AGnjBmC;EAAW,kBAAA;EHsjB9C;AGrjBmC;EAAW,kBAAA;EHwjB9C;AGvjBmC;EAAW,kBAAA;EH0jB9C;AGzjBmC;EAAW,kBAAA;EH4jB9C;AG3jBmC;EAAW,kBAAA;EH8jB9C;AG7jBmC;EAAW,kBAAA;EHgkB9C;AG/jBmC;EAAW,kBAAA;EHkkB9C;AGjkBmC;EAAW,kBAAA;EHokB9C;AGnkBmC;EAAW,kBAAA;EHskB9C;AGrkBmC;EAAW,kBAAA;EHwkB9C;AGvkBmC;EAAW,kBAAA;EH0kB9C;AGzkBmC;EAAW,kBAAA;EH4kB9C;AG3kBmC;EAAW,kBAAA;EH8kB9C;AG7kBmC;EAAW,kBAAA;EHglB9C;AG/kBmC;EAAW,kBAAA;EHklB9C;AGjlBmC;EAAW,kBAAA;EHolB9C;AGnlBmC;EAAW,kBAAA;EHslB9C;AGrlBmC;EAAW,kBAAA;EHwlB9C;AGvlBmC;EAAW,kBAAA;EH0lB9C;AGzlBmC;EAAW,kBAAA;EH4lB9C;AG3lBmC;EAAW,kBAAA;EH8lB9C;AG7lBmC;EAAW,kBAAA;EHgmB9C;AG/lBmC;EAAW,kBAAA;EHkmB9C;AGjmBmC;EAAW,kBAAA;EHomB9C;AGnmBmC;EAAW,kBAAA;EHsmB9C;AGrmBmC;EAAW,kBAAA;EHwmB9C;AGvmBmC;EAAW,kBAAA;EH0mB9C;AGzmBmC;EAAW,kBAAA;EH4mB9C;AG3mBmC;EAAW,kBAAA;EH8mB9C;AG7mBmC;EAAW,kBAAA;EHgnB9C;AG/mBmC;EAAW,kBAAA;EHknB9C;AGjnBmC;EAAW,kBAAA;EHonB9C;AGnnBmC;EAAW,kBAAA;EHsnB9C;AGrnBmC;EAAW,kBAAA;EHwnB9C;AGvnBmC;EAAW,kBAAA;EH0nB9C;AGznBmC;EAAW,kBAAA;EH4nB9C;AG3nBmC;EAAW,kBAAA;EH8nB9C;AI71BD;ECgEE,gCAAA;EACG,6BAAA;EACK,wBAAA;ELgyBT;AI/1BD;;EC6DE,gCAAA;EACG,6BAAA;EACK,wBAAA;ELsyBT;AI71BD;EACE,iBAAA;EACA,+CAAA;EJ+1BD;AI51BD;EACE,6DAAA;EACA,iBAAA;EACA,yBAAA;EACA,gBAAA;EACA,2BAAA;EJ81BD;AI11BD;;;;EAIE,sBAAA;EACA,oBAAA;EACA,sBAAA;EJ41BD;AIt1BD;EACE,gBAAA;EACA,uBAAA;EJw1BD;AIt1BC;;EAEE,gBAAA;EACA,4BAAA;EJw1BH;AIr1BC;EErDA,sBAAA;EAEA,4CAAA;EACA,sBAAA;EN44BD;AI/0BD;EACE,WAAA;EJi1BD;AI30BD;EACE,wBAAA;EJ60BD;AIz0BD;;;;;EGvEE,gBAAA;EACA,iBAAA;EACA,cAAA;EPu5BD;AI70BD;EACE,oBAAA;EJ+0BD;AIz0BD;EACE,cAAA;EACA,yBAAA;EACA,2BAAA;EACA,2BAAA;EACA,oBAAA;EC6FA,0CAAA;EACK,qCAAA;EACG,kCAAA;EEvLR,uBAAA;EACA,iBAAA;EACA,cAAA;EPu6BD;AIz0BD;EACE,oBAAA;EJ20BD;AIr0BD;EACE,kBAAA;EACA,qBAAA;EACA,WAAA;EACA,+BAAA;EJu0BD;AI/zBD;EACE,oBAAA;EACA,YAAA;EACA,aAAA;EACA,cAAA;EACA,YAAA;EACA,kBAAA;EACA,wBAAA;EACA,WAAA;EJi0BD;AIzzBC;;EAEE,kBAAA;EACA,aAAA;EACA,cAAA;EACA,WAAA;EACA,mBAAA;EACA,YAAA;EJ2zBH;AQt8BD;;;;;;;;;;;;EAEE,sBAAA;EACA,kBAAA;EACA,kBAAA;EACA,gBAAA;ERk9BD;AQv9BD;;;;;;;;;;;;;;;;;;;;;;;;EASI,qBAAA;EACA,gBAAA;EACA,gBAAA;ERw+BH;AQp+BD;;;;;;EAGE,kBAAA;EACA,qBAAA;ERy+BD;AQ7+BD;;;;;;;;;;;;EAQI,gBAAA;ERm/BH;AQh/BD;;;;;;EAGE,kBAAA;EACA,qBAAA;ERq/BD;AQz/BD;;;;;;;;;;;;EAQI,gBAAA;ER+/BH;AQ3/BD;;EAAU,iBAAA;ER+/BT;AQ9/BD;;EAAU,iBAAA;ERkgCT;AQjgCD;;EAAU,iBAAA;ERqgCT;AQpgCD;;EAAU,iBAAA;ERwgCT;AQvgCD;;EAAU,iBAAA;ER2gCT;AQ1gCD;;EAAU,iBAAA;ER8gCT;AQxgCD;EACE,kBAAA;ER0gCD;AQvgCD;EACE,qBAAA;EACA,iBAAA;EACA,kBAAA;EACA,kBAAA;ERygCD;AQpgCD;EAAA;IAFI,iBAAA;IR0gCD;EACF;AQlgCD;;EAEE,gBAAA;ERogCD;AQjgCD;;EAEE,2BAAA;EACA,eAAA;ERmgCD;AQ//BD;EAAuB,kBAAA;ERkgCtB;AQjgCD;EAAuB,mBAAA;ERogCtB;AQngCD;EAAuB,oBAAA;ERsgCtB;AQrgCD;EAAuB,qBAAA;ERwgCtB;AQvgCD;EAAuB,qBAAA;ER0gCtB;AQvgCD;EAAuB,2BAAA;ER0gCtB;AQzgCD;EAAuB,2BAAA;ER4gCtB;AQ3gCD;EAAuB,4BAAA;ER8gCtB;AQ3gCD;EACE,gBAAA;ER6gCD;AQ3gCD;ECrGE,gBAAA;ETmnCD;ASlnCC;EACE,gBAAA;ETonCH;AQ9gCD;ECxGE,gBAAA;ETynCD;ASxnCC;EACE,gBAAA;ET0nCH;AQjhCD;EC3GE,gBAAA;ET+nCD;AS9nCC;EACE,gBAAA;ETgoCH;AQphCD;EC9GE,gBAAA;ETqoCD;ASpoCC;EACE,gBAAA;ETsoCH;AQvhCD;ECjHE,gBAAA;ET2oCD;AS1oCC;EACE,gBAAA;ET4oCH;AQthCD;EAGE,aAAA;EE3HA,2BAAA;EVkpCD;AUjpCC;EACE,2BAAA;EVmpCH;AQvhCD;EE9HE,2BAAA;EVwpCD;AUvpCC;EACE,2BAAA;EVypCH;AQ1hCD;EEjIE,2BAAA;EV8pCD;AU7pCC;EACE,2BAAA;EV+pCH;AQ7hCD;EEpIE,2BAAA;EVoqCD;AUnqCC;EACE,2BAAA;EVqqCH;AQhiCD;EEvIE,2BAAA;EV0qCD;AUzqCC;EACE,2BAAA;EV2qCH;AQ9hCD;EACE,qBAAA;EACA,qBAAA;EACA,kCAAA;ERgiCD;AQxhCD;;EAEE,eAAA;EACA,qBAAA;ER0hCD;AQ7hCD;;;;EAMI,kBAAA;ER6hCH;AQthCD;EACE,iBAAA;EACA,kBAAA;ERwhCD;AQphCD;EALE,iBAAA;EACA,kBAAA;EAMA,mBAAA;ERuhCD;AQzhCD;EAKI,uBAAA;EACA,mBAAA;EACA,oBAAA;ERuhCH;AQlhCD;EACE,eAAA;EACA,qBAAA;ERohCD;AQlhCD;;EAEE,yBAAA;ERohCD;AQlhCD;EACE,mBAAA;ERohCD;AQlhCD;EACE,gBAAA;ERohCD;AQ3/BD;EAAA;IAVM,aAAA;IACA,cAAA;IACA,aAAA;IACA,mBAAA;IGtNJ,kBAAA;IACA,yBAAA;IACA,qBAAA;IXguCC;EQrgCH;IAHM,oBAAA;IR2gCH;EACF;AQlgCD;;EAGE,cAAA;EACA,mCAAA;ERmgCD;AQjgCD;EACE,gBAAA;EACA,2BAAA;ERmgCD;AQ//BD;EACE,oBAAA;EACA,kBAAA;EACA,mBAAA;EACA,gCAAA;ERigCD;AQ5/BG;;;EACE,kBAAA;ERggCL;AQ1gCD;;;EAmBI,gBAAA;EACA,gBAAA;EACA,yBAAA;EACA,gBAAA;ER4/BH;AQ1/BG;;;EACE,wBAAA;ER8/BL;AQt/BD;;EAEE,qBAAA;EACA,iBAAA;EACA,iCAAA;EACA,gBAAA;EACA,mBAAA;ERw/BD;AQl/BG;;;;;;EAAW,aAAA;ER0/Bd;AQz/BG;;;;;;EACE,wBAAA;ERggCL;AQ1/BD;EACE,qBAAA;EACA,oBAAA;EACA,yBAAA;ER4/BD;AYlyCD;;;;EAIE,gEAAA;EZoyCD;AYhyCD;EACE,kBAAA;EACA,gBAAA;EACA,gBAAA;EACA,2BAAA;EACA,oBAAA;EZkyCD;AY9xCD;EACE,kBAAA;EACA,gBAAA;EACA,gBAAA;EACA,2BAAA;EACA,oBAAA;EACA,wDAAA;UAAA,gDAAA;EZgyCD;AYtyCD;EASI,YAAA;EACA,iBAAA;EACA,mBAAA;EACA,0BAAA;UAAA,kBAAA;EZgyCH;AY3xCD;EACE,gBAAA;EACA,gBAAA;EACA,kBAAA;EACA,iBAAA;EACA,yBAAA;EACA,uBAAA;EACA,uBAAA;EACA,gBAAA;EACA,2BAAA;EACA,2BAAA;EACA,oBAAA;EZ6xCD;AYxyCD;EAeI,YAAA;EACA,oBAAA;EACA,gBAAA;EACA,uBAAA;EACA,+BAAA;EACA,kBAAA;EZ4xCH;AYvxCD;EACE,mBAAA;EACA,oBAAA;EZyxCD;Aan1CD;ECHE,oBAAA;EACA,mBAAA;EACA,oBAAA;EACA,qBAAA;Edy1CD;Aan1CC;EAAA;IAFE,cAAA;Iby1CD;EACF;Aar1CC;EAAA;IAFE,cAAA;Ib21CD;EACF;Aav1CD;EAAA;IAFI,eAAA;Ib61CD;EACF;Aap1CD;ECvBE,oBAAA;EACA,mBAAA;EACA,oBAAA;EACA,qBAAA;Ed82CD;Aaj1CD;ECvBE,oBAAA;EACA,qBAAA;Ed22CD;Ae32CG;EACE,oBAAA;EAEA,iBAAA;EAEA,oBAAA;EACA,qBAAA;Ef22CL;Ae31CG;EACE,aAAA;Ef61CL;Aet1CC;EACE,aAAA;Efw1CH;Aez1CC;EACE,qBAAA;Ef21CH;Ae51CC;EACE,qBAAA;Ef81CH;Ae/1CC;EACE,YAAA;Efi2CH;Ael2CC;EACE,qBAAA;Efo2CH;Aer2CC;EACE,qBAAA;Efu2CH;Aex2CC;EACE,YAAA;Ef02CH;Ae32CC;EACE,qBAAA;Ef62CH;Ae92CC;EACE,qBAAA;Efg3CH;Aej3CC;EACE,YAAA;Efm3CH;Aep3CC;EACE,qBAAA;Efs3CH;Aev3CC;EACE,oBAAA;Efy3CH;Ae32CC;EACE,aAAA;Ef62CH;Ae92CC;EACE,qBAAA;Efg3CH;Aej3CC;EACE,qBAAA;Efm3CH;Aep3CC;EACE,YAAA;Efs3CH;Aev3CC;EACE,qBAAA;Efy3CH;Ae13CC;EACE,qBAAA;Ef43CH;Ae73CC;EACE,YAAA;Ef+3CH;Aeh4CC;EACE,qBAAA;Efk4CH;Aen4CC;EACE,qBAAA;Efq4CH;Aet4CC;EACE,YAAA;Efw4CH;Aez4CC;EACE,qBAAA;Ef24CH;Ae54CC;EACE,oBAAA;Ef84CH;Ae14CC;EACE,aAAA;Ef44CH;Ae55CC;EACE,YAAA;Ef85CH;Ae/5CC;EACE,oBAAA;Efi6CH;Ael6CC;EACE,oBAAA;Efo6CH;Aer6CC;EACE,WAAA;Efu6CH;Aex6CC;EACE,oBAAA;Ef06CH;Ae36CC;EACE,oBAAA;Ef66CH;Ae96CC;EACE,WAAA;Efg7CH;Aej7CC;EACE,oBAAA;Efm7CH;Aep7CC;EACE,oBAAA;Efs7CH;Aev7CC;EACE,WAAA;Efy7CH;Ae17CC;EACE,oBAAA;Ef47CH;Ae77CC;EACE,mBAAA;Ef+7CH;Ae37CC;EACE,YAAA;Ef67CH;Ae/6CC;EACE,mBAAA;Efi7CH;Ael7CC;EACE,2BAAA;Efo7CH;Aer7CC;EACE,2BAAA;Efu7CH;Aex7CC;EACE,kBAAA;Ef07CH;Ae37CC;EACE,2BAAA;Ef67CH;Ae97CC;EACE,2BAAA;Efg8CH;Aej8CC;EACE,kBAAA;Efm8CH;Aep8CC;EACE,2BAAA;Efs8CH;Aev8CC;EACE,2BAAA;Efy8CH;Ae18CC;EACE,kBAAA;Ef48CH;Ae78CC;EACE,2BAAA;Ef+8CH;Aeh9CC;EACE,0BAAA;Efk9CH;Aen9CC;EACE,iBAAA;Efq9CH;Aaz9CD;EE9BI;IACE,aAAA;If0/CH;Een/CD;IACE,aAAA;Ifq/CD;Eet/CD;IACE,qBAAA;Ifw/CD;Eez/CD;IACE,qBAAA;If2/CD;Ee5/CD;IACE,YAAA;If8/CD;Ee//CD;IACE,qBAAA;IfigDD;EelgDD;IACE,qBAAA;IfogDD;EergDD;IACE,YAAA;IfugDD;EexgDD;IACE,qBAAA;If0gDD;Ee3gDD;IACE,qBAAA;If6gDD;Ee9gDD;IACE,YAAA;IfghDD;EejhDD;IACE,qBAAA;IfmhDD;EephDD;IACE,oBAAA;IfshDD;EexgDD;IACE,aAAA;If0gDD;Ee3gDD;IACE,qBAAA;If6gDD;Ee9gDD;IACE,qBAAA;IfghDD;EejhDD;IACE,YAAA;IfmhDD;EephDD;IACE,qBAAA;IfshDD;EevhDD;IACE,qBAAA;IfyhDD;Ee1hDD;IACE,YAAA;If4hDD;Ee7hDD;IACE,qBAAA;If+hDD;EehiDD;IACE,qBAAA;IfkiDD;EeniDD;IACE,YAAA;IfqiDD;EetiDD;IACE,qBAAA;IfwiDD;EeziDD;IACE,oBAAA;If2iDD;EeviDD;IACE,aAAA;IfyiDD;EezjDD;IACE,YAAA;If2jDD;Ee5jDD;IACE,oBAAA;If8jDD;Ee/jDD;IACE,oBAAA;IfikDD;EelkDD;IACE,WAAA;IfokDD;EerkDD;IACE,oBAAA;IfukDD;EexkDD;IACE,oBAAA;If0kDD;Ee3kDD;IACE,WAAA;If6kDD;Ee9kDD;IACE,oBAAA;IfglDD;EejlDD;IACE,oBAAA;IfmlDD;EeplDD;IACE,WAAA;IfslDD;EevlDD;IACE,oBAAA;IfylDD;Ee1lDD;IACE,mBAAA;If4lDD;EexlDD;IACE,YAAA;If0lDD;Ee5kDD;IACE,mBAAA;If8kDD;Ee/kDD;IACE,2BAAA;IfilDD;EellDD;IACE,2BAAA;IfolDD;EerlDD;IACE,kBAAA;IfulDD;EexlDD;IACE,2BAAA;If0lDD;Ee3lDD;IACE,2BAAA;If6lDD;Ee9lDD;IACE,kBAAA;IfgmDD;EejmDD;IACE,2BAAA;IfmmDD;EepmDD;IACE,2BAAA;IfsmDD;EevmDD;IACE,kBAAA;IfymDD;Ee1mDD;IACE,2BAAA;If4mDD;Ee7mDD;IACE,0BAAA;If+mDD;EehnDD;IACE,iBAAA;IfknDD;EACF;Aa9mDD;EEvCI;IACE,aAAA;IfwpDH;EejpDD;IACE,aAAA;IfmpDD;EeppDD;IACE,qBAAA;IfspDD;EevpDD;IACE,qBAAA;IfypDD;Ee1pDD;IACE,YAAA;If4pDD;Ee7pDD;IACE,qBAAA;If+pDD;EehqDD;IACE,qBAAA;IfkqDD;EenqDD;IACE,YAAA;IfqqDD;EetqDD;IACE,qBAAA;IfwqDD;EezqDD;IACE,qBAAA;If2qDD;Ee5qDD;IACE,YAAA;If8qDD;Ee/qDD;IACE,qBAAA;IfirDD;EelrDD;IACE,oBAAA;IforDD;EetqDD;IACE,aAAA;IfwqDD;EezqDD;IACE,qBAAA;If2qDD;Ee5qDD;IACE,qBAAA;If8qDD;Ee/qDD;IACE,YAAA;IfirDD;EelrDD;IACE,qBAAA;IforDD;EerrDD;IACE,qBAAA;IfurDD;EexrDD;IACE,YAAA;If0rDD;Ee3rDD;IACE,qBAAA;If6rDD;Ee9rDD;IACE,qBAAA;IfgsDD;EejsDD;IACE,YAAA;IfmsDD;EepsDD;IACE,qBAAA;IfssDD;EevsDD;IACE,oBAAA;IfysDD;EersDD;IACE,aAAA;IfusDD;EevtDD;IACE,YAAA;IfytDD;Ee1tDD;IACE,oBAAA;If4tDD;Ee7tDD;IACE,oBAAA;If+tDD;EehuDD;IACE,WAAA;IfkuDD;EenuDD;IACE,oBAAA;IfquDD;EetuDD;IACE,oBAAA;IfwuDD;EezuDD;IACE,WAAA;If2uDD;Ee5uDD;IACE,oBAAA;If8uDD;Ee/uDD;IACE,oBAAA;IfivDD;EelvDD;IACE,WAAA;IfovDD;EervDD;IACE,oBAAA;IfuvDD;EexvDD;IACE,mBAAA;If0vDD;EetvDD;IACE,YAAA;IfwvDD;Ee1uDD;IACE,mBAAA;If4uDD;Ee7uDD;IACE,2BAAA;If+uDD;EehvDD;IACE,2BAAA;IfkvDD;EenvDD;IACE,kBAAA;IfqvDD;EetvDD;IACE,2BAAA;IfwvDD;EezvDD;IACE,2BAAA;If2vDD;Ee5vDD;IACE,kBAAA;If8vDD;Ee/vDD;IACE,2BAAA;IfiwDD;EelwDD;IACE,2BAAA;IfowDD;EerwDD;IACE,kBAAA;IfuwDD;EexwDD;IACE,2BAAA;If0wDD;Ee3wDD;IACE,0BAAA;If6wDD;Ee9wDD;IACE,iBAAA;IfgxDD;EACF;AarwDD;EE9CI;IACE,aAAA;IfszDH;Ee/yDD;IACE,aAAA;IfizDD;EelzDD;IACE,qBAAA;IfozDD;EerzDD;IACE,qBAAA;IfuzDD;EexzDD;IACE,YAAA;If0zDD;Ee3zDD;IACE,qBAAA;If6zDD;Ee9zDD;IACE,qBAAA;Ifg0DD;Eej0DD;IACE,YAAA;Ifm0DD;Eep0DD;IACE,qBAAA;Ifs0DD;Eev0DD;IACE,qBAAA;Ify0DD;Ee10DD;IACE,YAAA;If40DD;Ee70DD;IACE,qBAAA;If+0DD;Eeh1DD;IACE,oBAAA;Ifk1DD;Eep0DD;IACE,aAAA;Ifs0DD;Eev0DD;IACE,qBAAA;Ify0DD;Ee10DD;IACE,qBAAA;If40DD;Ee70DD;IACE,YAAA;If+0DD;Eeh1DD;IACE,qBAAA;Ifk1DD;Een1DD;IACE,qBAAA;Ifq1DD;Eet1DD;IACE,YAAA;Ifw1DD;Eez1DD;IACE,qBAAA;If21DD;Ee51DD;IACE,qBAAA;If81DD;Ee/1DD;IACE,YAAA;Ifi2DD;Eel2DD;IACE,qBAAA;Ifo2DD;Eer2DD;IACE,oBAAA;Ifu2DD;Een2DD;IACE,aAAA;Ifq2DD;Eer3DD;IACE,YAAA;Ifu3DD;Eex3DD;IACE,oBAAA;If03DD;Ee33DD;IACE,oBAAA;If63DD;Ee93DD;IACE,WAAA;Ifg4DD;Eej4DD;IACE,oBAAA;Ifm4DD;Eep4DD;IACE,oBAAA;Ifs4DD;Eev4DD;IACE,WAAA;Ify4DD;Ee14DD;IACE,oBAAA;If44DD;Ee74DD;IACE,oBAAA;If+4DD;Eeh5DD;IACE,WAAA;Ifk5DD;Een5DD;IACE,oBAAA;Ifq5DD;Eet5DD;IACE,mBAAA;Ifw5DD;Eep5DD;IACE,YAAA;Ifs5DD;Eex4DD;IACE,mBAAA;If04DD;Ee34DD;IACE,2BAAA;If64DD;Ee94DD;IACE,2BAAA;Ifg5DD;Eej5DD;IACE,kBAAA;Ifm5DD;Eep5DD;IACE,2BAAA;Ifs5DD;Eev5DD;IACE,2BAAA;Ify5DD;Ee15DD;IACE,kBAAA;If45DD;Ee75DD;IACE,2BAAA;If+5DD;Eeh6DD;IACE,2BAAA;Ifk6DD;Een6DD;IACE,kBAAA;Ifq6DD;Eet6DD;IACE,2BAAA;Ifw6DD;Eez6DD;IACE,0BAAA;If26DD;Ee56DD;IACE,iBAAA;If86DD;EACF;AgBl/DD;EACE,+BAAA;EhBo/DD;AgBl/DD;EACE,kBAAA;EACA,qBAAA;EACA,gBAAA;EACA,kBAAA;EhBo/DD;AgBl/DD;EACE,kBAAA;EhBo/DD;AgB9+DD;EACE,aAAA;EACA,iBAAA;EACA,qBAAA;EhBg/DD;AgBn/DD;;;;;;EAWQ,cAAA;EACA,yBAAA;EACA,qBAAA;EACA,+BAAA;EhBg/DP;AgB9/DD;EAoBI,wBAAA;EACA,kCAAA;EhB6+DH;AgBlgED;;;;;;EA8BQ,eAAA;EhB4+DP;AgB1gED;EAoCI,+BAAA;EhBy+DH;AgB7gED;EAyCI,2BAAA;EhBu+DH;AgBh+DD;;;;;;EAOQ,cAAA;EhBi+DP;AgBt9DD;EACE,2BAAA;EhBw9DD;AgBz9DD;;;;;;EAQQ,2BAAA;EhBy9DP;AgBj+DD;;EAeM,0BAAA;EhBs9DL;AgB58DD;EAEI,2BAAA;EhB68DH;AgBp8DD;EAEI,2BAAA;EhBq8DH;AgB57DD;EACE,kBAAA;EACA,aAAA;EACA,uBAAA;EhB87DD;AgBz7DG;;EACE,kBAAA;EACA,aAAA;EACA,qBAAA;EhB47DL;AiBxkEC;;;;;;;;;;;;EAOI,2BAAA;EjB+kEL;AiBzkEC;;;;;EAMI,2BAAA;EjB0kEL;AiB7lEC;;;;;;;;;;;;EAOI,2BAAA;EjBomEL;AiB9lEC;;;;;EAMI,2BAAA;EjB+lEL;AiBlnEC;;;;;;;;;;;;EAOI,2BAAA;EjBynEL;AiBnnEC;;;;;EAMI,2BAAA;EjBonEL;AiBvoEC;;;;;;;;;;;;EAOI,2BAAA;EjB8oEL;AiBxoEC;;;;;EAMI,2BAAA;EjByoEL;AiB5pEC;;;;;;;;;;;;EAOI,2BAAA;EjBmqEL;AiB7pEC;;;;;EAMI,2BAAA;EjB8pEL;AgB5gED;EACE,kBAAA;EACA,mBAAA;EhB8gED;AgBj9DD;EAAA;IA1DI,aAAA;IACA,qBAAA;IACA,oBAAA;IACA,8CAAA;IACA,2BAAA;IhB+gED;EgBz9DH;IAlDM,kBAAA;IhB8gEH;EgB59DH;;;;;;IAzCY,qBAAA;IhB6gET;EgBp+DH;IAjCM,WAAA;IhBwgEH;EgBv+DH;;;;;;IAxBY,gBAAA;IhBugET;EgB/+DH;;;;;;IApBY,iBAAA;IhB2gET;EgBv/DH;;;;IAPY,kBAAA;IhBogET;EACF;AkB9tED;EACE,YAAA;EACA,WAAA;EACA,WAAA;EAIA,cAAA;ElB6tED;AkB1tED;EACE,gBAAA;EACA,aAAA;EACA,YAAA;EACA,qBAAA;EACA,iBAAA;EACA,sBAAA;EACA,gBAAA;EACA,WAAA;EACA,kCAAA;ElB4tED;AkBztED;EACE,uBAAA;EACA,iBAAA;EACA,oBAAA;EACA,mBAAA;ElB2tED;AkBhtED;Eb4BE,gCAAA;EACG,6BAAA;EACK,wBAAA;ELurET;AkBhtED;;EAEE,iBAAA;EACA,oBAAA;EACA,qBAAA;ElBktED;AkB9sED;EACE,gBAAA;ElBgtED;AkB5sED;EACE,gBAAA;EACA,aAAA;ElB8sED;AkB1sED;;EAEE,cAAA;ElB4sED;AkBxsED;;;EZxEE,sBAAA;EAEA,4CAAA;EACA,sBAAA;ENoxED;AkBxsED;EACE,gBAAA;EACA,kBAAA;EACA,iBAAA;EACA,yBAAA;EACA,gBAAA;ElB0sED;AkBhrED;EACE,gBAAA;EACA,aAAA;EACA,cAAA;EACA,mBAAA;EACA,iBAAA;EACA,yBAAA;EACA,gBAAA;EACA,2BAAA;EACA,wBAAA;EACA,2BAAA;EACA,oBAAA;EbzDA,0DAAA;EACQ,kDAAA;EAyHR,wFAAA;EACK,2EAAA;EACG,wEAAA;ELonET;AmB5vEC;EACE,uBAAA;EACA,YAAA;EdUF,wFAAA;EACQ,gFAAA;ELqvET;AKptEC;EACE,gBAAA;EACA,YAAA;ELstEH;AKptEC;EAA0B,gBAAA;ELutE3B;AKttEC;EAAgC,gBAAA;ELytEjC;AkBxrEC;;;EAGE,qBAAA;EACA,2BAAA;EACA,YAAA;ElB0rEH;AkBtrEC;EACE,cAAA;ElBwrEH;AkB5qED;EACE,0BAAA;ElB8qED;AkB7oED;EArBE;;;;IAIE,mBAAA;IlBqqED;EkBnqED;;;;IAIE,mBAAA;IlBqqED;EkBnqED;;;;IAIE,mBAAA;IlBqqED;EACF;AkB5pED;EACE,qBAAA;ElB8pED;AkBtpED;;EAEE,oBAAA;EACA,gBAAA;EACA,kBAAA;EACA,qBAAA;ElBwpED;AkB7pED;;EAQI,kBAAA;EACA,oBAAA;EACA,kBAAA;EACA,qBAAA;EACA,iBAAA;ElBypEH;AkBtpED;;;;EAIE,oBAAA;EACA,oBAAA;EACA,oBAAA;ElBwpED;AkBrpED;;EAEE,kBAAA;ElBupED;AkBnpED;;EAEE,uBAAA;EACA,oBAAA;EACA,kBAAA;EACA,wBAAA;EACA,qBAAA;EACA,iBAAA;ElBqpED;AkBnpED;;EAEE,eAAA;EACA,mBAAA;ElBqpED;AkB5oEC;;;;;;EAGE,qBAAA;ElBipEH;AkB3oEC;;;;EAEE,qBAAA;ElB+oEH;AkBzoEC;;;;EAGI,qBAAA;ElB4oEL;AkBjoED;EAEE,kBAAA;EACA,qBAAA;EAEA,kBAAA;ElBioED;AkB/nEC;;EAEE,iBAAA;EACA,kBAAA;ElBioEH;AkBvnED;;ECnPE,cAAA;EACA,mBAAA;EACA,iBAAA;EACA,kBAAA;EACA,oBAAA;EnB82ED;AmB52EC;;EACE,cAAA;EACA,mBAAA;EnB+2EH;AmB52EC;;;;EAEE,cAAA;EnBg3EH;AkBroED;;ECxPE,cAAA;EACA,oBAAA;EACA,iBAAA;EACA,mBAAA;EACA,oBAAA;EnBi4ED;AmB/3EC;;EACE,cAAA;EACA,mBAAA;EnBk4EH;AmB/3EC;;;;EAEE,cAAA;EnBm4EH;AkB9oED;EAEE,oBAAA;ElB+oED;AkBjpED;EAMI,uBAAA;ElB8oEH;AkB1oED;EACE,oBAAA;EACA,QAAA;EACA,UAAA;EACA,YAAA;EACA,gBAAA;EACA,aAAA;EACA,cAAA;EACA,mBAAA;EACA,oBAAA;EACA,sBAAA;ElB4oED;AkB1oED;EACE,aAAA;EACA,cAAA;EACA,mBAAA;ElB4oED;AkB1oED;EACE,aAAA;EACA,cAAA;EACA,mBAAA;ElB4oED;AkBxoED;;;;;;;;;;ECxVI,gBAAA;EnB4+EH;AkBppED;ECpVI,uBAAA;Ed+CF,0DAAA;EACQ,kDAAA;EL67ET;AmB3+EG;EACE,uBAAA;Ed4CJ,2EAAA;EACQ,mEAAA;ELk8ET;AkB9pED;EC1UI,gBAAA;EACA,uBAAA;EACA,2BAAA;EnB2+EH;AkBnqED;ECpUI,gBAAA;EnB0+EH;AkBnqED;;;;;;;;;;EC3VI,gBAAA;EnB0gFH;AkB/qED;ECvVI,uBAAA;Ed+CF,0DAAA;EACQ,kDAAA;EL29ET;AmBzgFG;EACE,uBAAA;Ed4CJ,2EAAA;EACQ,mEAAA;ELg+ET;AkBzrED;EC7UI,gBAAA;EACA,uBAAA;EACA,2BAAA;EnBygFH;AkB9rED;ECvUI,gBAAA;EnBwgFH;AkB9rED;;;;;;;;;;EC9VI,gBAAA;EnBwiFH;AkB1sED;EC1VI,uBAAA;Ed+CF,0DAAA;EACQ,kDAAA;ELy/ET;AmBviFG;EACE,uBAAA;Ed4CJ,2EAAA;EACQ,mEAAA;EL8/ET;AkBptED;EChVI,gBAAA;EACA,uBAAA;EACA,2BAAA;EnBuiFH;AkBztED;EC1UI,gBAAA;EnBsiFH;AkBrtEC;EACG,WAAA;ElButEJ;AkBrtEC;EACG,QAAA;ElButEJ;AkB7sED;EACE,gBAAA;EACA,iBAAA;EACA,qBAAA;EACA,gBAAA;ElB+sED;AkB3nED;EAAA;IA/DM,uBAAA;IACA,kBAAA;IACA,wBAAA;IlB8rEH;EkBjoEH;IAxDM,uBAAA;IACA,aAAA;IACA,wBAAA;IlB4rEH;EkBtoEH;IAjDM,uBAAA;IlB0rEH;EkBzoEH;IA7CM,uBAAA;IACA,wBAAA;IlByrEH;EkB7oEH;;;IAvCQ,aAAA;IlByrEL;EkBlpEH;IAjCM,aAAA;IlBsrEH;EkBrpEH;IA7BM,kBAAA;IACA,wBAAA;IlBqrEH;EkBzpEH;;IApBM,uBAAA;IACA,eAAA;IACA,kBAAA;IACA,wBAAA;IlBirEH;EkBhqEH;;IAdQ,iBAAA;IlBkrEL;EkBpqEH;;IATM,oBAAA;IACA,gBAAA;IlBirEH;EkBzqEH;IAHM,QAAA;IlB+qEH;EACF;AkBrqED;;;;EASI,eAAA;EACA,kBAAA;EACA,kBAAA;ElBkqEH;AkB7qED;;EAiBI,kBAAA;ElBgqEH;AkBjrED;EJrdE,oBAAA;EACA,qBAAA;EdyoFD;AkBlpEC;EAAA;IANI,mBAAA;IACA,kBAAA;IACA,kBAAA;IlB4pEH;EACF;AkB5rED;EAwCI,aAAA;ElBupEH;AkB1oEC;EAAA;IAHM,qBAAA;IlBipEL;EACF;AkBxoEC;EAAA;IAHM,kBAAA;IlB+oEL;EACF;AoBrqFD;EACE,uBAAA;EACA,kBAAA;EACA,qBAAA;EACA,oBAAA;EACA,wBAAA;EACA,gCAAA;MAAA,4BAAA;EACA,iBAAA;EACA,wBAAA;EACA,+BAAA;EACA,qBAAA;EC6BA,mBAAA;EACA,iBAAA;EACA,yBAAA;EACA,oBAAA;EhB4KA,2BAAA;EACG,wBAAA;EACC,uBAAA;EACI,mBAAA;ELg+ET;AoBxqFG;;;;;;EdrBF,sBAAA;EAEA,4CAAA;EACA,sBAAA;ENosFD;AoB5qFC;;;EAGE,gBAAA;EACA,uBAAA;EpB8qFH;AoB3qFC;;EAEE,YAAA;EACA,wBAAA;Ef2BF,0DAAA;EACQ,kDAAA;ELmpFT;AoB3qFC;;;EAGE,qBAAA;EACA,sBAAA;EE9CF,eAAA;EAGA,2BAAA;EjB8DA,0BAAA;EACQ,kBAAA;EL6pFT;AoBvqFD;ECrDE,gBAAA;EACA,2BAAA;EACA,uBAAA;ErB+tFD;AqB7tFC;;;;;;EAME,gBAAA;EACA,2BAAA;EACI,uBAAA;ErB+tFP;AqB7tFC;;;EAGE,wBAAA;ErB+tFH;AqB1tFG;;;;;;;;;;;;;;;;;;EAME,2BAAA;EACI,uBAAA;ErBwuFT;AoBhtFD;ECnBI,gBAAA;EACA,2BAAA;ErBsuFH;AoBjtFD;ECxDE,gBAAA;EACA,2BAAA;EACA,uBAAA;ErB4wFD;AqB1wFC;;;;;;EAME,gBAAA;EACA,2BAAA;EACI,uBAAA;ErB4wFP;AqB1wFC;;;EAGE,wBAAA;ErB4wFH;AqBvwFG;;;;;;;;;;;;;;;;;;EAME,2BAAA;EACI,uBAAA;ErBqxFT;AoB1vFD;ECtBI,gBAAA;EACA,2BAAA;ErBmxFH;AoB1vFD;EC5DE,gBAAA;EACA,2BAAA;EACA,uBAAA;ErByzFD;AqBvzFC;;;;;;EAME,gBAAA;EACA,2BAAA;EACI,uBAAA;ErByzFP;AqBvzFC;;;EAGE,wBAAA;ErByzFH;AqBpzFG;;;;;;;;;;;;;;;;;;EAME,2BAAA;EACI,uBAAA;ErBk0FT;AoBnyFD;EC1BI,gBAAA;EACA,2BAAA;ErBg0FH;AoBnyFD;EChEE,gBAAA;EACA,2BAAA;EACA,uBAAA;ErBs2FD;AqBp2FC;;;;;;EAME,gBAAA;EACA,2BAAA;EACI,uBAAA;ErBs2FP;AqBp2FC;;;EAGE,wBAAA;ErBs2FH;AqBj2FG;;;;;;;;;;;;;;;;;;EAME,2BAAA;EACI,uBAAA;ErB+2FT;AoB50FD;EC9BI,gBAAA;EACA,2BAAA;ErB62FH;AoB50FD;ECpEE,gBAAA;EACA,2BAAA;EACA,uBAAA;ErBm5FD;AqBj5FC;;;;;;EAME,gBAAA;EACA,2BAAA;EACI,uBAAA;ErBm5FP;AqBj5FC;;;EAGE,wBAAA;ErBm5FH;AqB94FG;;;;;;;;;;;;;;;;;;EAME,2BAAA;EACI,uBAAA;ErB45FT;AoBr3FD;EClCI,gBAAA;EACA,2BAAA;ErB05FH;AoBr3FD;ECxEE,gBAAA;EACA,2BAAA;EACA,uBAAA;ErBg8FD;AqB97FC;;;;;;EAME,gBAAA;EACA,2BAAA;EACI,uBAAA;ErBg8FP;AqB97FC;;;EAGE,wBAAA;ErBg8FH;AqB37FG;;;;;;;;;;;;;;;;;;EAME,2BAAA;EACI,uBAAA;ErBy8FT;AoB95FD;ECtCI,gBAAA;EACA,2BAAA;ErBu8FH;AoBz5FD;EACE,gBAAA;EACA,qBAAA;EACA,kBAAA;EpB25FD;AoBz5FC;;;;;EAKE,+BAAA;Ef7BF,0BAAA;EACQ,kBAAA;ELy7FT;AoB15FC;;;;EAIE,2BAAA;EpB45FH;AoB15FC;;EAEE,gBAAA;EACA,4BAAA;EACA,+BAAA;EpB45FH;AoBx5FG;;;;EAEE,gBAAA;EACA,uBAAA;EpB45FL;AoBn5FD;;EC/EE,oBAAA;EACA,iBAAA;EACA,mBAAA;EACA,oBAAA;ErBs+FD;AoBt5FD;;ECnFE,mBAAA;EACA,iBAAA;EACA,kBAAA;EACA,oBAAA;ErB6+FD;AoBz5FD;;ECvFE,kBAAA;EACA,iBAAA;EACA,kBAAA;EACA,oBAAA;ErBo/FD;AoBx5FD;EACE,gBAAA;EACA,aAAA;EpB05FD;AoBt5FD;EACE,iBAAA;EpBw5FD;AoBj5FC;;;EACE,aAAA;EpBq5FH;AuBziGD;EACE,YAAA;ElBoLA,0CAAA;EACK,qCAAA;EACG,kCAAA;ELw3FT;AuB5iGC;EACE,YAAA;EvB8iGH;AuB1iGD;EACE,eAAA;EACA,oBAAA;EvB4iGD;AuB1iGC;EAAY,gBAAA;EAAgB,qBAAA;EvB8iG7B;AuB7iGC;EAAY,oBAAA;EvBgjGb;AuB/iGC;EAAY,0BAAA;EvBkjGb;AuB/iGD;EACE,oBAAA;EACA,WAAA;EACA,kBAAA;ElBsKA,iDAAA;EACQ,4CAAA;KAAA,yCAAA;EAOR,oCAAA;EACQ,+BAAA;KAAA,4BAAA;EAGR,0CAAA;EACQ,qCAAA;KAAA,kCAAA;ELo4FT;AwB9kGD;EACE,uBAAA;EACA,UAAA;EACA,WAAA;EACA,kBAAA;EACA,wBAAA;EACA,uBAAA;EACA,qCAAA;EACA,oCAAA;ExBglGD;AwB5kGD;EACE,oBAAA;ExB8kGD;AwB1kGD;EACE,YAAA;ExB4kGD;AwBxkGD;EACE,oBAAA;EACA,WAAA;EACA,SAAA;EACA,eAAA;EACA,eAAA;EACA,aAAA;EACA,kBAAA;EACA,gBAAA;EACA,iBAAA;EACA,kBAAA;EACA,iBAAA;EACA,kBAAA;EACA,2BAAA;EACA,2BAAA;EACA,uCAAA;EACA,oBAAA;EnBwBA,qDAAA;EACQ,6CAAA;EmBvBR,sCAAA;UAAA,8BAAA;ExB2kGD;AwBtkGC;EACE,UAAA;EACA,YAAA;ExBwkGH;AwBjmGD;ECvBE,aAAA;EACA,eAAA;EACA,kBAAA;EACA,2BAAA;EzB2nGD;AwBvmGD;EAmCI,gBAAA;EACA,mBAAA;EACA,aAAA;EACA,qBAAA;EACA,yBAAA;EACA,gBAAA;EACA,qBAAA;ExBukGH;AwBjkGC;;EAEE,uBAAA;EACA,gBAAA;EACA,2BAAA;ExBmkGH;AwB7jGC;;;EAGE,gBAAA;EACA,uBAAA;EACA,YAAA;EACA,2BAAA;ExB+jGH;AwBtjGC;;;EAGE,gBAAA;ExBwjGH;AwBpjGC;;EAEE,uBAAA;EACA,+BAAA;EACA,wBAAA;EEzGF,qEAAA;EF2GE,qBAAA;ExBsjGH;AwBjjGD;EAGI,gBAAA;ExBijGH;AwBpjGD;EAQI,YAAA;ExB+iGH;AwBviGD;EACE,YAAA;EACA,UAAA;ExByiGD;AwBjiGD;EACE,SAAA;EACA,aAAA;ExBmiGD;AwB/hGD;EACE,gBAAA;EACA,mBAAA;EACA,iBAAA;EACA,yBAAA;EACA,gBAAA;EACA,qBAAA;ExBiiGD;AwB7hGD;EACE,iBAAA;EACA,SAAA;EACA,UAAA;EACA,WAAA;EACA,QAAA;EACA,cAAA;ExB+hGD;AwB3hGD;EACE,UAAA;EACA,YAAA;ExB6hGD;AwBrhGD;;EAII,eAAA;EACA,0BAAA;EACA,aAAA;ExBqhGH;AwB3hGD;;EAUI,WAAA;EACA,cAAA;EACA,oBAAA;ExBqhGH;AwBhgGD;EAXE;IAnEA,YAAA;IACA,UAAA;IxBklGC;EwBhhGD;IAzDA,SAAA;IACA,aAAA;IxB4kGC;EACF;A2B1tGD;;EAEE,oBAAA;EACA,uBAAA;EACA,wBAAA;E3B4tGD;A2BhuGD;;EAMI,oBAAA;EACA,aAAA;E3B8tGH;A2B5tGG;;;;;;;;EAIE,YAAA;E3BkuGL;A2B5tGD;;;;EAKI,mBAAA;E3B6tGH;A2BxtGD;EACE,mBAAA;E3B0tGD;A2B3tGD;;EAMI,aAAA;E3BytGH;A2B/tGD;;;EAWI,kBAAA;E3BytGH;A2BrtGD;EACE,kBAAA;E3ButGD;A2BntGD;EACE,gBAAA;E3BqtGD;A2BptGC;ECjDA,+BAAA;EACG,4BAAA;E5BwwGJ;A2BntGD;;EC9CE,8BAAA;EACG,2BAAA;E5BqwGJ;A2BltGD;EACE,aAAA;E3BotGD;A2BltGD;EACE,kBAAA;E3BotGD;A2BltGD;;EClEE,+BAAA;EACG,4BAAA;E5BwxGJ;A2BjtGD;EChEE,8BAAA;EACG,2BAAA;E5BoxGJ;A2BhtGD;;EAEE,YAAA;E3BktGD;A2BjsGD;EACE,mBAAA;EACA,oBAAA;E3BmsGD;A2BjsGD;EACE,oBAAA;EACA,qBAAA;E3BmsGD;A2B9rGD;EtB9CE,0DAAA;EACQ,kDAAA;EL+uGT;A2B9rGC;EtBlDA,0BAAA;EACQ,kBAAA;ELmvGT;A2B3rGD;EACE,gBAAA;E3B6rGD;A2B1rGD;EACE,yBAAA;EACA,wBAAA;E3B4rGD;A2BzrGD;EACE,yBAAA;E3B2rGD;A2BprGD;;;EAII,gBAAA;EACA,aAAA;EACA,aAAA;EACA,iBAAA;E3BqrGH;A2B5rGD;EAcM,aAAA;E3BirGL;A2B/rGD;;;;EAsBI,kBAAA;EACA,gBAAA;E3B+qGH;A2B1qGC;EACE,kBAAA;E3B4qGH;A2B1qGC;EACE,8BAAA;ECnKF,+BAAA;EACC,8BAAA;E5Bg1GF;A2B3qGC;EACE,gCAAA;EC/KF,4BAAA;EACC,2BAAA;E5B61GF;A2B3qGD;EACE,kBAAA;E3B6qGD;A2B3qGD;;EC9KE,+BAAA;EACC,8BAAA;E5B61GF;A2B1qGD;EC5LE,4BAAA;EACC,2BAAA;E5By2GF;A2BtqGD;EACE,gBAAA;EACA,aAAA;EACA,qBAAA;EACA,2BAAA;E3BwqGD;A2B5qGD;;EAOI,aAAA;EACA,qBAAA;EACA,WAAA;E3ByqGH;A2BlrGD;EAYI,aAAA;E3ByqGH;A2BrrGD;EAgBI,YAAA;E3BwqGH;A2BvpGD;;;;EAKM,oBAAA;EACA,wBAAA;EACA,sBAAA;E3BwpGL;A6Bj4GD;EACE,oBAAA;EACA,gBAAA;EACA,2BAAA;E7Bm4GD;A6Bh4GC;EACE,aAAA;EACA,iBAAA;EACA,kBAAA;E7Bk4GH;A6B34GD;EAeI,oBAAA;EACA,YAAA;EAKA,aAAA;EAEA,aAAA;EACA,kBAAA;E7B03GH;A6Bj3GD;;;EV8BE,cAAA;EACA,oBAAA;EACA,iBAAA;EACA,mBAAA;EACA,oBAAA;EnBw1GD;AmBt1GC;;;EACE,cAAA;EACA,mBAAA;EnB01GH;AmBv1GC;;;;;;EAEE,cAAA;EnB61GH;A6Bn4GD;;;EVyBE,cAAA;EACA,mBAAA;EACA,iBAAA;EACA,kBAAA;EACA,oBAAA;EnB+2GD;AmB72GC;;;EACE,cAAA;EACA,mBAAA;EnBi3GH;AmB92GC;;;;;;EAEE,cAAA;EnBo3GH;A6Bj5GD;;;EAGE,qBAAA;E7Bm5GD;A6Bj5GC;;;EACE,kBAAA;E7Bq5GH;A6Bj5GD;;EAEE,WAAA;EACA,qBAAA;EACA,wBAAA;E7Bm5GD;A6B94GD;EACE,mBAAA;EACA,iBAAA;EACA,qBAAA;EACA,gBAAA;EACA,gBAAA;EACA,oBAAA;EACA,2BAAA;EACA,2BAAA;EACA,oBAAA;E7Bg5GD;A6B74GC;EACE,mBAAA;EACA,iBAAA;EACA,oBAAA;E7B+4GH;A6B74GC;EACE,oBAAA;EACA,iBAAA;EACA,oBAAA;E7B+4GH;A6Bn6GD;;EA0BI,eAAA;E7B64GH;A6Bx4GD;;;;;;;EDhGE,+BAAA;EACG,4BAAA;E5Bi/GJ;A6Bz4GD;EACE,iBAAA;E7B24GD;A6Bz4GD;;;;;;;EDpGE,8BAAA;EACG,2BAAA;E5Bs/GJ;A6B14GD;EACE,gBAAA;E7B44GD;A6Bv4GD;EACE,oBAAA;EAGA,cAAA;EACA,qBAAA;E7Bu4GD;A6B54GD;EAUI,oBAAA;E7Bq4GH;A6B/4GD;EAYM,mBAAA;E7Bs4GL;A6Bn4GG;;;EAGE,YAAA;E7Bq4GL;A6Bh4GC;;EAGI,oBAAA;E7Bi4GL;A6B93GC;;EAGI,mBAAA;E7B+3GL;A8BzhHD;EACE,kBAAA;EACA,iBAAA;EACA,kBAAA;E9B2hHD;A8B9hHD;EAOI,oBAAA;EACA,gBAAA;E9B0hHH;A8BliHD;EAWM,oBAAA;EACA,gBAAA;EACA,oBAAA;E9B0hHL;A8BzhHK;;EAEE,uBAAA;EACA,2BAAA;E9B2hHP;A8BthHG;EACE,gBAAA;E9BwhHL;A8BthHK;;EAEE,gBAAA;EACA,uBAAA;EACA,+BAAA;EACA,qBAAA;E9BwhHP;A8BjhHG;;;EAGE,2BAAA;EACA,uBAAA;E9BmhHL;A8B5jHD;ELHE,aAAA;EACA,eAAA;EACA,kBAAA;EACA,2BAAA;EzBkkHD;A8BlkHD;EA0DI,iBAAA;E9B2gHH;A8BlgHD;EACE,kCAAA;E9BogHD;A8BrgHD;EAGI,aAAA;EAEA,qBAAA;E9BogHH;A8BzgHD;EASM,mBAAA;EACA,yBAAA;EACA,+BAAA;EACA,4BAAA;E9BmgHL;A8BlgHK;EACE,uCAAA;E9BogHP;A8B9/GK;;;EAGE,gBAAA;EACA,2BAAA;EACA,2BAAA;EACA,kCAAA;EACA,iBAAA;E9BggHP;A8B3/GC;EAqDA,aAAA;EA8BA,kBAAA;E9B46GD;A8B//GC;EAwDE,aAAA;E9B08GH;A8BlgHC;EA0DI,oBAAA;EACA,oBAAA;E9B28GL;A8BtgHC;EAgEE,WAAA;EACA,YAAA;E9By8GH;A8B77GD;EAAA;IAPM,qBAAA;IACA,WAAA;I9Bw8GH;E8Bl8GH;IAJQ,kBAAA;I9By8GL;EACF;A8BnhHC;EAuFE,iBAAA;EACA,oBAAA;E9B+7GH;A8BvhHC;;;EA8FE,2BAAA;E9B87GH;A8Bh7GD;EAAA;IATM,kCAAA;IACA,4BAAA;I9B67GH;E8Br7GH;;;IAHM,8BAAA;I9B67GH;EACF;A8B9hHD;EAEI,aAAA;E9B+hHH;A8BjiHD;EAMM,oBAAA;E9B8hHL;A8BpiHD;EASM,kBAAA;E9B8hHL;A8BzhHK;;;EAGE,gBAAA;EACA,2BAAA;E9B2hHP;A8BnhHD;EAEI,aAAA;E9BohHH;A8BthHD;EAIM,iBAAA;EACA,gBAAA;E9BqhHL;A8BzgHD;EACE,aAAA;E9B2gHD;A8B5gHD;EAII,aAAA;E9B2gHH;A8B/gHD;EAMM,oBAAA;EACA,oBAAA;E9B4gHL;A8BnhHD;EAYI,WAAA;EACA,YAAA;E9B0gHH;A8B9/GD;EAAA;IAPM,qBAAA;IACA,WAAA;I9BygHH;E8BngHH;IAJQ,kBAAA;I9B0gHL;EACF;A8BlgHD;EACE,kBAAA;E9BogHD;A8BrgHD;EAKI,iBAAA;EACA,oBAAA;E9BmgHH;A8BzgHD;;;EAYI,2BAAA;E9BkgHH;A8Bp/GD;EAAA;IATM,kCAAA;IACA,4BAAA;I9BigHH;E8Bz/GH;;;IAHM,8BAAA;I9BigHH;EACF;A8Bx/GD;EAEI,eAAA;EACA,oBAAA;E9By/GH;A8B5/GD;EAMI,gBAAA;EACA,qBAAA;E9By/GH;A8Bh/GD;EAEE,kBAAA;EF7OA,4BAAA;EACC,2BAAA;E5B+tHF;A+BztHD;EACE,oBAAA;EACA,kBAAA;EACA,qBAAA;EACA,+BAAA;E/B2tHD;A+BntHD;EAAA;IAFI,oBAAA;I/BytHD;EACF;A+B1sHD;EAAA;IAFI,aAAA;I/BgtHD;EACF;A+BlsHD;EACE,qBAAA;EACA,qBAAA;EACA,oBAAA;EACA,mCAAA;EACA,4DAAA;UAAA,oDAAA;EAEA,mCAAA;E/BmsHD;A+BjsHC;EACE,kBAAA;E/BmsHH;A+BtqHD;EAAA;IAzBI,aAAA;IACA,eAAA;IACA,0BAAA;YAAA,kBAAA;I/BmsHD;E+BjsHC;IACE,2BAAA;IACA,gCAAA;IACA,yBAAA;IACA,mBAAA;IACA,8BAAA;I/BmsHH;E+BhsHC;IACE,qBAAA;I/BksHH;E+B7rHC;;;IAGE,iBAAA;IACA,kBAAA;I/B+rHH;EACF;A+B3rHD;;EAGI,mBAAA;E/B4rHH;A+BvrHC;EAAA;;IAFI,mBAAA;I/B8rHH;EACF;A+BrrHD;;;;EAII,qBAAA;EACA,oBAAA;E/BurHH;A+BjrHC;EAAA;;;;IAHI,iBAAA;IACA,gBAAA;I/B2rHH;EACF;A+B/qHD;EACE,eAAA;EACA,uBAAA;E/BirHD;A+B5qHD;EAAA;IAFI,kBAAA;I/BkrHD;EACF;A+B9qHD;;EAEE,iBAAA;EACA,UAAA;EACA,SAAA;EACA,eAAA;E/BgrHD;A+B1qHD;EAAA;;IAFI,kBAAA;I/BirHD;EACF;A+B/qHD;EACE,QAAA;EACA,uBAAA;E/BirHD;A+B/qHD;EACE,WAAA;EACA,kBAAA;EACA,uBAAA;E/BirHD;A+B3qHD;EACE,aAAA;EACA,oBAAA;EACA,iBAAA;EACA,mBAAA;EACA,cAAA;E/B6qHD;A+B3qHC;;EAEE,uBAAA;E/B6qHH;A+BtrHD;EAaI,gBAAA;E/B4qHH;A+BnqHD;EALI;;IAEE,oBAAA;I/B2qHH;EACF;A+BjqHD;EACE,oBAAA;EACA,cAAA;EACA,oBAAA;EACA,mBAAA;EC/LA,iBAAA;EACA,oBAAA;EDgMA,+BAAA;EACA,wBAAA;EACA,+BAAA;EACA,oBAAA;E/BoqHD;A+BhqHC;EACE,YAAA;E/BkqHH;A+BhrHD;EAmBI,gBAAA;EACA,aAAA;EACA,aAAA;EACA,oBAAA;E/BgqHH;A+BtrHD;EAyBI,iBAAA;E/BgqHH;A+B1pHD;EAAA;IAFI,eAAA;I/BgqHD;EACF;A+BvpHD;EACE,qBAAA;E/BypHD;A+B1pHD;EAII,mBAAA;EACA,sBAAA;EACA,mBAAA;E/BypHH;A+B9nHC;EAAA;IArBI,kBAAA;IACA,aAAA;IACA,aAAA;IACA,eAAA;IACA,+BAAA;IACA,WAAA;IACA,0BAAA;YAAA,kBAAA;I/BupHH;E+BxoHD;;IAZM,4BAAA;I/BwpHL;E+B5oHD;IATM,mBAAA;I/BwpHL;E+BvpHK;;IAEE,wBAAA;I/BypHP;EACF;A+BvoHD;EAAA;IAXI,aAAA;IACA,WAAA;I/BspHD;E+B5oHH;IAPM,aAAA;I/BspHH;E+B/oHH;IALQ,mBAAA;IACA,sBAAA;I/BupHL;EACF;A+B5oHD;EACE,oBAAA;EACA,qBAAA;EACA,oBAAA;EACA,mCAAA;EACA,sCAAA;E1B/NA,8FAAA;EACQ,sFAAA;E2B/DR,iBAAA;EACA,oBAAA;EhC86HD;AkBz9GD;EAAA;IA/DM,uBAAA;IACA,kBAAA;IACA,wBAAA;IlB4hHH;EkB/9GH;IAxDM,uBAAA;IACA,aAAA;IACA,wBAAA;IlB0hHH;EkBp+GH;IAjDM,uBAAA;IlBwhHH;EkBv+GH;IA7CM,uBAAA;IACA,wBAAA;IlBuhHH;EkB3+GH;;;IAvCQ,aAAA;IlBuhHL;EkBh/GH;IAjCM,aAAA;IlBohHH;EkBn/GH;IA7BM,kBAAA;IACA,wBAAA;IlBmhHH;EkBv/GH;;IApBM,uBAAA;IACA,eAAA;IACA,kBAAA;IACA,wBAAA;IlB+gHH;EkB9/GH;;IAdQ,iBAAA;IlBghHL;EkBlgHH;;IATM,oBAAA;IACA,gBAAA;IlB+gHH;EkBvgHH;IAHM,QAAA;IlB6gHH;EACF;A+BrrHC;EAAA;IANI,oBAAA;I/B+rHH;E+B7rHG;IACE,kBAAA;I/B+rHL;EACF;A+B9qHD;EAAA;IARI,aAAA;IACA,WAAA;IACA,gBAAA;IACA,iBAAA;IACA,gBAAA;IACA,mBAAA;I1B1PF,0BAAA;IACQ,kBAAA;ILq7HP;EACF;A+BprHD;EACE,eAAA;EHrUA,4BAAA;EACC,2BAAA;E5B4/HF;A+BprHD;EHzUE,8BAAA;EACC,6BAAA;EAOD,+BAAA;EACC,8BAAA;E5B0/HF;A+BhrHD;EChVE,iBAAA;EACA,oBAAA;EhCmgID;A+BjrHC;ECnVA,kBAAA;EACA,qBAAA;EhCugID;A+BlrHC;ECtVA,kBAAA;EACA,qBAAA;EhC2gID;A+B5qHD;EChWE,kBAAA;EACA,qBAAA;EhC+gID;A+BxqHD;EAAA;IAJI,aAAA;IACA,mBAAA;IACA,oBAAA;I/BgrHD;EACF;A+BvpHD;EAZE;IExWA,wBAAA;IjC+gIC;E+BtqHD;IE5WA,yBAAA;IF8WE,qBAAA;I/BwqHD;E+B1qHD;IAKI,iBAAA;I/BwqHH;EACF;A+B/pHD;EACE,2BAAA;EACA,uBAAA;E/BiqHD;A+BnqHD;EAKI,gBAAA;E/BiqHH;A+BhqHG;;EAEE,gBAAA;EACA,+BAAA;E/BkqHL;A+B3qHD;EAcI,gBAAA;E/BgqHH;A+B9qHD;EAmBM,gBAAA;E/B8pHL;A+B5pHK;;EAEE,gBAAA;EACA,+BAAA;E/B8pHP;A+B1pHK;;;EAGE,gBAAA;EACA,2BAAA;E/B4pHP;A+BxpHK;;;EAGE,gBAAA;EACA,+BAAA;E/B0pHP;A+BlsHD;EA8CI,uBAAA;E/BupHH;A+BtpHG;;EAEE,2BAAA;E/BwpHL;A+BzsHD;EAoDM,2BAAA;E/BwpHL;A+B5sHD;;EA0DI,uBAAA;E/BspHH;A+B/oHK;;;EAGE,2BAAA;EACA,gBAAA;E/BipHP;A+BhnHC;EAAA;IAzBQ,gBAAA;I/B6oHP;E+B5oHO;;IAEE,gBAAA;IACA,+BAAA;I/B8oHT;E+B1oHO;;;IAGE,gBAAA;IACA,2BAAA;I/B4oHT;E+BxoHO;;;IAGE,gBAAA;IACA,+BAAA;I/B0oHT;EACF;A+B5uHD;EA8GI,gBAAA;E/BioHH;A+BhoHG;EACE,gBAAA;E/BkoHL;A+BlvHD;EAqHI,gBAAA;E/BgoHH;A+B/nHG;;EAEE,gBAAA;E/BioHL;A+B7nHK;;;;EAEE,gBAAA;E/BioHP;A+BznHD;EACE,2BAAA;EACA,uBAAA;E/B2nHD;A+B7nHD;EAKI,gBAAA;E/B2nHH;A+B1nHG;;EAEE,gBAAA;EACA,+BAAA;E/B4nHL;A+BroHD;EAcI,gBAAA;E/B0nHH;A+BxoHD;EAmBM,gBAAA;E/BwnHL;A+BtnHK;;EAEE,gBAAA;EACA,+BAAA;E/BwnHP;A+BpnHK;;;EAGE,gBAAA;EACA,2BAAA;E/BsnHP;A+BlnHK;;;EAGE,gBAAA;EACA,+BAAA;E/BonHP;A+B5pHD;EA+CI,uBAAA;E/BgnHH;A+B/mHG;;EAEE,2BAAA;E/BinHL;A+BnqHD;EAqDM,2BAAA;E/BinHL;A+BtqHD;;EA2DI,uBAAA;E/B+mHH;A+BzmHK;;;EAGE,2BAAA;EACA,gBAAA;E/B2mHP;A+BpkHC;EAAA;IA/BQ,uBAAA;I/BumHP;E+BxkHD;IA5BQ,2BAAA;I/BumHP;E+B3kHD;IAzBQ,gBAAA;I/BumHP;E+BtmHO;;IAEE,gBAAA;IACA,+BAAA;I/BwmHT;E+BpmHO;;;IAGE,gBAAA;IACA,2BAAA;I/BsmHT;E+BlmHO;;;IAGE,gBAAA;IACA,+BAAA;I/BomHT;EACF;A+B5sHD;EA+GI,gBAAA;E/BgmHH;A+B/lHG;EACE,gBAAA;E/BimHL;A+BltHD;EAsHI,gBAAA;E/B+lHH;A+B9lHG;;EAEE,gBAAA;E/BgmHL;A+B5lHK;;;;EAEE,gBAAA;E/BgmHP;AkC1uID;EACE,mBAAA;EACA,qBAAA;EACA,kBAAA;EACA,2BAAA;EACA,oBAAA;ElC4uID;AkCjvID;EAQI,uBAAA;ElC4uIH;AkCpvID;EAWM,mBAAA;EACA,gBAAA;EACA,gBAAA;ElC4uIL;AkCzvID;EAkBI,gBAAA;ElC0uIH;AmC9vID;EACE,uBAAA;EACA,iBAAA;EACA,gBAAA;EACA,oBAAA;EnCgwID;AmCpwID;EAOI,iBAAA;EnCgwIH;AmCvwID;;EAUM,oBAAA;EACA,aAAA;EACA,mBAAA;EACA,yBAAA;EACA,uBAAA;EACA,gBAAA;EACA,2BAAA;EACA,2BAAA;EACA,mBAAA;EnCiwIL;AmC/vIG;;EAGI,gBAAA;EPXN,gCAAA;EACG,6BAAA;E5B4wIJ;AmC9vIG;;EPvBF,iCAAA;EACG,8BAAA;E5ByxIJ;AmCzvIG;;;;EAEE,gBAAA;EACA,2BAAA;EACA,uBAAA;EnC6vIL;AmCvvIG;;;;;;EAGE,YAAA;EACA,gBAAA;EACA,2BAAA;EACA,uBAAA;EACA,iBAAA;EnC4vIL;AmClzID;;;;;;EAiEM,gBAAA;EACA,2BAAA;EACA,uBAAA;EACA,qBAAA;EnCyvIL;AmChvID;;EC1EM,oBAAA;EACA,iBAAA;EpC8zIL;AoC5zIG;;ERMF,gCAAA;EACG,6BAAA;E5B0zIJ;AoC3zIG;;ERRF,iCAAA;EACG,8BAAA;E5Bu0IJ;AmC1vID;;EC/EM,mBAAA;EACA,iBAAA;EpC60IL;AoC30IG;;ERMF,gCAAA;EACG,6BAAA;E5By0IJ;AoC10IG;;ERRF,iCAAA;EACG,8BAAA;E5Bs1IJ;AqCz1ID;EACE,iBAAA;EACA,gBAAA;EACA,kBAAA;EACA,oBAAA;ErC21ID;AqC/1ID;EAOI,iBAAA;ErC21IH;AqCl2ID;;EAUM,uBAAA;EACA,mBAAA;EACA,2BAAA;EACA,2BAAA;EACA,qBAAA;ErC41IL;AqC12ID;;EAmBM,uBAAA;EACA,2BAAA;ErC21IL;AqC/2ID;;EA2BM,cAAA;ErCw1IL;AqCn3ID;;EAkCM,aAAA;ErCq1IL;AqCv3ID;;;;EA2CM,gBAAA;EACA,2BAAA;EACA,qBAAA;ErCk1IL;AsCh4ID;EACE,iBAAA;EACA,yBAAA;EACA,gBAAA;EACA,mBAAA;EACA,gBAAA;EACA,gBAAA;EACA,oBAAA;EACA,qBAAA;EACA,0BAAA;EACA,sBAAA;EtCk4ID;AsC93IG;;EAEE,gBAAA;EACA,uBAAA;EACA,iBAAA;EtCg4IL;AsC33IC;EACE,eAAA;EtC63IH;AsCz3IC;EACE,oBAAA;EACA,WAAA;EtC23IH;AsCp3ID;ECtCE,2BAAA;EvC65ID;AuC15IG;;EAEE,2BAAA;EvC45IL;AsCv3ID;EC1CE,2BAAA;EvCo6ID;AuCj6IG;;EAEE,2BAAA;EvCm6IL;AsC13ID;EC9CE,2BAAA;EvC26ID;AuCx6IG;;EAEE,2BAAA;EvC06IL;AsC73ID;EClDE,2BAAA;EvCk7ID;AuC/6IG;;EAEE,2BAAA;EvCi7IL;AsCh4ID;ECtDE,2BAAA;EvCy7ID;AuCt7IG;;EAEE,2BAAA;EvCw7IL;AsCn4ID;EC1DE,2BAAA;EvCg8ID;AuC77IG;;EAEE,2BAAA;EvC+7IL;AwCj8ID;EACE,uBAAA;EACA,iBAAA;EACA,kBAAA;EACA,iBAAA;EACA,mBAAA;EACA,gBAAA;EACA,gBAAA;EACA,0BAAA;EACA,qBAAA;EACA,oBAAA;EACA,2BAAA;EACA,qBAAA;ExCm8ID;AwCh8IC;EACE,eAAA;ExCk8IH;AwC97IC;EACE,oBAAA;EACA,WAAA;ExCg8IH;AwC97IC;EACE,QAAA;EACA,kBAAA;ExCg8IH;AwC37IG;;EAEE,gBAAA;EACA,uBAAA;EACA,iBAAA;ExC67IL;AwCx7IC;;EAEE,gBAAA;EACA,2BAAA;ExC07IH;AwCx7IC;EACE,cAAA;ExC07IH;AwCx7IC;EACE,mBAAA;ExC07IH;AwCx7IC;EACE,kBAAA;ExC07IH;AyC/+ID;EACE,oBAAA;EACA,qBAAA;EACA,gBAAA;EACA,2BAAA;EzCi/ID;AyCr/ID;;EAQI,gBAAA;EzCi/IH;AyCz/ID;EAWI,qBAAA;EACA,iBAAA;EACA,kBAAA;EzCi/IH;AyC9/ID;EAiBI,2BAAA;EzCg/IH;AyC7+IC;;EAEE,oBAAA;EzC++IH;AyCrgJD;EA0BI,iBAAA;EzC8+IH;AyC79ID;EAAA;IAbI,iBAAA;IzC8+ID;EyC5+IC;;IAEE,oBAAA;IACA,qBAAA;IzC8+IH;EyCt+IH;;IAHM,iBAAA;IzC6+IH;EACF;A0CrhJD;EACE,gBAAA;EACA,cAAA;EACA,qBAAA;EACA,yBAAA;EACA,2BAAA;EACA,2BAAA;EACA,oBAAA;ErCiLA,6CAAA;EACK,wCAAA;EACG,qCAAA;ELu2IT;A0CjiJD;;EAaI,mBAAA;EACA,oBAAA;E1CwhJH;A0CphJC;;;EAGE,uBAAA;E1CshJH;A0C3iJD;EA0BI,cAAA;EACA,gBAAA;E1CohJH;A2C7iJD;EACE,eAAA;EACA,qBAAA;EACA,+BAAA;EACA,oBAAA;E3C+iJD;A2CnjJD;EAQI,eAAA;EAEA,gBAAA;E3C6iJH;A2CvjJD;EAcI,mBAAA;E3C4iJH;A2C1jJD;;EAoBI,kBAAA;E3C0iJH;A2C9jJD;EAuBI,iBAAA;E3C0iJH;A2CliJD;;EAEE,qBAAA;E3CoiJD;A2CtiJD;;EAMI,oBAAA;EACA,WAAA;EACA,cAAA;EACA,gBAAA;E3CoiJH;A2C5hJD;ECrDE,2BAAA;EACA,uBAAA;EACA,gBAAA;E5ColJD;A2CjiJD;EChDI,2BAAA;E5ColJH;A2CpiJD;EC7CI,gBAAA;E5ColJH;A2CpiJD;ECxDE,2BAAA;EACA,uBAAA;EACA,gBAAA;E5C+lJD;A2CziJD;ECnDI,2BAAA;E5C+lJH;A2C5iJD;EChDI,gBAAA;E5C+lJH;A2C5iJD;EC3DE,2BAAA;EACA,uBAAA;EACA,gBAAA;E5C0mJD;A2CjjJD;ECtDI,2BAAA;E5C0mJH;A2CpjJD;ECnDI,gBAAA;E5C0mJH;A2CpjJD;EC9DE,2BAAA;EACA,uBAAA;EACA,gBAAA;E5CqnJD;A2CzjJD;ECzDI,2BAAA;E5CqnJH;A2C5jJD;ECtDI,gBAAA;E5CqnJH;A6CvnJD;EACE;IAAQ,6BAAA;I7C0nJP;E6CznJD;IAAQ,0BAAA;I7C4nJP;EACF;A6CznJD;EACE;IAAQ,6BAAA;I7C4nJP;E6C3nJD;IAAQ,0BAAA;I7C8nJP;EACF;A6CjoJD;EACE;IAAQ,6BAAA;I7C4nJP;E6C3nJD;IAAQ,0BAAA;I7C8nJP;EACF;A6CvnJD;EACE,kBAAA;EACA,cAAA;EACA,qBAAA;EACA,2BAAA;EACA,oBAAA;ExCsCA,wDAAA;EACQ,gDAAA;ELolJT;A6CtnJD;EACE,aAAA;EACA,WAAA;EACA,cAAA;EACA,iBAAA;EACA,mBAAA;EACA,gBAAA;EACA,oBAAA;EACA,2BAAA;ExCyBA,wDAAA;EACQ,gDAAA;EAyHR,qCAAA;EACK,gCAAA;EACG,6BAAA;ELw+IT;A6CnnJD;;ECCI,+MAAA;EACA,0MAAA;EACA,uMAAA;EDAF,oCAAA;UAAA,4BAAA;E7CunJD;A6ChnJD;;ExC5CE,4DAAA;EACK,uDAAA;EACG,oDAAA;ELgqJT;A6C7mJD;EErEE,2BAAA;E/CqrJD;A+ClrJC;EDgDE,+MAAA;EACA,0MAAA;EACA,uMAAA;E9CqoJH;A6CjnJD;EEzEE,2BAAA;E/C6rJD;A+C1rJC;EDgDE,+MAAA;EACA,0MAAA;EACA,uMAAA;E9C6oJH;A6CrnJD;EE7EE,2BAAA;E/CqsJD;A+ClsJC;EDgDE,+MAAA;EACA,0MAAA;EACA,uMAAA;E9CqpJH;A6CznJD;EEjFE,2BAAA;E/C6sJD;A+C1sJC;EDgDE,+MAAA;EACA,0MAAA;EACA,uMAAA;E9C6pJH;AgDrtJD;EAEE,kBAAA;EhDstJD;AgDptJC;EACE,eAAA;EhDstJH;AgDltJD;;EAEE,oBAAA;EhDotJD;AgDjtJD;;EAEE,qBAAA;EhDmtJD;AgDhtJD;;;EAGE,qBAAA;EACA,qBAAA;EhDktJD;AgD/sJD;EACE,wBAAA;EhDitJD;AgD9sJD;EACE,wBAAA;EhDgtJD;AgD5sJD;EACE,eAAA;EACA,oBAAA;EhD8sJD;AgDxsJD;EACE,iBAAA;EACA,kBAAA;EhD0sJD;AiD9uJD;EAEE,qBAAA;EACA,iBAAA;EjD+uJD;AiDvuJD;EACE,oBAAA;EACA,gBAAA;EACA,oBAAA;EAEA,qBAAA;EACA,2BAAA;EACA,2BAAA;EjDwuJD;AiDruJC;ErB3BA,8BAAA;EACC,6BAAA;E5BmwJF;AiDtuJC;EACE,kBAAA;ErBvBF,iCAAA;EACC,gCAAA;E5BgwJF;AiD/tJD;EACE,gBAAA;EjDiuJD;AiDluJD;EAII,gBAAA;EjDiuJH;AiD7tJC;;EAEE,uBAAA;EACA,gBAAA;EACA,2BAAA;EjD+tJH;AiDztJC;;;EAGE,2BAAA;EACA,gBAAA;EACA,qBAAA;EjD2tJH;AiDhuJC;;;EASI,gBAAA;EjD4tJL;AiDruJC;;;EAYI,gBAAA;EjD8tJL;AiDztJC;;;EAGE,YAAA;EACA,gBAAA;EACA,2BAAA;EACA,uBAAA;EjD2tJH;AiDjuJC;;;;;;;;;EAYI,gBAAA;EjDguJL;AiD5uJC;;;EAeI,gBAAA;EjDkuJL;AkD9zJC;EACE,gBAAA;EACA,2BAAA;ElDg0JH;AkD9zJG;EACE,gBAAA;ElDg0JL;AkDj0JG;EAII,gBAAA;ElDg0JP;AkD7zJK;;EAEE,gBAAA;EACA,2BAAA;ElD+zJP;AkD7zJK;;;EAGE,aAAA;EACA,2BAAA;EACA,uBAAA;ElD+zJP;AkDp1JC;EACE,gBAAA;EACA,2BAAA;ElDs1JH;AkDp1JG;EACE,gBAAA;ElDs1JL;AkDv1JG;EAII,gBAAA;ElDs1JP;AkDn1JK;;EAEE,gBAAA;EACA,2BAAA;ElDq1JP;AkDn1JK;;;EAGE,aAAA;EACA,2BAAA;EACA,uBAAA;ElDq1JP;AkD12JC;EACE,gBAAA;EACA,2BAAA;ElD42JH;AkD12JG;EACE,gBAAA;ElD42JL;AkD72JG;EAII,gBAAA;ElD42JP;AkDz2JK;;EAEE,gBAAA;EACA,2BAAA;ElD22JP;AkDz2JK;;;EAGE,aAAA;EACA,2BAAA;EACA,uBAAA;ElD22JP;AkDh4JC;EACE,gBAAA;EACA,2BAAA;ElDk4JH;AkDh4JG;EACE,gBAAA;ElDk4JL;AkDn4JG;EAII,gBAAA;ElDk4JP;AkD/3JK;;EAEE,gBAAA;EACA,2BAAA;ElDi4JP;AkD/3JK;;;EAGE,aAAA;EACA,2BAAA;EACA,uBAAA;ElDi4JP;AiDryJD;EACE,eAAA;EACA,oBAAA;EjDuyJD;AiDryJD;EACE,kBAAA;EACA,kBAAA;EjDuyJD;AmD35JD;EACE,qBAAA;EACA,2BAAA;EACA,+BAAA;EACA,oBAAA;E9C0DA,mDAAA;EACQ,2CAAA;ELo2JT;AmD15JD;EACE,eAAA;EnD45JD;AmDv5JD;EACE,oBAAA;EACA,sCAAA;EvBpBA,8BAAA;EACC,6BAAA;E5B86JF;AmD75JD;EAMI,gBAAA;EnD05JH;AmDr5JD;EACE,eAAA;EACA,kBAAA;EACA,iBAAA;EACA,gBAAA;EnDu5JD;AmD35JD;EAOI,gBAAA;EnDu5JH;AmDl5JD;EACE,oBAAA;EACA,2BAAA;EACA,+BAAA;EvBpCA,iCAAA;EACC,gCAAA;E5By7JF;AmD54JD;;EAGI,kBAAA;EnD64JH;AmDh5JD;;EAMM,qBAAA;EACA,kBAAA;EnD84JL;AmD14JG;;EAEI,eAAA;EvBnEN,8BAAA;EACC,6BAAA;E5Bg9JF;AmDz4JG;;EAEI,kBAAA;EvBlEN,iCAAA;EACC,gCAAA;E5B88JF;AmDt4JD;EAEI,qBAAA;EnDu4JH;AmDp4JD;EACE,qBAAA;EnDs4JD;AmD93JD;;;EAII,kBAAA;EnD+3JH;AmDn4JD;;;EAOM,oBAAA;EACA,qBAAA;EnDi4JL;AmDz4JD;;EvB/FE,8BAAA;EACC,6BAAA;E5B4+JF;AmD94JD;;;;EAmBQ,6BAAA;EACA,8BAAA;EnDi4JP;AmDr5JD;;;;;;;;EAwBU,6BAAA;EnDu4JT;AmD/5JD;;;;;;;;EA4BU,8BAAA;EnD64JT;AmDz6JD;;EvBvFE,iCAAA;EACC,gCAAA;E5BogKF;AmD96JD;;;;EAyCQ,gCAAA;EACA,iCAAA;EnD24JP;AmDr7JD;;;;;;;;EA8CU,gCAAA;EnDi5JT;AmD/7JD;;;;;;;;EAkDU,iCAAA;EnDu5JT;AmDz8JD;;;;EA2DI,+BAAA;EnDo5JH;AmD/8JD;;EA+DI,eAAA;EnDo5JH;AmDn9JD;;EAmEI,WAAA;EnDo5JH;AmDv9JD;;;;;;;;;;;;EA0EU,gBAAA;EnD25JT;AmDr+JD;;;;;;;;;;;;EA8EU,iBAAA;EnDq6JT;AmDn/JD;;;;;;;;EAuFU,kBAAA;EnDs6JT;AmD7/JD;;;;;;;;EAgGU,kBAAA;EnDu6JT;AmDvgKD;EAsGI,WAAA;EACA,kBAAA;EnDo6JH;AmD15JD;EACE,qBAAA;EnD45JD;AmD75JD;EAKI,kBAAA;EACA,oBAAA;EnD25JH;AmDj6JD;EASM,iBAAA;EnD25JL;AmDp6JD;EAcI,kBAAA;EnDy5JH;AmDv6JD;;EAkBM,+BAAA;EnDy5JL;AmD36JD;EAuBI,eAAA;EnDu5JH;AmD96JD;EAyBM,kCAAA;EnDw5JL;AmDj5JD;EChPE,uBAAA;EpDooKD;AoDloKC;EACE,gBAAA;EACA,2BAAA;EACA,uBAAA;EpDooKH;AoDvoKC;EAMI,2BAAA;EpDooKL;AoD1oKC;EASI,gBAAA;EACA,2BAAA;EpDooKL;AoDjoKC;EAEI,8BAAA;EpDkoKL;AmDh6JD;ECnPE,uBAAA;EpDspKD;AoDppKC;EACE,gBAAA;EACA,2BAAA;EACA,uBAAA;EpDspKH;AoDzpKC;EAMI,2BAAA;EpDspKL;AoD5pKC;EASI,gBAAA;EACA,2BAAA;EpDspKL;AoDnpKC;EAEI,8BAAA;EpDopKL;AmD/6JD;ECtPE,uBAAA;EpDwqKD;AoDtqKC;EACE,gBAAA;EACA,2BAAA;EACA,uBAAA;EpDwqKH;AoD3qKC;EAMI,2BAAA;EpDwqKL;AoD9qKC;EASI,gBAAA;EACA,2BAAA;EpDwqKL;AoDrqKC;EAEI,8BAAA;EpDsqKL;AmD97JD;ECzPE,uBAAA;EpD0rKD;AoDxrKC;EACE,gBAAA;EACA,2BAAA;EACA,uBAAA;EpD0rKH;AoD7rKC;EAMI,2BAAA;EpD0rKL;AoDhsKC;EASI,gBAAA;EACA,2BAAA;EpD0rKL;AoDvrKC;EAEI,8BAAA;EpDwrKL;AmD78JD;EC5PE,uBAAA;EpD4sKD;AoD1sKC;EACE,gBAAA;EACA,2BAAA;EACA,uBAAA;EpD4sKH;AoD/sKC;EAMI,2BAAA;EpD4sKL;AoDltKC;EASI,gBAAA;EACA,2BAAA;EpD4sKL;AoDzsKC;EAEI,8BAAA;EpD0sKL;AmD59JD;EC/PE,uBAAA;EpD8tKD;AoD5tKC;EACE,gBAAA;EACA,2BAAA;EACA,uBAAA;EpD8tKH;AoDjuKC;EAMI,2BAAA;EpD8tKL;AoDpuKC;EASI,gBAAA;EACA,2BAAA;EpD8tKL;AoD3tKC;EAEI,8BAAA;EpD4tKL;AqD5uKD;EACE,oBAAA;EACA,gBAAA;EACA,WAAA;EACA,YAAA;EACA,kBAAA;ErD8uKD;AqDnvKD;;;;;EAYI,oBAAA;EACA,QAAA;EACA,SAAA;EACA,WAAA;EACA,cAAA;EACA,aAAA;EACA,WAAA;ErD8uKH;AqD1uKC;EACE,wBAAA;ErD4uKH;AqDxuKC;EACE,qBAAA;ErD0uKH;AsDpwKD;EACE,kBAAA;EACA,eAAA;EACA,qBAAA;EACA,2BAAA;EACA,2BAAA;EACA,oBAAA;EjDwDA,yDAAA;EACQ,iDAAA;EL+sKT;AsD9wKD;EASI,oBAAA;EACA,mCAAA;EtDwwKH;AsDnwKD;EACE,eAAA;EACA,oBAAA;EtDqwKD;AsDnwKD;EACE,cAAA;EACA,oBAAA;EtDqwKD;AuD3xKD;EACE,cAAA;EACA,iBAAA;EACA,mBAAA;EACA,gBAAA;EACA,gBAAA;EACA,8BAAA;EjCRA,cAAA;EAGA,2BAAA;EtBoyKD;AuD5xKC;;EAEE,gBAAA;EACA,uBAAA;EACA,iBAAA;EjCfF,cAAA;EAGA,2BAAA;EtB4yKD;AuDzxKC;EACE,YAAA;EACA,iBAAA;EACA,yBAAA;EACA,WAAA;EACA,0BAAA;EvD2xKH;AwD/yKD;EACE,kBAAA;ExDizKD;AwD7yKD;EACE,eAAA;EACA,kBAAA;EACA,iBAAA;EACA,QAAA;EACA,UAAA;EACA,WAAA;EACA,SAAA;EACA,eAAA;EACA,mCAAA;EAIA,YAAA;ExD4yKD;AwDzyKC;EnD+GA,uCAAA;EACI,mCAAA;EACC,kCAAA;EACG,+BAAA;EAkER,qDAAA;EAEK,2CAAA;EACG,qCAAA;EL4nKT;AwD/yKC;EnD2GA,oCAAA;EACI,gCAAA;EACC,+BAAA;EACG,4BAAA;ELusKT;AwDnzKD;EACE,oBAAA;EACA,kBAAA;ExDqzKD;AwDjzKD;EACE,oBAAA;EACA,aAAA;EACA,cAAA;ExDmzKD;AwD/yKD;EACE,oBAAA;EACA,2BAAA;EACA,2BAAA;EACA,sCAAA;EACA,oBAAA;EnDaA,kDAAA;EACQ,0CAAA;EmDZR,sCAAA;UAAA,8BAAA;EAEA,YAAA;ExDizKD;AwD7yKD;EACE,oBAAA;EACA,QAAA;EACA,UAAA;EACA,SAAA;EACA,2BAAA;ExD+yKD;AwD7yKC;ElCnEA,YAAA;EAGA,0BAAA;EtBi3KD;AwDhzKC;ElCpEA,cAAA;EAGA,2BAAA;EtBq3KD;AwD/yKD;EACE,eAAA;EACA,kCAAA;EACA,2BAAA;ExDizKD;AwD9yKD;EACE,kBAAA;ExDgzKD;AwD5yKD;EACE,WAAA;EACA,yBAAA;ExD8yKD;AwDzyKD;EACE,oBAAA;EACA,eAAA;ExD2yKD;AwDvyKD;EACE,eAAA;EACA,mBAAA;EACA,+BAAA;ExDyyKD;AwD5yKD;EAQI,kBAAA;EACA,kBAAA;ExDuyKH;AwDhzKD;EAaI,mBAAA;ExDsyKH;AwDnzKD;EAiBI,gBAAA;ExDqyKH;AwDhyKD;EACE,oBAAA;EACA,cAAA;EACA,aAAA;EACA,cAAA;EACA,kBAAA;ExDkyKD;AwDhxKD;EAZE;IACE,cAAA;IACA,mBAAA;IxD+xKD;EwD7xKD;InDrEA,mDAAA;IACQ,2CAAA;ILq2KP;EwD5xKD;IAAY,cAAA;IxD+xKX;EACF;AwD1xKD;EAFE;IAAY,cAAA;IxDgyKX;EACF;AyD76KD;EACE,oBAAA;EACA,eAAA;EACA,gBAAA;EACA,qBAAA;EAEA,6DAAA;EACA,iBAAA;EACA,qBAAA;EACA,kBAAA;EnCZA,YAAA;EAGA,0BAAA;EtBy7KD;AyD76KC;EnCfA,cAAA;EAGA,2BAAA;EtB67KD;AyDh7KC;EAAW,kBAAA;EAAmB,gBAAA;EzDo7K/B;AyDn7KC;EAAW,kBAAA;EAAmB,gBAAA;EzDu7K/B;AyDt7KC;EAAW,iBAAA;EAAmB,gBAAA;EzD07K/B;AyDz7KC;EAAW,mBAAA;EAAmB,gBAAA;EzD67K/B;AyDz7KD;EACE,kBAAA;EACA,kBAAA;EACA,gBAAA;EACA,oBAAA;EACA,uBAAA;EACA,2BAAA;EACA,oBAAA;EzD27KD;AyDv7KD;EACE,oBAAA;EACA,UAAA;EACA,WAAA;EACA,2BAAA;EACA,qBAAA;EzDy7KD;AyDr7KC;EACE,WAAA;EACA,WAAA;EACA,mBAAA;EACA,yBAAA;EACA,2BAAA;EzDu7KH;AyDr7KC;EACE,WAAA;EACA,YAAA;EACA,qBAAA;EACA,yBAAA;EACA,2BAAA;EzDu7KH;AyDr7KC;EACE,WAAA;EACA,WAAA;EACA,qBAAA;EACA,yBAAA;EACA,2BAAA;EzDu7KH;AyDr7KC;EACE,UAAA;EACA,SAAA;EACA,kBAAA;EACA,6BAAA;EACA,6BAAA;EzDu7KH;AyDr7KC;EACE,UAAA;EACA,UAAA;EACA,kBAAA;EACA,6BAAA;EACA,4BAAA;EzDu7KH;AyDr7KC;EACE,QAAA;EACA,WAAA;EACA,mBAAA;EACA,yBAAA;EACA,8BAAA;EzDu7KH;AyDr7KC;EACE,QAAA;EACA,YAAA;EACA,kBAAA;EACA,yBAAA;EACA,8BAAA;EzDu7KH;AyDr7KC;EACE,QAAA;EACA,WAAA;EACA,kBAAA;EACA,yBAAA;EACA,8BAAA;EzDu7KH;A0DthLD;EACE,oBAAA;EACA,QAAA;EACA,SAAA;EACA,eAAA;EACA,eAAA;EACA,kBAAA;EACA,cAAA;EAEA,6DAAA;EACA,iBAAA;EACA,qBAAA;EACA,yBAAA;EACA,kBAAA;EACA,2BAAA;EACA,sCAAA;UAAA,8BAAA;EACA,2BAAA;EACA,sCAAA;EACA,oBAAA;ErD6CA,mDAAA;EACQ,2CAAA;EqD1CR,qBAAA;E1DshLD;A0DnhLC;EAAY,mBAAA;E1DshLb;A0DrhLC;EAAY,mBAAA;E1DwhLb;A0DvhLC;EAAY,kBAAA;E1D0hLb;A0DzhLC;EAAY,oBAAA;E1D4hLb;A0DzhLD;EACE,WAAA;EACA,mBAAA;EACA,iBAAA;EACA,2BAAA;EACA,kCAAA;EACA,4BAAA;E1D2hLD;A0DxhLD;EACE,mBAAA;E1D0hLD;A0DlhLC;;EAEE,oBAAA;EACA,gBAAA;EACA,UAAA;EACA,WAAA;EACA,2BAAA;EACA,qBAAA;E1DohLH;A0DjhLD;EACE,oBAAA;E1DmhLD;A0DjhLD;EACE,oBAAA;EACA,aAAA;E1DmhLD;A0D/gLC;EACE,WAAA;EACA,oBAAA;EACA,wBAAA;EACA,2BAAA;EACA,uCAAA;EACA,eAAA;E1DihLH;A0DhhLG;EACE,cAAA;EACA,aAAA;EACA,oBAAA;EACA,wBAAA;EACA,2BAAA;E1DkhLL;A0D/gLC;EACE,UAAA;EACA,aAAA;EACA,mBAAA;EACA,sBAAA;EACA,6BAAA;EACA,yCAAA;E1DihLH;A0DhhLG;EACE,cAAA;EACA,WAAA;EACA,eAAA;EACA,sBAAA;EACA,6BAAA;E1DkhLL;A0D/gLC;EACE,WAAA;EACA,oBAAA;EACA,qBAAA;EACA,8BAAA;EACA,0CAAA;EACA,YAAA;E1DihLH;A0DhhLG;EACE,cAAA;EACA,UAAA;EACA,oBAAA;EACA,qBAAA;EACA,8BAAA;E1DkhLL;A0D9gLC;EACE,UAAA;EACA,cAAA;EACA,mBAAA;EACA,uBAAA;EACA,4BAAA;EACA,wCAAA;E1DghLH;A0D/gLG;EACE,cAAA;EACA,YAAA;EACA,uBAAA;EACA,4BAAA;EACA,eAAA;E1DihLL;A2D9oLD;EACE,oBAAA;E3DgpLD;A2D7oLD;EACE,oBAAA;EACA,kBAAA;EACA,aAAA;E3D+oLD;A2DlpLD;EAMI,eAAA;EACA,oBAAA;EtD6KF,2CAAA;EACK,sCAAA;EACG,mCAAA;ELm+KT;A2DzpLD;;EAcM,gBAAA;E3D+oLL;A2DrnLC;EAAA;IArBI,wDAAA;SAAA,8CAAA;YAAA,wCAAA;IACA,qCAAA;YAAA,6BAAA;IACA,2BAAA;YAAA,mBAAA;I3D8oLH;E2D5oLG;;IAEE,4CAAA;YAAA,oCAAA;IACA,SAAA;I3D8oLL;E2D5oLG;;IAEE,6CAAA;YAAA,qCAAA;IACA,SAAA;I3D8oLL;E2D5oLG;;;IAGE,yCAAA;YAAA,iCAAA;IACA,SAAA;I3D8oLL;EACF;A2DprLD;;;EA6CI,gBAAA;E3D4oLH;A2DzrLD;EAiDI,SAAA;E3D2oLH;A2D5rLD;;EAsDI,oBAAA;EACA,QAAA;EACA,aAAA;E3D0oLH;A2DlsLD;EA4DI,YAAA;E3DyoLH;A2DrsLD;EA+DI,aAAA;E3DyoLH;A2DxsLD;;EAmEI,SAAA;E3DyoLH;A2D5sLD;EAuEI,aAAA;E3DwoLH;A2D/sLD;EA0EI,YAAA;E3DwoLH;A2DhoLD;EACE,oBAAA;EACA,QAAA;EACA,SAAA;EACA,WAAA;EACA,YAAA;ErC9FA,cAAA;EAGA,2BAAA;EqC6FA,iBAAA;EACA,gBAAA;EACA,oBAAA;EACA,2CAAA;E3DmoLD;A2D9nLC;EblGE,oGAAA;EACA,+FAAA;EACA,sHAAA;EAAA,gGAAA;EACA,6BAAA;EACA,wHAAA;E9CmuLH;A2DloLC;EACE,YAAA;EACA,UAAA;EbvGA,oGAAA;EACA,+FAAA;EACA,sHAAA;EAAA,gGAAA;EACA,6BAAA;EACA,wHAAA;E9C4uLH;A2DpoLC;;EAEE,YAAA;EACA,gBAAA;EACA,uBAAA;ErCtHF,cAAA;EAGA,2BAAA;EtB2vLD;A2DrqLD;;;;EAsCI,oBAAA;EACA,UAAA;EACA,YAAA;EACA,uBAAA;E3DqoLH;A2D9qLD;;EA6CI,WAAA;EACA,oBAAA;E3DqoLH;A2DnrLD;;EAkDI,YAAA;EACA,qBAAA;E3DqoLH;A2DxrLD;;EAuDI,aAAA;EACA,cAAA;EACA,mBAAA;EACA,oBAAA;E3DqoLH;A2DhoLG;EACE,kBAAA;E3DkoLL;A2D9nLG;EACE,kBAAA;E3DgoLL;A2DtnLD;EACE,oBAAA;EACA,cAAA;EACA,WAAA;EACA,aAAA;EACA,YAAA;EACA,mBAAA;EACA,iBAAA;EACA,kBAAA;EACA,oBAAA;E3DwnLD;A2DjoLD;EAYI,uBAAA;EACA,aAAA;EACA,cAAA;EACA,aAAA;EACA,qBAAA;EACA,2BAAA;EACA,qBAAA;EACA,iBAAA;EAUA,2BAAA;EACA,oCAAA;E3D+mLH;A2D7oLD;EAiCI,WAAA;EACA,aAAA;EACA,cAAA;EACA,2BAAA;E3D+mLH;A2DxmLD;EACE,oBAAA;EACA,WAAA;EACA,YAAA;EACA,cAAA;EACA,aAAA;EACA,mBAAA;EACA,sBAAA;EACA,gBAAA;EACA,oBAAA;EACA,2CAAA;E3D0mLD;A2DzmLC;EACE,mBAAA;E3D2mLH;A2DlkLD;EAhCE;;;;IAKI,aAAA;IACA,cAAA;IACA,mBAAA;IACA,iBAAA;I3DomLH;E2D5mLD;;IAYI,oBAAA;I3DomLH;E2DhnLD;;IAgBI,qBAAA;I3DomLH;E2D/lLD;IACE,WAAA;IACA,YAAA;IACA,sBAAA;I3DimLD;E2D7lLD;IACE,cAAA;I3D+lLD;EACF;A4D31LC;;;;;;;;;;;;;;;;;;;;;;;;;;;;;;EAEE,cAAA;EACA,gBAAA;E5Dy3LH;A4Dv3LC;;;;;;;;;;;;;;;EACE,aAAA;E5Du4LH;AiC/4LD;E4BRE,gBAAA;EACA,mBAAA;EACA,oBAAA;E7D05LD;AiCj5LD;EACE,yBAAA;EjCm5LD;AiCj5LD;EACE,wBAAA;EjCm5LD;AiC34LD;EACE,0BAAA;EjC64LD;AiC34LD;EACE,2BAAA;EjC64LD;AiC34LD;EACE,oBAAA;EjC64LD;AiC34LD;E6BzBE,aAAA;EACA,oBAAA;EACA,mBAAA;EACA,+BAAA;EACA,WAAA;E9Du6LD;AiCz4LD;EACE,0BAAA;EACA,+BAAA;EjC24LD;AiCp4LD;EACE,iBAAA;EjCs4LD;A+Dx6LD;EACE,qBAAA;E/D06LD;A+Dp6LD;;;;ECdE,0BAAA;EhEw7LD;A+Dn6LD;;;;;;;;;;;;EAYE,0BAAA;E/Dq6LD;A+D95LD;EAAA;IChDE,2BAAA;IhEk9LC;EgEj9LD;IAAU,gBAAA;IhEo9LT;EgEn9LD;IAAU,+BAAA;IhEs9LT;EgEr9LD;;IACU,gCAAA;IhEw9LT;EACF;A+Dx6LD;EAAA;IAFI,2BAAA;I/D86LD;EACF;A+Dx6LD;EAAA;IAFI,4BAAA;I/D86LD;EACF;A+Dx6LD;EAAA;IAFI,kCAAA;I/D86LD;EACF;A+Dv6LD;EAAA;ICrEE,2BAAA;IhEg/LC;EgE/+LD;IAAU,gBAAA;IhEk/LT;EgEj/LD;IAAU,+BAAA;IhEo/LT;EgEn/LD;;IACU,gCAAA;IhEs/LT;EACF;A+Dj7LD;EAAA;IAFI,2BAAA;I/Du7LD;EACF;A+Dj7LD;EAAA;IAFI,4BAAA;I/Du7LD;EACF;A+Dj7LD;EAAA;IAFI,kCAAA;I/Du7LD;EACF;A+Dh7LD;EAAA;IC1FE,2BAAA;IhE8gMC;EgE7gMD;IAAU,gBAAA;IhEghMT;EgE/gMD;IAAU,+BAAA;IhEkhMT;EgEjhMD;;IACU,gCAAA;IhEohMT;EACF;A+D17LD;EAAA;IAFI,2BAAA;I/Dg8LD;EACF;A+D17LD;EAAA;IAFI,4BAAA;I/Dg8LD;EACF;A+D17LD;EAAA;IAFI,kCAAA;I/Dg8LD;EACF;A+Dz7LD;EAAA;IC/GE,2BAAA;IhE4iMC;EgE3iMD;IAAU,gBAAA;IhE8iMT;EgE7iMD;IAAU,+BAAA;IhEgjMT;EgE/iMD;;IACU,gCAAA;IhEkjMT;EACF;A+Dn8LD;EAAA;IAFI,2BAAA;I/Dy8LD;EACF;A+Dn8LD;EAAA;IAFI,4BAAA;I/Dy8LD;EACF;A+Dn8LD;EAAA;IAFI,kCAAA;I/Dy8LD;EACF;A+Dl8LD;EAAA;IC5HE,0BAAA;IhEkkMC;EACF;A+Dl8LD;EAAA;ICjIE,0BAAA;IhEukMC;EACF;A+Dl8LD;EAAA;ICtIE,0BAAA;IhE4kMC;EACF;A+Dl8LD;EAAA;IC3IE,0BAAA;IhEilMC;EACF;A+D/7LD;ECnJE,0BAAA;EhEqlMD;A+D57LD;EAAA;ICjKE,2BAAA;IhEimMC;EgEhmMD;IAAU,gBAAA;IhEmmMT;EgElmMD;IAAU,+BAAA;IhEqmMT;EgEpmMD;;IACU,gCAAA;IhEumMT;EACF;A+D18LD;EACE,0BAAA;E/D48LD;A+Dv8LD;EAAA;IAFI,2BAAA;I/D68LD;EACF;A+D38LD;EACE,0BAAA;E/D68LD;A+Dx8LD;EAAA;IAFI,4BAAA;I/D88LD;EACF;A+D58LD;EACE,0BAAA;E/D88LD;A+Dz8LD;EAAA;IAFI,kCAAA;I/D+8LD;EACF;A+Dx8LD;EAAA;ICpLE,0BAAA;IhEgoMC;EACF","file":"bootstrap.css","sourcesContent":["/*! normalize.css v3.0.2 | MIT License | git.io/normalize */\nhtml {\n  font-family: sans-serif;\n  -ms-text-size-adjust: 100%;\n  -webkit-text-size-adjust: 100%;\n}\nbody {\n  margin: 0;\n}\narticle,\naside,\ndetails,\nfigcaption,\nfigure,\nfooter,\nheader,\nhgroup,\nmain,\nmenu,\nnav,\nsection,\nsummary {\n  display: block;\n}\naudio,\ncanvas,\nprogress,\nvideo {\n  display: inline-block;\n  vertical-align: baseline;\n}\naudio:not([controls]) {\n  display: none;\n  height: 0;\n}\n[hidden],\ntemplate {\n  display: none;\n}\na {\n  background-color: transparent;\n}\na:active,\na:hover {\n  outline: 0;\n}\nabbr[title] {\n  border-bottom: 1px dotted;\n}\nb,\nstrong {\n  font-weight: bold;\n}\ndfn {\n  font-style: italic;\n}\nh1 {\n  font-size: 2em;\n  margin: 0.67em 0;\n}\nmark {\n  background: #ff0;\n  color: #000;\n}\nsmall {\n  font-size: 80%;\n}\nsub,\nsup {\n  font-size: 75%;\n  line-height: 0;\n  position: relative;\n  vertical-align: baseline;\n}\nsup {\n  top: -0.5em;\n}\nsub {\n  bottom: -0.25em;\n}\nimg {\n  border: 0;\n}\nsvg:not(:root) {\n  overflow: hidden;\n}\nfigure {\n  margin: 1em 40px;\n}\nhr {\n  -moz-box-sizing: content-box;\n  box-sizing: content-box;\n  height: 0;\n}\npre {\n  overflow: auto;\n}\ncode,\nkbd,\npre,\nsamp {\n  font-family: monospace, monospace;\n  font-size: 1em;\n}\nbutton,\ninput,\noptgroup,\nselect,\ntextarea {\n  color: inherit;\n  font: inherit;\n  margin: 0;\n}\nbutton {\n  overflow: visible;\n}\nbutton,\nselect {\n  text-transform: none;\n}\nbutton,\nhtml input[type=\"button\"],\ninput[type=\"reset\"],\ninput[type=\"submit\"] {\n  -webkit-appearance: button;\n  cursor: pointer;\n}\nbutton[disabled],\nhtml input[disabled] {\n  cursor: default;\n}\nbutton::-moz-focus-inner,\ninput::-moz-focus-inner {\n  border: 0;\n  padding: 0;\n}\ninput {\n  line-height: normal;\n}\ninput[type=\"checkbox\"],\ninput[type=\"radio\"] {\n  box-sizing: border-box;\n  padding: 0;\n}\ninput[type=\"number\"]::-webkit-inner-spin-button,\ninput[type=\"number\"]::-webkit-outer-spin-button {\n  height: auto;\n}\ninput[type=\"search\"] {\n  -webkit-appearance: textfield;\n  -moz-box-sizing: content-box;\n  -webkit-box-sizing: content-box;\n  box-sizing: content-box;\n}\ninput[type=\"search\"]::-webkit-search-cancel-button,\ninput[type=\"search\"]::-webkit-search-decoration {\n  -webkit-appearance: none;\n}\nfieldset {\n  border: 1px solid #c0c0c0;\n  margin: 0 2px;\n  padding: 0.35em 0.625em 0.75em;\n}\nlegend {\n  border: 0;\n  padding: 0;\n}\ntextarea {\n  overflow: auto;\n}\noptgroup {\n  font-weight: bold;\n}\ntable {\n  border-collapse: collapse;\n  border-spacing: 0;\n}\ntd,\nth {\n  padding: 0;\n}\n/*! Source: https://github.com/h5bp/html5-boilerplate/blob/master/src/css/main.css */\n@media print {\n  *,\n  *:before,\n  *:after {\n    background: transparent !important;\n    color: #000 !important;\n    box-shadow: none !important;\n    text-shadow: none !important;\n  }\n  a,\n  a:visited {\n    text-decoration: underline;\n  }\n  a[href]:after {\n    content: \" (\" attr(href) \")\";\n  }\n  abbr[title]:after {\n    content: \" (\" attr(title) \")\";\n  }\n  a[href^=\"#\"]:after,\n  a[href^=\"javascript:\"]:after {\n    content: \"\";\n  }\n  pre,\n  blockquote {\n    border: 1px solid #999;\n    page-break-inside: avoid;\n  }\n  thead {\n    display: table-header-group;\n  }\n  tr,\n  img {\n    page-break-inside: avoid;\n  }\n  img {\n    max-width: 100% !important;\n  }\n  p,\n  h2,\n  h3 {\n    orphans: 3;\n    widows: 3;\n  }\n  h2,\n  h3 {\n    page-break-after: avoid;\n  }\n  select {\n    background: #fff !important;\n  }\n  .navbar {\n    display: none;\n  }\n  .btn > .caret,\n  .dropup > .btn > .caret {\n    border-top-color: #000 !important;\n  }\n  .label {\n    border: 1px solid #000;\n  }\n  .table {\n    border-collapse: collapse !important;\n  }\n  .table td,\n  .table th {\n    background-color: #fff !important;\n  }\n  .table-bordered th,\n  .table-bordered td {\n    border: 1px solid #ddd !important;\n  }\n}\n@font-face {\n  font-family: 'Glyphicons Halflings';\n  src: url('../fonts/glyphicons-halflings-regular.eot');\n  src: url('../fonts/glyphicons-halflings-regular.eot?#iefix') format('embedded-opentype'), url('../fonts/glyphicons-halflings-regular.woff') format('woff'), url('../fonts/glyphicons-halflings-regular.ttf') format('truetype'), url('../fonts/glyphicons-halflings-regular.svg#glyphicons_halflingsregular') format('svg');\n}\n.glyphicon {\n  position: relative;\n  top: 1px;\n  display: inline-block;\n  font-family: 'Glyphicons Halflings';\n  font-style: normal;\n  font-weight: normal;\n  line-height: 1;\n  -webkit-font-smoothing: antialiased;\n  -moz-osx-font-smoothing: grayscale;\n}\n.glyphicon-asterisk:before {\n  content: \"\\2a\";\n}\n.glyphicon-plus:before {\n  content: \"\\2b\";\n}\n.glyphicon-euro:before,\n.glyphicon-eur:before {\n  content: \"\\20ac\";\n}\n.glyphicon-minus:before {\n  content: \"\\2212\";\n}\n.glyphicon-cloud:before {\n  content: \"\\2601\";\n}\n.glyphicon-envelope:before {\n  content: \"\\2709\";\n}\n.glyphicon-pencil:before {\n  content: \"\\270f\";\n}\n.glyphicon-glass:before {\n  content: \"\\e001\";\n}\n.glyphicon-music:before {\n  content: \"\\e002\";\n}\n.glyphicon-search:before {\n  content: \"\\e003\";\n}\n.glyphicon-heart:before {\n  content: \"\\e005\";\n}\n.glyphicon-star:before {\n  content: \"\\e006\";\n}\n.glyphicon-star-empty:before {\n  content: \"\\e007\";\n}\n.glyphicon-user:before {\n  content: \"\\e008\";\n}\n.glyphicon-film:before {\n  content: \"\\e009\";\n}\n.glyphicon-th-large:before {\n  content: \"\\e010\";\n}\n.glyphicon-th:before {\n  content: \"\\e011\";\n}\n.glyphicon-th-list:before {\n  content: \"\\e012\";\n}\n.glyphicon-ok:before {\n  content: \"\\e013\";\n}\n.glyphicon-remove:before {\n  content: \"\\e014\";\n}\n.glyphicon-zoom-in:before {\n  content: \"\\e015\";\n}\n.glyphicon-zoom-out:before {\n  content: \"\\e016\";\n}\n.glyphicon-off:before {\n  content: \"\\e017\";\n}\n.glyphicon-signal:before {\n  content: \"\\e018\";\n}\n.glyphicon-cog:before {\n  content: \"\\e019\";\n}\n.glyphicon-trash:before {\n  content: \"\\e020\";\n}\n.glyphicon-home:before {\n  content: \"\\e021\";\n}\n.glyphicon-file:before {\n  content: \"\\e022\";\n}\n.glyphicon-time:before {\n  content: \"\\e023\";\n}\n.glyphicon-road:before {\n  content: \"\\e024\";\n}\n.glyphicon-download-alt:before {\n  content: \"\\e025\";\n}\n.glyphicon-download:before {\n  content: \"\\e026\";\n}\n.glyphicon-upload:before {\n  content: \"\\e027\";\n}\n.glyphicon-inbox:before {\n  content: \"\\e028\";\n}\n.glyphicon-play-circle:before {\n  content: \"\\e029\";\n}\n.glyphicon-repeat:before {\n  content: \"\\e030\";\n}\n.glyphicon-refresh:before {\n  content: \"\\e031\";\n}\n.glyphicon-list-alt:before {\n  content: \"\\e032\";\n}\n.glyphicon-lock:before {\n  content: \"\\e033\";\n}\n.glyphicon-flag:before {\n  content: \"\\e034\";\n}\n.glyphicon-headphones:before {\n  content: \"\\e035\";\n}\n.glyphicon-volume-off:before {\n  content: \"\\e036\";\n}\n.glyphicon-volume-down:before {\n  content: \"\\e037\";\n}\n.glyphicon-volume-up:before {\n  content: \"\\e038\";\n}\n.glyphicon-qrcode:before {\n  content: \"\\e039\";\n}\n.glyphicon-barcode:before {\n  content: \"\\e040\";\n}\n.glyphicon-tag:before {\n  content: \"\\e041\";\n}\n.glyphicon-tags:before {\n  content: \"\\e042\";\n}\n.glyphicon-book:before {\n  content: \"\\e043\";\n}\n.glyphicon-bookmark:before {\n  content: \"\\e044\";\n}\n.glyphicon-print:before {\n  content: \"\\e045\";\n}\n.glyphicon-camera:before {\n  content: \"\\e046\";\n}\n.glyphicon-font:before {\n  content: \"\\e047\";\n}\n.glyphicon-bold:before {\n  content: \"\\e048\";\n}\n.glyphicon-italic:before {\n  content: \"\\e049\";\n}\n.glyphicon-text-height:before {\n  content: \"\\e050\";\n}\n.glyphicon-text-width:before {\n  content: \"\\e051\";\n}\n.glyphicon-align-left:before {\n  content: \"\\e052\";\n}\n.glyphicon-align-center:before {\n  content: \"\\e053\";\n}\n.glyphicon-align-right:before {\n  content: \"\\e054\";\n}\n.glyphicon-align-justify:before {\n  content: \"\\e055\";\n}\n.glyphicon-list:before {\n  content: \"\\e056\";\n}\n.glyphicon-indent-left:before {\n  content: \"\\e057\";\n}\n.glyphicon-indent-right:before {\n  content: \"\\e058\";\n}\n.glyphicon-facetime-video:before {\n  content: \"\\e059\";\n}\n.glyphicon-picture:before {\n  content: \"\\e060\";\n}\n.glyphicon-map-marker:before {\n  content: \"\\e062\";\n}\n.glyphicon-adjust:before {\n  content: \"\\e063\";\n}\n.glyphicon-tint:before {\n  content: \"\\e064\";\n}\n.glyphicon-edit:before {\n  content: \"\\e065\";\n}\n.glyphicon-share:before {\n  content: \"\\e066\";\n}\n.glyphicon-check:before {\n  content: \"\\e067\";\n}\n.glyphicon-move:before {\n  content: \"\\e068\";\n}\n.glyphicon-step-backward:before {\n  content: \"\\e069\";\n}\n.glyphicon-fast-backward:before {\n  content: \"\\e070\";\n}\n.glyphicon-backward:before {\n  content: \"\\e071\";\n}\n.glyphicon-play:before {\n  content: \"\\e072\";\n}\n.glyphicon-pause:before {\n  content: \"\\e073\";\n}\n.glyphicon-stop:before {\n  content: \"\\e074\";\n}\n.glyphicon-forward:before {\n  content: \"\\e075\";\n}\n.glyphicon-fast-forward:before {\n  content: \"\\e076\";\n}\n.glyphicon-step-forward:before {\n  content: \"\\e077\";\n}\n.glyphicon-eject:before {\n  content: \"\\e078\";\n}\n.glyphicon-chevron-left:before {\n  content: \"\\e079\";\n}\n.glyphicon-chevron-right:before {\n  content: \"\\e080\";\n}\n.glyphicon-plus-sign:before {\n  content: \"\\e081\";\n}\n.glyphicon-minus-sign:before {\n  content: \"\\e082\";\n}\n.glyphicon-remove-sign:before {\n  content: \"\\e083\";\n}\n.glyphicon-ok-sign:before {\n  content: \"\\e084\";\n}\n.glyphicon-question-sign:before {\n  content: \"\\e085\";\n}\n.glyphicon-info-sign:before {\n  content: \"\\e086\";\n}\n.glyphicon-screenshot:before {\n  content: \"\\e087\";\n}\n.glyphicon-remove-circle:before {\n  content: \"\\e088\";\n}\n.glyphicon-ok-circle:before {\n  content: \"\\e089\";\n}\n.glyphicon-ban-circle:before {\n  content: \"\\e090\";\n}\n.glyphicon-arrow-left:before {\n  content: \"\\e091\";\n}\n.glyphicon-arrow-right:before {\n  content: \"\\e092\";\n}\n.glyphicon-arrow-up:before {\n  content: \"\\e093\";\n}\n.glyphicon-arrow-down:before {\n  content: \"\\e094\";\n}\n.glyphicon-share-alt:before {\n  content: \"\\e095\";\n}\n.glyphicon-resize-full:before {\n  content: \"\\e096\";\n}\n.glyphicon-resize-small:before {\n  content: \"\\e097\";\n}\n.glyphicon-exclamation-sign:before {\n  content: \"\\e101\";\n}\n.glyphicon-gift:before {\n  content: \"\\e102\";\n}\n.glyphicon-leaf:before {\n  content: \"\\e103\";\n}\n.glyphicon-fire:before {\n  content: \"\\e104\";\n}\n.glyphicon-eye-open:before {\n  content: \"\\e105\";\n}\n.glyphicon-eye-close:before {\n  content: \"\\e106\";\n}\n.glyphicon-warning-sign:before {\n  content: \"\\e107\";\n}\n.glyphicon-plane:before {\n  content: \"\\e108\";\n}\n.glyphicon-calendar:before {\n  content: \"\\e109\";\n}\n.glyphicon-random:before {\n  content: \"\\e110\";\n}\n.glyphicon-comment:before {\n  content: \"\\e111\";\n}\n.glyphicon-magnet:before {\n  content: \"\\e112\";\n}\n.glyphicon-chevron-up:before {\n  content: \"\\e113\";\n}\n.glyphicon-chevron-down:before {\n  content: \"\\e114\";\n}\n.glyphicon-retweet:before {\n  content: \"\\e115\";\n}\n.glyphicon-shopping-cart:before {\n  content: \"\\e116\";\n}\n.glyphicon-folder-close:before {\n  content: \"\\e117\";\n}\n.glyphicon-folder-open:before {\n  content: \"\\e118\";\n}\n.glyphicon-resize-vertical:before {\n  content: \"\\e119\";\n}\n.glyphicon-resize-horizontal:before {\n  content: \"\\e120\";\n}\n.glyphicon-hdd:before {\n  content: \"\\e121\";\n}\n.glyphicon-bullhorn:before {\n  content: \"\\e122\";\n}\n.glyphicon-bell:before {\n  content: \"\\e123\";\n}\n.glyphicon-certificate:before {\n  content: \"\\e124\";\n}\n.glyphicon-thumbs-up:before {\n  content: \"\\e125\";\n}\n.glyphicon-thumbs-down:before {\n  content: \"\\e126\";\n}\n.glyphicon-hand-right:before {\n  content: \"\\e127\";\n}\n.glyphicon-hand-left:before {\n  content: \"\\e128\";\n}\n.glyphicon-hand-up:before {\n  content: \"\\e129\";\n}\n.glyphicon-hand-down:before {\n  content: \"\\e130\";\n}\n.glyphicon-circle-arrow-right:before {\n  content: \"\\e131\";\n}\n.glyphicon-circle-arrow-left:before {\n  content: \"\\e132\";\n}\n.glyphicon-circle-arrow-up:before {\n  content: \"\\e133\";\n}\n.glyphicon-circle-arrow-down:before {\n  content: \"\\e134\";\n}\n.glyphicon-globe:before {\n  content: \"\\e135\";\n}\n.glyphicon-wrench:before {\n  content: \"\\e136\";\n}\n.glyphicon-tasks:before {\n  content: \"\\e137\";\n}\n.glyphicon-filter:before {\n  content: \"\\e138\";\n}\n.glyphicon-briefcase:before {\n  content: \"\\e139\";\n}\n.glyphicon-fullscreen:before {\n  content: \"\\e140\";\n}\n.glyphicon-dashboard:before {\n  content: \"\\e141\";\n}\n.glyphicon-paperclip:before {\n  content: \"\\e142\";\n}\n.glyphicon-heart-empty:before {\n  content: \"\\e143\";\n}\n.glyphicon-link:before {\n  content: \"\\e144\";\n}\n.glyphicon-phone:before {\n  content: \"\\e145\";\n}\n.glyphicon-pushpin:before {\n  content: \"\\e146\";\n}\n.glyphicon-usd:before {\n  content: \"\\e148\";\n}\n.glyphicon-gbp:before {\n  content: \"\\e149\";\n}\n.glyphicon-sort:before {\n  content: \"\\e150\";\n}\n.glyphicon-sort-by-alphabet:before {\n  content: \"\\e151\";\n}\n.glyphicon-sort-by-alphabet-alt:before {\n  content: \"\\e152\";\n}\n.glyphicon-sort-by-order:before {\n  content: \"\\e153\";\n}\n.glyphicon-sort-by-order-alt:before {\n  content: \"\\e154\";\n}\n.glyphicon-sort-by-attributes:before {\n  content: \"\\e155\";\n}\n.glyphicon-sort-by-attributes-alt:before {\n  content: \"\\e156\";\n}\n.glyphicon-unchecked:before {\n  content: \"\\e157\";\n}\n.glyphicon-expand:before {\n  content: \"\\e158\";\n}\n.glyphicon-collapse-down:before {\n  content: \"\\e159\";\n}\n.glyphicon-collapse-up:before {\n  content: \"\\e160\";\n}\n.glyphicon-log-in:before {\n  content: \"\\e161\";\n}\n.glyphicon-flash:before {\n  content: \"\\e162\";\n}\n.glyphicon-log-out:before {\n  content: \"\\e163\";\n}\n.glyphicon-new-window:before {\n  content: \"\\e164\";\n}\n.glyphicon-record:before {\n  content: \"\\e165\";\n}\n.glyphicon-save:before {\n  content: \"\\e166\";\n}\n.glyphicon-open:before {\n  content: \"\\e167\";\n}\n.glyphicon-saved:before {\n  content: \"\\e168\";\n}\n.glyphicon-import:before {\n  content: \"\\e169\";\n}\n.glyphicon-export:before {\n  content: \"\\e170\";\n}\n.glyphicon-send:before {\n  content: \"\\e171\";\n}\n.glyphicon-floppy-disk:before {\n  content: \"\\e172\";\n}\n.glyphicon-floppy-saved:before {\n  content: \"\\e173\";\n}\n.glyphicon-floppy-remove:before {\n  content: \"\\e174\";\n}\n.glyphicon-floppy-save:before {\n  content: \"\\e175\";\n}\n.glyphicon-floppy-open:before {\n  content: \"\\e176\";\n}\n.glyphicon-credit-card:before {\n  content: \"\\e177\";\n}\n.glyphicon-transfer:before {\n  content: \"\\e178\";\n}\n.glyphicon-cutlery:before {\n  content: \"\\e179\";\n}\n.glyphicon-header:before {\n  content: \"\\e180\";\n}\n.glyphicon-compressed:before {\n  content: \"\\e181\";\n}\n.glyphicon-earphone:before {\n  content: \"\\e182\";\n}\n.glyphicon-phone-alt:before {\n  content: \"\\e183\";\n}\n.glyphicon-tower:before {\n  content: \"\\e184\";\n}\n.glyphicon-stats:before {\n  content: \"\\e185\";\n}\n.glyphicon-sd-video:before {\n  content: \"\\e186\";\n}\n.glyphicon-hd-video:before {\n  content: \"\\e187\";\n}\n.glyphicon-subtitles:before {\n  content: \"\\e188\";\n}\n.glyphicon-sound-stereo:before {\n  content: \"\\e189\";\n}\n.glyphicon-sound-dolby:before {\n  content: \"\\e190\";\n}\n.glyphicon-sound-5-1:before {\n  content: \"\\e191\";\n}\n.glyphicon-sound-6-1:before {\n  content: \"\\e192\";\n}\n.glyphicon-sound-7-1:before {\n  content: \"\\e193\";\n}\n.glyphicon-copyright-mark:before {\n  content: \"\\e194\";\n}\n.glyphicon-registration-mark:before {\n  content: \"\\e195\";\n}\n.glyphicon-cloud-download:before {\n  content: \"\\e197\";\n}\n.glyphicon-cloud-upload:before {\n  content: \"\\e198\";\n}\n.glyphicon-tree-conifer:before {\n  content: \"\\e199\";\n}\n.glyphicon-tree-deciduous:before {\n  content: \"\\e200\";\n}\n* {\n  -webkit-box-sizing: border-box;\n  -moz-box-sizing: border-box;\n  box-sizing: border-box;\n}\n*:before,\n*:after {\n  -webkit-box-sizing: border-box;\n  -moz-box-sizing: border-box;\n  box-sizing: border-box;\n}\nhtml {\n  font-size: 10px;\n  -webkit-tap-highlight-color: rgba(0, 0, 0, 0);\n}\nbody {\n  font-family: \"Helvetica Neue\", Helvetica, Arial, sans-serif;\n  font-size: 14px;\n  line-height: 1.42857143;\n  color: #333333;\n  background-color: #ffffff;\n}\ninput,\nbutton,\nselect,\ntextarea {\n  font-family: inherit;\n  font-size: inherit;\n  line-height: inherit;\n}\na {\n  color: #337ab7;\n  text-decoration: none;\n}\na:hover,\na:focus {\n  color: #23527c;\n  text-decoration: underline;\n}\na:focus {\n  outline: thin dotted;\n  outline: 5px auto -webkit-focus-ring-color;\n  outline-offset: -2px;\n}\nfigure {\n  margin: 0;\n}\nimg {\n  vertical-align: middle;\n}\n.img-responsive,\n.thumbnail > img,\n.thumbnail a > img,\n.carousel-inner > .item > img,\n.carousel-inner > .item > a > img {\n  display: block;\n  max-width: 100%;\n  height: auto;\n}\n.img-rounded {\n  border-radius: 6px;\n}\n.img-thumbnail {\n  padding: 4px;\n  line-height: 1.42857143;\n  background-color: #ffffff;\n  border: 1px solid #dddddd;\n  border-radius: 4px;\n  -webkit-transition: all 0.2s ease-in-out;\n  -o-transition: all 0.2s ease-in-out;\n  transition: all 0.2s ease-in-out;\n  display: inline-block;\n  max-width: 100%;\n  height: auto;\n}\n.img-circle {\n  border-radius: 50%;\n}\nhr {\n  margin-top: 20px;\n  margin-bottom: 20px;\n  border: 0;\n  border-top: 1px solid #eeeeee;\n}\n.sr-only {\n  position: absolute;\n  width: 1px;\n  height: 1px;\n  margin: -1px;\n  padding: 0;\n  overflow: hidden;\n  clip: rect(0, 0, 0, 0);\n  border: 0;\n}\n.sr-only-focusable:active,\n.sr-only-focusable:focus {\n  position: static;\n  width: auto;\n  height: auto;\n  margin: 0;\n  overflow: visible;\n  clip: auto;\n}\nh1,\nh2,\nh3,\nh4,\nh5,\nh6,\n.h1,\n.h2,\n.h3,\n.h4,\n.h5,\n.h6 {\n  font-family: inherit;\n  font-weight: 500;\n  line-height: 1.1;\n  color: inherit;\n}\nh1 small,\nh2 small,\nh3 small,\nh4 small,\nh5 small,\nh6 small,\n.h1 small,\n.h2 small,\n.h3 small,\n.h4 small,\n.h5 small,\n.h6 small,\nh1 .small,\nh2 .small,\nh3 .small,\nh4 .small,\nh5 .small,\nh6 .small,\n.h1 .small,\n.h2 .small,\n.h3 .small,\n.h4 .small,\n.h5 .small,\n.h6 .small {\n  font-weight: normal;\n  line-height: 1;\n  color: #777777;\n}\nh1,\n.h1,\nh2,\n.h2,\nh3,\n.h3 {\n  margin-top: 20px;\n  margin-bottom: 10px;\n}\nh1 small,\n.h1 small,\nh2 small,\n.h2 small,\nh3 small,\n.h3 small,\nh1 .small,\n.h1 .small,\nh2 .small,\n.h2 .small,\nh3 .small,\n.h3 .small {\n  font-size: 65%;\n}\nh4,\n.h4,\nh5,\n.h5,\nh6,\n.h6 {\n  margin-top: 10px;\n  margin-bottom: 10px;\n}\nh4 small,\n.h4 small,\nh5 small,\n.h5 small,\nh6 small,\n.h6 small,\nh4 .small,\n.h4 .small,\nh5 .small,\n.h5 .small,\nh6 .small,\n.h6 .small {\n  font-size: 75%;\n}\nh1,\n.h1 {\n  font-size: 36px;\n}\nh2,\n.h2 {\n  font-size: 30px;\n}\nh3,\n.h3 {\n  font-size: 24px;\n}\nh4,\n.h4 {\n  font-size: 18px;\n}\nh5,\n.h5 {\n  font-size: 14px;\n}\nh6,\n.h6 {\n  font-size: 12px;\n}\np {\n  margin: 0 0 10px;\n}\n.lead {\n  margin-bottom: 20px;\n  font-size: 16px;\n  font-weight: 300;\n  line-height: 1.4;\n}\n@media (min-width: 768px) {\n  .lead {\n    font-size: 21px;\n  }\n}\nsmall,\n.small {\n  font-size: 85%;\n}\nmark,\n.mark {\n  background-color: #fcf8e3;\n  padding: .2em;\n}\n.text-left {\n  text-align: left;\n}\n.text-right {\n  text-align: right;\n}\n.text-center {\n  text-align: center;\n}\n.text-justify {\n  text-align: justify;\n}\n.text-nowrap {\n  white-space: nowrap;\n}\n.text-lowercase {\n  text-transform: lowercase;\n}\n.text-uppercase {\n  text-transform: uppercase;\n}\n.text-capitalize {\n  text-transform: capitalize;\n}\n.text-muted {\n  color: #777777;\n}\n.text-primary {\n  color: #337ab7;\n}\na.text-primary:hover {\n  color: #286090;\n}\n.text-success {\n  color: #3c763d;\n}\na.text-success:hover {\n  color: #2b542c;\n}\n.text-info {\n  color: #31708f;\n}\na.text-info:hover {\n  color: #245269;\n}\n.text-warning {\n  color: #8a6d3b;\n}\na.text-warning:hover {\n  color: #66512c;\n}\n.text-danger {\n  color: #a94442;\n}\na.text-danger:hover {\n  color: #843534;\n}\n.bg-primary {\n  color: #fff;\n  background-color: #337ab7;\n}\na.bg-primary:hover {\n  background-color: #286090;\n}\n.bg-success {\n  background-color: #dff0d8;\n}\na.bg-success:hover {\n  background-color: #c1e2b3;\n}\n.bg-info {\n  background-color: #d9edf7;\n}\na.bg-info:hover {\n  background-color: #afd9ee;\n}\n.bg-warning {\n  background-color: #fcf8e3;\n}\na.bg-warning:hover {\n  background-color: #f7ecb5;\n}\n.bg-danger {\n  background-color: #f2dede;\n}\na.bg-danger:hover {\n  background-color: #e4b9b9;\n}\n.page-header {\n  padding-bottom: 9px;\n  margin: 40px 0 20px;\n  border-bottom: 1px solid #eeeeee;\n}\nul,\nol {\n  margin-top: 0;\n  margin-bottom: 10px;\n}\nul ul,\nol ul,\nul ol,\nol ol {\n  margin-bottom: 0;\n}\n.list-unstyled {\n  padding-left: 0;\n  list-style: none;\n}\n.list-inline {\n  padding-left: 0;\n  list-style: none;\n  margin-left: -5px;\n}\n.list-inline > li {\n  display: inline-block;\n  padding-left: 5px;\n  padding-right: 5px;\n}\ndl {\n  margin-top: 0;\n  margin-bottom: 20px;\n}\ndt,\ndd {\n  line-height: 1.42857143;\n}\ndt {\n  font-weight: bold;\n}\ndd {\n  margin-left: 0;\n}\n@media (min-width: 768px) {\n  .dl-horizontal dt {\n    float: left;\n    width: 160px;\n    clear: left;\n    text-align: right;\n    overflow: hidden;\n    text-overflow: ellipsis;\n    white-space: nowrap;\n  }\n  .dl-horizontal dd {\n    margin-left: 180px;\n  }\n}\nabbr[title],\nabbr[data-original-title] {\n  cursor: help;\n  border-bottom: 1px dotted #777777;\n}\n.initialism {\n  font-size: 90%;\n  text-transform: uppercase;\n}\nblockquote {\n  padding: 10px 20px;\n  margin: 0 0 20px;\n  font-size: 17.5px;\n  border-left: 5px solid #eeeeee;\n}\nblockquote p:last-child,\nblockquote ul:last-child,\nblockquote ol:last-child {\n  margin-bottom: 0;\n}\nblockquote footer,\nblockquote small,\nblockquote .small {\n  display: block;\n  font-size: 80%;\n  line-height: 1.42857143;\n  color: #777777;\n}\nblockquote footer:before,\nblockquote small:before,\nblockquote .small:before {\n  content: '\\2014 \\00A0';\n}\n.blockquote-reverse,\nblockquote.pull-right {\n  padding-right: 15px;\n  padding-left: 0;\n  border-right: 5px solid #eeeeee;\n  border-left: 0;\n  text-align: right;\n}\n.blockquote-reverse footer:before,\nblockquote.pull-right footer:before,\n.blockquote-reverse small:before,\nblockquote.pull-right small:before,\n.blockquote-reverse .small:before,\nblockquote.pull-right .small:before {\n  content: '';\n}\n.blockquote-reverse footer:after,\nblockquote.pull-right footer:after,\n.blockquote-reverse small:after,\nblockquote.pull-right small:after,\n.blockquote-reverse .small:after,\nblockquote.pull-right .small:after {\n  content: '\\00A0 \\2014';\n}\naddress {\n  margin-bottom: 20px;\n  font-style: normal;\n  line-height: 1.42857143;\n}\ncode,\nkbd,\npre,\nsamp {\n  font-family: Menlo, Monaco, Consolas, \"Courier New\", monospace;\n}\ncode {\n  padding: 2px 4px;\n  font-size: 90%;\n  color: #c7254e;\n  background-color: #f9f2f4;\n  border-radius: 4px;\n}\nkbd {\n  padding: 2px 4px;\n  font-size: 90%;\n  color: #ffffff;\n  background-color: #333333;\n  border-radius: 3px;\n  box-shadow: inset 0 -1px 0 rgba(0, 0, 0, 0.25);\n}\nkbd kbd {\n  padding: 0;\n  font-size: 100%;\n  font-weight: bold;\n  box-shadow: none;\n}\npre {\n  display: block;\n  padding: 9.5px;\n  margin: 0 0 10px;\n  font-size: 13px;\n  line-height: 1.42857143;\n  word-break: break-all;\n  word-wrap: break-word;\n  color: #333333;\n  background-color: #f5f5f5;\n  border: 1px solid #cccccc;\n  border-radius: 4px;\n}\npre code {\n  padding: 0;\n  font-size: inherit;\n  color: inherit;\n  white-space: pre-wrap;\n  background-color: transparent;\n  border-radius: 0;\n}\n.pre-scrollable {\n  max-height: 340px;\n  overflow-y: scroll;\n}\n.container {\n  margin-right: auto;\n  margin-left: auto;\n  padding-left: 15px;\n  padding-right: 15px;\n}\n@media (min-width: 768px) {\n  .container {\n    width: 750px;\n  }\n}\n@media (min-width: 992px) {\n  .container {\n    width: 970px;\n  }\n}\n@media (min-width: 1200px) {\n  .container {\n    width: 1170px;\n  }\n}\n.container-fluid {\n  margin-right: auto;\n  margin-left: auto;\n  padding-left: 15px;\n  padding-right: 15px;\n}\n.row {\n  margin-left: -15px;\n  margin-right: -15px;\n}\n.col-xs-1, .col-sm-1, .col-md-1, .col-lg-1, .col-xs-2, .col-sm-2, .col-md-2, .col-lg-2, .col-xs-3, .col-sm-3, .col-md-3, .col-lg-3, .col-xs-4, .col-sm-4, .col-md-4, .col-lg-4, .col-xs-5, .col-sm-5, .col-md-5, .col-lg-5, .col-xs-6, .col-sm-6, .col-md-6, .col-lg-6, .col-xs-7, .col-sm-7, .col-md-7, .col-lg-7, .col-xs-8, .col-sm-8, .col-md-8, .col-lg-8, .col-xs-9, .col-sm-9, .col-md-9, .col-lg-9, .col-xs-10, .col-sm-10, .col-md-10, .col-lg-10, .col-xs-11, .col-sm-11, .col-md-11, .col-lg-11, .col-xs-12, .col-sm-12, .col-md-12, .col-lg-12 {\n  position: relative;\n  min-height: 1px;\n  padding-left: 15px;\n  padding-right: 15px;\n}\n.col-xs-1, .col-xs-2, .col-xs-3, .col-xs-4, .col-xs-5, .col-xs-6, .col-xs-7, .col-xs-8, .col-xs-9, .col-xs-10, .col-xs-11, .col-xs-12 {\n  float: left;\n}\n.col-xs-12 {\n  width: 100%;\n}\n.col-xs-11 {\n  width: 91.66666667%;\n}\n.col-xs-10 {\n  width: 83.33333333%;\n}\n.col-xs-9 {\n  width: 75%;\n}\n.col-xs-8 {\n  width: 66.66666667%;\n}\n.col-xs-7 {\n  width: 58.33333333%;\n}\n.col-xs-6 {\n  width: 50%;\n}\n.col-xs-5 {\n  width: 41.66666667%;\n}\n.col-xs-4 {\n  width: 33.33333333%;\n}\n.col-xs-3 {\n  width: 25%;\n}\n.col-xs-2 {\n  width: 16.66666667%;\n}\n.col-xs-1 {\n  width: 8.33333333%;\n}\n.col-xs-pull-12 {\n  right: 100%;\n}\n.col-xs-pull-11 {\n  right: 91.66666667%;\n}\n.col-xs-pull-10 {\n  right: 83.33333333%;\n}\n.col-xs-pull-9 {\n  right: 75%;\n}\n.col-xs-pull-8 {\n  right: 66.66666667%;\n}\n.col-xs-pull-7 {\n  right: 58.33333333%;\n}\n.col-xs-pull-6 {\n  right: 50%;\n}\n.col-xs-pull-5 {\n  right: 41.66666667%;\n}\n.col-xs-pull-4 {\n  right: 33.33333333%;\n}\n.col-xs-pull-3 {\n  right: 25%;\n}\n.col-xs-pull-2 {\n  right: 16.66666667%;\n}\n.col-xs-pull-1 {\n  right: 8.33333333%;\n}\n.col-xs-pull-0 {\n  right: auto;\n}\n.col-xs-push-12 {\n  left: 100%;\n}\n.col-xs-push-11 {\n  left: 91.66666667%;\n}\n.col-xs-push-10 {\n  left: 83.33333333%;\n}\n.col-xs-push-9 {\n  left: 75%;\n}\n.col-xs-push-8 {\n  left: 66.66666667%;\n}\n.col-xs-push-7 {\n  left: 58.33333333%;\n}\n.col-xs-push-6 {\n  left: 50%;\n}\n.col-xs-push-5 {\n  left: 41.66666667%;\n}\n.col-xs-push-4 {\n  left: 33.33333333%;\n}\n.col-xs-push-3 {\n  left: 25%;\n}\n.col-xs-push-2 {\n  left: 16.66666667%;\n}\n.col-xs-push-1 {\n  left: 8.33333333%;\n}\n.col-xs-push-0 {\n  left: auto;\n}\n.col-xs-offset-12 {\n  margin-left: 100%;\n}\n.col-xs-offset-11 {\n  margin-left: 91.66666667%;\n}\n.col-xs-offset-10 {\n  margin-left: 83.33333333%;\n}\n.col-xs-offset-9 {\n  margin-left: 75%;\n}\n.col-xs-offset-8 {\n  margin-left: 66.66666667%;\n}\n.col-xs-offset-7 {\n  margin-left: 58.33333333%;\n}\n.col-xs-offset-6 {\n  margin-left: 50%;\n}\n.col-xs-offset-5 {\n  margin-left: 41.66666667%;\n}\n.col-xs-offset-4 {\n  margin-left: 33.33333333%;\n}\n.col-xs-offset-3 {\n  margin-left: 25%;\n}\n.col-xs-offset-2 {\n  margin-left: 16.66666667%;\n}\n.col-xs-offset-1 {\n  margin-left: 8.33333333%;\n}\n.col-xs-offset-0 {\n  margin-left: 0%;\n}\n@media (min-width: 768px) {\n  .col-sm-1, .col-sm-2, .col-sm-3, .col-sm-4, .col-sm-5, .col-sm-6, .col-sm-7, .col-sm-8, .col-sm-9, .col-sm-10, .col-sm-11, .col-sm-12 {\n    float: left;\n  }\n  .col-sm-12 {\n    width: 100%;\n  }\n  .col-sm-11 {\n    width: 91.66666667%;\n  }\n  .col-sm-10 {\n    width: 83.33333333%;\n  }\n  .col-sm-9 {\n    width: 75%;\n  }\n  .col-sm-8 {\n    width: 66.66666667%;\n  }\n  .col-sm-7 {\n    width: 58.33333333%;\n  }\n  .col-sm-6 {\n    width: 50%;\n  }\n  .col-sm-5 {\n    width: 41.66666667%;\n  }\n  .col-sm-4 {\n    width: 33.33333333%;\n  }\n  .col-sm-3 {\n    width: 25%;\n  }\n  .col-sm-2 {\n    width: 16.66666667%;\n  }\n  .col-sm-1 {\n    width: 8.33333333%;\n  }\n  .col-sm-pull-12 {\n    right: 100%;\n  }\n  .col-sm-pull-11 {\n    right: 91.66666667%;\n  }\n  .col-sm-pull-10 {\n    right: 83.33333333%;\n  }\n  .col-sm-pull-9 {\n    right: 75%;\n  }\n  .col-sm-pull-8 {\n    right: 66.66666667%;\n  }\n  .col-sm-pull-7 {\n    right: 58.33333333%;\n  }\n  .col-sm-pull-6 {\n    right: 50%;\n  }\n  .col-sm-pull-5 {\n    right: 41.66666667%;\n  }\n  .col-sm-pull-4 {\n    right: 33.33333333%;\n  }\n  .col-sm-pull-3 {\n    right: 25%;\n  }\n  .col-sm-pull-2 {\n    right: 16.66666667%;\n  }\n  .col-sm-pull-1 {\n    right: 8.33333333%;\n  }\n  .col-sm-pull-0 {\n    right: auto;\n  }\n  .col-sm-push-12 {\n    left: 100%;\n  }\n  .col-sm-push-11 {\n    left: 91.66666667%;\n  }\n  .col-sm-push-10 {\n    left: 83.33333333%;\n  }\n  .col-sm-push-9 {\n    left: 75%;\n  }\n  .col-sm-push-8 {\n    left: 66.66666667%;\n  }\n  .col-sm-push-7 {\n    left: 58.33333333%;\n  }\n  .col-sm-push-6 {\n    left: 50%;\n  }\n  .col-sm-push-5 {\n    left: 41.66666667%;\n  }\n  .col-sm-push-4 {\n    left: 33.33333333%;\n  }\n  .col-sm-push-3 {\n    left: 25%;\n  }\n  .col-sm-push-2 {\n    left: 16.66666667%;\n  }\n  .col-sm-push-1 {\n    left: 8.33333333%;\n  }\n  .col-sm-push-0 {\n    left: auto;\n  }\n  .col-sm-offset-12 {\n    margin-left: 100%;\n  }\n  .col-sm-offset-11 {\n    margin-left: 91.66666667%;\n  }\n  .col-sm-offset-10 {\n    margin-left: 83.33333333%;\n  }\n  .col-sm-offset-9 {\n    margin-left: 75%;\n  }\n  .col-sm-offset-8 {\n    margin-left: 66.66666667%;\n  }\n  .col-sm-offset-7 {\n    margin-left: 58.33333333%;\n  }\n  .col-sm-offset-6 {\n    margin-left: 50%;\n  }\n  .col-sm-offset-5 {\n    margin-left: 41.66666667%;\n  }\n  .col-sm-offset-4 {\n    margin-left: 33.33333333%;\n  }\n  .col-sm-offset-3 {\n    margin-left: 25%;\n  }\n  .col-sm-offset-2 {\n    margin-left: 16.66666667%;\n  }\n  .col-sm-offset-1 {\n    margin-left: 8.33333333%;\n  }\n  .col-sm-offset-0 {\n    margin-left: 0%;\n  }\n}\n@media (min-width: 992px) {\n  .col-md-1, .col-md-2, .col-md-3, .col-md-4, .col-md-5, .col-md-6, .col-md-7, .col-md-8, .col-md-9, .col-md-10, .col-md-11, .col-md-12 {\n    float: left;\n  }\n  .col-md-12 {\n    width: 100%;\n  }\n  .col-md-11 {\n    width: 91.66666667%;\n  }\n  .col-md-10 {\n    width: 83.33333333%;\n  }\n  .col-md-9 {\n    width: 75%;\n  }\n  .col-md-8 {\n    width: 66.66666667%;\n  }\n  .col-md-7 {\n    width: 58.33333333%;\n  }\n  .col-md-6 {\n    width: 50%;\n  }\n  .col-md-5 {\n    width: 41.66666667%;\n  }\n  .col-md-4 {\n    width: 33.33333333%;\n  }\n  .col-md-3 {\n    width: 25%;\n  }\n  .col-md-2 {\n    width: 16.66666667%;\n  }\n  .col-md-1 {\n    width: 8.33333333%;\n  }\n  .col-md-pull-12 {\n    right: 100%;\n  }\n  .col-md-pull-11 {\n    right: 91.66666667%;\n  }\n  .col-md-pull-10 {\n    right: 83.33333333%;\n  }\n  .col-md-pull-9 {\n    right: 75%;\n  }\n  .col-md-pull-8 {\n    right: 66.66666667%;\n  }\n  .col-md-pull-7 {\n    right: 58.33333333%;\n  }\n  .col-md-pull-6 {\n    right: 50%;\n  }\n  .col-md-pull-5 {\n    right: 41.66666667%;\n  }\n  .col-md-pull-4 {\n    right: 33.33333333%;\n  }\n  .col-md-pull-3 {\n    right: 25%;\n  }\n  .col-md-pull-2 {\n    right: 16.66666667%;\n  }\n  .col-md-pull-1 {\n    right: 8.33333333%;\n  }\n  .col-md-pull-0 {\n    right: auto;\n  }\n  .col-md-push-12 {\n    left: 100%;\n  }\n  .col-md-push-11 {\n    left: 91.66666667%;\n  }\n  .col-md-push-10 {\n    left: 83.33333333%;\n  }\n  .col-md-push-9 {\n    left: 75%;\n  }\n  .col-md-push-8 {\n    left: 66.66666667%;\n  }\n  .col-md-push-7 {\n    left: 58.33333333%;\n  }\n  .col-md-push-6 {\n    left: 50%;\n  }\n  .col-md-push-5 {\n    left: 41.66666667%;\n  }\n  .col-md-push-4 {\n    left: 33.33333333%;\n  }\n  .col-md-push-3 {\n    left: 25%;\n  }\n  .col-md-push-2 {\n    left: 16.66666667%;\n  }\n  .col-md-push-1 {\n    left: 8.33333333%;\n  }\n  .col-md-push-0 {\n    left: auto;\n  }\n  .col-md-offset-12 {\n    margin-left: 100%;\n  }\n  .col-md-offset-11 {\n    margin-left: 91.66666667%;\n  }\n  .col-md-offset-10 {\n    margin-left: 83.33333333%;\n  }\n  .col-md-offset-9 {\n    margin-left: 75%;\n  }\n  .col-md-offset-8 {\n    margin-left: 66.66666667%;\n  }\n  .col-md-offset-7 {\n    margin-left: 58.33333333%;\n  }\n  .col-md-offset-6 {\n    margin-left: 50%;\n  }\n  .col-md-offset-5 {\n    margin-left: 41.66666667%;\n  }\n  .col-md-offset-4 {\n    margin-left: 33.33333333%;\n  }\n  .col-md-offset-3 {\n    margin-left: 25%;\n  }\n  .col-md-offset-2 {\n    margin-left: 16.66666667%;\n  }\n  .col-md-offset-1 {\n    margin-left: 8.33333333%;\n  }\n  .col-md-offset-0 {\n    margin-left: 0%;\n  }\n}\n@media (min-width: 1200px) {\n  .col-lg-1, .col-lg-2, .col-lg-3, .col-lg-4, .col-lg-5, .col-lg-6, .col-lg-7, .col-lg-8, .col-lg-9, .col-lg-10, .col-lg-11, .col-lg-12 {\n    float: left;\n  }\n  .col-lg-12 {\n    width: 100%;\n  }\n  .col-lg-11 {\n    width: 91.66666667%;\n  }\n  .col-lg-10 {\n    width: 83.33333333%;\n  }\n  .col-lg-9 {\n    width: 75%;\n  }\n  .col-lg-8 {\n    width: 66.66666667%;\n  }\n  .col-lg-7 {\n    width: 58.33333333%;\n  }\n  .col-lg-6 {\n    width: 50%;\n  }\n  .col-lg-5 {\n    width: 41.66666667%;\n  }\n  .col-lg-4 {\n    width: 33.33333333%;\n  }\n  .col-lg-3 {\n    width: 25%;\n  }\n  .col-lg-2 {\n    width: 16.66666667%;\n  }\n  .col-lg-1 {\n    width: 8.33333333%;\n  }\n  .col-lg-pull-12 {\n    right: 100%;\n  }\n  .col-lg-pull-11 {\n    right: 91.66666667%;\n  }\n  .col-lg-pull-10 {\n    right: 83.33333333%;\n  }\n  .col-lg-pull-9 {\n    right: 75%;\n  }\n  .col-lg-pull-8 {\n    right: 66.66666667%;\n  }\n  .col-lg-pull-7 {\n    right: 58.33333333%;\n  }\n  .col-lg-pull-6 {\n    right: 50%;\n  }\n  .col-lg-pull-5 {\n    right: 41.66666667%;\n  }\n  .col-lg-pull-4 {\n    right: 33.33333333%;\n  }\n  .col-lg-pull-3 {\n    right: 25%;\n  }\n  .col-lg-pull-2 {\n    right: 16.66666667%;\n  }\n  .col-lg-pull-1 {\n    right: 8.33333333%;\n  }\n  .col-lg-pull-0 {\n    right: auto;\n  }\n  .col-lg-push-12 {\n    left: 100%;\n  }\n  .col-lg-push-11 {\n    left: 91.66666667%;\n  }\n  .col-lg-push-10 {\n    left: 83.33333333%;\n  }\n  .col-lg-push-9 {\n    left: 75%;\n  }\n  .col-lg-push-8 {\n    left: 66.66666667%;\n  }\n  .col-lg-push-7 {\n    left: 58.33333333%;\n  }\n  .col-lg-push-6 {\n    left: 50%;\n  }\n  .col-lg-push-5 {\n    left: 41.66666667%;\n  }\n  .col-lg-push-4 {\n    left: 33.33333333%;\n  }\n  .col-lg-push-3 {\n    left: 25%;\n  }\n  .col-lg-push-2 {\n    left: 16.66666667%;\n  }\n  .col-lg-push-1 {\n    left: 8.33333333%;\n  }\n  .col-lg-push-0 {\n    left: auto;\n  }\n  .col-lg-offset-12 {\n    margin-left: 100%;\n  }\n  .col-lg-offset-11 {\n    margin-left: 91.66666667%;\n  }\n  .col-lg-offset-10 {\n    margin-left: 83.33333333%;\n  }\n  .col-lg-offset-9 {\n    margin-left: 75%;\n  }\n  .col-lg-offset-8 {\n    margin-left: 66.66666667%;\n  }\n  .col-lg-offset-7 {\n    margin-left: 58.33333333%;\n  }\n  .col-lg-offset-6 {\n    margin-left: 50%;\n  }\n  .col-lg-offset-5 {\n    margin-left: 41.66666667%;\n  }\n  .col-lg-offset-4 {\n    margin-left: 33.33333333%;\n  }\n  .col-lg-offset-3 {\n    margin-left: 25%;\n  }\n  .col-lg-offset-2 {\n    margin-left: 16.66666667%;\n  }\n  .col-lg-offset-1 {\n    margin-left: 8.33333333%;\n  }\n  .col-lg-offset-0 {\n    margin-left: 0%;\n  }\n}\ntable {\n  background-color: transparent;\n}\ncaption {\n  padding-top: 8px;\n  padding-bottom: 8px;\n  color: #777777;\n  text-align: left;\n}\nth {\n  text-align: left;\n}\n.table {\n  width: 100%;\n  max-width: 100%;\n  margin-bottom: 20px;\n}\n.table > thead > tr > th,\n.table > tbody > tr > th,\n.table > tfoot > tr > th,\n.table > thead > tr > td,\n.table > tbody > tr > td,\n.table > tfoot > tr > td {\n  padding: 8px;\n  line-height: 1.42857143;\n  vertical-align: top;\n  border-top: 1px solid #dddddd;\n}\n.table > thead > tr > th {\n  vertical-align: bottom;\n  border-bottom: 2px solid #dddddd;\n}\n.table > caption + thead > tr:first-child > th,\n.table > colgroup + thead > tr:first-child > th,\n.table > thead:first-child > tr:first-child > th,\n.table > caption + thead > tr:first-child > td,\n.table > colgroup + thead > tr:first-child > td,\n.table > thead:first-child > tr:first-child > td {\n  border-top: 0;\n}\n.table > tbody + tbody {\n  border-top: 2px solid #dddddd;\n}\n.table .table {\n  background-color: #ffffff;\n}\n.table-condensed > thead > tr > th,\n.table-condensed > tbody > tr > th,\n.table-condensed > tfoot > tr > th,\n.table-condensed > thead > tr > td,\n.table-condensed > tbody > tr > td,\n.table-condensed > tfoot > tr > td {\n  padding: 5px;\n}\n.table-bordered {\n  border: 1px solid #dddddd;\n}\n.table-bordered > thead > tr > th,\n.table-bordered > tbody > tr > th,\n.table-bordered > tfoot > tr > th,\n.table-bordered > thead > tr > td,\n.table-bordered > tbody > tr > td,\n.table-bordered > tfoot > tr > td {\n  border: 1px solid #dddddd;\n}\n.table-bordered > thead > tr > th,\n.table-bordered > thead > tr > td {\n  border-bottom-width: 2px;\n}\n.table-striped > tbody > tr:nth-child(odd) {\n  background-color: #f9f9f9;\n}\n.table-hover > tbody > tr:hover {\n  background-color: #f5f5f5;\n}\ntable col[class*=\"col-\"] {\n  position: static;\n  float: none;\n  display: table-column;\n}\ntable td[class*=\"col-\"],\ntable th[class*=\"col-\"] {\n  position: static;\n  float: none;\n  display: table-cell;\n}\n.table > thead > tr > td.active,\n.table > tbody > tr > td.active,\n.table > tfoot > tr > td.active,\n.table > thead > tr > th.active,\n.table > tbody > tr > th.active,\n.table > tfoot > tr > th.active,\n.table > thead > tr.active > td,\n.table > tbody > tr.active > td,\n.table > tfoot > tr.active > td,\n.table > thead > tr.active > th,\n.table > tbody > tr.active > th,\n.table > tfoot > tr.active > th {\n  background-color: #f5f5f5;\n}\n.table-hover > tbody > tr > td.active:hover,\n.table-hover > tbody > tr > th.active:hover,\n.table-hover > tbody > tr.active:hover > td,\n.table-hover > tbody > tr:hover > .active,\n.table-hover > tbody > tr.active:hover > th {\n  background-color: #e8e8e8;\n}\n.table > thead > tr > td.success,\n.table > tbody > tr > td.success,\n.table > tfoot > tr > td.success,\n.table > thead > tr > th.success,\n.table > tbody > tr > th.success,\n.table > tfoot > tr > th.success,\n.table > thead > tr.success > td,\n.table > tbody > tr.success > td,\n.table > tfoot > tr.success > td,\n.table > thead > tr.success > th,\n.table > tbody > tr.success > th,\n.table > tfoot > tr.success > th {\n  background-color: #dff0d8;\n}\n.table-hover > tbody > tr > td.success:hover,\n.table-hover > tbody > tr > th.success:hover,\n.table-hover > tbody > tr.success:hover > td,\n.table-hover > tbody > tr:hover > .success,\n.table-hover > tbody > tr.success:hover > th {\n  background-color: #d0e9c6;\n}\n.table > thead > tr > td.info,\n.table > tbody > tr > td.info,\n.table > tfoot > tr > td.info,\n.table > thead > tr > th.info,\n.table > tbody > tr > th.info,\n.table > tfoot > tr > th.info,\n.table > thead > tr.info > td,\n.table > tbody > tr.info > td,\n.table > tfoot > tr.info > td,\n.table > thead > tr.info > th,\n.table > tbody > tr.info > th,\n.table > tfoot > tr.info > th {\n  background-color: #d9edf7;\n}\n.table-hover > tbody > tr > td.info:hover,\n.table-hover > tbody > tr > th.info:hover,\n.table-hover > tbody > tr.info:hover > td,\n.table-hover > tbody > tr:hover > .info,\n.table-hover > tbody > tr.info:hover > th {\n  background-color: #c4e3f3;\n}\n.table > thead > tr > td.warning,\n.table > tbody > tr > td.warning,\n.table > tfoot > tr > td.warning,\n.table > thead > tr > th.warning,\n.table > tbody > tr > th.warning,\n.table > tfoot > tr > th.warning,\n.table > thead > tr.warning > td,\n.table > tbody > tr.warning > td,\n.table > tfoot > tr.warning > td,\n.table > thead > tr.warning > th,\n.table > tbody > tr.warning > th,\n.table > tfoot > tr.warning > th {\n  background-color: #fcf8e3;\n}\n.table-hover > tbody > tr > td.warning:hover,\n.table-hover > tbody > tr > th.warning:hover,\n.table-hover > tbody > tr.warning:hover > td,\n.table-hover > tbody > tr:hover > .warning,\n.table-hover > tbody > tr.warning:hover > th {\n  background-color: #faf2cc;\n}\n.table > thead > tr > td.danger,\n.table > tbody > tr > td.danger,\n.table > tfoot > tr > td.danger,\n.table > thead > tr > th.danger,\n.table > tbody > tr > th.danger,\n.table > tfoot > tr > th.danger,\n.table > thead > tr.danger > td,\n.table > tbody > tr.danger > td,\n.table > tfoot > tr.danger > td,\n.table > thead > tr.danger > th,\n.table > tbody > tr.danger > th,\n.table > tfoot > tr.danger > th {\n  background-color: #f2dede;\n}\n.table-hover > tbody > tr > td.danger:hover,\n.table-hover > tbody > tr > th.danger:hover,\n.table-hover > tbody > tr.danger:hover > td,\n.table-hover > tbody > tr:hover > .danger,\n.table-hover > tbody > tr.danger:hover > th {\n  background-color: #ebcccc;\n}\n.table-responsive {\n  overflow-x: auto;\n  min-height: 0.01%;\n}\n@media screen and (max-width: 767px) {\n  .table-responsive {\n    width: 100%;\n    margin-bottom: 15px;\n    overflow-y: hidden;\n    -ms-overflow-style: -ms-autohiding-scrollbar;\n    border: 1px solid #dddddd;\n  }\n  .table-responsive > .table {\n    margin-bottom: 0;\n  }\n  .table-responsive > .table > thead > tr > th,\n  .table-responsive > .table > tbody > tr > th,\n  .table-responsive > .table > tfoot > tr > th,\n  .table-responsive > .table > thead > tr > td,\n  .table-responsive > .table > tbody > tr > td,\n  .table-responsive > .table > tfoot > tr > td {\n    white-space: nowrap;\n  }\n  .table-responsive > .table-bordered {\n    border: 0;\n  }\n  .table-responsive > .table-bordered > thead > tr > th:first-child,\n  .table-responsive > .table-bordered > tbody > tr > th:first-child,\n  .table-responsive > .table-bordered > tfoot > tr > th:first-child,\n  .table-responsive > .table-bordered > thead > tr > td:first-child,\n  .table-responsive > .table-bordered > tbody > tr > td:first-child,\n  .table-responsive > .table-bordered > tfoot > tr > td:first-child {\n    border-left: 0;\n  }\n  .table-responsive > .table-bordered > thead > tr > th:last-child,\n  .table-responsive > .table-bordered > tbody > tr > th:last-child,\n  .table-responsive > .table-bordered > tfoot > tr > th:last-child,\n  .table-responsive > .table-bordered > thead > tr > td:last-child,\n  .table-responsive > .table-bordered > tbody > tr > td:last-child,\n  .table-responsive > .table-bordered > tfoot > tr > td:last-child {\n    border-right: 0;\n  }\n  .table-responsive > .table-bordered > tbody > tr:last-child > th,\n  .table-responsive > .table-bordered > tfoot > tr:last-child > th,\n  .table-responsive > .table-bordered > tbody > tr:last-child > td,\n  .table-responsive > .table-bordered > tfoot > tr:last-child > td {\n    border-bottom: 0;\n  }\n}\nfieldset {\n  padding: 0;\n  margin: 0;\n  border: 0;\n  min-width: 0;\n}\nlegend {\n  display: block;\n  width: 100%;\n  padding: 0;\n  margin-bottom: 20px;\n  font-size: 21px;\n  line-height: inherit;\n  color: #333333;\n  border: 0;\n  border-bottom: 1px solid #e5e5e5;\n}\nlabel {\n  display: inline-block;\n  max-width: 100%;\n  margin-bottom: 5px;\n  font-weight: bold;\n}\ninput[type=\"search\"] {\n  -webkit-box-sizing: border-box;\n  -moz-box-sizing: border-box;\n  box-sizing: border-box;\n}\ninput[type=\"radio\"],\ninput[type=\"checkbox\"] {\n  margin: 4px 0 0;\n  margin-top: 1px \\9;\n  line-height: normal;\n}\ninput[type=\"file\"] {\n  display: block;\n}\ninput[type=\"range\"] {\n  display: block;\n  width: 100%;\n}\nselect[multiple],\nselect[size] {\n  height: auto;\n}\ninput[type=\"file\"]:focus,\ninput[type=\"radio\"]:focus,\ninput[type=\"checkbox\"]:focus {\n  outline: thin dotted;\n  outline: 5px auto -webkit-focus-ring-color;\n  outline-offset: -2px;\n}\noutput {\n  display: block;\n  padding-top: 7px;\n  font-size: 14px;\n  line-height: 1.42857143;\n  color: #555555;\n}\n.form-control {\n  display: block;\n  width: 100%;\n  height: 34px;\n  padding: 6px 12px;\n  font-size: 14px;\n  line-height: 1.42857143;\n  color: #555555;\n  background-color: #ffffff;\n  background-image: none;\n  border: 1px solid #cccccc;\n  border-radius: 4px;\n  -webkit-box-shadow: inset 0 1px 1px rgba(0, 0, 0, 0.075);\n  box-shadow: inset 0 1px 1px rgba(0, 0, 0, 0.075);\n  -webkit-transition: border-color ease-in-out .15s, box-shadow ease-in-out .15s;\n  -o-transition: border-color ease-in-out .15s, box-shadow ease-in-out .15s;\n  transition: border-color ease-in-out .15s, box-shadow ease-in-out .15s;\n}\n.form-control:focus {\n  border-color: #66afe9;\n  outline: 0;\n  -webkit-box-shadow: inset 0 1px 1px rgba(0,0,0,.075), 0 0 8px rgba(102, 175, 233, 0.6);\n  box-shadow: inset 0 1px 1px rgba(0,0,0,.075), 0 0 8px rgba(102, 175, 233, 0.6);\n}\n.form-control::-moz-placeholder {\n  color: #999999;\n  opacity: 1;\n}\n.form-control:-ms-input-placeholder {\n  color: #999999;\n}\n.form-control::-webkit-input-placeholder {\n  color: #999999;\n}\n.form-control[disabled],\n.form-control[readonly],\nfieldset[disabled] .form-control {\n  cursor: not-allowed;\n  background-color: #eeeeee;\n  opacity: 1;\n}\ntextarea.form-control {\n  height: auto;\n}\ninput[type=\"search\"] {\n  -webkit-appearance: none;\n}\n@media screen and (-webkit-min-device-pixel-ratio: 0) {\n  input[type=\"date\"],\n  input[type=\"time\"],\n  input[type=\"datetime-local\"],\n  input[type=\"month\"] {\n    line-height: 34px;\n  }\n  input[type=\"date\"].input-sm,\n  input[type=\"time\"].input-sm,\n  input[type=\"datetime-local\"].input-sm,\n  input[type=\"month\"].input-sm {\n    line-height: 30px;\n  }\n  input[type=\"date\"].input-lg,\n  input[type=\"time\"].input-lg,\n  input[type=\"datetime-local\"].input-lg,\n  input[type=\"month\"].input-lg {\n    line-height: 46px;\n  }\n}\n.form-group {\n  margin-bottom: 15px;\n}\n.radio,\n.checkbox {\n  position: relative;\n  display: block;\n  margin-top: 10px;\n  margin-bottom: 10px;\n}\n.radio label,\n.checkbox label {\n  min-height: 20px;\n  padding-left: 20px;\n  margin-bottom: 0;\n  font-weight: normal;\n  cursor: pointer;\n}\n.radio input[type=\"radio\"],\n.radio-inline input[type=\"radio\"],\n.checkbox input[type=\"checkbox\"],\n.checkbox-inline input[type=\"checkbox\"] {\n  position: absolute;\n  margin-left: -20px;\n  margin-top: 4px \\9;\n}\n.radio + .radio,\n.checkbox + .checkbox {\n  margin-top: -5px;\n}\n.radio-inline,\n.checkbox-inline {\n  display: inline-block;\n  padding-left: 20px;\n  margin-bottom: 0;\n  vertical-align: middle;\n  font-weight: normal;\n  cursor: pointer;\n}\n.radio-inline + .radio-inline,\n.checkbox-inline + .checkbox-inline {\n  margin-top: 0;\n  margin-left: 10px;\n}\ninput[type=\"radio\"][disabled],\ninput[type=\"checkbox\"][disabled],\ninput[type=\"radio\"].disabled,\ninput[type=\"checkbox\"].disabled,\nfieldset[disabled] input[type=\"radio\"],\nfieldset[disabled] input[type=\"checkbox\"] {\n  cursor: not-allowed;\n}\n.radio-inline.disabled,\n.checkbox-inline.disabled,\nfieldset[disabled] .radio-inline,\nfieldset[disabled] .checkbox-inline {\n  cursor: not-allowed;\n}\n.radio.disabled label,\n.checkbox.disabled label,\nfieldset[disabled] .radio label,\nfieldset[disabled] .checkbox label {\n  cursor: not-allowed;\n}\n.form-control-static {\n  padding-top: 7px;\n  padding-bottom: 7px;\n  margin-bottom: 0;\n}\n.form-control-static.input-lg,\n.form-control-static.input-sm {\n  padding-left: 0;\n  padding-right: 0;\n}\n.input-sm,\n.form-group-sm .form-control {\n  height: 30px;\n  padding: 5px 10px;\n  font-size: 12px;\n  line-height: 1.5;\n  border-radius: 3px;\n}\nselect.input-sm,\nselect.form-group-sm .form-control {\n  height: 30px;\n  line-height: 30px;\n}\ntextarea.input-sm,\ntextarea.form-group-sm .form-control,\nselect[multiple].input-sm,\nselect[multiple].form-group-sm .form-control {\n  height: auto;\n}\n.input-lg,\n.form-group-lg .form-control {\n  height: 46px;\n  padding: 10px 16px;\n  font-size: 18px;\n  line-height: 1.33;\n  border-radius: 6px;\n}\nselect.input-lg,\nselect.form-group-lg .form-control {\n  height: 46px;\n  line-height: 46px;\n}\ntextarea.input-lg,\ntextarea.form-group-lg .form-control,\nselect[multiple].input-lg,\nselect[multiple].form-group-lg .form-control {\n  height: auto;\n}\n.has-feedback {\n  position: relative;\n}\n.has-feedback .form-control {\n  padding-right: 42.5px;\n}\n.form-control-feedback {\n  position: absolute;\n  top: 0;\n  right: 0;\n  z-index: 2;\n  display: block;\n  width: 34px;\n  height: 34px;\n  line-height: 34px;\n  text-align: center;\n  pointer-events: none;\n}\n.input-lg + .form-control-feedback {\n  width: 46px;\n  height: 46px;\n  line-height: 46px;\n}\n.input-sm + .form-control-feedback {\n  width: 30px;\n  height: 30px;\n  line-height: 30px;\n}\n.has-success .help-block,\n.has-success .control-label,\n.has-success .radio,\n.has-success .checkbox,\n.has-success .radio-inline,\n.has-success .checkbox-inline,\n.has-success.radio label,\n.has-success.checkbox label,\n.has-success.radio-inline label,\n.has-success.checkbox-inline label {\n  color: #3c763d;\n}\n.has-success .form-control {\n  border-color: #3c763d;\n  -webkit-box-shadow: inset 0 1px 1px rgba(0, 0, 0, 0.075);\n  box-shadow: inset 0 1px 1px rgba(0, 0, 0, 0.075);\n}\n.has-success .form-control:focus {\n  border-color: #2b542c;\n  -webkit-box-shadow: inset 0 1px 1px rgba(0, 0, 0, 0.075), 0 0 6px #67b168;\n  box-shadow: inset 0 1px 1px rgba(0, 0, 0, 0.075), 0 0 6px #67b168;\n}\n.has-success .input-group-addon {\n  color: #3c763d;\n  border-color: #3c763d;\n  background-color: #dff0d8;\n}\n.has-success .form-control-feedback {\n  color: #3c763d;\n}\n.has-warning .help-block,\n.has-warning .control-label,\n.has-warning .radio,\n.has-warning .checkbox,\n.has-warning .radio-inline,\n.has-warning .checkbox-inline,\n.has-warning.radio label,\n.has-warning.checkbox label,\n.has-warning.radio-inline label,\n.has-warning.checkbox-inline label {\n  color: #8a6d3b;\n}\n.has-warning .form-control {\n  border-color: #8a6d3b;\n  -webkit-box-shadow: inset 0 1px 1px rgba(0, 0, 0, 0.075);\n  box-shadow: inset 0 1px 1px rgba(0, 0, 0, 0.075);\n}\n.has-warning .form-control:focus {\n  border-color: #66512c;\n  -webkit-box-shadow: inset 0 1px 1px rgba(0, 0, 0, 0.075), 0 0 6px #c0a16b;\n  box-shadow: inset 0 1px 1px rgba(0, 0, 0, 0.075), 0 0 6px #c0a16b;\n}\n.has-warning .input-group-addon {\n  color: #8a6d3b;\n  border-color: #8a6d3b;\n  background-color: #fcf8e3;\n}\n.has-warning .form-control-feedback {\n  color: #8a6d3b;\n}\n.has-error .help-block,\n.has-error .control-label,\n.has-error .radio,\n.has-error .checkbox,\n.has-error .radio-inline,\n.has-error .checkbox-inline,\n.has-error.radio label,\n.has-error.checkbox label,\n.has-error.radio-inline label,\n.has-error.checkbox-inline label {\n  color: #a94442;\n}\n.has-error .form-control {\n  border-color: #a94442;\n  -webkit-box-shadow: inset 0 1px 1px rgba(0, 0, 0, 0.075);\n  box-shadow: inset 0 1px 1px rgba(0, 0, 0, 0.075);\n}\n.has-error .form-control:focus {\n  border-color: #843534;\n  -webkit-box-shadow: inset 0 1px 1px rgba(0, 0, 0, 0.075), 0 0 6px #ce8483;\n  box-shadow: inset 0 1px 1px rgba(0, 0, 0, 0.075), 0 0 6px #ce8483;\n}\n.has-error .input-group-addon {\n  color: #a94442;\n  border-color: #a94442;\n  background-color: #f2dede;\n}\n.has-error .form-control-feedback {\n  color: #a94442;\n}\n.has-feedback label ~ .form-control-feedback {\n  top: 25px;\n}\n.has-feedback label.sr-only ~ .form-control-feedback {\n  top: 0;\n}\n.help-block {\n  display: block;\n  margin-top: 5px;\n  margin-bottom: 10px;\n  color: #737373;\n}\n@media (min-width: 768px) {\n  .form-inline .form-group {\n    display: inline-block;\n    margin-bottom: 0;\n    vertical-align: middle;\n  }\n  .form-inline .form-control {\n    display: inline-block;\n    width: auto;\n    vertical-align: middle;\n  }\n  .form-inline .form-control-static {\n    display: inline-block;\n  }\n  .form-inline .input-group {\n    display: inline-table;\n    vertical-align: middle;\n  }\n  .form-inline .input-group .input-group-addon,\n  .form-inline .input-group .input-group-btn,\n  .form-inline .input-group .form-control {\n    width: auto;\n  }\n  .form-inline .input-group > .form-control {\n    width: 100%;\n  }\n  .form-inline .control-label {\n    margin-bottom: 0;\n    vertical-align: middle;\n  }\n  .form-inline .radio,\n  .form-inline .checkbox {\n    display: inline-block;\n    margin-top: 0;\n    margin-bottom: 0;\n    vertical-align: middle;\n  }\n  .form-inline .radio label,\n  .form-inline .checkbox label {\n    padding-left: 0;\n  }\n  .form-inline .radio input[type=\"radio\"],\n  .form-inline .checkbox input[type=\"checkbox\"] {\n    position: relative;\n    margin-left: 0;\n  }\n  .form-inline .has-feedback .form-control-feedback {\n    top: 0;\n  }\n}\n.form-horizontal .radio,\n.form-horizontal .checkbox,\n.form-horizontal .radio-inline,\n.form-horizontal .checkbox-inline {\n  margin-top: 0;\n  margin-bottom: 0;\n  padding-top: 7px;\n}\n.form-horizontal .radio,\n.form-horizontal .checkbox {\n  min-height: 27px;\n}\n.form-horizontal .form-group {\n  margin-left: -15px;\n  margin-right: -15px;\n}\n@media (min-width: 768px) {\n  .form-horizontal .control-label {\n    text-align: right;\n    margin-bottom: 0;\n    padding-top: 7px;\n  }\n}\n.form-horizontal .has-feedback .form-control-feedback {\n  right: 15px;\n}\n@media (min-width: 768px) {\n  .form-horizontal .form-group-lg .control-label {\n    padding-top: 14.3px;\n  }\n}\n@media (min-width: 768px) {\n  .form-horizontal .form-group-sm .control-label {\n    padding-top: 6px;\n  }\n}\n.btn {\n  display: inline-block;\n  margin-bottom: 0;\n  font-weight: normal;\n  text-align: center;\n  vertical-align: middle;\n  touch-action: manipulation;\n  cursor: pointer;\n  background-image: none;\n  border: 1px solid transparent;\n  white-space: nowrap;\n  padding: 6px 12px;\n  font-size: 14px;\n  line-height: 1.42857143;\n  border-radius: 4px;\n  -webkit-user-select: none;\n  -moz-user-select: none;\n  -ms-user-select: none;\n  user-select: none;\n}\n.btn:focus,\n.btn:active:focus,\n.btn.active:focus,\n.btn.focus,\n.btn:active.focus,\n.btn.active.focus {\n  outline: thin dotted;\n  outline: 5px auto -webkit-focus-ring-color;\n  outline-offset: -2px;\n}\n.btn:hover,\n.btn:focus,\n.btn.focus {\n  color: #333333;\n  text-decoration: none;\n}\n.btn:active,\n.btn.active {\n  outline: 0;\n  background-image: none;\n  -webkit-box-shadow: inset 0 3px 5px rgba(0, 0, 0, 0.125);\n  box-shadow: inset 0 3px 5px rgba(0, 0, 0, 0.125);\n}\n.btn.disabled,\n.btn[disabled],\nfieldset[disabled] .btn {\n  cursor: not-allowed;\n  pointer-events: none;\n  opacity: 0.65;\n  filter: alpha(opacity=65);\n  -webkit-box-shadow: none;\n  box-shadow: none;\n}\n.btn-default {\n  color: #333333;\n  background-color: #ffffff;\n  border-color: #cccccc;\n}\n.btn-default:hover,\n.btn-default:focus,\n.btn-default.focus,\n.btn-default:active,\n.btn-default.active,\n.open > .dropdown-toggle.btn-default {\n  color: #333333;\n  background-color: #e6e6e6;\n  border-color: #adadad;\n}\n.btn-default:active,\n.btn-default.active,\n.open > .dropdown-toggle.btn-default {\n  background-image: none;\n}\n.btn-default.disabled,\n.btn-default[disabled],\nfieldset[disabled] .btn-default,\n.btn-default.disabled:hover,\n.btn-default[disabled]:hover,\nfieldset[disabled] .btn-default:hover,\n.btn-default.disabled:focus,\n.btn-default[disabled]:focus,\nfieldset[disabled] .btn-default:focus,\n.btn-default.disabled.focus,\n.btn-default[disabled].focus,\nfieldset[disabled] .btn-default.focus,\n.btn-default.disabled:active,\n.btn-default[disabled]:active,\nfieldset[disabled] .btn-default:active,\n.btn-default.disabled.active,\n.btn-default[disabled].active,\nfieldset[disabled] .btn-default.active {\n  background-color: #ffffff;\n  border-color: #cccccc;\n}\n.btn-default .badge {\n  color: #ffffff;\n  background-color: #333333;\n}\n.btn-primary {\n  color: #ffffff;\n  background-color: #337ab7;\n  border-color: #2e6da4;\n}\n.btn-primary:hover,\n.btn-primary:focus,\n.btn-primary.focus,\n.btn-primary:active,\n.btn-primary.active,\n.open > .dropdown-toggle.btn-primary {\n  color: #ffffff;\n  background-color: #286090;\n  border-color: #204d74;\n}\n.btn-primary:active,\n.btn-primary.active,\n.open > .dropdown-toggle.btn-primary {\n  background-image: none;\n}\n.btn-primary.disabled,\n.btn-primary[disabled],\nfieldset[disabled] .btn-primary,\n.btn-primary.disabled:hover,\n.btn-primary[disabled]:hover,\nfieldset[disabled] .btn-primary:hover,\n.btn-primary.disabled:focus,\n.btn-primary[disabled]:focus,\nfieldset[disabled] .btn-primary:focus,\n.btn-primary.disabled.focus,\n.btn-primary[disabled].focus,\nfieldset[disabled] .btn-primary.focus,\n.btn-primary.disabled:active,\n.btn-primary[disabled]:active,\nfieldset[disabled] .btn-primary:active,\n.btn-primary.disabled.active,\n.btn-primary[disabled].active,\nfieldset[disabled] .btn-primary.active {\n  background-color: #337ab7;\n  border-color: #2e6da4;\n}\n.btn-primary .badge {\n  color: #337ab7;\n  background-color: #ffffff;\n}\n.btn-success {\n  color: #ffffff;\n  background-color: #5cb85c;\n  border-color: #4cae4c;\n}\n.btn-success:hover,\n.btn-success:focus,\n.btn-success.focus,\n.btn-success:active,\n.btn-success.active,\n.open > .dropdown-toggle.btn-success {\n  color: #ffffff;\n  background-color: #449d44;\n  border-color: #398439;\n}\n.btn-success:active,\n.btn-success.active,\n.open > .dropdown-toggle.btn-success {\n  background-image: none;\n}\n.btn-success.disabled,\n.btn-success[disabled],\nfieldset[disabled] .btn-success,\n.btn-success.disabled:hover,\n.btn-success[disabled]:hover,\nfieldset[disabled] .btn-success:hover,\n.btn-success.disabled:focus,\n.btn-success[disabled]:focus,\nfieldset[disabled] .btn-success:focus,\n.btn-success.disabled.focus,\n.btn-success[disabled].focus,\nfieldset[disabled] .btn-success.focus,\n.btn-success.disabled:active,\n.btn-success[disabled]:active,\nfieldset[disabled] .btn-success:active,\n.btn-success.disabled.active,\n.btn-success[disabled].active,\nfieldset[disabled] .btn-success.active {\n  background-color: #5cb85c;\n  border-color: #4cae4c;\n}\n.btn-success .badge {\n  color: #5cb85c;\n  background-color: #ffffff;\n}\n.btn-info {\n  color: #ffffff;\n  background-color: #5bc0de;\n  border-color: #46b8da;\n}\n.btn-info:hover,\n.btn-info:focus,\n.btn-info.focus,\n.btn-info:active,\n.btn-info.active,\n.open > .dropdown-toggle.btn-info {\n  color: #ffffff;\n  background-color: #31b0d5;\n  border-color: #269abc;\n}\n.btn-info:active,\n.btn-info.active,\n.open > .dropdown-toggle.btn-info {\n  background-image: none;\n}\n.btn-info.disabled,\n.btn-info[disabled],\nfieldset[disabled] .btn-info,\n.btn-info.disabled:hover,\n.btn-info[disabled]:hover,\nfieldset[disabled] .btn-info:hover,\n.btn-info.disabled:focus,\n.btn-info[disabled]:focus,\nfieldset[disabled] .btn-info:focus,\n.btn-info.disabled.focus,\n.btn-info[disabled].focus,\nfieldset[disabled] .btn-info.focus,\n.btn-info.disabled:active,\n.btn-info[disabled]:active,\nfieldset[disabled] .btn-info:active,\n.btn-info.disabled.active,\n.btn-info[disabled].active,\nfieldset[disabled] .btn-info.active {\n  background-color: #5bc0de;\n  border-color: #46b8da;\n}\n.btn-info .badge {\n  color: #5bc0de;\n  background-color: #ffffff;\n}\n.btn-warning {\n  color: #ffffff;\n  background-color: #f0ad4e;\n  border-color: #eea236;\n}\n.btn-warning:hover,\n.btn-warning:focus,\n.btn-warning.focus,\n.btn-warning:active,\n.btn-warning.active,\n.open > .dropdown-toggle.btn-warning {\n  color: #ffffff;\n  background-color: #ec971f;\n  border-color: #d58512;\n}\n.btn-warning:active,\n.btn-warning.active,\n.open > .dropdown-toggle.btn-warning {\n  background-image: none;\n}\n.btn-warning.disabled,\n.btn-warning[disabled],\nfieldset[disabled] .btn-warning,\n.btn-warning.disabled:hover,\n.btn-warning[disabled]:hover,\nfieldset[disabled] .btn-warning:hover,\n.btn-warning.disabled:focus,\n.btn-warning[disabled]:focus,\nfieldset[disabled] .btn-warning:focus,\n.btn-warning.disabled.focus,\n.btn-warning[disabled].focus,\nfieldset[disabled] .btn-warning.focus,\n.btn-warning.disabled:active,\n.btn-warning[disabled]:active,\nfieldset[disabled] .btn-warning:active,\n.btn-warning.disabled.active,\n.btn-warning[disabled].active,\nfieldset[disabled] .btn-warning.active {\n  background-color: #f0ad4e;\n  border-color: #eea236;\n}\n.btn-warning .badge {\n  color: #f0ad4e;\n  background-color: #ffffff;\n}\n.btn-danger {\n  color: #ffffff;\n  background-color: #d9534f;\n  border-color: #d43f3a;\n}\n.btn-danger:hover,\n.btn-danger:focus,\n.btn-danger.focus,\n.btn-danger:active,\n.btn-danger.active,\n.open > .dropdown-toggle.btn-danger {\n  color: #ffffff;\n  background-color: #c9302c;\n  border-color: #ac2925;\n}\n.btn-danger:active,\n.btn-danger.active,\n.open > .dropdown-toggle.btn-danger {\n  background-image: none;\n}\n.btn-danger.disabled,\n.btn-danger[disabled],\nfieldset[disabled] .btn-danger,\n.btn-danger.disabled:hover,\n.btn-danger[disabled]:hover,\nfieldset[disabled] .btn-danger:hover,\n.btn-danger.disabled:focus,\n.btn-danger[disabled]:focus,\nfieldset[disabled] .btn-danger:focus,\n.btn-danger.disabled.focus,\n.btn-danger[disabled].focus,\nfieldset[disabled] .btn-danger.focus,\n.btn-danger.disabled:active,\n.btn-danger[disabled]:active,\nfieldset[disabled] .btn-danger:active,\n.btn-danger.disabled.active,\n.btn-danger[disabled].active,\nfieldset[disabled] .btn-danger.active {\n  background-color: #d9534f;\n  border-color: #d43f3a;\n}\n.btn-danger .badge {\n  color: #d9534f;\n  background-color: #ffffff;\n}\n.btn-link {\n  color: #337ab7;\n  font-weight: normal;\n  border-radius: 0;\n}\n.btn-link,\n.btn-link:active,\n.btn-link.active,\n.btn-link[disabled],\nfieldset[disabled] .btn-link {\n  background-color: transparent;\n  -webkit-box-shadow: none;\n  box-shadow: none;\n}\n.btn-link,\n.btn-link:hover,\n.btn-link:focus,\n.btn-link:active {\n  border-color: transparent;\n}\n.btn-link:hover,\n.btn-link:focus {\n  color: #23527c;\n  text-decoration: underline;\n  background-color: transparent;\n}\n.btn-link[disabled]:hover,\nfieldset[disabled] .btn-link:hover,\n.btn-link[disabled]:focus,\nfieldset[disabled] .btn-link:focus {\n  color: #777777;\n  text-decoration: none;\n}\n.btn-lg,\n.btn-group-lg > .btn {\n  padding: 10px 16px;\n  font-size: 18px;\n  line-height: 1.33;\n  border-radius: 6px;\n}\n.btn-sm,\n.btn-group-sm > .btn {\n  padding: 5px 10px;\n  font-size: 12px;\n  line-height: 1.5;\n  border-radius: 3px;\n}\n.btn-xs,\n.btn-group-xs > .btn {\n  padding: 1px 5px;\n  font-size: 12px;\n  line-height: 1.5;\n  border-radius: 3px;\n}\n.btn-block {\n  display: block;\n  width: 100%;\n}\n.btn-block + .btn-block {\n  margin-top: 5px;\n}\ninput[type=\"submit\"].btn-block,\ninput[type=\"reset\"].btn-block,\ninput[type=\"button\"].btn-block {\n  width: 100%;\n}\n.fade {\n  opacity: 0;\n  -webkit-transition: opacity 0.15s linear;\n  -o-transition: opacity 0.15s linear;\n  transition: opacity 0.15s linear;\n}\n.fade.in {\n  opacity: 1;\n}\n.collapse {\n  display: none;\n  visibility: hidden;\n}\n.collapse.in {\n  display: block;\n  visibility: visible;\n}\ntr.collapse.in {\n  display: table-row;\n}\ntbody.collapse.in {\n  display: table-row-group;\n}\n.collapsing {\n  position: relative;\n  height: 0;\n  overflow: hidden;\n  -webkit-transition-property: height, visibility;\n  transition-property: height, visibility;\n  -webkit-transition-duration: 0.35s;\n  transition-duration: 0.35s;\n  -webkit-transition-timing-function: ease;\n  transition-timing-function: ease;\n}\n.caret {\n  display: inline-block;\n  width: 0;\n  height: 0;\n  margin-left: 2px;\n  vertical-align: middle;\n  border-top: 4px solid;\n  border-right: 4px solid transparent;\n  border-left: 4px solid transparent;\n}\n.dropdown {\n  position: relative;\n}\n.dropdown-toggle:focus {\n  outline: 0;\n}\n.dropdown-menu {\n  position: absolute;\n  top: 100%;\n  left: 0;\n  z-index: 1000;\n  display: none;\n  float: left;\n  min-width: 160px;\n  padding: 5px 0;\n  margin: 2px 0 0;\n  list-style: none;\n  font-size: 14px;\n  text-align: left;\n  background-color: #ffffff;\n  border: 1px solid #cccccc;\n  border: 1px solid rgba(0, 0, 0, 0.15);\n  border-radius: 4px;\n  -webkit-box-shadow: 0 6px 12px rgba(0, 0, 0, 0.175);\n  box-shadow: 0 6px 12px rgba(0, 0, 0, 0.175);\n  background-clip: padding-box;\n}\n.dropdown-menu.pull-right {\n  right: 0;\n  left: auto;\n}\n.dropdown-menu .divider {\n  height: 1px;\n  margin: 9px 0;\n  overflow: hidden;\n  background-color: #e5e5e5;\n}\n.dropdown-menu > li > a {\n  display: block;\n  padding: 3px 20px;\n  clear: both;\n  font-weight: normal;\n  line-height: 1.42857143;\n  color: #333333;\n  white-space: nowrap;\n}\n.dropdown-menu > li > a:hover,\n.dropdown-menu > li > a:focus {\n  text-decoration: none;\n  color: #262626;\n  background-color: #f5f5f5;\n}\n.dropdown-menu > .active > a,\n.dropdown-menu > .active > a:hover,\n.dropdown-menu > .active > a:focus {\n  color: #ffffff;\n  text-decoration: none;\n  outline: 0;\n  background-color: #337ab7;\n}\n.dropdown-menu > .disabled > a,\n.dropdown-menu > .disabled > a:hover,\n.dropdown-menu > .disabled > a:focus {\n  color: #777777;\n}\n.dropdown-menu > .disabled > a:hover,\n.dropdown-menu > .disabled > a:focus {\n  text-decoration: none;\n  background-color: transparent;\n  background-image: none;\n  filter: progid:DXImageTransform.Microsoft.gradient(enabled = false);\n  cursor: not-allowed;\n}\n.open > .dropdown-menu {\n  display: block;\n}\n.open > a {\n  outline: 0;\n}\n.dropdown-menu-right {\n  left: auto;\n  right: 0;\n}\n.dropdown-menu-left {\n  left: 0;\n  right: auto;\n}\n.dropdown-header {\n  display: block;\n  padding: 3px 20px;\n  font-size: 12px;\n  line-height: 1.42857143;\n  color: #777777;\n  white-space: nowrap;\n}\n.dropdown-backdrop {\n  position: fixed;\n  left: 0;\n  right: 0;\n  bottom: 0;\n  top: 0;\n  z-index: 990;\n}\n.pull-right > .dropdown-menu {\n  right: 0;\n  left: auto;\n}\n.dropup .caret,\n.navbar-fixed-bottom .dropdown .caret {\n  border-top: 0;\n  border-bottom: 4px solid;\n  content: \"\";\n}\n.dropup .dropdown-menu,\n.navbar-fixed-bottom .dropdown .dropdown-menu {\n  top: auto;\n  bottom: 100%;\n  margin-bottom: 1px;\n}\n@media (min-width: 768px) {\n  .navbar-right .dropdown-menu {\n    left: auto;\n    right: 0;\n  }\n  .navbar-right .dropdown-menu-left {\n    left: 0;\n    right: auto;\n  }\n}\n.btn-group,\n.btn-group-vertical {\n  position: relative;\n  display: inline-block;\n  vertical-align: middle;\n}\n.btn-group > .btn,\n.btn-group-vertical > .btn {\n  position: relative;\n  float: left;\n}\n.btn-group > .btn:hover,\n.btn-group-vertical > .btn:hover,\n.btn-group > .btn:focus,\n.btn-group-vertical > .btn:focus,\n.btn-group > .btn:active,\n.btn-group-vertical > .btn:active,\n.btn-group > .btn.active,\n.btn-group-vertical > .btn.active {\n  z-index: 2;\n}\n.btn-group .btn + .btn,\n.btn-group .btn + .btn-group,\n.btn-group .btn-group + .btn,\n.btn-group .btn-group + .btn-group {\n  margin-left: -1px;\n}\n.btn-toolbar {\n  margin-left: -5px;\n}\n.btn-toolbar .btn-group,\n.btn-toolbar .input-group {\n  float: left;\n}\n.btn-toolbar > .btn,\n.btn-toolbar > .btn-group,\n.btn-toolbar > .input-group {\n  margin-left: 5px;\n}\n.btn-group > .btn:not(:first-child):not(:last-child):not(.dropdown-toggle) {\n  border-radius: 0;\n}\n.btn-group > .btn:first-child {\n  margin-left: 0;\n}\n.btn-group > .btn:first-child:not(:last-child):not(.dropdown-toggle) {\n  border-bottom-right-radius: 0;\n  border-top-right-radius: 0;\n}\n.btn-group > .btn:last-child:not(:first-child),\n.btn-group > .dropdown-toggle:not(:first-child) {\n  border-bottom-left-radius: 0;\n  border-top-left-radius: 0;\n}\n.btn-group > .btn-group {\n  float: left;\n}\n.btn-group > .btn-group:not(:first-child):not(:last-child) > .btn {\n  border-radius: 0;\n}\n.btn-group > .btn-group:first-child > .btn:last-child,\n.btn-group > .btn-group:first-child > .dropdown-toggle {\n  border-bottom-right-radius: 0;\n  border-top-right-radius: 0;\n}\n.btn-group > .btn-group:last-child > .btn:first-child {\n  border-bottom-left-radius: 0;\n  border-top-left-radius: 0;\n}\n.btn-group .dropdown-toggle:active,\n.btn-group.open .dropdown-toggle {\n  outline: 0;\n}\n.btn-group > .btn + .dropdown-toggle {\n  padding-left: 8px;\n  padding-right: 8px;\n}\n.btn-group > .btn-lg + .dropdown-toggle {\n  padding-left: 12px;\n  padding-right: 12px;\n}\n.btn-group.open .dropdown-toggle {\n  -webkit-box-shadow: inset 0 3px 5px rgba(0, 0, 0, 0.125);\n  box-shadow: inset 0 3px 5px rgba(0, 0, 0, 0.125);\n}\n.btn-group.open .dropdown-toggle.btn-link {\n  -webkit-box-shadow: none;\n  box-shadow: none;\n}\n.btn .caret {\n  margin-left: 0;\n}\n.btn-lg .caret {\n  border-width: 5px 5px 0;\n  border-bottom-width: 0;\n}\n.dropup .btn-lg .caret {\n  border-width: 0 5px 5px;\n}\n.btn-group-vertical > .btn,\n.btn-group-vertical > .btn-group,\n.btn-group-vertical > .btn-group > .btn {\n  display: block;\n  float: none;\n  width: 100%;\n  max-width: 100%;\n}\n.btn-group-vertical > .btn-group > .btn {\n  float: none;\n}\n.btn-group-vertical > .btn + .btn,\n.btn-group-vertical > .btn + .btn-group,\n.btn-group-vertical > .btn-group + .btn,\n.btn-group-vertical > .btn-group + .btn-group {\n  margin-top: -1px;\n  margin-left: 0;\n}\n.btn-group-vertical > .btn:not(:first-child):not(:last-child) {\n  border-radius: 0;\n}\n.btn-group-vertical > .btn:first-child:not(:last-child) {\n  border-top-right-radius: 4px;\n  border-bottom-right-radius: 0;\n  border-bottom-left-radius: 0;\n}\n.btn-group-vertical > .btn:last-child:not(:first-child) {\n  border-bottom-left-radius: 4px;\n  border-top-right-radius: 0;\n  border-top-left-radius: 0;\n}\n.btn-group-vertical > .btn-group:not(:first-child):not(:last-child) > .btn {\n  border-radius: 0;\n}\n.btn-group-vertical > .btn-group:first-child:not(:last-child) > .btn:last-child,\n.btn-group-vertical > .btn-group:first-child:not(:last-child) > .dropdown-toggle {\n  border-bottom-right-radius: 0;\n  border-bottom-left-radius: 0;\n}\n.btn-group-vertical > .btn-group:last-child:not(:first-child) > .btn:first-child {\n  border-top-right-radius: 0;\n  border-top-left-radius: 0;\n}\n.btn-group-justified {\n  display: table;\n  width: 100%;\n  table-layout: fixed;\n  border-collapse: separate;\n}\n.btn-group-justified > .btn,\n.btn-group-justified > .btn-group {\n  float: none;\n  display: table-cell;\n  width: 1%;\n}\n.btn-group-justified > .btn-group .btn {\n  width: 100%;\n}\n.btn-group-justified > .btn-group .dropdown-menu {\n  left: auto;\n}\n[data-toggle=\"buttons\"] > .btn input[type=\"radio\"],\n[data-toggle=\"buttons\"] > .btn-group > .btn input[type=\"radio\"],\n[data-toggle=\"buttons\"] > .btn input[type=\"checkbox\"],\n[data-toggle=\"buttons\"] > .btn-group > .btn input[type=\"checkbox\"] {\n  position: absolute;\n  clip: rect(0, 0, 0, 0);\n  pointer-events: none;\n}\n.input-group {\n  position: relative;\n  display: table;\n  border-collapse: separate;\n}\n.input-group[class*=\"col-\"] {\n  float: none;\n  padding-left: 0;\n  padding-right: 0;\n}\n.input-group .form-control {\n  position: relative;\n  z-index: 2;\n  float: left;\n  width: 100%;\n  margin-bottom: 0;\n}\n.input-group-lg > .form-control,\n.input-group-lg > .input-group-addon,\n.input-group-lg > .input-group-btn > .btn {\n  height: 46px;\n  padding: 10px 16px;\n  font-size: 18px;\n  line-height: 1.33;\n  border-radius: 6px;\n}\nselect.input-group-lg > .form-control,\nselect.input-group-lg > .input-group-addon,\nselect.input-group-lg > .input-group-btn > .btn {\n  height: 46px;\n  line-height: 46px;\n}\ntextarea.input-group-lg > .form-control,\ntextarea.input-group-lg > .input-group-addon,\ntextarea.input-group-lg > .input-group-btn > .btn,\nselect[multiple].input-group-lg > .form-control,\nselect[multiple].input-group-lg > .input-group-addon,\nselect[multiple].input-group-lg > .input-group-btn > .btn {\n  height: auto;\n}\n.input-group-sm > .form-control,\n.input-group-sm > .input-group-addon,\n.input-group-sm > .input-group-btn > .btn {\n  height: 30px;\n  padding: 5px 10px;\n  font-size: 12px;\n  line-height: 1.5;\n  border-radius: 3px;\n}\nselect.input-group-sm > .form-control,\nselect.input-group-sm > .input-group-addon,\nselect.input-group-sm > .input-group-btn > .btn {\n  height: 30px;\n  line-height: 30px;\n}\ntextarea.input-group-sm > .form-control,\ntextarea.input-group-sm > .input-group-addon,\ntextarea.input-group-sm > .input-group-btn > .btn,\nselect[multiple].input-group-sm > .form-control,\nselect[multiple].input-group-sm > .input-group-addon,\nselect[multiple].input-group-sm > .input-group-btn > .btn {\n  height: auto;\n}\n.input-group-addon,\n.input-group-btn,\n.input-group .form-control {\n  display: table-cell;\n}\n.input-group-addon:not(:first-child):not(:last-child),\n.input-group-btn:not(:first-child):not(:last-child),\n.input-group .form-control:not(:first-child):not(:last-child) {\n  border-radius: 0;\n}\n.input-group-addon,\n.input-group-btn {\n  width: 1%;\n  white-space: nowrap;\n  vertical-align: middle;\n}\n.input-group-addon {\n  padding: 6px 12px;\n  font-size: 14px;\n  font-weight: normal;\n  line-height: 1;\n  color: #555555;\n  text-align: center;\n  background-color: #eeeeee;\n  border: 1px solid #cccccc;\n  border-radius: 4px;\n}\n.input-group-addon.input-sm {\n  padding: 5px 10px;\n  font-size: 12px;\n  border-radius: 3px;\n}\n.input-group-addon.input-lg {\n  padding: 10px 16px;\n  font-size: 18px;\n  border-radius: 6px;\n}\n.input-group-addon input[type=\"radio\"],\n.input-group-addon input[type=\"checkbox\"] {\n  margin-top: 0;\n}\n.input-group .form-control:first-child,\n.input-group-addon:first-child,\n.input-group-btn:first-child > .btn,\n.input-group-btn:first-child > .btn-group > .btn,\n.input-group-btn:first-child > .dropdown-toggle,\n.input-group-btn:last-child > .btn:not(:last-child):not(.dropdown-toggle),\n.input-group-btn:last-child > .btn-group:not(:last-child) > .btn {\n  border-bottom-right-radius: 0;\n  border-top-right-radius: 0;\n}\n.input-group-addon:first-child {\n  border-right: 0;\n}\n.input-group .form-control:last-child,\n.input-group-addon:last-child,\n.input-group-btn:last-child > .btn,\n.input-group-btn:last-child > .btn-group > .btn,\n.input-group-btn:last-child > .dropdown-toggle,\n.input-group-btn:first-child > .btn:not(:first-child),\n.input-group-btn:first-child > .btn-group:not(:first-child) > .btn {\n  border-bottom-left-radius: 0;\n  border-top-left-radius: 0;\n}\n.input-group-addon:last-child {\n  border-left: 0;\n}\n.input-group-btn {\n  position: relative;\n  font-size: 0;\n  white-space: nowrap;\n}\n.input-group-btn > .btn {\n  position: relative;\n}\n.input-group-btn > .btn + .btn {\n  margin-left: -1px;\n}\n.input-group-btn > .btn:hover,\n.input-group-btn > .btn:focus,\n.input-group-btn > .btn:active {\n  z-index: 2;\n}\n.input-group-btn:first-child > .btn,\n.input-group-btn:first-child > .btn-group {\n  margin-right: -1px;\n}\n.input-group-btn:last-child > .btn,\n.input-group-btn:last-child > .btn-group {\n  margin-left: -1px;\n}\n.nav {\n  margin-bottom: 0;\n  padding-left: 0;\n  list-style: none;\n}\n.nav > li {\n  position: relative;\n  display: block;\n}\n.nav > li > a {\n  position: relative;\n  display: block;\n  padding: 10px 15px;\n}\n.nav > li > a:hover,\n.nav > li > a:focus {\n  text-decoration: none;\n  background-color: #eeeeee;\n}\n.nav > li.disabled > a {\n  color: #777777;\n}\n.nav > li.disabled > a:hover,\n.nav > li.disabled > a:focus {\n  color: #777777;\n  text-decoration: none;\n  background-color: transparent;\n  cursor: not-allowed;\n}\n.nav .open > a,\n.nav .open > a:hover,\n.nav .open > a:focus {\n  background-color: #eeeeee;\n  border-color: #337ab7;\n}\n.nav .nav-divider {\n  height: 1px;\n  margin: 9px 0;\n  overflow: hidden;\n  background-color: #e5e5e5;\n}\n.nav > li > a > img {\n  max-width: none;\n}\n.nav-tabs {\n  border-bottom: 1px solid #dddddd;\n}\n.nav-tabs > li {\n  float: left;\n  margin-bottom: -1px;\n}\n.nav-tabs > li > a {\n  margin-right: 2px;\n  line-height: 1.42857143;\n  border: 1px solid transparent;\n  border-radius: 4px 4px 0 0;\n}\n.nav-tabs > li > a:hover {\n  border-color: #eeeeee #eeeeee #dddddd;\n}\n.nav-tabs > li.active > a,\n.nav-tabs > li.active > a:hover,\n.nav-tabs > li.active > a:focus {\n  color: #555555;\n  background-color: #ffffff;\n  border: 1px solid #dddddd;\n  border-bottom-color: transparent;\n  cursor: default;\n}\n.nav-tabs.nav-justified {\n  width: 100%;\n  border-bottom: 0;\n}\n.nav-tabs.nav-justified > li {\n  float: none;\n}\n.nav-tabs.nav-justified > li > a {\n  text-align: center;\n  margin-bottom: 5px;\n}\n.nav-tabs.nav-justified > .dropdown .dropdown-menu {\n  top: auto;\n  left: auto;\n}\n@media (min-width: 768px) {\n  .nav-tabs.nav-justified > li {\n    display: table-cell;\n    width: 1%;\n  }\n  .nav-tabs.nav-justified > li > a {\n    margin-bottom: 0;\n  }\n}\n.nav-tabs.nav-justified > li > a {\n  margin-right: 0;\n  border-radius: 4px;\n}\n.nav-tabs.nav-justified > .active > a,\n.nav-tabs.nav-justified > .active > a:hover,\n.nav-tabs.nav-justified > .active > a:focus {\n  border: 1px solid #dddddd;\n}\n@media (min-width: 768px) {\n  .nav-tabs.nav-justified > li > a {\n    border-bottom: 1px solid #dddddd;\n    border-radius: 4px 4px 0 0;\n  }\n  .nav-tabs.nav-justified > .active > a,\n  .nav-tabs.nav-justified > .active > a:hover,\n  .nav-tabs.nav-justified > .active > a:focus {\n    border-bottom-color: #ffffff;\n  }\n}\n.nav-pills > li {\n  float: left;\n}\n.nav-pills > li > a {\n  border-radius: 4px;\n}\n.nav-pills > li + li {\n  margin-left: 2px;\n}\n.nav-pills > li.active > a,\n.nav-pills > li.active > a:hover,\n.nav-pills > li.active > a:focus {\n  color: #ffffff;\n  background-color: #337ab7;\n}\n.nav-stacked > li {\n  float: none;\n}\n.nav-stacked > li + li {\n  margin-top: 2px;\n  margin-left: 0;\n}\n.nav-justified {\n  width: 100%;\n}\n.nav-justified > li {\n  float: none;\n}\n.nav-justified > li > a {\n  text-align: center;\n  margin-bottom: 5px;\n}\n.nav-justified > .dropdown .dropdown-menu {\n  top: auto;\n  left: auto;\n}\n@media (min-width: 768px) {\n  .nav-justified > li {\n    display: table-cell;\n    width: 1%;\n  }\n  .nav-justified > li > a {\n    margin-bottom: 0;\n  }\n}\n.nav-tabs-justified {\n  border-bottom: 0;\n}\n.nav-tabs-justified > li > a {\n  margin-right: 0;\n  border-radius: 4px;\n}\n.nav-tabs-justified > .active > a,\n.nav-tabs-justified > .active > a:hover,\n.nav-tabs-justified > .active > a:focus {\n  border: 1px solid #dddddd;\n}\n@media (min-width: 768px) {\n  .nav-tabs-justified > li > a {\n    border-bottom: 1px solid #dddddd;\n    border-radius: 4px 4px 0 0;\n  }\n  .nav-tabs-justified > .active > a,\n  .nav-tabs-justified > .active > a:hover,\n  .nav-tabs-justified > .active > a:focus {\n    border-bottom-color: #ffffff;\n  }\n}\n.tab-content > .tab-pane {\n  display: none;\n  visibility: hidden;\n}\n.tab-content > .active {\n  display: block;\n  visibility: visible;\n}\n.nav-tabs .dropdown-menu {\n  margin-top: -1px;\n  border-top-right-radius: 0;\n  border-top-left-radius: 0;\n}\n.navbar {\n  position: relative;\n  min-height: 50px;\n  margin-bottom: 20px;\n  border: 1px solid transparent;\n}\n@media (min-width: 768px) {\n  .navbar {\n    border-radius: 4px;\n  }\n}\n@media (min-width: 768px) {\n  .navbar-header {\n    float: left;\n  }\n}\n.navbar-collapse {\n  overflow-x: visible;\n  padding-right: 15px;\n  padding-left: 15px;\n  border-top: 1px solid transparent;\n  box-shadow: inset 0 1px 0 rgba(255, 255, 255, 0.1);\n  -webkit-overflow-scrolling: touch;\n}\n.navbar-collapse.in {\n  overflow-y: auto;\n}\n@media (min-width: 768px) {\n  .navbar-collapse {\n    width: auto;\n    border-top: 0;\n    box-shadow: none;\n  }\n  .navbar-collapse.collapse {\n    display: block !important;\n    visibility: visible !important;\n    height: auto !important;\n    padding-bottom: 0;\n    overflow: visible !important;\n  }\n  .navbar-collapse.in {\n    overflow-y: visible;\n  }\n  .navbar-fixed-top .navbar-collapse,\n  .navbar-static-top .navbar-collapse,\n  .navbar-fixed-bottom .navbar-collapse {\n    padding-left: 0;\n    padding-right: 0;\n  }\n}\n.navbar-fixed-top .navbar-collapse,\n.navbar-fixed-bottom .navbar-collapse {\n  max-height: 340px;\n}\n@media (max-device-width: 480px) and (orientation: landscape) {\n  .navbar-fixed-top .navbar-collapse,\n  .navbar-fixed-bottom .navbar-collapse {\n    max-height: 200px;\n  }\n}\n.container > .navbar-header,\n.container-fluid > .navbar-header,\n.container > .navbar-collapse,\n.container-fluid > .navbar-collapse {\n  margin-right: -15px;\n  margin-left: -15px;\n}\n@media (min-width: 768px) {\n  .container > .navbar-header,\n  .container-fluid > .navbar-header,\n  .container > .navbar-collapse,\n  .container-fluid > .navbar-collapse {\n    margin-right: 0;\n    margin-left: 0;\n  }\n}\n.navbar-static-top {\n  z-index: 1000;\n  border-width: 0 0 1px;\n}\n@media (min-width: 768px) {\n  .navbar-static-top {\n    border-radius: 0;\n  }\n}\n.navbar-fixed-top,\n.navbar-fixed-bottom {\n  position: fixed;\n  right: 0;\n  left: 0;\n  z-index: 1030;\n}\n@media (min-width: 768px) {\n  .navbar-fixed-top,\n  .navbar-fixed-bottom {\n    border-radius: 0;\n  }\n}\n.navbar-fixed-top {\n  top: 0;\n  border-width: 0 0 1px;\n}\n.navbar-fixed-bottom {\n  bottom: 0;\n  margin-bottom: 0;\n  border-width: 1px 0 0;\n}\n.navbar-brand {\n  float: left;\n  padding: 15px 15px;\n  font-size: 18px;\n  line-height: 20px;\n  height: 50px;\n}\n.navbar-brand:hover,\n.navbar-brand:focus {\n  text-decoration: none;\n}\n.navbar-brand > img {\n  display: block;\n}\n@media (min-width: 768px) {\n  .navbar > .container .navbar-brand,\n  .navbar > .container-fluid .navbar-brand {\n    margin-left: -15px;\n  }\n}\n.navbar-toggle {\n  position: relative;\n  float: right;\n  margin-right: 15px;\n  padding: 9px 10px;\n  margin-top: 8px;\n  margin-bottom: 8px;\n  background-color: transparent;\n  background-image: none;\n  border: 1px solid transparent;\n  border-radius: 4px;\n}\n.navbar-toggle:focus {\n  outline: 0;\n}\n.navbar-toggle .icon-bar {\n  display: block;\n  width: 22px;\n  height: 2px;\n  border-radius: 1px;\n}\n.navbar-toggle .icon-bar + .icon-bar {\n  margin-top: 4px;\n}\n@media (min-width: 768px) {\n  .navbar-toggle {\n    display: none;\n  }\n}\n.navbar-nav {\n  margin: 7.5px -15px;\n}\n.navbar-nav > li > a {\n  padding-top: 10px;\n  padding-bottom: 10px;\n  line-height: 20px;\n}\n@media (max-width: 767px) {\n  .navbar-nav .open .dropdown-menu {\n    position: static;\n    float: none;\n    width: auto;\n    margin-top: 0;\n    background-color: transparent;\n    border: 0;\n    box-shadow: none;\n  }\n  .navbar-nav .open .dropdown-menu > li > a,\n  .navbar-nav .open .dropdown-menu .dropdown-header {\n    padding: 5px 15px 5px 25px;\n  }\n  .navbar-nav .open .dropdown-menu > li > a {\n    line-height: 20px;\n  }\n  .navbar-nav .open .dropdown-menu > li > a:hover,\n  .navbar-nav .open .dropdown-menu > li > a:focus {\n    background-image: none;\n  }\n}\n@media (min-width: 768px) {\n  .navbar-nav {\n    float: left;\n    margin: 0;\n  }\n  .navbar-nav > li {\n    float: left;\n  }\n  .navbar-nav > li > a {\n    padding-top: 15px;\n    padding-bottom: 15px;\n  }\n}\n.navbar-form {\n  margin-left: -15px;\n  margin-right: -15px;\n  padding: 10px 15px;\n  border-top: 1px solid transparent;\n  border-bottom: 1px solid transparent;\n  -webkit-box-shadow: inset 0 1px 0 rgba(255, 255, 255, 0.1), 0 1px 0 rgba(255, 255, 255, 0.1);\n  box-shadow: inset 0 1px 0 rgba(255, 255, 255, 0.1), 0 1px 0 rgba(255, 255, 255, 0.1);\n  margin-top: 8px;\n  margin-bottom: 8px;\n}\n@media (min-width: 768px) {\n  .navbar-form .form-group {\n    display: inline-block;\n    margin-bottom: 0;\n    vertical-align: middle;\n  }\n  .navbar-form .form-control {\n    display: inline-block;\n    width: auto;\n    vertical-align: middle;\n  }\n  .navbar-form .form-control-static {\n    display: inline-block;\n  }\n  .navbar-form .input-group {\n    display: inline-table;\n    vertical-align: middle;\n  }\n  .navbar-form .input-group .input-group-addon,\n  .navbar-form .input-group .input-group-btn,\n  .navbar-form .input-group .form-control {\n    width: auto;\n  }\n  .navbar-form .input-group > .form-control {\n    width: 100%;\n  }\n  .navbar-form .control-label {\n    margin-bottom: 0;\n    vertical-align: middle;\n  }\n  .navbar-form .radio,\n  .navbar-form .checkbox {\n    display: inline-block;\n    margin-top: 0;\n    margin-bottom: 0;\n    vertical-align: middle;\n  }\n  .navbar-form .radio label,\n  .navbar-form .checkbox label {\n    padding-left: 0;\n  }\n  .navbar-form .radio input[type=\"radio\"],\n  .navbar-form .checkbox input[type=\"checkbox\"] {\n    position: relative;\n    margin-left: 0;\n  }\n  .navbar-form .has-feedback .form-control-feedback {\n    top: 0;\n  }\n}\n@media (max-width: 767px) {\n  .navbar-form .form-group {\n    margin-bottom: 5px;\n  }\n  .navbar-form .form-group:last-child {\n    margin-bottom: 0;\n  }\n}\n@media (min-width: 768px) {\n  .navbar-form {\n    width: auto;\n    border: 0;\n    margin-left: 0;\n    margin-right: 0;\n    padding-top: 0;\n    padding-bottom: 0;\n    -webkit-box-shadow: none;\n    box-shadow: none;\n  }\n}\n.navbar-nav > li > .dropdown-menu {\n  margin-top: 0;\n  border-top-right-radius: 0;\n  border-top-left-radius: 0;\n}\n.navbar-fixed-bottom .navbar-nav > li > .dropdown-menu {\n  border-top-right-radius: 4px;\n  border-top-left-radius: 4px;\n  border-bottom-right-radius: 0;\n  border-bottom-left-radius: 0;\n}\n.navbar-btn {\n  margin-top: 8px;\n  margin-bottom: 8px;\n}\n.navbar-btn.btn-sm {\n  margin-top: 10px;\n  margin-bottom: 10px;\n}\n.navbar-btn.btn-xs {\n  margin-top: 14px;\n  margin-bottom: 14px;\n}\n.navbar-text {\n  margin-top: 15px;\n  margin-bottom: 15px;\n}\n@media (min-width: 768px) {\n  .navbar-text {\n    float: left;\n    margin-left: 15px;\n    margin-right: 15px;\n  }\n}\n@media (min-width: 768px) {\n  .navbar-left {\n    float: left !important;\n  }\n  .navbar-right {\n    float: right !important;\n    margin-right: -15px;\n  }\n  .navbar-right ~ .navbar-right {\n    margin-right: 0;\n  }\n}\n.navbar-default {\n  background-color: #f8f8f8;\n  border-color: #e7e7e7;\n}\n.navbar-default .navbar-brand {\n  color: #777777;\n}\n.navbar-default .navbar-brand:hover,\n.navbar-default .navbar-brand:focus {\n  color: #5e5e5e;\n  background-color: transparent;\n}\n.navbar-default .navbar-text {\n  color: #777777;\n}\n.navbar-default .navbar-nav > li > a {\n  color: #777777;\n}\n.navbar-default .navbar-nav > li > a:hover,\n.navbar-default .navbar-nav > li > a:focus {\n  color: #333333;\n  background-color: transparent;\n}\n.navbar-default .navbar-nav > .active > a,\n.navbar-default .navbar-nav > .active > a:hover,\n.navbar-default .navbar-nav > .active > a:focus {\n  color: #555555;\n  background-color: #e7e7e7;\n}\n.navbar-default .navbar-nav > .disabled > a,\n.navbar-default .navbar-nav > .disabled > a:hover,\n.navbar-default .navbar-nav > .disabled > a:focus {\n  color: #cccccc;\n  background-color: transparent;\n}\n.navbar-default .navbar-toggle {\n  border-color: #dddddd;\n}\n.navbar-default .navbar-toggle:hover,\n.navbar-default .navbar-toggle:focus {\n  background-color: #dddddd;\n}\n.navbar-default .navbar-toggle .icon-bar {\n  background-color: #888888;\n}\n.navbar-default .navbar-collapse,\n.navbar-default .navbar-form {\n  border-color: #e7e7e7;\n}\n.navbar-default .navbar-nav > .open > a,\n.navbar-default .navbar-nav > .open > a:hover,\n.navbar-default .navbar-nav > .open > a:focus {\n  background-color: #e7e7e7;\n  color: #555555;\n}\n@media (max-width: 767px) {\n  .navbar-default .navbar-nav .open .dropdown-menu > li > a {\n    color: #777777;\n  }\n  .navbar-default .navbar-nav .open .dropdown-menu > li > a:hover,\n  .navbar-default .navbar-nav .open .dropdown-menu > li > a:focus {\n    color: #333333;\n    background-color: transparent;\n  }\n  .navbar-default .navbar-nav .open .dropdown-menu > .active > a,\n  .navbar-default .navbar-nav .open .dropdown-menu > .active > a:hover,\n  .navbar-default .navbar-nav .open .dropdown-menu > .active > a:focus {\n    color: #555555;\n    background-color: #e7e7e7;\n  }\n  .navbar-default .navbar-nav .open .dropdown-menu > .disabled > a,\n  .navbar-default .navbar-nav .open .dropdown-menu > .disabled > a:hover,\n  .navbar-default .navbar-nav .open .dropdown-menu > .disabled > a:focus {\n    color: #cccccc;\n    background-color: transparent;\n  }\n}\n.navbar-default .navbar-link {\n  color: #777777;\n}\n.navbar-default .navbar-link:hover {\n  color: #333333;\n}\n.navbar-default .btn-link {\n  color: #777777;\n}\n.navbar-default .btn-link:hover,\n.navbar-default .btn-link:focus {\n  color: #333333;\n}\n.navbar-default .btn-link[disabled]:hover,\nfieldset[disabled] .navbar-default .btn-link:hover,\n.navbar-default .btn-link[disabled]:focus,\nfieldset[disabled] .navbar-default .btn-link:focus {\n  color: #cccccc;\n}\n.navbar-inverse {\n  background-color: #222222;\n  border-color: #080808;\n}\n.navbar-inverse .navbar-brand {\n  color: #9d9d9d;\n}\n.navbar-inverse .navbar-brand:hover,\n.navbar-inverse .navbar-brand:focus {\n  color: #ffffff;\n  background-color: transparent;\n}\n.navbar-inverse .navbar-text {\n  color: #9d9d9d;\n}\n.navbar-inverse .navbar-nav > li > a {\n  color: #9d9d9d;\n}\n.navbar-inverse .navbar-nav > li > a:hover,\n.navbar-inverse .navbar-nav > li > a:focus {\n  color: #ffffff;\n  background-color: transparent;\n}\n.navbar-inverse .navbar-nav > .active > a,\n.navbar-inverse .navbar-nav > .active > a:hover,\n.navbar-inverse .navbar-nav > .active > a:focus {\n  color: #ffffff;\n  background-color: #080808;\n}\n.navbar-inverse .navbar-nav > .disabled > a,\n.navbar-inverse .navbar-nav > .disabled > a:hover,\n.navbar-inverse .navbar-nav > .disabled > a:focus {\n  color: #444444;\n  background-color: transparent;\n}\n.navbar-inverse .navbar-toggle {\n  border-color: #333333;\n}\n.navbar-inverse .navbar-toggle:hover,\n.navbar-inverse .navbar-toggle:focus {\n  background-color: #333333;\n}\n.navbar-inverse .navbar-toggle .icon-bar {\n  background-color: #ffffff;\n}\n.navbar-inverse .navbar-collapse,\n.navbar-inverse .navbar-form {\n  border-color: #101010;\n}\n.navbar-inverse .navbar-nav > .open > a,\n.navbar-inverse .navbar-nav > .open > a:hover,\n.navbar-inverse .navbar-nav > .open > a:focus {\n  background-color: #080808;\n  color: #ffffff;\n}\n@media (max-width: 767px) {\n  .navbar-inverse .navbar-nav .open .dropdown-menu > .dropdown-header {\n    border-color: #080808;\n  }\n  .navbar-inverse .navbar-nav .open .dropdown-menu .divider {\n    background-color: #080808;\n  }\n  .navbar-inverse .navbar-nav .open .dropdown-menu > li > a {\n    color: #9d9d9d;\n  }\n  .navbar-inverse .navbar-nav .open .dropdown-menu > li > a:hover,\n  .navbar-inverse .navbar-nav .open .dropdown-menu > li > a:focus {\n    color: #ffffff;\n    background-color: transparent;\n  }\n  .navbar-inverse .navbar-nav .open .dropdown-menu > .active > a,\n  .navbar-inverse .navbar-nav .open .dropdown-menu > .active > a:hover,\n  .navbar-inverse .navbar-nav .open .dropdown-menu > .active > a:focus {\n    color: #ffffff;\n    background-color: #080808;\n  }\n  .navbar-inverse .navbar-nav .open .dropdown-menu > .disabled > a,\n  .navbar-inverse .navbar-nav .open .dropdown-menu > .disabled > a:hover,\n  .navbar-inverse .navbar-nav .open .dropdown-menu > .disabled > a:focus {\n    color: #444444;\n    background-color: transparent;\n  }\n}\n.navbar-inverse .navbar-link {\n  color: #9d9d9d;\n}\n.navbar-inverse .navbar-link:hover {\n  color: #ffffff;\n}\n.navbar-inverse .btn-link {\n  color: #9d9d9d;\n}\n.navbar-inverse .btn-link:hover,\n.navbar-inverse .btn-link:focus {\n  color: #ffffff;\n}\n.navbar-inverse .btn-link[disabled]:hover,\nfieldset[disabled] .navbar-inverse .btn-link:hover,\n.navbar-inverse .btn-link[disabled]:focus,\nfieldset[disabled] .navbar-inverse .btn-link:focus {\n  color: #444444;\n}\n.breadcrumb {\n  padding: 8px 15px;\n  margin-bottom: 20px;\n  list-style: none;\n  background-color: #f5f5f5;\n  border-radius: 4px;\n}\n.breadcrumb > li {\n  display: inline-block;\n}\n.breadcrumb > li + li:before {\n  content: \"/\\00a0\";\n  padding: 0 5px;\n  color: #cccccc;\n}\n.breadcrumb > .active {\n  color: #777777;\n}\n.pagination {\n  display: inline-block;\n  padding-left: 0;\n  margin: 20px 0;\n  border-radius: 4px;\n}\n.pagination > li {\n  display: inline;\n}\n.pagination > li > a,\n.pagination > li > span {\n  position: relative;\n  float: left;\n  padding: 6px 12px;\n  line-height: 1.42857143;\n  text-decoration: none;\n  color: #337ab7;\n  background-color: #ffffff;\n  border: 1px solid #dddddd;\n  margin-left: -1px;\n}\n.pagination > li:first-child > a,\n.pagination > li:first-child > span {\n  margin-left: 0;\n  border-bottom-left-radius: 4px;\n  border-top-left-radius: 4px;\n}\n.pagination > li:last-child > a,\n.pagination > li:last-child > span {\n  border-bottom-right-radius: 4px;\n  border-top-right-radius: 4px;\n}\n.pagination > li > a:hover,\n.pagination > li > span:hover,\n.pagination > li > a:focus,\n.pagination > li > span:focus {\n  color: #23527c;\n  background-color: #eeeeee;\n  border-color: #dddddd;\n}\n.pagination > .active > a,\n.pagination > .active > span,\n.pagination > .active > a:hover,\n.pagination > .active > span:hover,\n.pagination > .active > a:focus,\n.pagination > .active > span:focus {\n  z-index: 2;\n  color: #ffffff;\n  background-color: #337ab7;\n  border-color: #337ab7;\n  cursor: default;\n}\n.pagination > .disabled > span,\n.pagination > .disabled > span:hover,\n.pagination > .disabled > span:focus,\n.pagination > .disabled > a,\n.pagination > .disabled > a:hover,\n.pagination > .disabled > a:focus {\n  color: #777777;\n  background-color: #ffffff;\n  border-color: #dddddd;\n  cursor: not-allowed;\n}\n.pagination-lg > li > a,\n.pagination-lg > li > span {\n  padding: 10px 16px;\n  font-size: 18px;\n}\n.pagination-lg > li:first-child > a,\n.pagination-lg > li:first-child > span {\n  border-bottom-left-radius: 6px;\n  border-top-left-radius: 6px;\n}\n.pagination-lg > li:last-child > a,\n.pagination-lg > li:last-child > span {\n  border-bottom-right-radius: 6px;\n  border-top-right-radius: 6px;\n}\n.pagination-sm > li > a,\n.pagination-sm > li > span {\n  padding: 5px 10px;\n  font-size: 12px;\n}\n.pagination-sm > li:first-child > a,\n.pagination-sm > li:first-child > span {\n  border-bottom-left-radius: 3px;\n  border-top-left-radius: 3px;\n}\n.pagination-sm > li:last-child > a,\n.pagination-sm > li:last-child > span {\n  border-bottom-right-radius: 3px;\n  border-top-right-radius: 3px;\n}\n.pager {\n  padding-left: 0;\n  margin: 20px 0;\n  list-style: none;\n  text-align: center;\n}\n.pager li {\n  display: inline;\n}\n.pager li > a,\n.pager li > span {\n  display: inline-block;\n  padding: 5px 14px;\n  background-color: #ffffff;\n  border: 1px solid #dddddd;\n  border-radius: 15px;\n}\n.pager li > a:hover,\n.pager li > a:focus {\n  text-decoration: none;\n  background-color: #eeeeee;\n}\n.pager .next > a,\n.pager .next > span {\n  float: right;\n}\n.pager .previous > a,\n.pager .previous > span {\n  float: left;\n}\n.pager .disabled > a,\n.pager .disabled > a:hover,\n.pager .disabled > a:focus,\n.pager .disabled > span {\n  color: #777777;\n  background-color: #ffffff;\n  cursor: not-allowed;\n}\n.label {\n  display: inline;\n  padding: .2em .6em .3em;\n  font-size: 75%;\n  font-weight: bold;\n  line-height: 1;\n  color: #ffffff;\n  text-align: center;\n  white-space: nowrap;\n  vertical-align: baseline;\n  border-radius: .25em;\n}\na.label:hover,\na.label:focus {\n  color: #ffffff;\n  text-decoration: none;\n  cursor: pointer;\n}\n.label:empty {\n  display: none;\n}\n.btn .label {\n  position: relative;\n  top: -1px;\n}\n.label-default {\n  background-color: #777777;\n}\n.label-default[href]:hover,\n.label-default[href]:focus {\n  background-color: #5e5e5e;\n}\n.label-primary {\n  background-color: #337ab7;\n}\n.label-primary[href]:hover,\n.label-primary[href]:focus {\n  background-color: #286090;\n}\n.label-success {\n  background-color: #5cb85c;\n}\n.label-success[href]:hover,\n.label-success[href]:focus {\n  background-color: #449d44;\n}\n.label-info {\n  background-color: #5bc0de;\n}\n.label-info[href]:hover,\n.label-info[href]:focus {\n  background-color: #31b0d5;\n}\n.label-warning {\n  background-color: #f0ad4e;\n}\n.label-warning[href]:hover,\n.label-warning[href]:focus {\n  background-color: #ec971f;\n}\n.label-danger {\n  background-color: #d9534f;\n}\n.label-danger[href]:hover,\n.label-danger[href]:focus {\n  background-color: #c9302c;\n}\n.badge {\n  display: inline-block;\n  min-width: 10px;\n  padding: 3px 7px;\n  font-size: 12px;\n  font-weight: bold;\n  color: #ffffff;\n  line-height: 1;\n  vertical-align: baseline;\n  white-space: nowrap;\n  text-align: center;\n  background-color: #777777;\n  border-radius: 10px;\n}\n.badge:empty {\n  display: none;\n}\n.btn .badge {\n  position: relative;\n  top: -1px;\n}\n.btn-xs .badge {\n  top: 0;\n  padding: 1px 5px;\n}\na.badge:hover,\na.badge:focus {\n  color: #ffffff;\n  text-decoration: none;\n  cursor: pointer;\n}\n.list-group-item.active > .badge,\n.nav-pills > .active > a > .badge {\n  color: #337ab7;\n  background-color: #ffffff;\n}\n.list-group-item > .badge {\n  float: right;\n}\n.list-group-item > .badge + .badge {\n  margin-right: 5px;\n}\n.nav-pills > li > a > .badge {\n  margin-left: 3px;\n}\n.jumbotron {\n  padding: 30px 15px;\n  margin-bottom: 30px;\n  color: inherit;\n  background-color: #eeeeee;\n}\n.jumbotron h1,\n.jumbotron .h1 {\n  color: inherit;\n}\n.jumbotron p {\n  margin-bottom: 15px;\n  font-size: 21px;\n  font-weight: 200;\n}\n.jumbotron > hr {\n  border-top-color: #d5d5d5;\n}\n.container .jumbotron,\n.container-fluid .jumbotron {\n  border-radius: 6px;\n}\n.jumbotron .container {\n  max-width: 100%;\n}\n@media screen and (min-width: 768px) {\n  .jumbotron {\n    padding: 48px 0;\n  }\n  .container .jumbotron,\n  .container-fluid .jumbotron {\n    padding-left: 60px;\n    padding-right: 60px;\n  }\n  .jumbotron h1,\n  .jumbotron .h1 {\n    font-size: 63px;\n  }\n}\n.thumbnail {\n  display: block;\n  padding: 4px;\n  margin-bottom: 20px;\n  line-height: 1.42857143;\n  background-color: #ffffff;\n  border: 1px solid #dddddd;\n  border-radius: 4px;\n  -webkit-transition: border 0.2s ease-in-out;\n  -o-transition: border 0.2s ease-in-out;\n  transition: border 0.2s ease-in-out;\n}\n.thumbnail > img,\n.thumbnail a > img {\n  margin-left: auto;\n  margin-right: auto;\n}\na.thumbnail:hover,\na.thumbnail:focus,\na.thumbnail.active {\n  border-color: #337ab7;\n}\n.thumbnail .caption {\n  padding: 9px;\n  color: #333333;\n}\n.alert {\n  padding: 15px;\n  margin-bottom: 20px;\n  border: 1px solid transparent;\n  border-radius: 4px;\n}\n.alert h4 {\n  margin-top: 0;\n  color: inherit;\n}\n.alert .alert-link {\n  font-weight: bold;\n}\n.alert > p,\n.alert > ul {\n  margin-bottom: 0;\n}\n.alert > p + p {\n  margin-top: 5px;\n}\n.alert-dismissable,\n.alert-dismissible {\n  padding-right: 35px;\n}\n.alert-dismissable .close,\n.alert-dismissible .close {\n  position: relative;\n  top: -2px;\n  right: -21px;\n  color: inherit;\n}\n.alert-success {\n  background-color: #dff0d8;\n  border-color: #d6e9c6;\n  color: #3c763d;\n}\n.alert-success hr {\n  border-top-color: #c9e2b3;\n}\n.alert-success .alert-link {\n  color: #2b542c;\n}\n.alert-info {\n  background-color: #d9edf7;\n  border-color: #bce8f1;\n  color: #31708f;\n}\n.alert-info hr {\n  border-top-color: #a6e1ec;\n}\n.alert-info .alert-link {\n  color: #245269;\n}\n.alert-warning {\n  background-color: #fcf8e3;\n  border-color: #faebcc;\n  color: #8a6d3b;\n}\n.alert-warning hr {\n  border-top-color: #f7e1b5;\n}\n.alert-warning .alert-link {\n  color: #66512c;\n}\n.alert-danger {\n  background-color: #f2dede;\n  border-color: #ebccd1;\n  color: #a94442;\n}\n.alert-danger hr {\n  border-top-color: #e4b9c0;\n}\n.alert-danger .alert-link {\n  color: #843534;\n}\n@-webkit-keyframes progress-bar-stripes {\n  from {\n    background-position: 40px 0;\n  }\n  to {\n    background-position: 0 0;\n  }\n}\n@keyframes progress-bar-stripes {\n  from {\n    background-position: 40px 0;\n  }\n  to {\n    background-position: 0 0;\n  }\n}\n.progress {\n  overflow: hidden;\n  height: 20px;\n  margin-bottom: 20px;\n  background-color: #f5f5f5;\n  border-radius: 4px;\n  -webkit-box-shadow: inset 0 1px 2px rgba(0, 0, 0, 0.1);\n  box-shadow: inset 0 1px 2px rgba(0, 0, 0, 0.1);\n}\n.progress-bar {\n  float: left;\n  width: 0%;\n  height: 100%;\n  font-size: 12px;\n  line-height: 20px;\n  color: #ffffff;\n  text-align: center;\n  background-color: #337ab7;\n  -webkit-box-shadow: inset 0 -1px 0 rgba(0, 0, 0, 0.15);\n  box-shadow: inset 0 -1px 0 rgba(0, 0, 0, 0.15);\n  -webkit-transition: width 0.6s ease;\n  -o-transition: width 0.6s ease;\n  transition: width 0.6s ease;\n}\n.progress-striped .progress-bar,\n.progress-bar-striped {\n  background-image: -webkit-linear-gradient(45deg, rgba(255, 255, 255, 0.15) 25%, transparent 25%, transparent 50%, rgba(255, 255, 255, 0.15) 50%, rgba(255, 255, 255, 0.15) 75%, transparent 75%, transparent);\n  background-image: -o-linear-gradient(45deg, rgba(255, 255, 255, 0.15) 25%, transparent 25%, transparent 50%, rgba(255, 255, 255, 0.15) 50%, rgba(255, 255, 255, 0.15) 75%, transparent 75%, transparent);\n  background-image: linear-gradient(45deg, rgba(255, 255, 255, 0.15) 25%, transparent 25%, transparent 50%, rgba(255, 255, 255, 0.15) 50%, rgba(255, 255, 255, 0.15) 75%, transparent 75%, transparent);\n  background-size: 40px 40px;\n}\n.progress.active .progress-bar,\n.progress-bar.active {\n  -webkit-animation: progress-bar-stripes 2s linear infinite;\n  -o-animation: progress-bar-stripes 2s linear infinite;\n  animation: progress-bar-stripes 2s linear infinite;\n}\n.progress-bar-success {\n  background-color: #5cb85c;\n}\n.progress-striped .progress-bar-success {\n  background-image: -webkit-linear-gradient(45deg, rgba(255, 255, 255, 0.15) 25%, transparent 25%, transparent 50%, rgba(255, 255, 255, 0.15) 50%, rgba(255, 255, 255, 0.15) 75%, transparent 75%, transparent);\n  background-image: -o-linear-gradient(45deg, rgba(255, 255, 255, 0.15) 25%, transparent 25%, transparent 50%, rgba(255, 255, 255, 0.15) 50%, rgba(255, 255, 255, 0.15) 75%, transparent 75%, transparent);\n  background-image: linear-gradient(45deg, rgba(255, 255, 255, 0.15) 25%, transparent 25%, transparent 50%, rgba(255, 255, 255, 0.15) 50%, rgba(255, 255, 255, 0.15) 75%, transparent 75%, transparent);\n}\n.progress-bar-info {\n  background-color: #5bc0de;\n}\n.progress-striped .progress-bar-info {\n  background-image: -webkit-linear-gradient(45deg, rgba(255, 255, 255, 0.15) 25%, transparent 25%, transparent 50%, rgba(255, 255, 255, 0.15) 50%, rgba(255, 255, 255, 0.15) 75%, transparent 75%, transparent);\n  background-image: -o-linear-gradient(45deg, rgba(255, 255, 255, 0.15) 25%, transparent 25%, transparent 50%, rgba(255, 255, 255, 0.15) 50%, rgba(255, 255, 255, 0.15) 75%, transparent 75%, transparent);\n  background-image: linear-gradient(45deg, rgba(255, 255, 255, 0.15) 25%, transparent 25%, transparent 50%, rgba(255, 255, 255, 0.15) 50%, rgba(255, 255, 255, 0.15) 75%, transparent 75%, transparent);\n}\n.progress-bar-warning {\n  background-color: #f0ad4e;\n}\n.progress-striped .progress-bar-warning {\n  background-image: -webkit-linear-gradient(45deg, rgba(255, 255, 255, 0.15) 25%, transparent 25%, transparent 50%, rgba(255, 255, 255, 0.15) 50%, rgba(255, 255, 255, 0.15) 75%, transparent 75%, transparent);\n  background-image: -o-linear-gradient(45deg, rgba(255, 255, 255, 0.15) 25%, transparent 25%, transparent 50%, rgba(255, 255, 255, 0.15) 50%, rgba(255, 255, 255, 0.15) 75%, transparent 75%, transparent);\n  background-image: linear-gradient(45deg, rgba(255, 255, 255, 0.15) 25%, transparent 25%, transparent 50%, rgba(255, 255, 255, 0.15) 50%, rgba(255, 255, 255, 0.15) 75%, transparent 75%, transparent);\n}\n.progress-bar-danger {\n  background-color: #d9534f;\n}\n.progress-striped .progress-bar-danger {\n  background-image: -webkit-linear-gradient(45deg, rgba(255, 255, 255, 0.15) 25%, transparent 25%, transparent 50%, rgba(255, 255, 255, 0.15) 50%, rgba(255, 255, 255, 0.15) 75%, transparent 75%, transparent);\n  background-image: -o-linear-gradient(45deg, rgba(255, 255, 255, 0.15) 25%, transparent 25%, transparent 50%, rgba(255, 255, 255, 0.15) 50%, rgba(255, 255, 255, 0.15) 75%, transparent 75%, transparent);\n  background-image: linear-gradient(45deg, rgba(255, 255, 255, 0.15) 25%, transparent 25%, transparent 50%, rgba(255, 255, 255, 0.15) 50%, rgba(255, 255, 255, 0.15) 75%, transparent 75%, transparent);\n}\n.media {\n  margin-top: 15px;\n}\n.media:first-child {\n  margin-top: 0;\n}\n.media-right,\n.media > .pull-right {\n  padding-left: 10px;\n}\n.media-left,\n.media > .pull-left {\n  padding-right: 10px;\n}\n.media-left,\n.media-right,\n.media-body {\n  display: table-cell;\n  vertical-align: top;\n}\n.media-middle {\n  vertical-align: middle;\n}\n.media-bottom {\n  vertical-align: bottom;\n}\n.media-heading {\n  margin-top: 0;\n  margin-bottom: 5px;\n}\n.media-list {\n  padding-left: 0;\n  list-style: none;\n}\n.list-group {\n  margin-bottom: 20px;\n  padding-left: 0;\n}\n.list-group-item {\n  position: relative;\n  display: block;\n  padding: 10px 15px;\n  margin-bottom: -1px;\n  background-color: #ffffff;\n  border: 1px solid #dddddd;\n}\n.list-group-item:first-child {\n  border-top-right-radius: 4px;\n  border-top-left-radius: 4px;\n}\n.list-group-item:last-child {\n  margin-bottom: 0;\n  border-bottom-right-radius: 4px;\n  border-bottom-left-radius: 4px;\n}\na.list-group-item {\n  color: #555555;\n}\na.list-group-item .list-group-item-heading {\n  color: #333333;\n}\na.list-group-item:hover,\na.list-group-item:focus {\n  text-decoration: none;\n  color: #555555;\n  background-color: #f5f5f5;\n}\n.list-group-item.disabled,\n.list-group-item.disabled:hover,\n.list-group-item.disabled:focus {\n  background-color: #eeeeee;\n  color: #777777;\n  cursor: not-allowed;\n}\n.list-group-item.disabled .list-group-item-heading,\n.list-group-item.disabled:hover .list-group-item-heading,\n.list-group-item.disabled:focus .list-group-item-heading {\n  color: inherit;\n}\n.list-group-item.disabled .list-group-item-text,\n.list-group-item.disabled:hover .list-group-item-text,\n.list-group-item.disabled:focus .list-group-item-text {\n  color: #777777;\n}\n.list-group-item.active,\n.list-group-item.active:hover,\n.list-group-item.active:focus {\n  z-index: 2;\n  color: #ffffff;\n  background-color: #337ab7;\n  border-color: #337ab7;\n}\n.list-group-item.active .list-group-item-heading,\n.list-group-item.active:hover .list-group-item-heading,\n.list-group-item.active:focus .list-group-item-heading,\n.list-group-item.active .list-group-item-heading > small,\n.list-group-item.active:hover .list-group-item-heading > small,\n.list-group-item.active:focus .list-group-item-heading > small,\n.list-group-item.active .list-group-item-heading > .small,\n.list-group-item.active:hover .list-group-item-heading > .small,\n.list-group-item.active:focus .list-group-item-heading > .small {\n  color: inherit;\n}\n.list-group-item.active .list-group-item-text,\n.list-group-item.active:hover .list-group-item-text,\n.list-group-item.active:focus .list-group-item-text {\n  color: #c7ddef;\n}\n.list-group-item-success {\n  color: #3c763d;\n  background-color: #dff0d8;\n}\na.list-group-item-success {\n  color: #3c763d;\n}\na.list-group-item-success .list-group-item-heading {\n  color: inherit;\n}\na.list-group-item-success:hover,\na.list-group-item-success:focus {\n  color: #3c763d;\n  background-color: #d0e9c6;\n}\na.list-group-item-success.active,\na.list-group-item-success.active:hover,\na.list-group-item-success.active:focus {\n  color: #fff;\n  background-color: #3c763d;\n  border-color: #3c763d;\n}\n.list-group-item-info {\n  color: #31708f;\n  background-color: #d9edf7;\n}\na.list-group-item-info {\n  color: #31708f;\n}\na.list-group-item-info .list-group-item-heading {\n  color: inherit;\n}\na.list-group-item-info:hover,\na.list-group-item-info:focus {\n  color: #31708f;\n  background-color: #c4e3f3;\n}\na.list-group-item-info.active,\na.list-group-item-info.active:hover,\na.list-group-item-info.active:focus {\n  color: #fff;\n  background-color: #31708f;\n  border-color: #31708f;\n}\n.list-group-item-warning {\n  color: #8a6d3b;\n  background-color: #fcf8e3;\n}\na.list-group-item-warning {\n  color: #8a6d3b;\n}\na.list-group-item-warning .list-group-item-heading {\n  color: inherit;\n}\na.list-group-item-warning:hover,\na.list-group-item-warning:focus {\n  color: #8a6d3b;\n  background-color: #faf2cc;\n}\na.list-group-item-warning.active,\na.list-group-item-warning.active:hover,\na.list-group-item-warning.active:focus {\n  color: #fff;\n  background-color: #8a6d3b;\n  border-color: #8a6d3b;\n}\n.list-group-item-danger {\n  color: #a94442;\n  background-color: #f2dede;\n}\na.list-group-item-danger {\n  color: #a94442;\n}\na.list-group-item-danger .list-group-item-heading {\n  color: inherit;\n}\na.list-group-item-danger:hover,\na.list-group-item-danger:focus {\n  color: #a94442;\n  background-color: #ebcccc;\n}\na.list-group-item-danger.active,\na.list-group-item-danger.active:hover,\na.list-group-item-danger.active:focus {\n  color: #fff;\n  background-color: #a94442;\n  border-color: #a94442;\n}\n.list-group-item-heading {\n  margin-top: 0;\n  margin-bottom: 5px;\n}\n.list-group-item-text {\n  margin-bottom: 0;\n  line-height: 1.3;\n}\n.panel {\n  margin-bottom: 20px;\n  background-color: #ffffff;\n  border: 1px solid transparent;\n  border-radius: 4px;\n  -webkit-box-shadow: 0 1px 1px rgba(0, 0, 0, 0.05);\n  box-shadow: 0 1px 1px rgba(0, 0, 0, 0.05);\n}\n.panel-body {\n  padding: 15px;\n}\n.panel-heading {\n  padding: 10px 15px;\n  border-bottom: 1px solid transparent;\n  border-top-right-radius: 3px;\n  border-top-left-radius: 3px;\n}\n.panel-heading > .dropdown .dropdown-toggle {\n  color: inherit;\n}\n.panel-title {\n  margin-top: 0;\n  margin-bottom: 0;\n  font-size: 16px;\n  color: inherit;\n}\n.panel-title > a {\n  color: inherit;\n}\n.panel-footer {\n  padding: 10px 15px;\n  background-color: #f5f5f5;\n  border-top: 1px solid #dddddd;\n  border-bottom-right-radius: 3px;\n  border-bottom-left-radius: 3px;\n}\n.panel > .list-group,\n.panel > .panel-collapse > .list-group {\n  margin-bottom: 0;\n}\n.panel > .list-group .list-group-item,\n.panel > .panel-collapse > .list-group .list-group-item {\n  border-width: 1px 0;\n  border-radius: 0;\n}\n.panel > .list-group:first-child .list-group-item:first-child,\n.panel > .panel-collapse > .list-group:first-child .list-group-item:first-child {\n  border-top: 0;\n  border-top-right-radius: 3px;\n  border-top-left-radius: 3px;\n}\n.panel > .list-group:last-child .list-group-item:last-child,\n.panel > .panel-collapse > .list-group:last-child .list-group-item:last-child {\n  border-bottom: 0;\n  border-bottom-right-radius: 3px;\n  border-bottom-left-radius: 3px;\n}\n.panel-heading + .list-group .list-group-item:first-child {\n  border-top-width: 0;\n}\n.list-group + .panel-footer {\n  border-top-width: 0;\n}\n.panel > .table,\n.panel > .table-responsive > .table,\n.panel > .panel-collapse > .table {\n  margin-bottom: 0;\n}\n.panel > .table caption,\n.panel > .table-responsive > .table caption,\n.panel > .panel-collapse > .table caption {\n  padding-left: 15px;\n  padding-right: 15px;\n}\n.panel > .table:first-child,\n.panel > .table-responsive:first-child > .table:first-child {\n  border-top-right-radius: 3px;\n  border-top-left-radius: 3px;\n}\n.panel > .table:first-child > thead:first-child > tr:first-child,\n.panel > .table-responsive:first-child > .table:first-child > thead:first-child > tr:first-child,\n.panel > .table:first-child > tbody:first-child > tr:first-child,\n.panel > .table-responsive:first-child > .table:first-child > tbody:first-child > tr:first-child {\n  border-top-left-radius: 3px;\n  border-top-right-radius: 3px;\n}\n.panel > .table:first-child > thead:first-child > tr:first-child td:first-child,\n.panel > .table-responsive:first-child > .table:first-child > thead:first-child > tr:first-child td:first-child,\n.panel > .table:first-child > tbody:first-child > tr:first-child td:first-child,\n.panel > .table-responsive:first-child > .table:first-child > tbody:first-child > tr:first-child td:first-child,\n.panel > .table:first-child > thead:first-child > tr:first-child th:first-child,\n.panel > .table-responsive:first-child > .table:first-child > thead:first-child > tr:first-child th:first-child,\n.panel > .table:first-child > tbody:first-child > tr:first-child th:first-child,\n.panel > .table-responsive:first-child > .table:first-child > tbody:first-child > tr:first-child th:first-child {\n  border-top-left-radius: 3px;\n}\n.panel > .table:first-child > thead:first-child > tr:first-child td:last-child,\n.panel > .table-responsive:first-child > .table:first-child > thead:first-child > tr:first-child td:last-child,\n.panel > .table:first-child > tbody:first-child > tr:first-child td:last-child,\n.panel > .table-responsive:first-child > .table:first-child > tbody:first-child > tr:first-child td:last-child,\n.panel > .table:first-child > thead:first-child > tr:first-child th:last-child,\n.panel > .table-responsive:first-child > .table:first-child > thead:first-child > tr:first-child th:last-child,\n.panel > .table:first-child > tbody:first-child > tr:first-child th:last-child,\n.panel > .table-responsive:first-child > .table:first-child > tbody:first-child > tr:first-child th:last-child {\n  border-top-right-radius: 3px;\n}\n.panel > .table:last-child,\n.panel > .table-responsive:last-child > .table:last-child {\n  border-bottom-right-radius: 3px;\n  border-bottom-left-radius: 3px;\n}\n.panel > .table:last-child > tbody:last-child > tr:last-child,\n.panel > .table-responsive:last-child > .table:last-child > tbody:last-child > tr:last-child,\n.panel > .table:last-child > tfoot:last-child > tr:last-child,\n.panel > .table-responsive:last-child > .table:last-child > tfoot:last-child > tr:last-child {\n  border-bottom-left-radius: 3px;\n  border-bottom-right-radius: 3px;\n}\n.panel > .table:last-child > tbody:last-child > tr:last-child td:first-child,\n.panel > .table-responsive:last-child > .table:last-child > tbody:last-child > tr:last-child td:first-child,\n.panel > .table:last-child > tfoot:last-child > tr:last-child td:first-child,\n.panel > .table-responsive:last-child > .table:last-child > tfoot:last-child > tr:last-child td:first-child,\n.panel > .table:last-child > tbody:last-child > tr:last-child th:first-child,\n.panel > .table-responsive:last-child > .table:last-child > tbody:last-child > tr:last-child th:first-child,\n.panel > .table:last-child > tfoot:last-child > tr:last-child th:first-child,\n.panel > .table-responsive:last-child > .table:last-child > tfoot:last-child > tr:last-child th:first-child {\n  border-bottom-left-radius: 3px;\n}\n.panel > .table:last-child > tbody:last-child > tr:last-child td:last-child,\n.panel > .table-responsive:last-child > .table:last-child > tbody:last-child > tr:last-child td:last-child,\n.panel > .table:last-child > tfoot:last-child > tr:last-child td:last-child,\n.panel > .table-responsive:last-child > .table:last-child > tfoot:last-child > tr:last-child td:last-child,\n.panel > .table:last-child > tbody:last-child > tr:last-child th:last-child,\n.panel > .table-responsive:last-child > .table:last-child > tbody:last-child > tr:last-child th:last-child,\n.panel > .table:last-child > tfoot:last-child > tr:last-child th:last-child,\n.panel > .table-responsive:last-child > .table:last-child > tfoot:last-child > tr:last-child th:last-child {\n  border-bottom-right-radius: 3px;\n}\n.panel > .panel-body + .table,\n.panel > .panel-body + .table-responsive,\n.panel > .table + .panel-body,\n.panel > .table-responsive + .panel-body {\n  border-top: 1px solid #dddddd;\n}\n.panel > .table > tbody:first-child > tr:first-child th,\n.panel > .table > tbody:first-child > tr:first-child td {\n  border-top: 0;\n}\n.panel > .table-bordered,\n.panel > .table-responsive > .table-bordered {\n  border: 0;\n}\n.panel > .table-bordered > thead > tr > th:first-child,\n.panel > .table-responsive > .table-bordered > thead > tr > th:first-child,\n.panel > .table-bordered > tbody > tr > th:first-child,\n.panel > .table-responsive > .table-bordered > tbody > tr > th:first-child,\n.panel > .table-bordered > tfoot > tr > th:first-child,\n.panel > .table-responsive > .table-bordered > tfoot > tr > th:first-child,\n.panel > .table-bordered > thead > tr > td:first-child,\n.panel > .table-responsive > .table-bordered > thead > tr > td:first-child,\n.panel > .table-bordered > tbody > tr > td:first-child,\n.panel > .table-responsive > .table-bordered > tbody > tr > td:first-child,\n.panel > .table-bordered > tfoot > tr > td:first-child,\n.panel > .table-responsive > .table-bordered > tfoot > tr > td:first-child {\n  border-left: 0;\n}\n.panel > .table-bordered > thead > tr > th:last-child,\n.panel > .table-responsive > .table-bordered > thead > tr > th:last-child,\n.panel > .table-bordered > tbody > tr > th:last-child,\n.panel > .table-responsive > .table-bordered > tbody > tr > th:last-child,\n.panel > .table-bordered > tfoot > tr > th:last-child,\n.panel > .table-responsive > .table-bordered > tfoot > tr > th:last-child,\n.panel > .table-bordered > thead > tr > td:last-child,\n.panel > .table-responsive > .table-bordered > thead > tr > td:last-child,\n.panel > .table-bordered > tbody > tr > td:last-child,\n.panel > .table-responsive > .table-bordered > tbody > tr > td:last-child,\n.panel > .table-bordered > tfoot > tr > td:last-child,\n.panel > .table-responsive > .table-bordered > tfoot > tr > td:last-child {\n  border-right: 0;\n}\n.panel > .table-bordered > thead > tr:first-child > td,\n.panel > .table-responsive > .table-bordered > thead > tr:first-child > td,\n.panel > .table-bordered > tbody > tr:first-child > td,\n.panel > .table-responsive > .table-bordered > tbody > tr:first-child > td,\n.panel > .table-bordered > thead > tr:first-child > th,\n.panel > .table-responsive > .table-bordered > thead > tr:first-child > th,\n.panel > .table-bordered > tbody > tr:first-child > th,\n.panel > .table-responsive > .table-bordered > tbody > tr:first-child > th {\n  border-bottom: 0;\n}\n.panel > .table-bordered > tbody > tr:last-child > td,\n.panel > .table-responsive > .table-bordered > tbody > tr:last-child > td,\n.panel > .table-bordered > tfoot > tr:last-child > td,\n.panel > .table-responsive > .table-bordered > tfoot > tr:last-child > td,\n.panel > .table-bordered > tbody > tr:last-child > th,\n.panel > .table-responsive > .table-bordered > tbody > tr:last-child > th,\n.panel > .table-bordered > tfoot > tr:last-child > th,\n.panel > .table-responsive > .table-bordered > tfoot > tr:last-child > th {\n  border-bottom: 0;\n}\n.panel > .table-responsive {\n  border: 0;\n  margin-bottom: 0;\n}\n.panel-group {\n  margin-bottom: 20px;\n}\n.panel-group .panel {\n  margin-bottom: 0;\n  border-radius: 4px;\n}\n.panel-group .panel + .panel {\n  margin-top: 5px;\n}\n.panel-group .panel-heading {\n  border-bottom: 0;\n}\n.panel-group .panel-heading + .panel-collapse > .panel-body,\n.panel-group .panel-heading + .panel-collapse > .list-group {\n  border-top: 1px solid #dddddd;\n}\n.panel-group .panel-footer {\n  border-top: 0;\n}\n.panel-group .panel-footer + .panel-collapse .panel-body {\n  border-bottom: 1px solid #dddddd;\n}\n.panel-default {\n  border-color: #dddddd;\n}\n.panel-default > .panel-heading {\n  color: #333333;\n  background-color: #f5f5f5;\n  border-color: #dddddd;\n}\n.panel-default > .panel-heading + .panel-collapse > .panel-body {\n  border-top-color: #dddddd;\n}\n.panel-default > .panel-heading .badge {\n  color: #f5f5f5;\n  background-color: #333333;\n}\n.panel-default > .panel-footer + .panel-collapse > .panel-body {\n  border-bottom-color: #dddddd;\n}\n.panel-primary {\n  border-color: #337ab7;\n}\n.panel-primary > .panel-heading {\n  color: #ffffff;\n  background-color: #337ab7;\n  border-color: #337ab7;\n}\n.panel-primary > .panel-heading + .panel-collapse > .panel-body {\n  border-top-color: #337ab7;\n}\n.panel-primary > .panel-heading .badge {\n  color: #337ab7;\n  background-color: #ffffff;\n}\n.panel-primary > .panel-footer + .panel-collapse > .panel-body {\n  border-bottom-color: #337ab7;\n}\n.panel-success {\n  border-color: #d6e9c6;\n}\n.panel-success > .panel-heading {\n  color: #3c763d;\n  background-color: #dff0d8;\n  border-color: #d6e9c6;\n}\n.panel-success > .panel-heading + .panel-collapse > .panel-body {\n  border-top-color: #d6e9c6;\n}\n.panel-success > .panel-heading .badge {\n  color: #dff0d8;\n  background-color: #3c763d;\n}\n.panel-success > .panel-footer + .panel-collapse > .panel-body {\n  border-bottom-color: #d6e9c6;\n}\n.panel-info {\n  border-color: #bce8f1;\n}\n.panel-info > .panel-heading {\n  color: #31708f;\n  background-color: #d9edf7;\n  border-color: #bce8f1;\n}\n.panel-info > .panel-heading + .panel-collapse > .panel-body {\n  border-top-color: #bce8f1;\n}\n.panel-info > .panel-heading .badge {\n  color: #d9edf7;\n  background-color: #31708f;\n}\n.panel-info > .panel-footer + .panel-collapse > .panel-body {\n  border-bottom-color: #bce8f1;\n}\n.panel-warning {\n  border-color: #faebcc;\n}\n.panel-warning > .panel-heading {\n  color: #8a6d3b;\n  background-color: #fcf8e3;\n  border-color: #faebcc;\n}\n.panel-warning > .panel-heading + .panel-collapse > .panel-body {\n  border-top-color: #faebcc;\n}\n.panel-warning > .panel-heading .badge {\n  color: #fcf8e3;\n  background-color: #8a6d3b;\n}\n.panel-warning > .panel-footer + .panel-collapse > .panel-body {\n  border-bottom-color: #faebcc;\n}\n.panel-danger {\n  border-color: #ebccd1;\n}\n.panel-danger > .panel-heading {\n  color: #a94442;\n  background-color: #f2dede;\n  border-color: #ebccd1;\n}\n.panel-danger > .panel-heading + .panel-collapse > .panel-body {\n  border-top-color: #ebccd1;\n}\n.panel-danger > .panel-heading .badge {\n  color: #f2dede;\n  background-color: #a94442;\n}\n.panel-danger > .panel-footer + .panel-collapse > .panel-body {\n  border-bottom-color: #ebccd1;\n}\n.embed-responsive {\n  position: relative;\n  display: block;\n  height: 0;\n  padding: 0;\n  overflow: hidden;\n}\n.embed-responsive .embed-responsive-item,\n.embed-responsive iframe,\n.embed-responsive embed,\n.embed-responsive object,\n.embed-responsive video {\n  position: absolute;\n  top: 0;\n  left: 0;\n  bottom: 0;\n  height: 100%;\n  width: 100%;\n  border: 0;\n}\n.embed-responsive.embed-responsive-16by9 {\n  padding-bottom: 56.25%;\n}\n.embed-responsive.embed-responsive-4by3 {\n  padding-bottom: 75%;\n}\n.well {\n  min-height: 20px;\n  padding: 19px;\n  margin-bottom: 20px;\n  background-color: #f5f5f5;\n  border: 1px solid #e3e3e3;\n  border-radius: 4px;\n  -webkit-box-shadow: inset 0 1px 1px rgba(0, 0, 0, 0.05);\n  box-shadow: inset 0 1px 1px rgba(0, 0, 0, 0.05);\n}\n.well blockquote {\n  border-color: #ddd;\n  border-color: rgba(0, 0, 0, 0.15);\n}\n.well-lg {\n  padding: 24px;\n  border-radius: 6px;\n}\n.well-sm {\n  padding: 9px;\n  border-radius: 3px;\n}\n.close {\n  float: right;\n  font-size: 21px;\n  font-weight: bold;\n  line-height: 1;\n  color: #000000;\n  text-shadow: 0 1px 0 #ffffff;\n  opacity: 0.2;\n  filter: alpha(opacity=20);\n}\n.close:hover,\n.close:focus {\n  color: #000000;\n  text-decoration: none;\n  cursor: pointer;\n  opacity: 0.5;\n  filter: alpha(opacity=50);\n}\nbutton.close {\n  padding: 0;\n  cursor: pointer;\n  background: transparent;\n  border: 0;\n  -webkit-appearance: none;\n}\n.modal-open {\n  overflow: hidden;\n}\n.modal {\n  display: none;\n  overflow: hidden;\n  position: fixed;\n  top: 0;\n  right: 0;\n  bottom: 0;\n  left: 0;\n  z-index: 1040;\n  -webkit-overflow-scrolling: touch;\n  outline: 0;\n}\n.modal.fade .modal-dialog {\n  -webkit-transform: translate(0, -25%);\n  -ms-transform: translate(0, -25%);\n  -o-transform: translate(0, -25%);\n  transform: translate(0, -25%);\n  -webkit-transition: -webkit-transform 0.3s ease-out;\n  -moz-transition: -moz-transform 0.3s ease-out;\n  -o-transition: -o-transform 0.3s ease-out;\n  transition: transform 0.3s ease-out;\n}\n.modal.in .modal-dialog {\n  -webkit-transform: translate(0, 0);\n  -ms-transform: translate(0, 0);\n  -o-transform: translate(0, 0);\n  transform: translate(0, 0);\n}\n.modal-open .modal {\n  overflow-x: hidden;\n  overflow-y: auto;\n}\n.modal-dialog {\n  position: relative;\n  width: auto;\n  margin: 10px;\n}\n.modal-content {\n  position: relative;\n  background-color: #ffffff;\n  border: 1px solid #999999;\n  border: 1px solid rgba(0, 0, 0, 0.2);\n  border-radius: 6px;\n  -webkit-box-shadow: 0 3px 9px rgba(0, 0, 0, 0.5);\n  box-shadow: 0 3px 9px rgba(0, 0, 0, 0.5);\n  background-clip: padding-box;\n  outline: 0;\n}\n.modal-backdrop {\n  position: absolute;\n  top: 0;\n  right: 0;\n  left: 0;\n  background-color: #000000;\n}\n.modal-backdrop.fade {\n  opacity: 0;\n  filter: alpha(opacity=0);\n}\n.modal-backdrop.in {\n  opacity: 0.5;\n  filter: alpha(opacity=50);\n}\n.modal-header {\n  padding: 15px;\n  border-bottom: 1px solid #e5e5e5;\n  min-height: 16.42857143px;\n}\n.modal-header .close {\n  margin-top: -2px;\n}\n.modal-title {\n  margin: 0;\n  line-height: 1.42857143;\n}\n.modal-body {\n  position: relative;\n  padding: 15px;\n}\n.modal-footer {\n  padding: 15px;\n  text-align: right;\n  border-top: 1px solid #e5e5e5;\n}\n.modal-footer .btn + .btn {\n  margin-left: 5px;\n  margin-bottom: 0;\n}\n.modal-footer .btn-group .btn + .btn {\n  margin-left: -1px;\n}\n.modal-footer .btn-block + .btn-block {\n  margin-left: 0;\n}\n.modal-scrollbar-measure {\n  position: absolute;\n  top: -9999px;\n  width: 50px;\n  height: 50px;\n  overflow: scroll;\n}\n@media (min-width: 768px) {\n  .modal-dialog {\n    width: 600px;\n    margin: 30px auto;\n  }\n  .modal-content {\n    -webkit-box-shadow: 0 5px 15px rgba(0, 0, 0, 0.5);\n    box-shadow: 0 5px 15px rgba(0, 0, 0, 0.5);\n  }\n  .modal-sm {\n    width: 300px;\n  }\n}\n@media (min-width: 992px) {\n  .modal-lg {\n    width: 900px;\n  }\n}\n.tooltip {\n  position: absolute;\n  z-index: 1070;\n  display: block;\n  visibility: visible;\n  font-family: \"Helvetica Neue\", Helvetica, Arial, sans-serif;\n  font-size: 12px;\n  font-weight: normal;\n  line-height: 1.4;\n  opacity: 0;\n  filter: alpha(opacity=0);\n}\n.tooltip.in {\n  opacity: 0.9;\n  filter: alpha(opacity=90);\n}\n.tooltip.top {\n  margin-top: -3px;\n  padding: 5px 0;\n}\n.tooltip.right {\n  margin-left: 3px;\n  padding: 0 5px;\n}\n.tooltip.bottom {\n  margin-top: 3px;\n  padding: 5px 0;\n}\n.tooltip.left {\n  margin-left: -3px;\n  padding: 0 5px;\n}\n.tooltip-inner {\n  max-width: 200px;\n  padding: 3px 8px;\n  color: #ffffff;\n  text-align: center;\n  text-decoration: none;\n  background-color: #000000;\n  border-radius: 4px;\n}\n.tooltip-arrow {\n  position: absolute;\n  width: 0;\n  height: 0;\n  border-color: transparent;\n  border-style: solid;\n}\n.tooltip.top .tooltip-arrow {\n  bottom: 0;\n  left: 50%;\n  margin-left: -5px;\n  border-width: 5px 5px 0;\n  border-top-color: #000000;\n}\n.tooltip.top-left .tooltip-arrow {\n  bottom: 0;\n  right: 5px;\n  margin-bottom: -5px;\n  border-width: 5px 5px 0;\n  border-top-color: #000000;\n}\n.tooltip.top-right .tooltip-arrow {\n  bottom: 0;\n  left: 5px;\n  margin-bottom: -5px;\n  border-width: 5px 5px 0;\n  border-top-color: #000000;\n}\n.tooltip.right .tooltip-arrow {\n  top: 50%;\n  left: 0;\n  margin-top: -5px;\n  border-width: 5px 5px 5px 0;\n  border-right-color: #000000;\n}\n.tooltip.left .tooltip-arrow {\n  top: 50%;\n  right: 0;\n  margin-top: -5px;\n  border-width: 5px 0 5px 5px;\n  border-left-color: #000000;\n}\n.tooltip.bottom .tooltip-arrow {\n  top: 0;\n  left: 50%;\n  margin-left: -5px;\n  border-width: 0 5px 5px;\n  border-bottom-color: #000000;\n}\n.tooltip.bottom-left .tooltip-arrow {\n  top: 0;\n  right: 5px;\n  margin-top: -5px;\n  border-width: 0 5px 5px;\n  border-bottom-color: #000000;\n}\n.tooltip.bottom-right .tooltip-arrow {\n  top: 0;\n  left: 5px;\n  margin-top: -5px;\n  border-width: 0 5px 5px;\n  border-bottom-color: #000000;\n}\n.popover {\n  position: absolute;\n  top: 0;\n  left: 0;\n  z-index: 1060;\n  display: none;\n  max-width: 276px;\n  padding: 1px;\n  font-family: \"Helvetica Neue\", Helvetica, Arial, sans-serif;\n  font-size: 14px;\n  font-weight: normal;\n  line-height: 1.42857143;\n  text-align: left;\n  background-color: #ffffff;\n  background-clip: padding-box;\n  border: 1px solid #cccccc;\n  border: 1px solid rgba(0, 0, 0, 0.2);\n  border-radius: 6px;\n  -webkit-box-shadow: 0 5px 10px rgba(0, 0, 0, 0.2);\n  box-shadow: 0 5px 10px rgba(0, 0, 0, 0.2);\n  white-space: normal;\n}\n.popover.top {\n  margin-top: -10px;\n}\n.popover.right {\n  margin-left: 10px;\n}\n.popover.bottom {\n  margin-top: 10px;\n}\n.popover.left {\n  margin-left: -10px;\n}\n.popover-title {\n  margin: 0;\n  padding: 8px 14px;\n  font-size: 14px;\n  background-color: #f7f7f7;\n  border-bottom: 1px solid #ebebeb;\n  border-radius: 5px 5px 0 0;\n}\n.popover-content {\n  padding: 9px 14px;\n}\n.popover > .arrow,\n.popover > .arrow:after {\n  position: absolute;\n  display: block;\n  width: 0;\n  height: 0;\n  border-color: transparent;\n  border-style: solid;\n}\n.popover > .arrow {\n  border-width: 11px;\n}\n.popover > .arrow:after {\n  border-width: 10px;\n  content: \"\";\n}\n.popover.top > .arrow {\n  left: 50%;\n  margin-left: -11px;\n  border-bottom-width: 0;\n  border-top-color: #999999;\n  border-top-color: rgba(0, 0, 0, 0.25);\n  bottom: -11px;\n}\n.popover.top > .arrow:after {\n  content: \" \";\n  bottom: 1px;\n  margin-left: -10px;\n  border-bottom-width: 0;\n  border-top-color: #ffffff;\n}\n.popover.right > .arrow {\n  top: 50%;\n  left: -11px;\n  margin-top: -11px;\n  border-left-width: 0;\n  border-right-color: #999999;\n  border-right-color: rgba(0, 0, 0, 0.25);\n}\n.popover.right > .arrow:after {\n  content: \" \";\n  left: 1px;\n  bottom: -10px;\n  border-left-width: 0;\n  border-right-color: #ffffff;\n}\n.popover.bottom > .arrow {\n  left: 50%;\n  margin-left: -11px;\n  border-top-width: 0;\n  border-bottom-color: #999999;\n  border-bottom-color: rgba(0, 0, 0, 0.25);\n  top: -11px;\n}\n.popover.bottom > .arrow:after {\n  content: \" \";\n  top: 1px;\n  margin-left: -10px;\n  border-top-width: 0;\n  border-bottom-color: #ffffff;\n}\n.popover.left > .arrow {\n  top: 50%;\n  right: -11px;\n  margin-top: -11px;\n  border-right-width: 0;\n  border-left-color: #999999;\n  border-left-color: rgba(0, 0, 0, 0.25);\n}\n.popover.left > .arrow:after {\n  content: \" \";\n  right: 1px;\n  border-right-width: 0;\n  border-left-color: #ffffff;\n  bottom: -10px;\n}\n.carousel {\n  position: relative;\n}\n.carousel-inner {\n  position: relative;\n  overflow: hidden;\n  width: 100%;\n}\n.carousel-inner > .item {\n  display: none;\n  position: relative;\n  -webkit-transition: 0.6s ease-in-out left;\n  -o-transition: 0.6s ease-in-out left;\n  transition: 0.6s ease-in-out left;\n}\n.carousel-inner > .item > img,\n.carousel-inner > .item > a > img {\n  line-height: 1;\n}\n@media all and (transform-3d), (-webkit-transform-3d) {\n  .carousel-inner > .item {\n    transition: transform 0.6s ease-in-out;\n    backface-visibility: hidden;\n    perspective: 1000;\n  }\n  .carousel-inner > .item.next,\n  .carousel-inner > .item.active.right {\n    transform: translate3d(100%, 0, 0);\n    left: 0;\n  }\n  .carousel-inner > .item.prev,\n  .carousel-inner > .item.active.left {\n    transform: translate3d(-100%, 0, 0);\n    left: 0;\n  }\n  .carousel-inner > .item.next.left,\n  .carousel-inner > .item.prev.right,\n  .carousel-inner > .item.active {\n    transform: translate3d(0, 0, 0);\n    left: 0;\n  }\n}\n.carousel-inner > .active,\n.carousel-inner > .next,\n.carousel-inner > .prev {\n  display: block;\n}\n.carousel-inner > .active {\n  left: 0;\n}\n.carousel-inner > .next,\n.carousel-inner > .prev {\n  position: absolute;\n  top: 0;\n  width: 100%;\n}\n.carousel-inner > .next {\n  left: 100%;\n}\n.carousel-inner > .prev {\n  left: -100%;\n}\n.carousel-inner > .next.left,\n.carousel-inner > .prev.right {\n  left: 0;\n}\n.carousel-inner > .active.left {\n  left: -100%;\n}\n.carousel-inner > .active.right {\n  left: 100%;\n}\n.carousel-control {\n  position: absolute;\n  top: 0;\n  left: 0;\n  bottom: 0;\n  width: 15%;\n  opacity: 0.5;\n  filter: alpha(opacity=50);\n  font-size: 20px;\n  color: #ffffff;\n  text-align: center;\n  text-shadow: 0 1px 2px rgba(0, 0, 0, 0.6);\n}\n.carousel-control.left {\n  background-image: -webkit-linear-gradient(left, rgba(0, 0, 0, 0.5) 0%, rgba(0, 0, 0, 0.0001) 100%);\n  background-image: -o-linear-gradient(left, rgba(0, 0, 0, 0.5) 0%, rgba(0, 0, 0, 0.0001) 100%);\n  background-image: linear-gradient(to right, rgba(0, 0, 0, 0.5) 0%, rgba(0, 0, 0, 0.0001) 100%);\n  background-repeat: repeat-x;\n  filter: progid:DXImageTransform.Microsoft.gradient(startColorstr='#80000000', endColorstr='#00000000', GradientType=1);\n}\n.carousel-control.right {\n  left: auto;\n  right: 0;\n  background-image: -webkit-linear-gradient(left, rgba(0, 0, 0, 0.0001) 0%, rgba(0, 0, 0, 0.5) 100%);\n  background-image: -o-linear-gradient(left, rgba(0, 0, 0, 0.0001) 0%, rgba(0, 0, 0, 0.5) 100%);\n  background-image: linear-gradient(to right, rgba(0, 0, 0, 0.0001) 0%, rgba(0, 0, 0, 0.5) 100%);\n  background-repeat: repeat-x;\n  filter: progid:DXImageTransform.Microsoft.gradient(startColorstr='#00000000', endColorstr='#80000000', GradientType=1);\n}\n.carousel-control:hover,\n.carousel-control:focus {\n  outline: 0;\n  color: #ffffff;\n  text-decoration: none;\n  opacity: 0.9;\n  filter: alpha(opacity=90);\n}\n.carousel-control .icon-prev,\n.carousel-control .icon-next,\n.carousel-control .glyphicon-chevron-left,\n.carousel-control .glyphicon-chevron-right {\n  position: absolute;\n  top: 50%;\n  z-index: 5;\n  display: inline-block;\n}\n.carousel-control .icon-prev,\n.carousel-control .glyphicon-chevron-left {\n  left: 50%;\n  margin-left: -10px;\n}\n.carousel-control .icon-next,\n.carousel-control .glyphicon-chevron-right {\n  right: 50%;\n  margin-right: -10px;\n}\n.carousel-control .icon-prev,\n.carousel-control .icon-next {\n  width: 20px;\n  height: 20px;\n  margin-top: -10px;\n  font-family: serif;\n}\n.carousel-control .icon-prev:before {\n  content: '\\2039';\n}\n.carousel-control .icon-next:before {\n  content: '\\203a';\n}\n.carousel-indicators {\n  position: absolute;\n  bottom: 10px;\n  left: 50%;\n  z-index: 15;\n  width: 60%;\n  margin-left: -30%;\n  padding-left: 0;\n  list-style: none;\n  text-align: center;\n}\n.carousel-indicators li {\n  display: inline-block;\n  width: 10px;\n  height: 10px;\n  margin: 1px;\n  text-indent: -999px;\n  border: 1px solid #ffffff;\n  border-radius: 10px;\n  cursor: pointer;\n  background-color: #000 \\9;\n  background-color: rgba(0, 0, 0, 0);\n}\n.carousel-indicators .active {\n  margin: 0;\n  width: 12px;\n  height: 12px;\n  background-color: #ffffff;\n}\n.carousel-caption {\n  position: absolute;\n  left: 15%;\n  right: 15%;\n  bottom: 20px;\n  z-index: 10;\n  padding-top: 20px;\n  padding-bottom: 20px;\n  color: #ffffff;\n  text-align: center;\n  text-shadow: 0 1px 2px rgba(0, 0, 0, 0.6);\n}\n.carousel-caption .btn {\n  text-shadow: none;\n}\n@media screen and (min-width: 768px) {\n  .carousel-control .glyphicon-chevron-left,\n  .carousel-control .glyphicon-chevron-right,\n  .carousel-control .icon-prev,\n  .carousel-control .icon-next {\n    width: 30px;\n    height: 30px;\n    margin-top: -15px;\n    font-size: 30px;\n  }\n  .carousel-control .glyphicon-chevron-left,\n  .carousel-control .icon-prev {\n    margin-left: -15px;\n  }\n  .carousel-control .glyphicon-chevron-right,\n  .carousel-control .icon-next {\n    margin-right: -15px;\n  }\n  .carousel-caption {\n    left: 20%;\n    right: 20%;\n    padding-bottom: 30px;\n  }\n  .carousel-indicators {\n    bottom: 20px;\n  }\n}\n.clearfix:before,\n.clearfix:after,\n.dl-horizontal dd:before,\n.dl-horizontal dd:after,\n.container:before,\n.container:after,\n.container-fluid:before,\n.container-fluid:after,\n.row:before,\n.row:after,\n.form-horizontal .form-group:before,\n.form-horizontal .form-group:after,\n.btn-toolbar:before,\n.btn-toolbar:after,\n.btn-group-vertical > .btn-group:before,\n.btn-group-vertical > .btn-group:after,\n.nav:before,\n.nav:after,\n.navbar:before,\n.navbar:after,\n.navbar-header:before,\n.navbar-header:after,\n.navbar-collapse:before,\n.navbar-collapse:after,\n.pager:before,\n.pager:after,\n.panel-body:before,\n.panel-body:after,\n.modal-footer:before,\n.modal-footer:after {\n  content: \" \";\n  display: table;\n}\n.clearfix:after,\n.dl-horizontal dd:after,\n.container:after,\n.container-fluid:after,\n.row:after,\n.form-horizontal .form-group:after,\n.btn-toolbar:after,\n.btn-group-vertical > .btn-group:after,\n.nav:after,\n.navbar:after,\n.navbar-header:after,\n.navbar-collapse:after,\n.pager:after,\n.panel-body:after,\n.modal-footer:after {\n  clear: both;\n}\n.center-block {\n  display: block;\n  margin-left: auto;\n  margin-right: auto;\n}\n.pull-right {\n  float: right !important;\n}\n.pull-left {\n  float: left !important;\n}\n.hide {\n  display: none !important;\n}\n.show {\n  display: block !important;\n}\n.invisible {\n  visibility: hidden;\n}\n.text-hide {\n  font: 0/0 a;\n  color: transparent;\n  text-shadow: none;\n  background-color: transparent;\n  border: 0;\n}\n.hidden {\n  display: none !important;\n  visibility: hidden !important;\n}\n.affix {\n  position: fixed;\n}\n@-ms-viewport {\n  width: device-width;\n}\n.visible-xs,\n.visible-sm,\n.visible-md,\n.visible-lg {\n  display: none !important;\n}\n.visible-xs-block,\n.visible-xs-inline,\n.visible-xs-inline-block,\n.visible-sm-block,\n.visible-sm-inline,\n.visible-sm-inline-block,\n.visible-md-block,\n.visible-md-inline,\n.visible-md-inline-block,\n.visible-lg-block,\n.visible-lg-inline,\n.visible-lg-inline-block {\n  display: none !important;\n}\n@media (max-width: 767px) {\n  .visible-xs {\n    display: block !important;\n  }\n  table.visible-xs {\n    display: table;\n  }\n  tr.visible-xs {\n    display: table-row !important;\n  }\n  th.visible-xs,\n  td.visible-xs {\n    display: table-cell !important;\n  }\n}\n@media (max-width: 767px) {\n  .visible-xs-block {\n    display: block !important;\n  }\n}\n@media (max-width: 767px) {\n  .visible-xs-inline {\n    display: inline !important;\n  }\n}\n@media (max-width: 767px) {\n  .visible-xs-inline-block {\n    display: inline-block !important;\n  }\n}\n@media (min-width: 768px) and (max-width: 991px) {\n  .visible-sm {\n    display: block !important;\n  }\n  table.visible-sm {\n    display: table;\n  }\n  tr.visible-sm {\n    display: table-row !important;\n  }\n  th.visible-sm,\n  td.visible-sm {\n    display: table-cell !important;\n  }\n}\n@media (min-width: 768px) and (max-width: 991px) {\n  .visible-sm-block {\n    display: block !important;\n  }\n}\n@media (min-width: 768px) and (max-width: 991px) {\n  .visible-sm-inline {\n    display: inline !important;\n  }\n}\n@media (min-width: 768px) and (max-width: 991px) {\n  .visible-sm-inline-block {\n    display: inline-block !important;\n  }\n}\n@media (min-width: 992px) and (max-width: 1199px) {\n  .visible-md {\n    display: block !important;\n  }\n  table.visible-md {\n    display: table;\n  }\n  tr.visible-md {\n    display: table-row !important;\n  }\n  th.visible-md,\n  td.visible-md {\n    display: table-cell !important;\n  }\n}\n@media (min-width: 992px) and (max-width: 1199px) {\n  .visible-md-block {\n    display: block !important;\n  }\n}\n@media (min-width: 992px) and (max-width: 1199px) {\n  .visible-md-inline {\n    display: inline !important;\n  }\n}\n@media (min-width: 992px) and (max-width: 1199px) {\n  .visible-md-inline-block {\n    display: inline-block !important;\n  }\n}\n@media (min-width: 1200px) {\n  .visible-lg {\n    display: block !important;\n  }\n  table.visible-lg {\n    display: table;\n  }\n  tr.visible-lg {\n    display: table-row !important;\n  }\n  th.visible-lg,\n  td.visible-lg {\n    display: table-cell !important;\n  }\n}\n@media (min-width: 1200px) {\n  .visible-lg-block {\n    display: block !important;\n  }\n}\n@media (min-width: 1200px) {\n  .visible-lg-inline {\n    display: inline !important;\n  }\n}\n@media (min-width: 1200px) {\n  .visible-lg-inline-block {\n    display: inline-block !important;\n  }\n}\n@media (max-width: 767px) {\n  .hidden-xs {\n    display: none !important;\n  }\n}\n@media (min-width: 768px) and (max-width: 991px) {\n  .hidden-sm {\n    display: none !important;\n  }\n}\n@media (min-width: 992px) and (max-width: 1199px) {\n  .hidden-md {\n    display: none !important;\n  }\n}\n@media (min-width: 1200px) {\n  .hidden-lg {\n    display: none !important;\n  }\n}\n.visible-print {\n  display: none !important;\n}\n@media print {\n  .visible-print {\n    display: block !important;\n  }\n  table.visible-print {\n    display: table;\n  }\n  tr.visible-print {\n    display: table-row !important;\n  }\n  th.visible-print,\n  td.visible-print {\n    display: table-cell !important;\n  }\n}\n.visible-print-block {\n  display: none !important;\n}\n@media print {\n  .visible-print-block {\n    display: block !important;\n  }\n}\n.visible-print-inline {\n  display: none !important;\n}\n@media print {\n  .visible-print-inline {\n    display: inline !important;\n  }\n}\n.visible-print-inline-block {\n  display: none !important;\n}\n@media print {\n  .visible-print-inline-block {\n    display: inline-block !important;\n  }\n}\n@media print {\n  .hidden-print {\n    display: none !important;\n  }\n}\n/*# sourceMappingURL=bootstrap.css.map */","/*! normalize.css v3.0.2 | MIT License | git.io/normalize */\n\n//\n// 1. Set default font family to sans-serif.\n// 2. Prevent iOS text size adjust after orientation change, without disabling\n//    user zoom.\n//\n\nhtml {\n  font-family: sans-serif; // 1\n  -ms-text-size-adjust: 100%; // 2\n  -webkit-text-size-adjust: 100%; // 2\n}\n\n//\n// Remove default margin.\n//\n\nbody {\n  margin: 0;\n}\n\n// HTML5 display definitions\n// ==========================================================================\n\n//\n// Correct `block` display not defined for any HTML5 element in IE 8/9.\n// Correct `block` display not defined for `details` or `summary` in IE 10/11\n// and Firefox.\n// Correct `block` display not defined for `main` in IE 11.\n//\n\narticle,\naside,\ndetails,\nfigcaption,\nfigure,\nfooter,\nheader,\nhgroup,\nmain,\nmenu,\nnav,\nsection,\nsummary {\n  display: block;\n}\n\n//\n// 1. Correct `inline-block` display not defined in IE 8/9.\n// 2. Normalize vertical alignment of `progress` in Chrome, Firefox, and Opera.\n//\n\naudio,\ncanvas,\nprogress,\nvideo {\n  display: inline-block; // 1\n  vertical-align: baseline; // 2\n}\n\n//\n// Prevent modern browsers from displaying `audio` without controls.\n// Remove excess height in iOS 5 devices.\n//\n\naudio:not([controls]) {\n  display: none;\n  height: 0;\n}\n\n//\n// Address `[hidden]` styling not present in IE 8/9/10.\n// Hide the `template` element in IE 8/9/11, Safari, and Firefox < 22.\n//\n\n[hidden],\ntemplate {\n  display: none;\n}\n\n// Links\n// ==========================================================================\n\n//\n// Remove the gray background color from active links in IE 10.\n//\n\na {\n  background-color: transparent;\n}\n\n//\n// Improve readability when focused and also mouse hovered in all browsers.\n//\n\na:active,\na:hover {\n  outline: 0;\n}\n\n// Text-level semantics\n// ==========================================================================\n\n//\n// Address styling not present in IE 8/9/10/11, Safari, and Chrome.\n//\n\nabbr[title] {\n  border-bottom: 1px dotted;\n}\n\n//\n// Address style set to `bolder` in Firefox 4+, Safari, and Chrome.\n//\n\nb,\nstrong {\n  font-weight: bold;\n}\n\n//\n// Address styling not present in Safari and Chrome.\n//\n\ndfn {\n  font-style: italic;\n}\n\n//\n// Address variable `h1` font-size and margin within `section` and `article`\n// contexts in Firefox 4+, Safari, and Chrome.\n//\n\nh1 {\n  font-size: 2em;\n  margin: 0.67em 0;\n}\n\n//\n// Address styling not present in IE 8/9.\n//\n\nmark {\n  background: #ff0;\n  color: #000;\n}\n\n//\n// Address inconsistent and variable font size in all browsers.\n//\n\nsmall {\n  font-size: 80%;\n}\n\n//\n// Prevent `sub` and `sup` affecting `line-height` in all browsers.\n//\n\nsub,\nsup {\n  font-size: 75%;\n  line-height: 0;\n  position: relative;\n  vertical-align: baseline;\n}\n\nsup {\n  top: -0.5em;\n}\n\nsub {\n  bottom: -0.25em;\n}\n\n// Embedded content\n// ==========================================================================\n\n//\n// Remove border when inside `a` element in IE 8/9/10.\n//\n\nimg {\n  border: 0;\n}\n\n//\n// Correct overflow not hidden in IE 9/10/11.\n//\n\nsvg:not(:root) {\n  overflow: hidden;\n}\n\n// Grouping content\n// ==========================================================================\n\n//\n// Address margin not present in IE 8/9 and Safari.\n//\n\nfigure {\n  margin: 1em 40px;\n}\n\n//\n// Address differences between Firefox and other browsers.\n//\n\nhr {\n  -moz-box-sizing: content-box;\n  box-sizing: content-box;\n  height: 0;\n}\n\n//\n// Contain overflow in all browsers.\n//\n\npre {\n  overflow: auto;\n}\n\n//\n// Address odd `em`-unit font size rendering in all browsers.\n//\n\ncode,\nkbd,\npre,\nsamp {\n  font-family: monospace, monospace;\n  font-size: 1em;\n}\n\n// Forms\n// ==========================================================================\n\n//\n// Known limitation: by default, Chrome and Safari on OS X allow very limited\n// styling of `select`, unless a `border` property is set.\n//\n\n//\n// 1. Correct color not being inherited.\n//    Known issue: affects color of disabled elements.\n// 2. Correct font properties not being inherited.\n// 3. Address margins set differently in Firefox 4+, Safari, and Chrome.\n//\n\nbutton,\ninput,\noptgroup,\nselect,\ntextarea {\n  color: inherit; // 1\n  font: inherit; // 2\n  margin: 0; // 3\n}\n\n//\n// Address `overflow` set to `hidden` in IE 8/9/10/11.\n//\n\nbutton {\n  overflow: visible;\n}\n\n//\n// Address inconsistent `text-transform` inheritance for `button` and `select`.\n// All other form control elements do not inherit `text-transform` values.\n// Correct `button` style inheritance in Firefox, IE 8/9/10/11, and Opera.\n// Correct `select` style inheritance in Firefox.\n//\n\nbutton,\nselect {\n  text-transform: none;\n}\n\n//\n// 1. Avoid the WebKit bug in Android 4.0.* where (2) destroys native `audio`\n//    and `video` controls.\n// 2. Correct inability to style clickable `input` types in iOS.\n// 3. Improve usability and consistency of cursor style between image-type\n//    `input` and others.\n//\n\nbutton,\nhtml input[type=\"button\"], // 1\ninput[type=\"reset\"],\ninput[type=\"submit\"] {\n  -webkit-appearance: button; // 2\n  cursor: pointer; // 3\n}\n\n//\n// Re-set default cursor for disabled elements.\n//\n\nbutton[disabled],\nhtml input[disabled] {\n  cursor: default;\n}\n\n//\n// Remove inner padding and border in Firefox 4+.\n//\n\nbutton::-moz-focus-inner,\ninput::-moz-focus-inner {\n  border: 0;\n  padding: 0;\n}\n\n//\n// Address Firefox 4+ setting `line-height` on `input` using `!important` in\n// the UA stylesheet.\n//\n\ninput {\n  line-height: normal;\n}\n\n//\n// It's recommended that you don't attempt to style these elements.\n// Firefox's implementation doesn't respect box-sizing, padding, or width.\n//\n// 1. Address box sizing set to `content-box` in IE 8/9/10.\n// 2. Remove excess padding in IE 8/9/10.\n//\n\ninput[type=\"checkbox\"],\ninput[type=\"radio\"] {\n  box-sizing: border-box; // 1\n  padding: 0; // 2\n}\n\n//\n// Fix the cursor style for Chrome's increment/decrement buttons. For certain\n// `font-size` values of the `input`, it causes the cursor style of the\n// decrement button to change from `default` to `text`.\n//\n\ninput[type=\"number\"]::-webkit-inner-spin-button,\ninput[type=\"number\"]::-webkit-outer-spin-button {\n  height: auto;\n}\n\n//\n// 1. Address `appearance` set to `searchfield` in Safari and Chrome.\n// 2. Address `box-sizing` set to `border-box` in Safari and Chrome\n//    (include `-moz` to future-proof).\n//\n\ninput[type=\"search\"] {\n  -webkit-appearance: textfield; // 1\n  -moz-box-sizing: content-box;\n  -webkit-box-sizing: content-box; // 2\n  box-sizing: content-box;\n}\n\n//\n// Remove inner padding and search cancel button in Safari and Chrome on OS X.\n// Safari (but not Chrome) clips the cancel button when the search input has\n// padding (and `textfield` appearance).\n//\n\ninput[type=\"search\"]::-webkit-search-cancel-button,\ninput[type=\"search\"]::-webkit-search-decoration {\n  -webkit-appearance: none;\n}\n\n//\n// Define consistent border, margin, and padding.\n//\n\nfieldset {\n  border: 1px solid #c0c0c0;\n  margin: 0 2px;\n  padding: 0.35em 0.625em 0.75em;\n}\n\n//\n// 1. Correct `color` not being inherited in IE 8/9/10/11.\n// 2. Remove padding so people aren't caught out if they zero out fieldsets.\n//\n\nlegend {\n  border: 0; // 1\n  padding: 0; // 2\n}\n\n//\n// Remove default vertical scrollbar in IE 8/9/10/11.\n//\n\ntextarea {\n  overflow: auto;\n}\n\n//\n// Don't inherit the `font-weight` (applied by a rule above).\n// NOTE: the default cannot safely be changed in Chrome and Safari on OS X.\n//\n\noptgroup {\n  font-weight: bold;\n}\n\n// Tables\n// ==========================================================================\n\n//\n// Remove most spacing between table cells.\n//\n\ntable {\n  border-collapse: collapse;\n  border-spacing: 0;\n}\n\ntd,\nth {\n  padding: 0;\n}\n","/*! Source: https://github.com/h5bp/html5-boilerplate/blob/master/src/css/main.css */\n\n// ==========================================================================\n// Print styles.\n// Inlined to avoid the additional HTTP request: h5bp.com/r\n// ==========================================================================\n\n@media print {\n    *,\n    *:before,\n    *:after {\n        background: transparent !important;\n        color: #000 !important; // Black prints faster: h5bp.com/s\n        box-shadow: none !important;\n        text-shadow: none !important;\n    }\n\n    a,\n    a:visited {\n        text-decoration: underline;\n    }\n\n    a[href]:after {\n        content: \" (\" attr(href) \")\";\n    }\n\n    abbr[title]:after {\n        content: \" (\" attr(title) \")\";\n    }\n\n    // Don't show links that are fragment identifiers,\n    // or use the `javascript:` pseudo protocol\n    a[href^=\"#\"]:after,\n    a[href^=\"javascript:\"]:after {\n        content: \"\";\n    }\n\n    pre,\n    blockquote {\n        border: 1px solid #999;\n        page-break-inside: avoid;\n    }\n\n    thead {\n        display: table-header-group; // h5bp.com/t\n    }\n\n    tr,\n    img {\n        page-break-inside: avoid;\n    }\n\n    img {\n        max-width: 100% !important;\n    }\n\n    p,\n    h2,\n    h3 {\n        orphans: 3;\n        widows: 3;\n    }\n\n    h2,\n    h3 {\n        page-break-after: avoid;\n    }\n\n    // Bootstrap specific changes start\n    //\n    // Chrome (OSX) fix for https://github.com/twbs/bootstrap/issues/11245\n    // Once fixed, we can just straight up remove this.\n    select {\n        background: #fff !important;\n    }\n\n    // Bootstrap components\n    .navbar {\n        display: none;\n    }\n    .btn,\n    .dropup > .btn {\n        > .caret {\n            border-top-color: #000 !important;\n        }\n    }\n    .label {\n        border: 1px solid #000;\n    }\n\n    .table {\n        border-collapse: collapse !important;\n\n        td,\n        th {\n            background-color: #fff !important;\n        }\n    }\n    .table-bordered {\n        th,\n        td {\n            border: 1px solid #ddd !important;\n        }\n    }\n\n    // Bootstrap specific changes end\n}\n","//\n// Glyphicons for Bootstrap\n//\n// Since icons are fonts, they can be placed anywhere text is placed and are\n// thus automatically sized to match the surrounding child. To use, create an\n// inline element with the appropriate classes, like so:\n//\n// <a href=\"#\"><span class=\"glyphicon glyphicon-star\"></span> Star</a>\n\n// Import the fonts\n@font-face {\n  font-family: 'Glyphicons Halflings';\n  src: url('@{icon-font-path}@{icon-font-name}.eot');\n  src: url('@{icon-font-path}@{icon-font-name}.eot?#iefix') format('embedded-opentype'),\n       url('@{icon-font-path}@{icon-font-name}.woff') format('woff'),\n       url('@{icon-font-path}@{icon-font-name}.ttf') format('truetype'),\n       url('@{icon-font-path}@{icon-font-name}.svg#@{icon-font-svg-id}') format('svg');\n}\n\n// Catchall baseclass\n.glyphicon {\n  position: relative;\n  top: 1px;\n  display: inline-block;\n  font-family: 'Glyphicons Halflings';\n  font-style: normal;\n  font-weight: normal;\n  line-height: 1;\n  -webkit-font-smoothing: antialiased;\n  -moz-osx-font-smoothing: grayscale;\n}\n\n// Individual icons\n.glyphicon-asterisk               { &:before { content: \"\\2a\"; } }\n.glyphicon-plus                   { &:before { content: \"\\2b\"; } }\n.glyphicon-euro,\n.glyphicon-eur                    { &:before { content: \"\\20ac\"; } }\n.glyphicon-minus                  { &:before { content: \"\\2212\"; } }\n.glyphicon-cloud                  { &:before { content: \"\\2601\"; } }\n.glyphicon-envelope               { &:before { content: \"\\2709\"; } }\n.glyphicon-pencil                 { &:before { content: \"\\270f\"; } }\n.glyphicon-glass                  { &:before { content: \"\\e001\"; } }\n.glyphicon-music                  { &:before { content: \"\\e002\"; } }\n.glyphicon-search                 { &:before { content: \"\\e003\"; } }\n.glyphicon-heart                  { &:before { content: \"\\e005\"; } }\n.glyphicon-star                   { &:before { content: \"\\e006\"; } }\n.glyphicon-star-empty             { &:before { content: \"\\e007\"; } }\n.glyphicon-user                   { &:before { content: \"\\e008\"; } }\n.glyphicon-film                   { &:before { content: \"\\e009\"; } }\n.glyphicon-th-large               { &:before { content: \"\\e010\"; } }\n.glyphicon-th                     { &:before { content: \"\\e011\"; } }\n.glyphicon-th-list                { &:before { content: \"\\e012\"; } }\n.glyphicon-ok                     { &:before { content: \"\\e013\"; } }\n.glyphicon-remove                 { &:before { content: \"\\e014\"; } }\n.glyphicon-zoom-in                { &:before { content: \"\\e015\"; } }\n.glyphicon-zoom-out               { &:before { content: \"\\e016\"; } }\n.glyphicon-off                    { &:before { content: \"\\e017\"; } }\n.glyphicon-signal                 { &:before { content: \"\\e018\"; } }\n.glyphicon-cog                    { &:before { content: \"\\e019\"; } }\n.glyphicon-trash                  { &:before { content: \"\\e020\"; } }\n.glyphicon-home                   { &:before { content: \"\\e021\"; } }\n.glyphicon-file                   { &:before { content: \"\\e022\"; } }\n.glyphicon-time                   { &:before { content: \"\\e023\"; } }\n.glyphicon-road                   { &:before { content: \"\\e024\"; } }\n.glyphicon-download-alt           { &:before { content: \"\\e025\"; } }\n.glyphicon-download               { &:before { content: \"\\e026\"; } }\n.glyphicon-upload                 { &:before { content: \"\\e027\"; } }\n.glyphicon-inbox                  { &:before { content: \"\\e028\"; } }\n.glyphicon-play-circle            { &:before { content: \"\\e029\"; } }\n.glyphicon-repeat                 { &:before { content: \"\\e030\"; } }\n.glyphicon-refresh                { &:before { content: \"\\e031\"; } }\n.glyphicon-list-alt               { &:before { content: \"\\e032\"; } }\n.glyphicon-lock                   { &:before { content: \"\\e033\"; } }\n.glyphicon-flag                   { &:before { content: \"\\e034\"; } }\n.glyphicon-headphones             { &:before { content: \"\\e035\"; } }\n.glyphicon-volume-off             { &:before { content: \"\\e036\"; } }\n.glyphicon-volume-down            { &:before { content: \"\\e037\"; } }\n.glyphicon-volume-up              { &:before { content: \"\\e038\"; } }\n.glyphicon-qrcode                 { &:before { content: \"\\e039\"; } }\n.glyphicon-barcode                { &:before { content: \"\\e040\"; } }\n.glyphicon-tag                    { &:before { content: \"\\e041\"; } }\n.glyphicon-tags                   { &:before { content: \"\\e042\"; } }\n.glyphicon-book                   { &:before { content: \"\\e043\"; } }\n.glyphicon-bookmark               { &:before { content: \"\\e044\"; } }\n.glyphicon-print                  { &:before { content: \"\\e045\"; } }\n.glyphicon-camera                 { &:before { content: \"\\e046\"; } }\n.glyphicon-font                   { &:before { content: \"\\e047\"; } }\n.glyphicon-bold                   { &:before { content: \"\\e048\"; } }\n.glyphicon-italic                 { &:before { content: \"\\e049\"; } }\n.glyphicon-text-height            { &:before { content: \"\\e050\"; } }\n.glyphicon-text-width             { &:before { content: \"\\e051\"; } }\n.glyphicon-align-left             { &:before { content: \"\\e052\"; } }\n.glyphicon-align-center           { &:before { content: \"\\e053\"; } }\n.glyphicon-align-right            { &:before { content: \"\\e054\"; } }\n.glyphicon-align-justify          { &:before { content: \"\\e055\"; } }\n.glyphicon-list                   { &:before { content: \"\\e056\"; } }\n.glyphicon-indent-left            { &:before { content: \"\\e057\"; } }\n.glyphicon-indent-right           { &:before { content: \"\\e058\"; } }\n.glyphicon-facetime-video         { &:before { content: \"\\e059\"; } }\n.glyphicon-picture                { &:before { content: \"\\e060\"; } }\n.glyphicon-map-marker             { &:before { content: \"\\e062\"; } }\n.glyphicon-adjust                 { &:before { content: \"\\e063\"; } }\n.glyphicon-tint                   { &:before { content: \"\\e064\"; } }\n.glyphicon-edit                   { &:before { content: \"\\e065\"; } }\n.glyphicon-share                  { &:before { content: \"\\e066\"; } }\n.glyphicon-check                  { &:before { content: \"\\e067\"; } }\n.glyphicon-move                   { &:before { content: \"\\e068\"; } }\n.glyphicon-step-backward          { &:before { content: \"\\e069\"; } }\n.glyphicon-fast-backward          { &:before { content: \"\\e070\"; } }\n.glyphicon-backward               { &:before { content: \"\\e071\"; } }\n.glyphicon-play                   { &:before { content: \"\\e072\"; } }\n.glyphicon-pause                  { &:before { content: \"\\e073\"; } }\n.glyphicon-stop                   { &:before { content: \"\\e074\"; } }\n.glyphicon-forward                { &:before { content: \"\\e075\"; } }\n.glyphicon-fast-forward           { &:before { content: \"\\e076\"; } }\n.glyphicon-step-forward           { &:before { content: \"\\e077\"; } }\n.glyphicon-eject                  { &:before { content: \"\\e078\"; } }\n.glyphicon-chevron-left           { &:before { content: \"\\e079\"; } }\n.glyphicon-chevron-right          { &:before { content: \"\\e080\"; } }\n.glyphicon-plus-sign              { &:before { content: \"\\e081\"; } }\n.glyphicon-minus-sign             { &:before { content: \"\\e082\"; } }\n.glyphicon-remove-sign            { &:before { content: \"\\e083\"; } }\n.glyphicon-ok-sign                { &:before { content: \"\\e084\"; } }\n.glyphicon-question-sign          { &:before { content: \"\\e085\"; } }\n.glyphicon-info-sign              { &:before { content: \"\\e086\"; } }\n.glyphicon-screenshot             { &:before { content: \"\\e087\"; } }\n.glyphicon-remove-circle          { &:before { content: \"\\e088\"; } }\n.glyphicon-ok-circle              { &:before { content: \"\\e089\"; } }\n.glyphicon-ban-circle             { &:before { content: \"\\e090\"; } }\n.glyphicon-arrow-left             { &:before { content: \"\\e091\"; } }\n.glyphicon-arrow-right            { &:before { content: \"\\e092\"; } }\n.glyphicon-arrow-up               { &:before { content: \"\\e093\"; } }\n.glyphicon-arrow-down             { &:before { content: \"\\e094\"; } }\n.glyphicon-share-alt              { &:before { content: \"\\e095\"; } }\n.glyphicon-resize-full            { &:before { content: \"\\e096\"; } }\n.glyphicon-resize-small           { &:before { content: \"\\e097\"; } }\n.glyphicon-exclamation-sign       { &:before { content: \"\\e101\"; } }\n.glyphicon-gift                   { &:before { content: \"\\e102\"; } }\n.glyphicon-leaf                   { &:before { content: \"\\e103\"; } }\n.glyphicon-fire                   { &:before { content: \"\\e104\"; } }\n.glyphicon-eye-open               { &:before { content: \"\\e105\"; } }\n.glyphicon-eye-close              { &:before { content: \"\\e106\"; } }\n.glyphicon-warning-sign           { &:before { content: \"\\e107\"; } }\n.glyphicon-plane                  { &:before { content: \"\\e108\"; } }\n.glyphicon-calendar               { &:before { content: \"\\e109\"; } }\n.glyphicon-random                 { &:before { content: \"\\e110\"; } }\n.glyphicon-comment                { &:before { content: \"\\e111\"; } }\n.glyphicon-magnet                 { &:before { content: \"\\e112\"; } }\n.glyphicon-chevron-up             { &:before { content: \"\\e113\"; } }\n.glyphicon-chevron-down           { &:before { content: \"\\e114\"; } }\n.glyphicon-retweet                { &:before { content: \"\\e115\"; } }\n.glyphicon-shopping-cart          { &:before { content: \"\\e116\"; } }\n.glyphicon-folder-close           { &:before { content: \"\\e117\"; } }\n.glyphicon-folder-open            { &:before { content: \"\\e118\"; } }\n.glyphicon-resize-vertical        { &:before { content: \"\\e119\"; } }\n.glyphicon-resize-horizontal      { &:before { content: \"\\e120\"; } }\n.glyphicon-hdd                    { &:before { content: \"\\e121\"; } }\n.glyphicon-bullhorn               { &:before { content: \"\\e122\"; } }\n.glyphicon-bell                   { &:before { content: \"\\e123\"; } }\n.glyphicon-certificate            { &:before { content: \"\\e124\"; } }\n.glyphicon-thumbs-up              { &:before { content: \"\\e125\"; } }\n.glyphicon-thumbs-down            { &:before { content: \"\\e126\"; } }\n.glyphicon-hand-right             { &:before { content: \"\\e127\"; } }\n.glyphicon-hand-left              { &:before { content: \"\\e128\"; } }\n.glyphicon-hand-up                { &:before { content: \"\\e129\"; } }\n.glyphicon-hand-down              { &:before { content: \"\\e130\"; } }\n.glyphicon-circle-arrow-right     { &:before { content: \"\\e131\"; } }\n.glyphicon-circle-arrow-left      { &:before { content: \"\\e132\"; } }\n.glyphicon-circle-arrow-up        { &:before { content: \"\\e133\"; } }\n.glyphicon-circle-arrow-down      { &:before { content: \"\\e134\"; } }\n.glyphicon-globe                  { &:before { content: \"\\e135\"; } }\n.glyphicon-wrench                 { &:before { content: \"\\e136\"; } }\n.glyphicon-tasks                  { &:before { content: \"\\e137\"; } }\n.glyphicon-filter                 { &:before { content: \"\\e138\"; } }\n.glyphicon-briefcase              { &:before { content: \"\\e139\"; } }\n.glyphicon-fullscreen             { &:before { content: \"\\e140\"; } }\n.glyphicon-dashboard              { &:before { content: \"\\e141\"; } }\n.glyphicon-paperclip              { &:before { content: \"\\e142\"; } }\n.glyphicon-heart-empty            { &:before { content: \"\\e143\"; } }\n.glyphicon-link                   { &:before { content: \"\\e144\"; } }\n.glyphicon-phone                  { &:before { content: \"\\e145\"; } }\n.glyphicon-pushpin                { &:before { content: \"\\e146\"; } }\n.glyphicon-usd                    { &:before { content: \"\\e148\"; } }\n.glyphicon-gbp                    { &:before { content: \"\\e149\"; } }\n.glyphicon-sort                   { &:before { content: \"\\e150\"; } }\n.glyphicon-sort-by-alphabet       { &:before { content: \"\\e151\"; } }\n.glyphicon-sort-by-alphabet-alt   { &:before { content: \"\\e152\"; } }\n.glyphicon-sort-by-order          { &:before { content: \"\\e153\"; } }\n.glyphicon-sort-by-order-alt      { &:before { content: \"\\e154\"; } }\n.glyphicon-sort-by-attributes     { &:before { content: \"\\e155\"; } }\n.glyphicon-sort-by-attributes-alt { &:before { content: \"\\e156\"; } }\n.glyphicon-unchecked              { &:before { content: \"\\e157\"; } }\n.glyphicon-expand                 { &:before { content: \"\\e158\"; } }\n.glyphicon-collapse-down          { &:before { content: \"\\e159\"; } }\n.glyphicon-collapse-up            { &:before { content: \"\\e160\"; } }\n.glyphicon-log-in                 { &:before { content: \"\\e161\"; } }\n.glyphicon-flash                  { &:before { content: \"\\e162\"; } }\n.glyphicon-log-out                { &:before { content: \"\\e163\"; } }\n.glyphicon-new-window             { &:before { content: \"\\e164\"; } }\n.glyphicon-record                 { &:before { content: \"\\e165\"; } }\n.glyphicon-save                   { &:before { content: \"\\e166\"; } }\n.glyphicon-open                   { &:before { content: \"\\e167\"; } }\n.glyphicon-saved                  { &:before { content: \"\\e168\"; } }\n.glyphicon-import                 { &:before { content: \"\\e169\"; } }\n.glyphicon-export                 { &:before { content: \"\\e170\"; } }\n.glyphicon-send                   { &:before { content: \"\\e171\"; } }\n.glyphicon-floppy-disk            { &:before { content: \"\\e172\"; } }\n.glyphicon-floppy-saved           { &:before { content: \"\\e173\"; } }\n.glyphicon-floppy-remove          { &:before { content: \"\\e174\"; } }\n.glyphicon-floppy-save            { &:before { content: \"\\e175\"; } }\n.glyphicon-floppy-open            { &:before { content: \"\\e176\"; } }\n.glyphicon-credit-card            { &:before { content: \"\\e177\"; } }\n.glyphicon-transfer               { &:before { content: \"\\e178\"; } }\n.glyphicon-cutlery                { &:before { content: \"\\e179\"; } }\n.glyphicon-header                 { &:before { content: \"\\e180\"; } }\n.glyphicon-compressed             { &:before { content: \"\\e181\"; } }\n.glyphicon-earphone               { &:before { content: \"\\e182\"; } }\n.glyphicon-phone-alt              { &:before { content: \"\\e183\"; } }\n.glyphicon-tower                  { &:before { content: \"\\e184\"; } }\n.glyphicon-stats                  { &:before { content: \"\\e185\"; } }\n.glyphicon-sd-video               { &:before { content: \"\\e186\"; } }\n.glyphicon-hd-video               { &:before { content: \"\\e187\"; } }\n.glyphicon-subtitles              { &:before { content: \"\\e188\"; } }\n.glyphicon-sound-stereo           { &:before { content: \"\\e189\"; } }\n.glyphicon-sound-dolby            { &:before { content: \"\\e190\"; } }\n.glyphicon-sound-5-1              { &:before { content: \"\\e191\"; } }\n.glyphicon-sound-6-1              { &:before { content: \"\\e192\"; } }\n.glyphicon-sound-7-1              { &:before { content: \"\\e193\"; } }\n.glyphicon-copyright-mark         { &:before { content: \"\\e194\"; } }\n.glyphicon-registration-mark      { &:before { content: \"\\e195\"; } }\n.glyphicon-cloud-download         { &:before { content: \"\\e197\"; } }\n.glyphicon-cloud-upload           { &:before { content: \"\\e198\"; } }\n.glyphicon-tree-conifer           { &:before { content: \"\\e199\"; } }\n.glyphicon-tree-deciduous         { &:before { content: \"\\e200\"; } }\n","//\n// Scaffolding\n// --------------------------------------------------\n\n\n// Reset the box-sizing\n//\n// Heads up! This reset may cause conflicts with some third-party widgets.\n// For recommendations on resolving such conflicts, see\n// http://getbootstrap.com/getting-started/#third-box-sizing\n* {\n  .box-sizing(border-box);\n}\n*:before,\n*:after {\n  .box-sizing(border-box);\n}\n\n\n// Body reset\n\nhtml {\n  font-size: 10px;\n  -webkit-tap-highlight-color: rgba(0,0,0,0);\n}\n\nbody {\n  font-family: @font-family-base;\n  font-size: @font-size-base;\n  line-height: @line-height-base;\n  color: @text-color;\n  background-color: @body-bg;\n}\n\n// Reset fonts for relevant elements\ninput,\nbutton,\nselect,\ntextarea {\n  font-family: inherit;\n  font-size: inherit;\n  line-height: inherit;\n}\n\n\n// Links\n\na {\n  color: @link-color;\n  text-decoration: none;\n\n  &:hover,\n  &:focus {\n    color: @link-hover-color;\n    text-decoration: @link-hover-decoration;\n  }\n\n  &:focus {\n    .tab-focus();\n  }\n}\n\n\n// Figures\n//\n// We reset this here because previously Normalize had no `figure` margins. This\n// ensures we don't break anyone's use of the element.\n\nfigure {\n  margin: 0;\n}\n\n\n// Images\n\nimg {\n  vertical-align: middle;\n}\n\n// Responsive images (ensure images don't scale beyond their parents)\n.img-responsive {\n  .img-responsive();\n}\n\n// Rounded corners\n.img-rounded {\n  border-radius: @border-radius-large;\n}\n\n// Image thumbnails\n//\n// Heads up! This is mixin-ed into thumbnails.less for `.thumbnail`.\n.img-thumbnail {\n  padding: @thumbnail-padding;\n  line-height: @line-height-base;\n  background-color: @thumbnail-bg;\n  border: 1px solid @thumbnail-border;\n  border-radius: @thumbnail-border-radius;\n  .transition(all .2s ease-in-out);\n\n  // Keep them at most 100% wide\n  .img-responsive(inline-block);\n}\n\n// Perfect circle\n.img-circle {\n  border-radius: 50%; // set radius in percents\n}\n\n\n// Horizontal rules\n\nhr {\n  margin-top:    @line-height-computed;\n  margin-bottom: @line-height-computed;\n  border: 0;\n  border-top: 1px solid @hr-border;\n}\n\n\n// Only display content to screen readers\n//\n// See: http://a11yproject.com/posts/how-to-hide-content/\n\n.sr-only {\n  position: absolute;\n  width: 1px;\n  height: 1px;\n  margin: -1px;\n  padding: 0;\n  overflow: hidden;\n  clip: rect(0,0,0,0);\n  border: 0;\n}\n\n// Use in conjunction with .sr-only to only display content when it's focused.\n// Useful for \"Skip to main content\" links; see http://www.w3.org/TR/2013/NOTE-WCAG20-TECHS-20130905/G1\n// Credit: HTML5 Boilerplate\n\n.sr-only-focusable {\n  &:active,\n  &:focus {\n    position: static;\n    width: auto;\n    height: auto;\n    margin: 0;\n    overflow: visible;\n    clip: auto;\n  }\n}\n","// Vendor Prefixes\n//\n// All vendor mixins are deprecated as of v3.2.0 due to the introduction of\n// Autoprefixer in our Gruntfile. They will be removed in v4.\n\n// - Animations\n// - Backface visibility\n// - Box shadow\n// - Box sizing\n// - Content columns\n// - Hyphens\n// - Placeholder text\n// - Transformations\n// - Transitions\n// - User Select\n\n\n// Animations\n.animation(@animation) {\n  -webkit-animation: @animation;\n       -o-animation: @animation;\n          animation: @animation;\n}\n.animation-name(@name) {\n  -webkit-animation-name: @name;\n          animation-name: @name;\n}\n.animation-duration(@duration) {\n  -webkit-animation-duration: @duration;\n          animation-duration: @duration;\n}\n.animation-timing-function(@timing-function) {\n  -webkit-animation-timing-function: @timing-function;\n          animation-timing-function: @timing-function;\n}\n.animation-delay(@delay) {\n  -webkit-animation-delay: @delay;\n          animation-delay: @delay;\n}\n.animation-iteration-count(@iteration-count) {\n  -webkit-animation-iteration-count: @iteration-count;\n          animation-iteration-count: @iteration-count;\n}\n.animation-direction(@direction) {\n  -webkit-animation-direction: @direction;\n          animation-direction: @direction;\n}\n.animation-fill-mode(@fill-mode) {\n  -webkit-animation-fill-mode: @fill-mode;\n          animation-fill-mode: @fill-mode;\n}\n\n// Backface visibility\n// Prevent browsers from flickering when using CSS 3D transforms.\n// Default value is `visible`, but can be changed to `hidden`\n\n.backface-visibility(@visibility){\n  -webkit-backface-visibility: @visibility;\n     -moz-backface-visibility: @visibility;\n          backface-visibility: @visibility;\n}\n\n// Drop shadows\n//\n// Note: Deprecated `.box-shadow()` as of v3.1.0 since all of Bootstrap's\n// supported browsers that have box shadow capabilities now support it.\n\n.box-shadow(@shadow) {\n  -webkit-box-shadow: @shadow; // iOS <4.3 & Android <4.1\n          box-shadow: @shadow;\n}\n\n// Box sizing\n.box-sizing(@boxmodel) {\n  -webkit-box-sizing: @boxmodel;\n     -moz-box-sizing: @boxmodel;\n          box-sizing: @boxmodel;\n}\n\n// CSS3 Content Columns\n.content-columns(@column-count; @column-gap: @grid-gutter-width) {\n  -webkit-column-count: @column-count;\n     -moz-column-count: @column-count;\n          column-count: @column-count;\n  -webkit-column-gap: @column-gap;\n     -moz-column-gap: @column-gap;\n          column-gap: @column-gap;\n}\n\n// Optional hyphenation\n.hyphens(@mode: auto) {\n  word-wrap: break-word;\n  -webkit-hyphens: @mode;\n     -moz-hyphens: @mode;\n      -ms-hyphens: @mode; // IE10+\n       -o-hyphens: @mode;\n          hyphens: @mode;\n}\n\n// Placeholder text\n.placeholder(@color: @input-color-placeholder) {\n  // Firefox\n  &::-moz-placeholder {\n    color: @color;\n    opacity: 1; // See https://github.com/twbs/bootstrap/pull/11526\n  }\n  &:-ms-input-placeholder { color: @color; } // Internet Explorer 10+\n  &::-webkit-input-placeholder  { color: @color; } // Safari and Chrome\n}\n\n// Transformations\n.scale(@ratio) {\n  -webkit-transform: scale(@ratio);\n      -ms-transform: scale(@ratio); // IE9 only\n       -o-transform: scale(@ratio);\n          transform: scale(@ratio);\n}\n.scale(@ratioX; @ratioY) {\n  -webkit-transform: scale(@ratioX, @ratioY);\n      -ms-transform: scale(@ratioX, @ratioY); // IE9 only\n       -o-transform: scale(@ratioX, @ratioY);\n          transform: scale(@ratioX, @ratioY);\n}\n.scaleX(@ratio) {\n  -webkit-transform: scaleX(@ratio);\n      -ms-transform: scaleX(@ratio); // IE9 only\n       -o-transform: scaleX(@ratio);\n          transform: scaleX(@ratio);\n}\n.scaleY(@ratio) {\n  -webkit-transform: scaleY(@ratio);\n      -ms-transform: scaleY(@ratio); // IE9 only\n       -o-transform: scaleY(@ratio);\n          transform: scaleY(@ratio);\n}\n.skew(@x; @y) {\n  -webkit-transform: skewX(@x) skewY(@y);\n      -ms-transform: skewX(@x) skewY(@y); // See https://github.com/twbs/bootstrap/issues/4885; IE9+\n       -o-transform: skewX(@x) skewY(@y);\n          transform: skewX(@x) skewY(@y);\n}\n.translate(@x; @y) {\n  -webkit-transform: translate(@x, @y);\n      -ms-transform: translate(@x, @y); // IE9 only\n       -o-transform: translate(@x, @y);\n          transform: translate(@x, @y);\n}\n.translate3d(@x; @y; @z) {\n  -webkit-transform: translate3d(@x, @y, @z);\n          transform: translate3d(@x, @y, @z);\n}\n.rotate(@degrees) {\n  -webkit-transform: rotate(@degrees);\n      -ms-transform: rotate(@degrees); // IE9 only\n       -o-transform: rotate(@degrees);\n          transform: rotate(@degrees);\n}\n.rotateX(@degrees) {\n  -webkit-transform: rotateX(@degrees);\n      -ms-transform: rotateX(@degrees); // IE9 only\n       -o-transform: rotateX(@degrees);\n          transform: rotateX(@degrees);\n}\n.rotateY(@degrees) {\n  -webkit-transform: rotateY(@degrees);\n      -ms-transform: rotateY(@degrees); // IE9 only\n       -o-transform: rotateY(@degrees);\n          transform: rotateY(@degrees);\n}\n.perspective(@perspective) {\n  -webkit-perspective: @perspective;\n     -moz-perspective: @perspective;\n          perspective: @perspective;\n}\n.perspective-origin(@perspective) {\n  -webkit-perspective-origin: @perspective;\n     -moz-perspective-origin: @perspective;\n          perspective-origin: @perspective;\n}\n.transform-origin(@origin) {\n  -webkit-transform-origin: @origin;\n     -moz-transform-origin: @origin;\n      -ms-transform-origin: @origin; // IE9 only\n          transform-origin: @origin;\n}\n\n\n// Transitions\n\n.transition(@transition) {\n  -webkit-transition: @transition;\n       -o-transition: @transition;\n          transition: @transition;\n}\n.transition-property(@transition-property) {\n  -webkit-transition-property: @transition-property;\n          transition-property: @transition-property;\n}\n.transition-delay(@transition-delay) {\n  -webkit-transition-delay: @transition-delay;\n          transition-delay: @transition-delay;\n}\n.transition-duration(@transition-duration) {\n  -webkit-transition-duration: @transition-duration;\n          transition-duration: @transition-duration;\n}\n.transition-timing-function(@timing-function) {\n  -webkit-transition-timing-function: @timing-function;\n          transition-timing-function: @timing-function;\n}\n.transition-transform(@transition) {\n  -webkit-transition: -webkit-transform @transition;\n     -moz-transition: -moz-transform @transition;\n       -o-transition: -o-transform @transition;\n          transition: transform @transition;\n}\n\n\n// User select\n// For selecting text on the page\n\n.user-select(@select) {\n  -webkit-user-select: @select;\n     -moz-user-select: @select;\n      -ms-user-select: @select; // IE10+\n          user-select: @select;\n}\n","// WebKit-style focus\n\n.tab-focus() {\n  // Default\n  outline: thin dotted;\n  // WebKit\n  outline: 5px auto -webkit-focus-ring-color;\n  outline-offset: -2px;\n}\n","// Image Mixins\n// - Responsive image\n// - Retina image\n\n\n// Responsive image\n//\n// Keep images from scaling beyond the width of their parents.\n.img-responsive(@display: block) {\n  display: @display;\n  max-width: 100%; // Part 1: Set a maximum relative to the parent\n  height: auto; // Part 2: Scale the height according to the width, otherwise you get stretching\n}\n\n\n// Retina image\n//\n// Short retina mixin for setting background-image and -size. Note that the\n// spelling of `min--moz-device-pixel-ratio` is intentional.\n.img-retina(@file-1x; @file-2x; @width-1x; @height-1x) {\n  background-image: url(\"@{file-1x}\");\n\n  @media\n  only screen and (-webkit-min-device-pixel-ratio: 2),\n  only screen and (   min--moz-device-pixel-ratio: 2),\n  only screen and (     -o-min-device-pixel-ratio: 2/1),\n  only screen and (        min-device-pixel-ratio: 2),\n  only screen and (                min-resolution: 192dpi),\n  only screen and (                min-resolution: 2dppx) {\n    background-image: url(\"@{file-2x}\");\n    background-size: @width-1x @height-1x;\n  }\n}\n","//\n// Typography\n// --------------------------------------------------\n\n\n// Headings\n// -------------------------\n\nh1, h2, h3, h4, h5, h6,\n.h1, .h2, .h3, .h4, .h5, .h6 {\n  font-family: @headings-font-family;\n  font-weight: @headings-font-weight;\n  line-height: @headings-line-height;\n  color: @headings-color;\n\n  small,\n  .small {\n    font-weight: normal;\n    line-height: 1;\n    color: @headings-small-color;\n  }\n}\n\nh1, .h1,\nh2, .h2,\nh3, .h3 {\n  margin-top: @line-height-computed;\n  margin-bottom: (@line-height-computed / 2);\n\n  small,\n  .small {\n    font-size: 65%;\n  }\n}\nh4, .h4,\nh5, .h5,\nh6, .h6 {\n  margin-top: (@line-height-computed / 2);\n  margin-bottom: (@line-height-computed / 2);\n\n  small,\n  .small {\n    font-size: 75%;\n  }\n}\n\nh1, .h1 { font-size: @font-size-h1; }\nh2, .h2 { font-size: @font-size-h2; }\nh3, .h3 { font-size: @font-size-h3; }\nh4, .h4 { font-size: @font-size-h4; }\nh5, .h5 { font-size: @font-size-h5; }\nh6, .h6 { font-size: @font-size-h6; }\n\n\n// Body text\n// -------------------------\n\np {\n  margin: 0 0 (@line-height-computed / 2);\n}\n\n.lead {\n  margin-bottom: @line-height-computed;\n  font-size: floor((@font-size-base * 1.15));\n  font-weight: 300;\n  line-height: 1.4;\n\n  @media (min-width: @screen-sm-min) {\n    font-size: (@font-size-base * 1.5);\n  }\n}\n\n\n// Emphasis & misc\n// -------------------------\n\n// Ex: (12px small font / 14px base font) * 100% = about 85%\nsmall,\n.small {\n  font-size: floor((100% * @font-size-small / @font-size-base));\n}\n\nmark,\n.mark {\n  background-color: @state-warning-bg;\n  padding: .2em;\n}\n\n// Alignment\n.text-left           { text-align: left; }\n.text-right          { text-align: right; }\n.text-center         { text-align: center; }\n.text-justify        { text-align: justify; }\n.text-nowrap         { white-space: nowrap; }\n\n// Transformation\n.text-lowercase      { text-transform: lowercase; }\n.text-uppercase      { text-transform: uppercase; }\n.text-capitalize     { text-transform: capitalize; }\n\n// Contextual colors\n.text-muted {\n  color: @text-muted;\n}\n.text-primary {\n  .text-emphasis-variant(@brand-primary);\n}\n.text-success {\n  .text-emphasis-variant(@state-success-text);\n}\n.text-info {\n  .text-emphasis-variant(@state-info-text);\n}\n.text-warning {\n  .text-emphasis-variant(@state-warning-text);\n}\n.text-danger {\n  .text-emphasis-variant(@state-danger-text);\n}\n\n// Contextual backgrounds\n// For now we'll leave these alongside the text classes until v4 when we can\n// safely shift things around (per SemVer rules).\n.bg-primary {\n  // Given the contrast here, this is the only class to have its color inverted\n  // automatically.\n  color: #fff;\n  .bg-variant(@brand-primary);\n}\n.bg-success {\n  .bg-variant(@state-success-bg);\n}\n.bg-info {\n  .bg-variant(@state-info-bg);\n}\n.bg-warning {\n  .bg-variant(@state-warning-bg);\n}\n.bg-danger {\n  .bg-variant(@state-danger-bg);\n}\n\n\n// Page header\n// -------------------------\n\n.page-header {\n  padding-bottom: ((@line-height-computed / 2) - 1);\n  margin: (@line-height-computed * 2) 0 @line-height-computed;\n  border-bottom: 1px solid @page-header-border-color;\n}\n\n\n// Lists\n// -------------------------\n\n// Unordered and Ordered lists\nul,\nol {\n  margin-top: 0;\n  margin-bottom: (@line-height-computed / 2);\n  ul,\n  ol {\n    margin-bottom: 0;\n  }\n}\n\n// List options\n\n// Unstyled keeps list items block level, just removes default browser padding and list-style\n.list-unstyled {\n  padding-left: 0;\n  list-style: none;\n}\n\n// Inline turns list items into inline-block\n.list-inline {\n  .list-unstyled();\n  margin-left: -5px;\n\n  > li {\n    display: inline-block;\n    padding-left: 5px;\n    padding-right: 5px;\n  }\n}\n\n// Description Lists\ndl {\n  margin-top: 0; // Remove browser default\n  margin-bottom: @line-height-computed;\n}\ndt,\ndd {\n  line-height: @line-height-base;\n}\ndt {\n  font-weight: bold;\n}\ndd {\n  margin-left: 0; // Undo browser default\n}\n\n// Horizontal description lists\n//\n// Defaults to being stacked without any of the below styles applied, until the\n// grid breakpoint is reached (default of ~768px).\n\n.dl-horizontal {\n  dd {\n    &:extend(.clearfix all); // Clear the floated `dt` if an empty `dd` is present\n  }\n\n  @media (min-width: @grid-float-breakpoint) {\n    dt {\n      float: left;\n      width: (@dl-horizontal-offset - 20);\n      clear: left;\n      text-align: right;\n      .text-overflow();\n    }\n    dd {\n      margin-left: @dl-horizontal-offset;\n    }\n  }\n}\n\n\n// Misc\n// -------------------------\n\n// Abbreviations and acronyms\nabbr[title],\n// Add data-* attribute to help out our tooltip plugin, per https://github.com/twbs/bootstrap/issues/5257\nabbr[data-original-title] {\n  cursor: help;\n  border-bottom: 1px dotted @abbr-border-color;\n}\n.initialism {\n  font-size: 90%;\n  text-transform: uppercase;\n}\n\n// Blockquotes\nblockquote {\n  padding: (@line-height-computed / 2) @line-height-computed;\n  margin: 0 0 @line-height-computed;\n  font-size: @blockquote-font-size;\n  border-left: 5px solid @blockquote-border-color;\n\n  p,\n  ul,\n  ol {\n    &:last-child {\n      margin-bottom: 0;\n    }\n  }\n\n  // Note: Deprecated small and .small as of v3.1.0\n  // Context: https://github.com/twbs/bootstrap/issues/11660\n  footer,\n  small,\n  .small {\n    display: block;\n    font-size: 80%; // back to default font-size\n    line-height: @line-height-base;\n    color: @blockquote-small-color;\n\n    &:before {\n      content: '\\2014 \\00A0'; // em dash, nbsp\n    }\n  }\n}\n\n// Opposite alignment of blockquote\n//\n// Heads up: `blockquote.pull-right` has been deprecated as of v3.1.0.\n.blockquote-reverse,\nblockquote.pull-right {\n  padding-right: 15px;\n  padding-left: 0;\n  border-right: 5px solid @blockquote-border-color;\n  border-left: 0;\n  text-align: right;\n\n  // Account for citation\n  footer,\n  small,\n  .small {\n    &:before { content: ''; }\n    &:after {\n      content: '\\00A0 \\2014'; // nbsp, em dash\n    }\n  }\n}\n\n// Addresses\naddress {\n  margin-bottom: @line-height-computed;\n  font-style: normal;\n  line-height: @line-height-base;\n}\n","// Typography\n\n.text-emphasis-variant(@color) {\n  color: @color;\n  a&:hover {\n    color: darken(@color, 10%);\n  }\n}\n","// Contextual backgrounds\n\n.bg-variant(@color) {\n  background-color: @color;\n  a&:hover {\n    background-color: darken(@color, 10%);\n  }\n}\n","// Text overflow\n// Requires inline-block or block for proper styling\n\n.text-overflow() {\n  overflow: hidden;\n  text-overflow: ellipsis;\n  white-space: nowrap;\n}\n","//\n// Code (inline and block)\n// --------------------------------------------------\n\n\n// Inline and block code styles\ncode,\nkbd,\npre,\nsamp {\n  font-family: @font-family-monospace;\n}\n\n// Inline code\ncode {\n  padding: 2px 4px;\n  font-size: 90%;\n  color: @code-color;\n  background-color: @code-bg;\n  border-radius: @border-radius-base;\n}\n\n// User input typically entered via keyboard\nkbd {\n  padding: 2px 4px;\n  font-size: 90%;\n  color: @kbd-color;\n  background-color: @kbd-bg;\n  border-radius: @border-radius-small;\n  box-shadow: inset 0 -1px 0 rgba(0,0,0,.25);\n\n  kbd {\n    padding: 0;\n    font-size: 100%;\n    font-weight: bold;\n    box-shadow: none;\n  }\n}\n\n// Blocks of code\npre {\n  display: block;\n  padding: ((@line-height-computed - 1) / 2);\n  margin: 0 0 (@line-height-computed / 2);\n  font-size: (@font-size-base - 1); // 14px to 13px\n  line-height: @line-height-base;\n  word-break: break-all;\n  word-wrap: break-word;\n  color: @pre-color;\n  background-color: @pre-bg;\n  border: 1px solid @pre-border-color;\n  border-radius: @border-radius-base;\n\n  // Account for some code outputs that place code tags in pre tags\n  code {\n    padding: 0;\n    font-size: inherit;\n    color: inherit;\n    white-space: pre-wrap;\n    background-color: transparent;\n    border-radius: 0;\n  }\n}\n\n// Enable scrollable blocks of code\n.pre-scrollable {\n  max-height: @pre-scrollable-max-height;\n  overflow-y: scroll;\n}\n","//\n// Grid system\n// --------------------------------------------------\n\n\n// Container widths\n//\n// Set the container width, and override it for fixed navbars in media queries.\n\n.container {\n  .container-fixed();\n\n  @media (min-width: @screen-sm-min) {\n    width: @container-sm;\n  }\n  @media (min-width: @screen-md-min) {\n    width: @container-md;\n  }\n  @media (min-width: @screen-lg-min) {\n    width: @container-lg;\n  }\n}\n\n\n// Fluid container\n//\n// Utilizes the mixin meant for fixed width containers, but without any defined\n// width for fluid, full width layouts.\n\n.container-fluid {\n  .container-fixed();\n}\n\n\n// Row\n//\n// Rows contain and clear the floats of your columns.\n\n.row {\n  .make-row();\n}\n\n\n// Columns\n//\n// Common styles for small and large grid columns\n\n.make-grid-columns();\n\n\n// Extra small grid\n//\n// Columns, offsets, pushes, and pulls for extra small devices like\n// smartphones.\n\n.make-grid(xs);\n\n\n// Small grid\n//\n// Columns, offsets, pushes, and pulls for the small device range, from phones\n// to tablets.\n\n@media (min-width: @screen-sm-min) {\n  .make-grid(sm);\n}\n\n\n// Medium grid\n//\n// Columns, offsets, pushes, and pulls for the desktop device range.\n\n@media (min-width: @screen-md-min) {\n  .make-grid(md);\n}\n\n\n// Large grid\n//\n// Columns, offsets, pushes, and pulls for the large desktop device range.\n\n@media (min-width: @screen-lg-min) {\n  .make-grid(lg);\n}\n","// Grid system\n//\n// Generate semantic grid columns with these mixins.\n\n// Centered container element\n.container-fixed(@gutter: @grid-gutter-width) {\n  margin-right: auto;\n  margin-left: auto;\n  padding-left:  (@gutter / 2);\n  padding-right: (@gutter / 2);\n  &:extend(.clearfix all);\n}\n\n// Creates a wrapper for a series of columns\n.make-row(@gutter: @grid-gutter-width) {\n  margin-left:  (@gutter / -2);\n  margin-right: (@gutter / -2);\n  &:extend(.clearfix all);\n}\n\n// Generate the extra small columns\n.make-xs-column(@columns; @gutter: @grid-gutter-width) {\n  position: relative;\n  float: left;\n  width: percentage((@columns / @grid-columns));\n  min-height: 1px;\n  padding-left:  (@gutter / 2);\n  padding-right: (@gutter / 2);\n}\n.make-xs-column-offset(@columns) {\n  margin-left: percentage((@columns / @grid-columns));\n}\n.make-xs-column-push(@columns) {\n  left: percentage((@columns / @grid-columns));\n}\n.make-xs-column-pull(@columns) {\n  right: percentage((@columns / @grid-columns));\n}\n\n// Generate the small columns\n.make-sm-column(@columns; @gutter: @grid-gutter-width) {\n  position: relative;\n  min-height: 1px;\n  padding-left:  (@gutter / 2);\n  padding-right: (@gutter / 2);\n\n  @media (min-width: @screen-sm-min) {\n    float: left;\n    width: percentage((@columns / @grid-columns));\n  }\n}\n.make-sm-column-offset(@columns) {\n  @media (min-width: @screen-sm-min) {\n    margin-left: percentage((@columns / @grid-columns));\n  }\n}\n.make-sm-column-push(@columns) {\n  @media (min-width: @screen-sm-min) {\n    left: percentage((@columns / @grid-columns));\n  }\n}\n.make-sm-column-pull(@columns) {\n  @media (min-width: @screen-sm-min) {\n    right: percentage((@columns / @grid-columns));\n  }\n}\n\n// Generate the medium columns\n.make-md-column(@columns; @gutter: @grid-gutter-width) {\n  position: relative;\n  min-height: 1px;\n  padding-left:  (@gutter / 2);\n  padding-right: (@gutter / 2);\n\n  @media (min-width: @screen-md-min) {\n    float: left;\n    width: percentage((@columns / @grid-columns));\n  }\n}\n.make-md-column-offset(@columns) {\n  @media (min-width: @screen-md-min) {\n    margin-left: percentage((@columns / @grid-columns));\n  }\n}\n.make-md-column-push(@columns) {\n  @media (min-width: @screen-md-min) {\n    left: percentage((@columns / @grid-columns));\n  }\n}\n.make-md-column-pull(@columns) {\n  @media (min-width: @screen-md-min) {\n    right: percentage((@columns / @grid-columns));\n  }\n}\n\n// Generate the large columns\n.make-lg-column(@columns; @gutter: @grid-gutter-width) {\n  position: relative;\n  min-height: 1px;\n  padding-left:  (@gutter / 2);\n  padding-right: (@gutter / 2);\n\n  @media (min-width: @screen-lg-min) {\n    float: left;\n    width: percentage((@columns / @grid-columns));\n  }\n}\n.make-lg-column-offset(@columns) {\n  @media (min-width: @screen-lg-min) {\n    margin-left: percentage((@columns / @grid-columns));\n  }\n}\n.make-lg-column-push(@columns) {\n  @media (min-width: @screen-lg-min) {\n    left: percentage((@columns / @grid-columns));\n  }\n}\n.make-lg-column-pull(@columns) {\n  @media (min-width: @screen-lg-min) {\n    right: percentage((@columns / @grid-columns));\n  }\n}\n","// Framework grid generation\n//\n// Used only by Bootstrap to generate the correct number of grid classes given\n// any value of `@grid-columns`.\n\n.make-grid-columns() {\n  // Common styles for all sizes of grid columns, widths 1-12\n  .col(@index) { // initial\n    @item: ~\".col-xs-@{index}, .col-sm-@{index}, .col-md-@{index}, .col-lg-@{index}\";\n    .col((@index + 1), @item);\n  }\n  .col(@index, @list) when (@index =< @grid-columns) { // general; \"=<\" isn't a typo\n    @item: ~\".col-xs-@{index}, .col-sm-@{index}, .col-md-@{index}, .col-lg-@{index}\";\n    .col((@index + 1), ~\"@{list}, @{item}\");\n  }\n  .col(@index, @list) when (@index > @grid-columns) { // terminal\n    @{list} {\n      position: relative;\n      // Prevent columns from collapsing when empty\n      min-height: 1px;\n      // Inner gutter via padding\n      padding-left:  (@grid-gutter-width / 2);\n      padding-right: (@grid-gutter-width / 2);\n    }\n  }\n  .col(1); // kickstart it\n}\n\n.float-grid-columns(@class) {\n  .col(@index) { // initial\n    @item: ~\".col-@{class}-@{index}\";\n    .col((@index + 1), @item);\n  }\n  .col(@index, @list) when (@index =< @grid-columns) { // general\n    @item: ~\".col-@{class}-@{index}\";\n    .col((@index + 1), ~\"@{list}, @{item}\");\n  }\n  .col(@index, @list) when (@index > @grid-columns) { // terminal\n    @{list} {\n      float: left;\n    }\n  }\n  .col(1); // kickstart it\n}\n\n.calc-grid-column(@index, @class, @type) when (@type = width) and (@index > 0) {\n  .col-@{class}-@{index} {\n    width: percentage((@index / @grid-columns));\n  }\n}\n.calc-grid-column(@index, @class, @type) when (@type = push) and (@index > 0) {\n  .col-@{class}-push-@{index} {\n    left: percentage((@index / @grid-columns));\n  }\n}\n.calc-grid-column(@index, @class, @type) when (@type = push) and (@index = 0) {\n  .col-@{class}-push-0 {\n    left: auto;\n  }\n}\n.calc-grid-column(@index, @class, @type) when (@type = pull) and (@index > 0) {\n  .col-@{class}-pull-@{index} {\n    right: percentage((@index / @grid-columns));\n  }\n}\n.calc-grid-column(@index, @class, @type) when (@type = pull) and (@index = 0) {\n  .col-@{class}-pull-0 {\n    right: auto;\n  }\n}\n.calc-grid-column(@index, @class, @type) when (@type = offset) {\n  .col-@{class}-offset-@{index} {\n    margin-left: percentage((@index / @grid-columns));\n  }\n}\n\n// Basic looping in LESS\n.loop-grid-columns(@index, @class, @type) when (@index >= 0) {\n  .calc-grid-column(@index, @class, @type);\n  // next iteration\n  .loop-grid-columns((@index - 1), @class, @type);\n}\n\n// Create grid for specific class\n.make-grid(@class) {\n  .float-grid-columns(@class);\n  .loop-grid-columns(@grid-columns, @class, width);\n  .loop-grid-columns(@grid-columns, @class, pull);\n  .loop-grid-columns(@grid-columns, @class, push);\n  .loop-grid-columns(@grid-columns, @class, offset);\n}\n","//\n// Tables\n// --------------------------------------------------\n\n\ntable {\n  background-color: @table-bg;\n}\ncaption {\n  padding-top: @table-cell-padding;\n  padding-bottom: @table-cell-padding;\n  color: @text-muted;\n  text-align: left;\n}\nth {\n  text-align: left;\n}\n\n\n// Baseline styles\n\n.table {\n  width: 100%;\n  max-width: 100%;\n  margin-bottom: @line-height-computed;\n  // Cells\n  > thead,\n  > tbody,\n  > tfoot {\n    > tr {\n      > th,\n      > td {\n        padding: @table-cell-padding;\n        line-height: @line-height-base;\n        vertical-align: top;\n        border-top: 1px solid @table-border-color;\n      }\n    }\n  }\n  // Bottom align for column headings\n  > thead > tr > th {\n    vertical-align: bottom;\n    border-bottom: 2px solid @table-border-color;\n  }\n  // Remove top border from thead by default\n  > caption + thead,\n  > colgroup + thead,\n  > thead:first-child {\n    > tr:first-child {\n      > th,\n      > td {\n        border-top: 0;\n      }\n    }\n  }\n  // Account for multiple tbody instances\n  > tbody + tbody {\n    border-top: 2px solid @table-border-color;\n  }\n\n  // Nesting\n  .table {\n    background-color: @body-bg;\n  }\n}\n\n\n// Condensed table w/ half padding\n\n.table-condensed {\n  > thead,\n  > tbody,\n  > tfoot {\n    > tr {\n      > th,\n      > td {\n        padding: @table-condensed-cell-padding;\n      }\n    }\n  }\n}\n\n\n// Bordered version\n//\n// Add borders all around the table and between all the columns.\n\n.table-bordered {\n  border: 1px solid @table-border-color;\n  > thead,\n  > tbody,\n  > tfoot {\n    > tr {\n      > th,\n      > td {\n        border: 1px solid @table-border-color;\n      }\n    }\n  }\n  > thead > tr {\n    > th,\n    > td {\n      border-bottom-width: 2px;\n    }\n  }\n}\n\n\n// Zebra-striping\n//\n// Default zebra-stripe styles (alternating gray and transparent backgrounds)\n\n.table-striped {\n  > tbody > tr:nth-child(odd) {\n    background-color: @table-bg-accent;\n  }\n}\n\n\n// Hover effect\n//\n// Placed here since it has to come after the potential zebra striping\n\n.table-hover {\n  > tbody > tr:hover {\n    background-color: @table-bg-hover;\n  }\n}\n\n\n// Table cell sizing\n//\n// Reset default table behavior\n\ntable col[class*=\"col-\"] {\n  position: static; // Prevent border hiding in Firefox and IE9/10 (see https://github.com/twbs/bootstrap/issues/11623)\n  float: none;\n  display: table-column;\n}\ntable {\n  td,\n  th {\n    &[class*=\"col-\"] {\n      position: static; // Prevent border hiding in Firefox and IE9/10 (see https://github.com/twbs/bootstrap/issues/11623)\n      float: none;\n      display: table-cell;\n    }\n  }\n}\n\n\n// Table backgrounds\n//\n// Exact selectors below required to override `.table-striped` and prevent\n// inheritance to nested tables.\n\n// Generate the contextual variants\n.table-row-variant(active; @table-bg-active);\n.table-row-variant(success; @state-success-bg);\n.table-row-variant(info; @state-info-bg);\n.table-row-variant(warning; @state-warning-bg);\n.table-row-variant(danger; @state-danger-bg);\n\n\n// Responsive tables\n//\n// Wrap your tables in `.table-responsive` and we'll make them mobile friendly\n// by enabling horizontal scrolling. Only applies <768px. Everything above that\n// will display normally.\n\n.table-responsive {\n  overflow-x: auto;\n  min-height: 0.01%; // Workaround for IE9 bug (see https://github.com/twbs/bootstrap/issues/14837)\n\n  @media screen and (max-width: @screen-xs-max) {\n    width: 100%;\n    margin-bottom: (@line-height-computed * 0.75);\n    overflow-y: hidden;\n    -ms-overflow-style: -ms-autohiding-scrollbar;\n    border: 1px solid @table-border-color;\n\n    // Tighten up spacing\n    > .table {\n      margin-bottom: 0;\n\n      // Ensure the content doesn't wrap\n      > thead,\n      > tbody,\n      > tfoot {\n        > tr {\n          > th,\n          > td {\n            white-space: nowrap;\n          }\n        }\n      }\n    }\n\n    // Special overrides for the bordered tables\n    > .table-bordered {\n      border: 0;\n\n      // Nuke the appropriate borders so that the parent can handle them\n      > thead,\n      > tbody,\n      > tfoot {\n        > tr {\n          > th:first-child,\n          > td:first-child {\n            border-left: 0;\n          }\n          > th:last-child,\n          > td:last-child {\n            border-right: 0;\n          }\n        }\n      }\n\n      // Only nuke the last row's bottom-border in `tbody` and `tfoot` since\n      // chances are there will be only one `tr` in a `thead` and that would\n      // remove the border altogether.\n      > tbody,\n      > tfoot {\n        > tr:last-child {\n          > th,\n          > td {\n            border-bottom: 0;\n          }\n        }\n      }\n\n    }\n  }\n}\n","// Tables\n\n.table-row-variant(@state; @background) {\n  // Exact selectors below required to override `.table-striped` and prevent\n  // inheritance to nested tables.\n  .table > thead > tr,\n  .table > tbody > tr,\n  .table > tfoot > tr {\n    > td.@{state},\n    > th.@{state},\n    &.@{state} > td,\n    &.@{state} > th {\n      background-color: @background;\n    }\n  }\n\n  // Hover states for `.table-hover`\n  // Note: this is not available for cells or rows within `thead` or `tfoot`.\n  .table-hover > tbody > tr {\n    > td.@{state}:hover,\n    > th.@{state}:hover,\n    &.@{state}:hover > td,\n    &:hover > .@{state},\n    &.@{state}:hover > th {\n      background-color: darken(@background, 5%);\n    }\n  }\n}\n","//\n// Forms\n// --------------------------------------------------\n\n\n// Normalize non-controls\n//\n// Restyle and baseline non-control form elements.\n\nfieldset {\n  padding: 0;\n  margin: 0;\n  border: 0;\n  // Chrome and Firefox set a `min-width: min-content;` on fieldsets,\n  // so we reset that to ensure it behaves more like a standard block element.\n  // See https://github.com/twbs/bootstrap/issues/12359.\n  min-width: 0;\n}\n\nlegend {\n  display: block;\n  width: 100%;\n  padding: 0;\n  margin-bottom: @line-height-computed;\n  font-size: (@font-size-base * 1.5);\n  line-height: inherit;\n  color: @legend-color;\n  border: 0;\n  border-bottom: 1px solid @legend-border-color;\n}\n\nlabel {\n  display: inline-block;\n  max-width: 100%; // Force IE8 to wrap long content (see https://github.com/twbs/bootstrap/issues/13141)\n  margin-bottom: 5px;\n  font-weight: bold;\n}\n\n\n// Normalize form controls\n//\n// While most of our form styles require extra classes, some basic normalization\n// is required to ensure optimum display with or without those classes to better\n// address browser inconsistencies.\n\n// Override content-box in Normalize (* isn't specific enough)\ninput[type=\"search\"] {\n  .box-sizing(border-box);\n}\n\n// Position radios and checkboxes better\ninput[type=\"radio\"],\ninput[type=\"checkbox\"] {\n  margin: 4px 0 0;\n  margin-top: 1px \\9; // IE8-9\n  line-height: normal;\n}\n\n// Set the height of file controls to match text inputs\ninput[type=\"file\"] {\n  display: block;\n}\n\n// Make range inputs behave like textual form controls\ninput[type=\"range\"] {\n  display: block;\n  width: 100%;\n}\n\n// Make multiple select elements height not fixed\nselect[multiple],\nselect[size] {\n  height: auto;\n}\n\n// Focus for file, radio, and checkbox\ninput[type=\"file\"]:focus,\ninput[type=\"radio\"]:focus,\ninput[type=\"checkbox\"]:focus {\n  .tab-focus();\n}\n\n// Adjust output element\noutput {\n  display: block;\n  padding-top: (@padding-base-vertical + 1);\n  font-size: @font-size-base;\n  line-height: @line-height-base;\n  color: @input-color;\n}\n\n\n// Common form controls\n//\n// Shared size and type resets for form controls. Apply `.form-control` to any\n// of the following form controls:\n//\n// select\n// textarea\n// input[type=\"text\"]\n// input[type=\"password\"]\n// input[type=\"datetime\"]\n// input[type=\"datetime-local\"]\n// input[type=\"date\"]\n// input[type=\"month\"]\n// input[type=\"time\"]\n// input[type=\"week\"]\n// input[type=\"number\"]\n// input[type=\"email\"]\n// input[type=\"url\"]\n// input[type=\"search\"]\n// input[type=\"tel\"]\n// input[type=\"color\"]\n\n.form-control {\n  display: block;\n  width: 100%;\n  height: @input-height-base; // Make inputs at least the height of their button counterpart (base line-height + padding + border)\n  padding: @padding-base-vertical @padding-base-horizontal;\n  font-size: @font-size-base;\n  line-height: @line-height-base;\n  color: @input-color;\n  background-color: @input-bg;\n  background-image: none; // Reset unusual Firefox-on-Android default style; see https://github.com/necolas/normalize.css/issues/214\n  border: 1px solid @input-border;\n  border-radius: @input-border-radius;\n  .box-shadow(inset 0 1px 1px rgba(0,0,0,.075));\n  .transition(~\"border-color ease-in-out .15s, box-shadow ease-in-out .15s\");\n\n  // Customize the `:focus` state to imitate native WebKit styles.\n  .form-control-focus();\n\n  // Placeholder\n  .placeholder();\n\n  // Disabled and read-only inputs\n  //\n  // HTML5 says that controls under a fieldset > legend:first-child won't be\n  // disabled if the fieldset is disabled. Due to implementation difficulty, we\n  // don't honor that edge case; we style them as disabled anyway.\n  &[disabled],\n  &[readonly],\n  fieldset[disabled] & {\n    cursor: @cursor-disabled;\n    background-color: @input-bg-disabled;\n    opacity: 1; // iOS fix for unreadable disabled content\n  }\n\n  // Reset height for `textarea`s\n  textarea& {\n    height: auto;\n  }\n}\n\n\n// Search inputs in iOS\n//\n// This overrides the extra rounded corners on search inputs in iOS so that our\n// `.form-control` class can properly style them. Note that this cannot simply\n// be added to `.form-control` as it's not specific enough. For details, see\n// https://github.com/twbs/bootstrap/issues/11586.\n\ninput[type=\"search\"] {\n  -webkit-appearance: none;\n}\n\n\n// Special styles for iOS temporal inputs\n//\n// In Mobile Safari, setting `display: block` on temporal inputs causes the\n// text within the input to become vertically misaligned. As a workaround, we\n// set a pixel line-height that matches the given height of the input, but only\n// for Safari.\n\n@media screen and (-webkit-min-device-pixel-ratio: 0) {\n  input[type=\"date\"],\n  input[type=\"time\"],\n  input[type=\"datetime-local\"],\n  input[type=\"month\"] {\n    line-height: @input-height-base;\n  }\n  input[type=\"date\"].input-sm,\n  input[type=\"time\"].input-sm,\n  input[type=\"datetime-local\"].input-sm,\n  input[type=\"month\"].input-sm {\n    line-height: @input-height-small;\n  }\n  input[type=\"date\"].input-lg,\n  input[type=\"time\"].input-lg,\n  input[type=\"datetime-local\"].input-lg,\n  input[type=\"month\"].input-lg {\n    line-height: @input-height-large;\n  }\n}\n\n\n// Form groups\n//\n// Designed to help with the organization and spacing of vertical forms. For\n// horizontal forms, use the predefined grid classes.\n\n.form-group {\n  margin-bottom: 15px;\n}\n\n\n// Checkboxes and radios\n//\n// Indent the labels to position radios/checkboxes as hanging controls.\n\n.radio,\n.checkbox {\n  position: relative;\n  display: block;\n  margin-top: 10px;\n  margin-bottom: 10px;\n\n  label {\n    min-height: @line-height-computed; // Ensure the input doesn't jump when there is no text\n    padding-left: 20px;\n    margin-bottom: 0;\n    font-weight: normal;\n    cursor: pointer;\n  }\n}\n.radio input[type=\"radio\"],\n.radio-inline input[type=\"radio\"],\n.checkbox input[type=\"checkbox\"],\n.checkbox-inline input[type=\"checkbox\"] {\n  position: absolute;\n  margin-left: -20px;\n  margin-top: 4px \\9;\n}\n\n.radio + .radio,\n.checkbox + .checkbox {\n  margin-top: -5px; // Move up sibling radios or checkboxes for tighter spacing\n}\n\n// Radios and checkboxes on same line\n.radio-inline,\n.checkbox-inline {\n  display: inline-block;\n  padding-left: 20px;\n  margin-bottom: 0;\n  vertical-align: middle;\n  font-weight: normal;\n  cursor: pointer;\n}\n.radio-inline + .radio-inline,\n.checkbox-inline + .checkbox-inline {\n  margin-top: 0;\n  margin-left: 10px; // space out consecutive inline controls\n}\n\n// Apply same disabled cursor tweak as for inputs\n// Some special care is needed because <label>s don't inherit their parent's `cursor`.\n//\n// Note: Neither radios nor checkboxes can be readonly.\ninput[type=\"radio\"],\ninput[type=\"checkbox\"] {\n  &[disabled],\n  &.disabled,\n  fieldset[disabled] & {\n    cursor: @cursor-disabled;\n  }\n}\n// These classes are used directly on <label>s\n.radio-inline,\n.checkbox-inline {\n  &.disabled,\n  fieldset[disabled] & {\n    cursor: @cursor-disabled;\n  }\n}\n// These classes are used on elements with <label> descendants\n.radio,\n.checkbox {\n  &.disabled,\n  fieldset[disabled] & {\n    label {\n      cursor: @cursor-disabled;\n    }\n  }\n}\n\n\n// Static form control text\n//\n// Apply class to a `p` element to make any string of text align with labels in\n// a horizontal form layout.\n\n.form-control-static {\n  // Size it appropriately next to real form controls\n  padding-top: (@padding-base-vertical + 1);\n  padding-bottom: (@padding-base-vertical + 1);\n  // Remove default margin from `p`\n  margin-bottom: 0;\n\n  &.input-lg,\n  &.input-sm {\n    padding-left: 0;\n    padding-right: 0;\n  }\n}\n\n\n// Form control sizing\n//\n// Build on `.form-control` with modifier classes to decrease or increase the\n// height and font-size of form controls.\n\n.input-sm,\n.form-group-sm .form-control {\n  .input-size(@input-height-small; @padding-small-vertical; @padding-small-horizontal; @font-size-small; @line-height-small; @input-border-radius-small);\n}\n\n.input-lg,\n.form-group-lg .form-control {\n  .input-size(@input-height-large; @padding-large-vertical; @padding-large-horizontal; @font-size-large; @line-height-large; @input-border-radius-large);\n}\n\n\n// Form control feedback states\n//\n// Apply contextual and semantic states to individual form controls.\n\n.has-feedback {\n  // Enable absolute positioning\n  position: relative;\n\n  // Ensure icons don't overlap text\n  .form-control {\n    padding-right: (@input-height-base * 1.25);\n  }\n}\n// Feedback icon (requires .glyphicon classes)\n.form-control-feedback {\n  position: absolute;\n  top: 0;\n  right: 0;\n  z-index: 2; // Ensure icon is above input groups\n  display: block;\n  width: @input-height-base;\n  height: @input-height-base;\n  line-height: @input-height-base;\n  text-align: center;\n  pointer-events: none;\n}\n.input-lg + .form-control-feedback {\n  width: @input-height-large;\n  height: @input-height-large;\n  line-height: @input-height-large;\n}\n.input-sm + .form-control-feedback {\n  width: @input-height-small;\n  height: @input-height-small;\n  line-height: @input-height-small;\n}\n\n// Feedback states\n.has-success {\n  .form-control-validation(@state-success-text; @state-success-text; @state-success-bg);\n}\n.has-warning {\n  .form-control-validation(@state-warning-text; @state-warning-text; @state-warning-bg);\n}\n.has-error {\n  .form-control-validation(@state-danger-text; @state-danger-text; @state-danger-bg);\n}\n\n// Reposition feedback icon if input has visible label above\n.has-feedback label {\n\n  & ~ .form-control-feedback {\n     top: (@line-height-computed + 5); // Height of the `label` and its margin\n  }\n  &.sr-only ~ .form-control-feedback {\n     top: 0;\n  }\n}\n\n\n// Help text\n//\n// Apply to any element you wish to create light text for placement immediately\n// below a form control. Use for general help, formatting, or instructional text.\n\n.help-block {\n  display: block; // account for any element using help-block\n  margin-top: 5px;\n  margin-bottom: 10px;\n  color: lighten(@text-color, 25%); // lighten the text some for contrast\n}\n\n\n// Inline forms\n//\n// Make forms appear inline(-block) by adding the `.form-inline` class. Inline\n// forms begin stacked on extra small (mobile) devices and then go inline when\n// viewports reach <768px.\n//\n// Requires wrapping inputs and labels with `.form-group` for proper display of\n// default HTML form controls and our custom form controls (e.g., input groups).\n//\n// Heads up! This is mixin-ed into `.navbar-form` in navbars.less.\n\n.form-inline {\n\n  // Kick in the inline\n  @media (min-width: @screen-sm-min) {\n    // Inline-block all the things for \"inline\"\n    .form-group {\n      display: inline-block;\n      margin-bottom: 0;\n      vertical-align: middle;\n    }\n\n    // In navbar-form, allow folks to *not* use `.form-group`\n    .form-control {\n      display: inline-block;\n      width: auto; // Prevent labels from stacking above inputs in `.form-group`\n      vertical-align: middle;\n    }\n\n    // Make static controls behave like regular ones\n    .form-control-static {\n      display: inline-block;\n    }\n\n    .input-group {\n      display: inline-table;\n      vertical-align: middle;\n\n      .input-group-addon,\n      .input-group-btn,\n      .form-control {\n        width: auto;\n      }\n    }\n\n    // Input groups need that 100% width though\n    .input-group > .form-control {\n      width: 100%;\n    }\n\n    .control-label {\n      margin-bottom: 0;\n      vertical-align: middle;\n    }\n\n    // Remove default margin on radios/checkboxes that were used for stacking, and\n    // then undo the floating of radios and checkboxes to match (which also avoids\n    // a bug in WebKit: https://github.com/twbs/bootstrap/issues/1969).\n    .radio,\n    .checkbox {\n      display: inline-block;\n      margin-top: 0;\n      margin-bottom: 0;\n      vertical-align: middle;\n\n      label {\n        padding-left: 0;\n      }\n    }\n    .radio input[type=\"radio\"],\n    .checkbox input[type=\"checkbox\"] {\n      position: relative;\n      margin-left: 0;\n    }\n\n    // Re-override the feedback icon.\n    .has-feedback .form-control-feedback {\n      top: 0;\n    }\n  }\n}\n\n\n// Horizontal forms\n//\n// Horizontal forms are built on grid classes and allow you to create forms with\n// labels on the left and inputs on the right.\n\n.form-horizontal {\n\n  // Consistent vertical alignment of radios and checkboxes\n  //\n  // Labels also get some reset styles, but that is scoped to a media query below.\n  .radio,\n  .checkbox,\n  .radio-inline,\n  .checkbox-inline {\n    margin-top: 0;\n    margin-bottom: 0;\n    padding-top: (@padding-base-vertical + 1); // Default padding plus a border\n  }\n  // Account for padding we're adding to ensure the alignment and of help text\n  // and other content below items\n  .radio,\n  .checkbox {\n    min-height: (@line-height-computed + (@padding-base-vertical + 1));\n  }\n\n  // Make form groups behave like rows\n  .form-group {\n    .make-row();\n  }\n\n  // Reset spacing and right align labels, but scope to media queries so that\n  // labels on narrow viewports stack the same as a default form example.\n  @media (min-width: @screen-sm-min) {\n    .control-label {\n      text-align: right;\n      margin-bottom: 0;\n      padding-top: (@padding-base-vertical + 1); // Default padding plus a border\n    }\n  }\n\n  // Validation states\n  //\n  // Reposition the icon because it's now within a grid column and columns have\n  // `position: relative;` on them. Also accounts for the grid gutter padding.\n  .has-feedback .form-control-feedback {\n    right: (@grid-gutter-width / 2);\n  }\n\n  // Form group sizes\n  //\n  // Quick utility class for applying `.input-lg` and `.input-sm` styles to the\n  // inputs and labels within a `.form-group`.\n  .form-group-lg {\n    @media (min-width: @screen-sm-min) {\n      .control-label {\n        padding-top: ((@padding-large-vertical * @line-height-large) + 1);\n      }\n    }\n  }\n  .form-group-sm {\n    @media (min-width: @screen-sm-min) {\n      .control-label {\n        padding-top: (@padding-small-vertical + 1);\n      }\n    }\n  }\n}\n","// Form validation states\n//\n// Used in forms.less to generate the form validation CSS for warnings, errors,\n// and successes.\n\n.form-control-validation(@text-color: #555; @border-color: #ccc; @background-color: #f5f5f5) {\n  // Color the label and help text\n  .help-block,\n  .control-label,\n  .radio,\n  .checkbox,\n  .radio-inline,\n  .checkbox-inline,\n  &.radio label,\n  &.checkbox label,\n  &.radio-inline label,\n  &.checkbox-inline label  {\n    color: @text-color;\n  }\n  // Set the border and box shadow on specific inputs to match\n  .form-control {\n    border-color: @border-color;\n    .box-shadow(inset 0 1px 1px rgba(0,0,0,.075)); // Redeclare so transitions work\n    &:focus {\n      border-color: darken(@border-color, 10%);\n      @shadow: inset 0 1px 1px rgba(0,0,0,.075), 0 0 6px lighten(@border-color, 20%);\n      .box-shadow(@shadow);\n    }\n  }\n  // Set validation states also for addons\n  .input-group-addon {\n    color: @text-color;\n    border-color: @border-color;\n    background-color: @background-color;\n  }\n  // Optional feedback icon\n  .form-control-feedback {\n    color: @text-color;\n  }\n}\n\n\n// Form control focus state\n//\n// Generate a customized focus state and for any input with the specified color,\n// which defaults to the `@input-border-focus` variable.\n//\n// We highly encourage you to not customize the default value, but instead use\n// this to tweak colors on an as-needed basis. This aesthetic change is based on\n// WebKit's default styles, but applicable to a wider range of browsers. Its\n// usability and accessibility should be taken into account with any change.\n//\n// Example usage: change the default blue border and shadow to white for better\n// contrast against a dark gray background.\n.form-control-focus(@color: @input-border-focus) {\n  @color-rgba: rgba(red(@color), green(@color), blue(@color), .6);\n  &:focus {\n    border-color: @color;\n    outline: 0;\n    .box-shadow(~\"inset 0 1px 1px rgba(0,0,0,.075), 0 0 8px @{color-rgba}\");\n  }\n}\n\n// Form control sizing\n//\n// Relative text size, padding, and border-radii changes for form controls. For\n// horizontal sizing, wrap controls in the predefined grid classes. `<select>`\n// element gets special love because it's special, and that's a fact!\n.input-size(@input-height; @padding-vertical; @padding-horizontal; @font-size; @line-height; @border-radius) {\n  height: @input-height;\n  padding: @padding-vertical @padding-horizontal;\n  font-size: @font-size;\n  line-height: @line-height;\n  border-radius: @border-radius;\n\n  select& {\n    height: @input-height;\n    line-height: @input-height;\n  }\n\n  textarea&,\n  select[multiple]& {\n    height: auto;\n  }\n}\n","//\n// Buttons\n// --------------------------------------------------\n\n\n// Base styles\n// --------------------------------------------------\n\n.btn {\n  display: inline-block;\n  margin-bottom: 0; // For input.btn\n  font-weight: @btn-font-weight;\n  text-align: center;\n  vertical-align: middle;\n  touch-action: manipulation;\n  cursor: pointer;\n  background-image: none; // Reset unusual Firefox-on-Android default style; see https://github.com/necolas/normalize.css/issues/214\n  border: 1px solid transparent;\n  white-space: nowrap;\n  .button-size(@padding-base-vertical; @padding-base-horizontal; @font-size-base; @line-height-base; @border-radius-base);\n  .user-select(none);\n\n  &,\n  &:active,\n  &.active {\n    &:focus,\n    &.focus {\n      .tab-focus();\n    }\n  }\n\n  &:hover,\n  &:focus,\n  &.focus {\n    color: @btn-default-color;\n    text-decoration: none;\n  }\n\n  &:active,\n  &.active {\n    outline: 0;\n    background-image: none;\n    .box-shadow(inset 0 3px 5px rgba(0,0,0,.125));\n  }\n\n  &.disabled,\n  &[disabled],\n  fieldset[disabled] & {\n    cursor: @cursor-disabled;\n    pointer-events: none; // Future-proof disabling of clicks\n    .opacity(.65);\n    .box-shadow(none);\n  }\n}\n\n\n// Alternate buttons\n// --------------------------------------------------\n\n.btn-default {\n  .button-variant(@btn-default-color; @btn-default-bg; @btn-default-border);\n}\n.btn-primary {\n  .button-variant(@btn-primary-color; @btn-primary-bg; @btn-primary-border);\n}\n// Success appears as green\n.btn-success {\n  .button-variant(@btn-success-color; @btn-success-bg; @btn-success-border);\n}\n// Info appears as blue-green\n.btn-info {\n  .button-variant(@btn-info-color; @btn-info-bg; @btn-info-border);\n}\n// Warning appears as orange\n.btn-warning {\n  .button-variant(@btn-warning-color; @btn-warning-bg; @btn-warning-border);\n}\n// Danger and error appear as red\n.btn-danger {\n  .button-variant(@btn-danger-color; @btn-danger-bg; @btn-danger-border);\n}\n\n\n// Link buttons\n// -------------------------\n\n// Make a button look and behave like a link\n.btn-link {\n  color: @link-color;\n  font-weight: normal;\n  border-radius: 0;\n\n  &,\n  &:active,\n  &.active,\n  &[disabled],\n  fieldset[disabled] & {\n    background-color: transparent;\n    .box-shadow(none);\n  }\n  &,\n  &:hover,\n  &:focus,\n  &:active {\n    border-color: transparent;\n  }\n  &:hover,\n  &:focus {\n    color: @link-hover-color;\n    text-decoration: underline;\n    background-color: transparent;\n  }\n  &[disabled],\n  fieldset[disabled] & {\n    &:hover,\n    &:focus {\n      color: @btn-link-disabled-color;\n      text-decoration: none;\n    }\n  }\n}\n\n\n// Button Sizes\n// --------------------------------------------------\n\n.btn-lg {\n  // line-height: ensure even-numbered height of button next to large input\n  .button-size(@padding-large-vertical; @padding-large-horizontal; @font-size-large; @line-height-large; @border-radius-large);\n}\n.btn-sm {\n  // line-height: ensure proper height of button next to small input\n  .button-size(@padding-small-vertical; @padding-small-horizontal; @font-size-small; @line-height-small; @border-radius-small);\n}\n.btn-xs {\n  .button-size(@padding-xs-vertical; @padding-xs-horizontal; @font-size-small; @line-height-small; @border-radius-small);\n}\n\n\n// Block button\n// --------------------------------------------------\n\n.btn-block {\n  display: block;\n  width: 100%;\n}\n\n// Vertically space out multiple block buttons\n.btn-block + .btn-block {\n  margin-top: 5px;\n}\n\n// Specificity overrides\ninput[type=\"submit\"],\ninput[type=\"reset\"],\ninput[type=\"button\"] {\n  &.btn-block {\n    width: 100%;\n  }\n}\n","// Button variants\n//\n// Easily pump out default styles, as well as :hover, :focus, :active,\n// and disabled options for all buttons\n\n.button-variant(@color; @background; @border) {\n  color: @color;\n  background-color: @background;\n  border-color: @border;\n\n  &:hover,\n  &:focus,\n  &.focus,\n  &:active,\n  &.active,\n  .open > .dropdown-toggle& {\n    color: @color;\n    background-color: darken(@background, 10%);\n        border-color: darken(@border, 12%);\n  }\n  &:active,\n  &.active,\n  .open > .dropdown-toggle& {\n    background-image: none;\n  }\n  &.disabled,\n  &[disabled],\n  fieldset[disabled] & {\n    &,\n    &:hover,\n    &:focus,\n    &.focus,\n    &:active,\n    &.active {\n      background-color: @background;\n          border-color: @border;\n    }\n  }\n\n  .badge {\n    color: @background;\n    background-color: @color;\n  }\n}\n\n// Button sizes\n.button-size(@padding-vertical; @padding-horizontal; @font-size; @line-height; @border-radius) {\n  padding: @padding-vertical @padding-horizontal;\n  font-size: @font-size;\n  line-height: @line-height;\n  border-radius: @border-radius;\n}\n","// Opacity\n\n.opacity(@opacity) {\n  opacity: @opacity;\n  // IE8 filter\n  @opacity-ie: (@opacity * 100);\n  filter: ~\"alpha(opacity=@{opacity-ie})\";\n}\n","//\n// Component animations\n// --------------------------------------------------\n\n// Heads up!\n//\n// We don't use the `.opacity()` mixin here since it causes a bug with text\n// fields in IE7-8. Source: https://github.com/twbs/bootstrap/pull/3552.\n\n.fade {\n  opacity: 0;\n  .transition(opacity .15s linear);\n  &.in {\n    opacity: 1;\n  }\n}\n\n.collapse {\n  display: none;\n  visibility: hidden;\n\n  &.in      { display: block; visibility: visible; }\n  tr&.in    { display: table-row; }\n  tbody&.in { display: table-row-group; }\n}\n\n.collapsing {\n  position: relative;\n  height: 0;\n  overflow: hidden;\n  .transition-property(~\"height, visibility\");\n  .transition-duration(.35s);\n  .transition-timing-function(ease);\n}\n","//\n// Dropdown menus\n// --------------------------------------------------\n\n\n// Dropdown arrow/caret\n.caret {\n  display: inline-block;\n  width: 0;\n  height: 0;\n  margin-left: 2px;\n  vertical-align: middle;\n  border-top:   @caret-width-base solid;\n  border-right: @caret-width-base solid transparent;\n  border-left:  @caret-width-base solid transparent;\n}\n\n// The dropdown wrapper (div)\n.dropdown {\n  position: relative;\n}\n\n// Prevent the focus on the dropdown toggle when closing dropdowns\n.dropdown-toggle:focus {\n  outline: 0;\n}\n\n// The dropdown menu (ul)\n.dropdown-menu {\n  position: absolute;\n  top: 100%;\n  left: 0;\n  z-index: @zindex-dropdown;\n  display: none; // none by default, but block on \"open\" of the menu\n  float: left;\n  min-width: 160px;\n  padding: 5px 0;\n  margin: 2px 0 0; // override default ul\n  list-style: none;\n  font-size: @font-size-base;\n  text-align: left; // Ensures proper alignment if parent has it changed (e.g., modal footer)\n  background-color: @dropdown-bg;\n  border: 1px solid @dropdown-fallback-border; // IE8 fallback\n  border: 1px solid @dropdown-border;\n  border-radius: @border-radius-base;\n  .box-shadow(0 6px 12px rgba(0,0,0,.175));\n  background-clip: padding-box;\n\n  // Aligns the dropdown menu to right\n  //\n  // Deprecated as of 3.1.0 in favor of `.dropdown-menu-[dir]`\n  &.pull-right {\n    right: 0;\n    left: auto;\n  }\n\n  // Dividers (basically an hr) within the dropdown\n  .divider {\n    .nav-divider(@dropdown-divider-bg);\n  }\n\n  // Links within the dropdown menu\n  > li > a {\n    display: block;\n    padding: 3px 20px;\n    clear: both;\n    font-weight: normal;\n    line-height: @line-height-base;\n    color: @dropdown-link-color;\n    white-space: nowrap; // prevent links from randomly breaking onto new lines\n  }\n}\n\n// Hover/Focus state\n.dropdown-menu > li > a {\n  &:hover,\n  &:focus {\n    text-decoration: none;\n    color: @dropdown-link-hover-color;\n    background-color: @dropdown-link-hover-bg;\n  }\n}\n\n// Active state\n.dropdown-menu > .active > a {\n  &,\n  &:hover,\n  &:focus {\n    color: @dropdown-link-active-color;\n    text-decoration: none;\n    outline: 0;\n    background-color: @dropdown-link-active-bg;\n  }\n}\n\n// Disabled state\n//\n// Gray out text and ensure the hover/focus state remains gray\n\n.dropdown-menu > .disabled > a {\n  &,\n  &:hover,\n  &:focus {\n    color: @dropdown-link-disabled-color;\n  }\n\n  // Nuke hover/focus effects\n  &:hover,\n  &:focus {\n    text-decoration: none;\n    background-color: transparent;\n    background-image: none; // Remove CSS gradient\n    .reset-filter();\n    cursor: @cursor-disabled;\n  }\n}\n\n// Open state for the dropdown\n.open {\n  // Show the menu\n  > .dropdown-menu {\n    display: block;\n  }\n\n  // Remove the outline when :focus is triggered\n  > a {\n    outline: 0;\n  }\n}\n\n// Menu positioning\n//\n// Add extra class to `.dropdown-menu` to flip the alignment of the dropdown\n// menu with the parent.\n.dropdown-menu-right {\n  left: auto; // Reset the default from `.dropdown-menu`\n  right: 0;\n}\n// With v3, we enabled auto-flipping if you have a dropdown within a right\n// aligned nav component. To enable the undoing of that, we provide an override\n// to restore the default dropdown menu alignment.\n//\n// This is only for left-aligning a dropdown menu within a `.navbar-right` or\n// `.pull-right` nav component.\n.dropdown-menu-left {\n  left: 0;\n  right: auto;\n}\n\n// Dropdown section headers\n.dropdown-header {\n  display: block;\n  padding: 3px 20px;\n  font-size: @font-size-small;\n  line-height: @line-height-base;\n  color: @dropdown-header-color;\n  white-space: nowrap; // as with > li > a\n}\n\n// Backdrop to catch body clicks on mobile, etc.\n.dropdown-backdrop {\n  position: fixed;\n  left: 0;\n  right: 0;\n  bottom: 0;\n  top: 0;\n  z-index: (@zindex-dropdown - 10);\n}\n\n// Right aligned dropdowns\n.pull-right > .dropdown-menu {\n  right: 0;\n  left: auto;\n}\n\n// Allow for dropdowns to go bottom up (aka, dropup-menu)\n//\n// Just add .dropup after the standard .dropdown class and you're set, bro.\n// TODO: abstract this so that the navbar fixed styles are not placed here?\n\n.dropup,\n.navbar-fixed-bottom .dropdown {\n  // Reverse the caret\n  .caret {\n    border-top: 0;\n    border-bottom: @caret-width-base solid;\n    content: \"\";\n  }\n  // Different positioning for bottom up menu\n  .dropdown-menu {\n    top: auto;\n    bottom: 100%;\n    margin-bottom: 1px;\n  }\n}\n\n\n// Component alignment\n//\n// Reiterate per navbar.less and the modified component alignment there.\n\n@media (min-width: @grid-float-breakpoint) {\n  .navbar-right {\n    .dropdown-menu {\n      .dropdown-menu-right();\n    }\n    // Necessary for overrides of the default right aligned menu.\n    // Will remove come v4 in all likelihood.\n    .dropdown-menu-left {\n      .dropdown-menu-left();\n    }\n  }\n}\n","// Horizontal dividers\n//\n// Dividers (basically an hr) within dropdowns and nav lists\n\n.nav-divider(@color: #e5e5e5) {\n  height: 1px;\n  margin: ((@line-height-computed / 2) - 1) 0;\n  overflow: hidden;\n  background-color: @color;\n}\n","// Reset filters for IE\n//\n// When you need to remove a gradient background, do not forget to use this to reset\n// the IE filter for IE9 and below.\n\n.reset-filter() {\n  filter: e(%(\"progid:DXImageTransform.Microsoft.gradient(enabled = false)\"));\n}\n","//\n// Button groups\n// --------------------------------------------------\n\n// Make the div behave like a button\n.btn-group,\n.btn-group-vertical {\n  position: relative;\n  display: inline-block;\n  vertical-align: middle; // match .btn alignment given font-size hack above\n  > .btn {\n    position: relative;\n    float: left;\n    // Bring the \"active\" button to the front\n    &:hover,\n    &:focus,\n    &:active,\n    &.active {\n      z-index: 2;\n    }\n  }\n}\n\n// Prevent double borders when buttons are next to each other\n.btn-group {\n  .btn + .btn,\n  .btn + .btn-group,\n  .btn-group + .btn,\n  .btn-group + .btn-group {\n    margin-left: -1px;\n  }\n}\n\n// Optional: Group multiple button groups together for a toolbar\n.btn-toolbar {\n  margin-left: -5px; // Offset the first child's margin\n  &:extend(.clearfix all);\n\n  .btn-group,\n  .input-group {\n    float: left;\n  }\n  > .btn,\n  > .btn-group,\n  > .input-group {\n    margin-left: 5px;\n  }\n}\n\n.btn-group > .btn:not(:first-child):not(:last-child):not(.dropdown-toggle) {\n  border-radius: 0;\n}\n\n// Set corners individual because sometimes a single button can be in a .btn-group and we need :first-child and :last-child to both match\n.btn-group > .btn:first-child {\n  margin-left: 0;\n  &:not(:last-child):not(.dropdown-toggle) {\n    .border-right-radius(0);\n  }\n}\n// Need .dropdown-toggle since :last-child doesn't apply given a .dropdown-menu immediately after it\n.btn-group > .btn:last-child:not(:first-child),\n.btn-group > .dropdown-toggle:not(:first-child) {\n  .border-left-radius(0);\n}\n\n// Custom edits for including btn-groups within btn-groups (useful for including dropdown buttons within a btn-group)\n.btn-group > .btn-group {\n  float: left;\n}\n.btn-group > .btn-group:not(:first-child):not(:last-child) > .btn {\n  border-radius: 0;\n}\n.btn-group > .btn-group:first-child {\n  > .btn:last-child,\n  > .dropdown-toggle {\n    .border-right-radius(0);\n  }\n}\n.btn-group > .btn-group:last-child > .btn:first-child {\n  .border-left-radius(0);\n}\n\n// On active and open, don't show outline\n.btn-group .dropdown-toggle:active,\n.btn-group.open .dropdown-toggle {\n  outline: 0;\n}\n\n\n// Sizing\n//\n// Remix the default button sizing classes into new ones for easier manipulation.\n\n.btn-group-xs > .btn { &:extend(.btn-xs); }\n.btn-group-sm > .btn { &:extend(.btn-sm); }\n.btn-group-lg > .btn { &:extend(.btn-lg); }\n\n\n// Split button dropdowns\n// ----------------------\n\n// Give the line between buttons some depth\n.btn-group > .btn + .dropdown-toggle {\n  padding-left: 8px;\n  padding-right: 8px;\n}\n.btn-group > .btn-lg + .dropdown-toggle {\n  padding-left: 12px;\n  padding-right: 12px;\n}\n\n// The clickable button for toggling the menu\n// Remove the gradient and set the same inset shadow as the :active state\n.btn-group.open .dropdown-toggle {\n  .box-shadow(inset 0 3px 5px rgba(0,0,0,.125));\n\n  // Show no shadow for `.btn-link` since it has no other button styles.\n  &.btn-link {\n    .box-shadow(none);\n  }\n}\n\n\n// Reposition the caret\n.btn .caret {\n  margin-left: 0;\n}\n// Carets in other button sizes\n.btn-lg .caret {\n  border-width: @caret-width-large @caret-width-large 0;\n  border-bottom-width: 0;\n}\n// Upside down carets for .dropup\n.dropup .btn-lg .caret {\n  border-width: 0 @caret-width-large @caret-width-large;\n}\n\n\n// Vertical button groups\n// ----------------------\n\n.btn-group-vertical {\n  > .btn,\n  > .btn-group,\n  > .btn-group > .btn {\n    display: block;\n    float: none;\n    width: 100%;\n    max-width: 100%;\n  }\n\n  // Clear floats so dropdown menus can be properly placed\n  > .btn-group {\n    &:extend(.clearfix all);\n    > .btn {\n      float: none;\n    }\n  }\n\n  > .btn + .btn,\n  > .btn + .btn-group,\n  > .btn-group + .btn,\n  > .btn-group + .btn-group {\n    margin-top: -1px;\n    margin-left: 0;\n  }\n}\n\n.btn-group-vertical > .btn {\n  &:not(:first-child):not(:last-child) {\n    border-radius: 0;\n  }\n  &:first-child:not(:last-child) {\n    border-top-right-radius: @border-radius-base;\n    .border-bottom-radius(0);\n  }\n  &:last-child:not(:first-child) {\n    border-bottom-left-radius: @border-radius-base;\n    .border-top-radius(0);\n  }\n}\n.btn-group-vertical > .btn-group:not(:first-child):not(:last-child) > .btn {\n  border-radius: 0;\n}\n.btn-group-vertical > .btn-group:first-child:not(:last-child) {\n  > .btn:last-child,\n  > .dropdown-toggle {\n    .border-bottom-radius(0);\n  }\n}\n.btn-group-vertical > .btn-group:last-child:not(:first-child) > .btn:first-child {\n  .border-top-radius(0);\n}\n\n\n// Justified button groups\n// ----------------------\n\n.btn-group-justified {\n  display: table;\n  width: 100%;\n  table-layout: fixed;\n  border-collapse: separate;\n  > .btn,\n  > .btn-group {\n    float: none;\n    display: table-cell;\n    width: 1%;\n  }\n  > .btn-group .btn {\n    width: 100%;\n  }\n\n  > .btn-group .dropdown-menu {\n    left: auto;\n  }\n}\n\n\n// Checkbox and radio options\n//\n// In order to support the browser's form validation feedback, powered by the\n// `required` attribute, we have to \"hide\" the inputs via `clip`. We cannot use\n// `display: none;` or `visibility: hidden;` as that also hides the popover.\n// Simply visually hiding the inputs via `opacity` would leave them clickable in\n// certain cases which is prevented by using `clip` and `pointer-events`.\n// This way, we ensure a DOM element is visible to position the popover from.\n//\n// See https://github.com/twbs/bootstrap/pull/12794 and\n// https://github.com/twbs/bootstrap/pull/14559 for more information.\n\n[data-toggle=\"buttons\"] {\n  > .btn,\n  > .btn-group > .btn {\n    input[type=\"radio\"],\n    input[type=\"checkbox\"] {\n      position: absolute;\n      clip: rect(0,0,0,0);\n      pointer-events: none;\n    }\n  }\n}\n","// Single side border-radius\n\n.border-top-radius(@radius) {\n  border-top-right-radius: @radius;\n   border-top-left-radius: @radius;\n}\n.border-right-radius(@radius) {\n  border-bottom-right-radius: @radius;\n     border-top-right-radius: @radius;\n}\n.border-bottom-radius(@radius) {\n  border-bottom-right-radius: @radius;\n   border-bottom-left-radius: @radius;\n}\n.border-left-radius(@radius) {\n  border-bottom-left-radius: @radius;\n     border-top-left-radius: @radius;\n}\n","//\n// Input groups\n// --------------------------------------------------\n\n// Base styles\n// -------------------------\n.input-group {\n  position: relative; // For dropdowns\n  display: table;\n  border-collapse: separate; // prevent input groups from inheriting border styles from table cells when placed within a table\n\n  // Undo padding and float of grid classes\n  &[class*=\"col-\"] {\n    float: none;\n    padding-left: 0;\n    padding-right: 0;\n  }\n\n  .form-control {\n    // Ensure that the input is always above the *appended* addon button for\n    // proper border colors.\n    position: relative;\n    z-index: 2;\n\n    // IE9 fubars the placeholder attribute in text inputs and the arrows on\n    // select elements in input groups. To fix it, we float the input. Details:\n    // https://github.com/twbs/bootstrap/issues/11561#issuecomment-28936855\n    float: left;\n\n    width: 100%;\n    margin-bottom: 0;\n  }\n}\n\n// Sizing options\n//\n// Remix the default form control sizing classes into new ones for easier\n// manipulation.\n\n.input-group-lg > .form-control,\n.input-group-lg > .input-group-addon,\n.input-group-lg > .input-group-btn > .btn {\n  .input-lg();\n}\n.input-group-sm > .form-control,\n.input-group-sm > .input-group-addon,\n.input-group-sm > .input-group-btn > .btn {\n  .input-sm();\n}\n\n\n// Display as table-cell\n// -------------------------\n.input-group-addon,\n.input-group-btn,\n.input-group .form-control {\n  display: table-cell;\n\n  &:not(:first-child):not(:last-child) {\n    border-radius: 0;\n  }\n}\n// Addon and addon wrapper for buttons\n.input-group-addon,\n.input-group-btn {\n  width: 1%;\n  white-space: nowrap;\n  vertical-align: middle; // Match the inputs\n}\n\n// Text input groups\n// -------------------------\n.input-group-addon {\n  padding: @padding-base-vertical @padding-base-horizontal;\n  font-size: @font-size-base;\n  font-weight: normal;\n  line-height: 1;\n  color: @input-color;\n  text-align: center;\n  background-color: @input-group-addon-bg;\n  border: 1px solid @input-group-addon-border-color;\n  border-radius: @border-radius-base;\n\n  // Sizing\n  &.input-sm {\n    padding: @padding-small-vertical @padding-small-horizontal;\n    font-size: @font-size-small;\n    border-radius: @border-radius-small;\n  }\n  &.input-lg {\n    padding: @padding-large-vertical @padding-large-horizontal;\n    font-size: @font-size-large;\n    border-radius: @border-radius-large;\n  }\n\n  // Nuke default margins from checkboxes and radios to vertically center within.\n  input[type=\"radio\"],\n  input[type=\"checkbox\"] {\n    margin-top: 0;\n  }\n}\n\n// Reset rounded corners\n.input-group .form-control:first-child,\n.input-group-addon:first-child,\n.input-group-btn:first-child > .btn,\n.input-group-btn:first-child > .btn-group > .btn,\n.input-group-btn:first-child > .dropdown-toggle,\n.input-group-btn:last-child > .btn:not(:last-child):not(.dropdown-toggle),\n.input-group-btn:last-child > .btn-group:not(:last-child) > .btn {\n  .border-right-radius(0);\n}\n.input-group-addon:first-child {\n  border-right: 0;\n}\n.input-group .form-control:last-child,\n.input-group-addon:last-child,\n.input-group-btn:last-child > .btn,\n.input-group-btn:last-child > .btn-group > .btn,\n.input-group-btn:last-child > .dropdown-toggle,\n.input-group-btn:first-child > .btn:not(:first-child),\n.input-group-btn:first-child > .btn-group:not(:first-child) > .btn {\n  .border-left-radius(0);\n}\n.input-group-addon:last-child {\n  border-left: 0;\n}\n\n// Button input groups\n// -------------------------\n.input-group-btn {\n  position: relative;\n  // Jankily prevent input button groups from wrapping with `white-space` and\n  // `font-size` in combination with `inline-block` on buttons.\n  font-size: 0;\n  white-space: nowrap;\n\n  // Negative margin for spacing, position for bringing hovered/focused/actived\n  // element above the siblings.\n  > .btn {\n    position: relative;\n    + .btn {\n      margin-left: -1px;\n    }\n    // Bring the \"active\" button to the front\n    &:hover,\n    &:focus,\n    &:active {\n      z-index: 2;\n    }\n  }\n\n  // Negative margin to only have a 1px border between the two\n  &:first-child {\n    > .btn,\n    > .btn-group {\n      margin-right: -1px;\n    }\n  }\n  &:last-child {\n    > .btn,\n    > .btn-group {\n      margin-left: -1px;\n    }\n  }\n}\n","//\n// Navs\n// --------------------------------------------------\n\n\n// Base class\n// --------------------------------------------------\n\n.nav {\n  margin-bottom: 0;\n  padding-left: 0; // Override default ul/ol\n  list-style: none;\n  &:extend(.clearfix all);\n\n  > li {\n    position: relative;\n    display: block;\n\n    > a {\n      position: relative;\n      display: block;\n      padding: @nav-link-padding;\n      &:hover,\n      &:focus {\n        text-decoration: none;\n        background-color: @nav-link-hover-bg;\n      }\n    }\n\n    // Disabled state sets text to gray and nukes hover/tab effects\n    &.disabled > a {\n      color: @nav-disabled-link-color;\n\n      &:hover,\n      &:focus {\n        color: @nav-disabled-link-hover-color;\n        text-decoration: none;\n        background-color: transparent;\n        cursor: @cursor-disabled;\n      }\n    }\n  }\n\n  // Open dropdowns\n  .open > a {\n    &,\n    &:hover,\n    &:focus {\n      background-color: @nav-link-hover-bg;\n      border-color: @link-color;\n    }\n  }\n\n  // Nav dividers (deprecated with v3.0.1)\n  //\n  // This should have been removed in v3 with the dropping of `.nav-list`, but\n  // we missed it. We don't currently support this anywhere, but in the interest\n  // of maintaining backward compatibility in case you use it, it's deprecated.\n  .nav-divider {\n    .nav-divider();\n  }\n\n  // Prevent IE8 from misplacing imgs\n  //\n  // See https://github.com/h5bp/html5-boilerplate/issues/984#issuecomment-3985989\n  > li > a > img {\n    max-width: none;\n  }\n}\n\n\n// Tabs\n// -------------------------\n\n// Give the tabs something to sit on\n.nav-tabs {\n  border-bottom: 1px solid @nav-tabs-border-color;\n  > li {\n    float: left;\n    // Make the list-items overlay the bottom border\n    margin-bottom: -1px;\n\n    // Actual tabs (as links)\n    > a {\n      margin-right: 2px;\n      line-height: @line-height-base;\n      border: 1px solid transparent;\n      border-radius: @border-radius-base @border-radius-base 0 0;\n      &:hover {\n        border-color: @nav-tabs-link-hover-border-color @nav-tabs-link-hover-border-color @nav-tabs-border-color;\n      }\n    }\n\n    // Active state, and its :hover to override normal :hover\n    &.active > a {\n      &,\n      &:hover,\n      &:focus {\n        color: @nav-tabs-active-link-hover-color;\n        background-color: @nav-tabs-active-link-hover-bg;\n        border: 1px solid @nav-tabs-active-link-hover-border-color;\n        border-bottom-color: transparent;\n        cursor: default;\n      }\n    }\n  }\n  // pulling this in mainly for less shorthand\n  &.nav-justified {\n    .nav-justified();\n    .nav-tabs-justified();\n  }\n}\n\n\n// Pills\n// -------------------------\n.nav-pills {\n  > li {\n    float: left;\n\n    // Links rendered as pills\n    > a {\n      border-radius: @nav-pills-border-radius;\n    }\n    + li {\n      margin-left: 2px;\n    }\n\n    // Active state\n    &.active > a {\n      &,\n      &:hover,\n      &:focus {\n        color: @nav-pills-active-link-hover-color;\n        background-color: @nav-pills-active-link-hover-bg;\n      }\n    }\n  }\n}\n\n\n// Stacked pills\n.nav-stacked {\n  > li {\n    float: none;\n    + li {\n      margin-top: 2px;\n      margin-left: 0; // no need for this gap between nav items\n    }\n  }\n}\n\n\n// Nav variations\n// --------------------------------------------------\n\n// Justified nav links\n// -------------------------\n\n.nav-justified {\n  width: 100%;\n\n  > li {\n    float: none;\n    > a {\n      text-align: center;\n      margin-bottom: 5px;\n    }\n  }\n\n  > .dropdown .dropdown-menu {\n    top: auto;\n    left: auto;\n  }\n\n  @media (min-width: @screen-sm-min) {\n    > li {\n      display: table-cell;\n      width: 1%;\n      > a {\n        margin-bottom: 0;\n      }\n    }\n  }\n}\n\n// Move borders to anchors instead of bottom of list\n//\n// Mixin for adding on top the shared `.nav-justified` styles for our tabs\n.nav-tabs-justified {\n  border-bottom: 0;\n\n  > li > a {\n    // Override margin from .nav-tabs\n    margin-right: 0;\n    border-radius: @border-radius-base;\n  }\n\n  > .active > a,\n  > .active > a:hover,\n  > .active > a:focus {\n    border: 1px solid @nav-tabs-justified-link-border-color;\n  }\n\n  @media (min-width: @screen-sm-min) {\n    > li > a {\n      border-bottom: 1px solid @nav-tabs-justified-link-border-color;\n      border-radius: @border-radius-base @border-radius-base 0 0;\n    }\n    > .active > a,\n    > .active > a:hover,\n    > .active > a:focus {\n      border-bottom-color: @nav-tabs-justified-active-link-border-color;\n    }\n  }\n}\n\n\n// Tabbable tabs\n// -------------------------\n\n// Hide tabbable panes to start, show them when `.active`\n.tab-content {\n  > .tab-pane {\n    display: none;\n    visibility: hidden;\n  }\n  > .active {\n    display: block;\n    visibility: visible;\n  }\n}\n\n\n// Dropdowns\n// -------------------------\n\n// Specific dropdowns\n.nav-tabs .dropdown-menu {\n  // make dropdown border overlap tab border\n  margin-top: -1px;\n  // Remove the top rounded corners here since there is a hard edge above the menu\n  .border-top-radius(0);\n}\n","//\n// Navbars\n// --------------------------------------------------\n\n\n// Wrapper and base class\n//\n// Provide a static navbar from which we expand to create full-width, fixed, and\n// other navbar variations.\n\n.navbar {\n  position: relative;\n  min-height: @navbar-height; // Ensure a navbar always shows (e.g., without a .navbar-brand in collapsed mode)\n  margin-bottom: @navbar-margin-bottom;\n  border: 1px solid transparent;\n\n  // Prevent floats from breaking the navbar\n  &:extend(.clearfix all);\n\n  @media (min-width: @grid-float-breakpoint) {\n    border-radius: @navbar-border-radius;\n  }\n}\n\n\n// Navbar heading\n//\n// Groups `.navbar-brand` and `.navbar-toggle` into a single component for easy\n// styling of responsive aspects.\n\n.navbar-header {\n  &:extend(.clearfix all);\n\n  @media (min-width: @grid-float-breakpoint) {\n    float: left;\n  }\n}\n\n\n// Navbar collapse (body)\n//\n// Group your navbar content into this for easy collapsing and expanding across\n// various device sizes. By default, this content is collapsed when <768px, but\n// will expand past that for a horizontal display.\n//\n// To start (on mobile devices) the navbar links, forms, and buttons are stacked\n// vertically and include a `max-height` to overflow in case you have too much\n// content for the user's viewport.\n\n.navbar-collapse {\n  overflow-x: visible;\n  padding-right: @navbar-padding-horizontal;\n  padding-left:  @navbar-padding-horizontal;\n  border-top: 1px solid transparent;\n  box-shadow: inset 0 1px 0 rgba(255,255,255,.1);\n  &:extend(.clearfix all);\n  -webkit-overflow-scrolling: touch;\n\n  &.in {\n    overflow-y: auto;\n  }\n\n  @media (min-width: @grid-float-breakpoint) {\n    width: auto;\n    border-top: 0;\n    box-shadow: none;\n\n    &.collapse {\n      display: block !important;\n      visibility: visible !important;\n      height: auto !important;\n      padding-bottom: 0; // Override default setting\n      overflow: visible !important;\n    }\n\n    &.in {\n      overflow-y: visible;\n    }\n\n    // Undo the collapse side padding for navbars with containers to ensure\n    // alignment of right-aligned contents.\n    .navbar-fixed-top &,\n    .navbar-static-top &,\n    .navbar-fixed-bottom & {\n      padding-left: 0;\n      padding-right: 0;\n    }\n  }\n}\n\n.navbar-fixed-top,\n.navbar-fixed-bottom {\n  .navbar-collapse {\n    max-height: @navbar-collapse-max-height;\n\n    @media (max-device-width: @screen-xs-min) and (orientation: landscape) {\n      max-height: 200px;\n    }\n  }\n}\n\n\n// Both navbar header and collapse\n//\n// When a container is present, change the behavior of the header and collapse.\n\n.container,\n.container-fluid {\n  > .navbar-header,\n  > .navbar-collapse {\n    margin-right: -@navbar-padding-horizontal;\n    margin-left:  -@navbar-padding-horizontal;\n\n    @media (min-width: @grid-float-breakpoint) {\n      margin-right: 0;\n      margin-left:  0;\n    }\n  }\n}\n\n\n//\n// Navbar alignment options\n//\n// Display the navbar across the entirety of the page or fixed it to the top or\n// bottom of the page.\n\n// Static top (unfixed, but 100% wide) navbar\n.navbar-static-top {\n  z-index: @zindex-navbar;\n  border-width: 0 0 1px;\n\n  @media (min-width: @grid-float-breakpoint) {\n    border-radius: 0;\n  }\n}\n\n// Fix the top/bottom navbars when screen real estate supports it\n.navbar-fixed-top,\n.navbar-fixed-bottom {\n  position: fixed;\n  right: 0;\n  left: 0;\n  z-index: @zindex-navbar-fixed;\n\n  // Undo the rounded corners\n  @media (min-width: @grid-float-breakpoint) {\n    border-radius: 0;\n  }\n}\n.navbar-fixed-top {\n  top: 0;\n  border-width: 0 0 1px;\n}\n.navbar-fixed-bottom {\n  bottom: 0;\n  margin-bottom: 0; // override .navbar defaults\n  border-width: 1px 0 0;\n}\n\n\n// Brand/project name\n\n.navbar-brand {\n  float: left;\n  padding: @navbar-padding-vertical @navbar-padding-horizontal;\n  font-size: @font-size-large;\n  line-height: @line-height-computed;\n  height: @navbar-height;\n\n  &:hover,\n  &:focus {\n    text-decoration: none;\n  }\n\n  > img {\n    display: block;\n  }\n\n  @media (min-width: @grid-float-breakpoint) {\n    .navbar > .container &,\n    .navbar > .container-fluid & {\n      margin-left: -@navbar-padding-horizontal;\n    }\n  }\n}\n\n\n// Navbar toggle\n//\n// Custom button for toggling the `.navbar-collapse`, powered by the collapse\n// JavaScript plugin.\n\n.navbar-toggle {\n  position: relative;\n  float: right;\n  margin-right: @navbar-padding-horizontal;\n  padding: 9px 10px;\n  .navbar-vertical-align(34px);\n  background-color: transparent;\n  background-image: none; // Reset unusual Firefox-on-Android default style; see https://github.com/necolas/normalize.css/issues/214\n  border: 1px solid transparent;\n  border-radius: @border-radius-base;\n\n  // We remove the `outline` here, but later compensate by attaching `:hover`\n  // styles to `:focus`.\n  &:focus {\n    outline: 0;\n  }\n\n  // Bars\n  .icon-bar {\n    display: block;\n    width: 22px;\n    height: 2px;\n    border-radius: 1px;\n  }\n  .icon-bar + .icon-bar {\n    margin-top: 4px;\n  }\n\n  @media (min-width: @grid-float-breakpoint) {\n    display: none;\n  }\n}\n\n\n// Navbar nav links\n//\n// Builds on top of the `.nav` components with its own modifier class to make\n// the nav the full height of the horizontal nav (above 768px).\n\n.navbar-nav {\n  margin: (@navbar-padding-vertical / 2) -@navbar-padding-horizontal;\n\n  > li > a {\n    padding-top:    10px;\n    padding-bottom: 10px;\n    line-height: @line-height-computed;\n  }\n\n  @media (max-width: @grid-float-breakpoint-max) {\n    // Dropdowns get custom display when collapsed\n    .open .dropdown-menu {\n      position: static;\n      float: none;\n      width: auto;\n      margin-top: 0;\n      background-color: transparent;\n      border: 0;\n      box-shadow: none;\n      > li > a,\n      .dropdown-header {\n        padding: 5px 15px 5px 25px;\n      }\n      > li > a {\n        line-height: @line-height-computed;\n        &:hover,\n        &:focus {\n          background-image: none;\n        }\n      }\n    }\n  }\n\n  // Uncollapse the nav\n  @media (min-width: @grid-float-breakpoint) {\n    float: left;\n    margin: 0;\n\n    > li {\n      float: left;\n      > a {\n        padding-top:    @navbar-padding-vertical;\n        padding-bottom: @navbar-padding-vertical;\n      }\n    }\n  }\n}\n\n\n// Navbar form\n//\n// Extension of the `.form-inline` with some extra flavor for optimum display in\n// our navbars.\n\n.navbar-form {\n  margin-left: -@navbar-padding-horizontal;\n  margin-right: -@navbar-padding-horizontal;\n  padding: 10px @navbar-padding-horizontal;\n  border-top: 1px solid transparent;\n  border-bottom: 1px solid transparent;\n  @shadow: inset 0 1px 0 rgba(255,255,255,.1), 0 1px 0 rgba(255,255,255,.1);\n  .box-shadow(@shadow);\n\n  // Mixin behavior for optimum display\n  .form-inline();\n\n  .form-group {\n    @media (max-width: @grid-float-breakpoint-max) {\n      margin-bottom: 5px;\n\n      &:last-child {\n        margin-bottom: 0;\n      }\n    }\n  }\n\n  // Vertically center in expanded, horizontal navbar\n  .navbar-vertical-align(@input-height-base);\n\n  // Undo 100% width for pull classes\n  @media (min-width: @grid-float-breakpoint) {\n    width: auto;\n    border: 0;\n    margin-left: 0;\n    margin-right: 0;\n    padding-top: 0;\n    padding-bottom: 0;\n    .box-shadow(none);\n  }\n}\n\n\n// Dropdown menus\n\n// Menu position and menu carets\n.navbar-nav > li > .dropdown-menu {\n  margin-top: 0;\n  .border-top-radius(0);\n}\n// Menu position and menu caret support for dropups via extra dropup class\n.navbar-fixed-bottom .navbar-nav > li > .dropdown-menu {\n  .border-top-radius(@navbar-border-radius);\n  .border-bottom-radius(0);\n}\n\n\n// Buttons in navbars\n//\n// Vertically center a button within a navbar (when *not* in a form).\n\n.navbar-btn {\n  .navbar-vertical-align(@input-height-base);\n\n  &.btn-sm {\n    .navbar-vertical-align(@input-height-small);\n  }\n  &.btn-xs {\n    .navbar-vertical-align(22);\n  }\n}\n\n\n// Text in navbars\n//\n// Add a class to make any element properly align itself vertically within the navbars.\n\n.navbar-text {\n  .navbar-vertical-align(@line-height-computed);\n\n  @media (min-width: @grid-float-breakpoint) {\n    float: left;\n    margin-left: @navbar-padding-horizontal;\n    margin-right: @navbar-padding-horizontal;\n  }\n}\n\n\n// Component alignment\n//\n// Repurpose the pull utilities as their own navbar utilities to avoid specificity\n// issues with parents and chaining. Only do this when the navbar is uncollapsed\n// though so that navbar contents properly stack and align in mobile.\n//\n// Declared after the navbar components to ensure more specificity on the margins.\n\n@media (min-width: @grid-float-breakpoint) {\n  .navbar-left  { .pull-left(); }\n  .navbar-right {\n    .pull-right();\n    margin-right: -@navbar-padding-horizontal;\n\n    ~ .navbar-right {\n      margin-right: 0;\n    }\n  }\n}\n\n\n// Alternate navbars\n// --------------------------------------------------\n\n// Default navbar\n.navbar-default {\n  background-color: @navbar-default-bg;\n  border-color: @navbar-default-border;\n\n  .navbar-brand {\n    color: @navbar-default-brand-color;\n    &:hover,\n    &:focus {\n      color: @navbar-default-brand-hover-color;\n      background-color: @navbar-default-brand-hover-bg;\n    }\n  }\n\n  .navbar-text {\n    color: @navbar-default-color;\n  }\n\n  .navbar-nav {\n    > li > a {\n      color: @navbar-default-link-color;\n\n      &:hover,\n      &:focus {\n        color: @navbar-default-link-hover-color;\n        background-color: @navbar-default-link-hover-bg;\n      }\n    }\n    > .active > a {\n      &,\n      &:hover,\n      &:focus {\n        color: @navbar-default-link-active-color;\n        background-color: @navbar-default-link-active-bg;\n      }\n    }\n    > .disabled > a {\n      &,\n      &:hover,\n      &:focus {\n        color: @navbar-default-link-disabled-color;\n        background-color: @navbar-default-link-disabled-bg;\n      }\n    }\n  }\n\n  .navbar-toggle {\n    border-color: @navbar-default-toggle-border-color;\n    &:hover,\n    &:focus {\n      background-color: @navbar-default-toggle-hover-bg;\n    }\n    .icon-bar {\n      background-color: @navbar-default-toggle-icon-bar-bg;\n    }\n  }\n\n  .navbar-collapse,\n  .navbar-form {\n    border-color: @navbar-default-border;\n  }\n\n  // Dropdown menu items\n  .navbar-nav {\n    // Remove background color from open dropdown\n    > .open > a {\n      &,\n      &:hover,\n      &:focus {\n        background-color: @navbar-default-link-active-bg;\n        color: @navbar-default-link-active-color;\n      }\n    }\n\n    @media (max-width: @grid-float-breakpoint-max) {\n      // Dropdowns get custom display when collapsed\n      .open .dropdown-menu {\n        > li > a {\n          color: @navbar-default-link-color;\n          &:hover,\n          &:focus {\n            color: @navbar-default-link-hover-color;\n            background-color: @navbar-default-link-hover-bg;\n          }\n        }\n        > .active > a {\n          &,\n          &:hover,\n          &:focus {\n            color: @navbar-default-link-active-color;\n            background-color: @navbar-default-link-active-bg;\n          }\n        }\n        > .disabled > a {\n          &,\n          &:hover,\n          &:focus {\n            color: @navbar-default-link-disabled-color;\n            background-color: @navbar-default-link-disabled-bg;\n          }\n        }\n      }\n    }\n  }\n\n\n  // Links in navbars\n  //\n  // Add a class to ensure links outside the navbar nav are colored correctly.\n\n  .navbar-link {\n    color: @navbar-default-link-color;\n    &:hover {\n      color: @navbar-default-link-hover-color;\n    }\n  }\n\n  .btn-link {\n    color: @navbar-default-link-color;\n    &:hover,\n    &:focus {\n      color: @navbar-default-link-hover-color;\n    }\n    &[disabled],\n    fieldset[disabled] & {\n      &:hover,\n      &:focus {\n        color: @navbar-default-link-disabled-color;\n      }\n    }\n  }\n}\n\n// Inverse navbar\n\n.navbar-inverse {\n  background-color: @navbar-inverse-bg;\n  border-color: @navbar-inverse-border;\n\n  .navbar-brand {\n    color: @navbar-inverse-brand-color;\n    &:hover,\n    &:focus {\n      color: @navbar-inverse-brand-hover-color;\n      background-color: @navbar-inverse-brand-hover-bg;\n    }\n  }\n\n  .navbar-text {\n    color: @navbar-inverse-color;\n  }\n\n  .navbar-nav {\n    > li > a {\n      color: @navbar-inverse-link-color;\n\n      &:hover,\n      &:focus {\n        color: @navbar-inverse-link-hover-color;\n        background-color: @navbar-inverse-link-hover-bg;\n      }\n    }\n    > .active > a {\n      &,\n      &:hover,\n      &:focus {\n        color: @navbar-inverse-link-active-color;\n        background-color: @navbar-inverse-link-active-bg;\n      }\n    }\n    > .disabled > a {\n      &,\n      &:hover,\n      &:focus {\n        color: @navbar-inverse-link-disabled-color;\n        background-color: @navbar-inverse-link-disabled-bg;\n      }\n    }\n  }\n\n  // Darken the responsive nav toggle\n  .navbar-toggle {\n    border-color: @navbar-inverse-toggle-border-color;\n    &:hover,\n    &:focus {\n      background-color: @navbar-inverse-toggle-hover-bg;\n    }\n    .icon-bar {\n      background-color: @navbar-inverse-toggle-icon-bar-bg;\n    }\n  }\n\n  .navbar-collapse,\n  .navbar-form {\n    border-color: darken(@navbar-inverse-bg, 7%);\n  }\n\n  // Dropdowns\n  .navbar-nav {\n    > .open > a {\n      &,\n      &:hover,\n      &:focus {\n        background-color: @navbar-inverse-link-active-bg;\n        color: @navbar-inverse-link-active-color;\n      }\n    }\n\n    @media (max-width: @grid-float-breakpoint-max) {\n      // Dropdowns get custom display\n      .open .dropdown-menu {\n        > .dropdown-header {\n          border-color: @navbar-inverse-border;\n        }\n        .divider {\n          background-color: @navbar-inverse-border;\n        }\n        > li > a {\n          color: @navbar-inverse-link-color;\n          &:hover,\n          &:focus {\n            color: @navbar-inverse-link-hover-color;\n            background-color: @navbar-inverse-link-hover-bg;\n          }\n        }\n        > .active > a {\n          &,\n          &:hover,\n          &:focus {\n            color: @navbar-inverse-link-active-color;\n            background-color: @navbar-inverse-link-active-bg;\n          }\n        }\n        > .disabled > a {\n          &,\n          &:hover,\n          &:focus {\n            color: @navbar-inverse-link-disabled-color;\n            background-color: @navbar-inverse-link-disabled-bg;\n          }\n        }\n      }\n    }\n  }\n\n  .navbar-link {\n    color: @navbar-inverse-link-color;\n    &:hover {\n      color: @navbar-inverse-link-hover-color;\n    }\n  }\n\n  .btn-link {\n    color: @navbar-inverse-link-color;\n    &:hover,\n    &:focus {\n      color: @navbar-inverse-link-hover-color;\n    }\n    &[disabled],\n    fieldset[disabled] & {\n      &:hover,\n      &:focus {\n        color: @navbar-inverse-link-disabled-color;\n      }\n    }\n  }\n}\n","// Navbar vertical align\n//\n// Vertically center elements in the navbar.\n// Example: an element has a height of 30px, so write out `.navbar-vertical-align(30px);` to calculate the appropriate top margin.\n\n.navbar-vertical-align(@element-height) {\n  margin-top: ((@navbar-height - @element-height) / 2);\n  margin-bottom: ((@navbar-height - @element-height) / 2);\n}\n","//\n// Utility classes\n// --------------------------------------------------\n\n\n// Floats\n// -------------------------\n\n.clearfix {\n  .clearfix();\n}\n.center-block {\n  .center-block();\n}\n.pull-right {\n  float: right !important;\n}\n.pull-left {\n  float: left !important;\n}\n\n\n// Toggling content\n// -------------------------\n\n// Note: Deprecated .hide in favor of .hidden or .sr-only (as appropriate) in v3.0.1\n.hide {\n  display: none !important;\n}\n.show {\n  display: block !important;\n}\n.invisible {\n  visibility: hidden;\n}\n.text-hide {\n  .text-hide();\n}\n\n\n// Hide from screenreaders and browsers\n//\n// Credit: HTML5 Boilerplate\n\n.hidden {\n  display: none !important;\n  visibility: hidden !important;\n}\n\n\n// For Affix plugin\n// -------------------------\n\n.affix {\n  position: fixed;\n}\n","//\n// Breadcrumbs\n// --------------------------------------------------\n\n\n.breadcrumb {\n  padding: @breadcrumb-padding-vertical @breadcrumb-padding-horizontal;\n  margin-bottom: @line-height-computed;\n  list-style: none;\n  background-color: @breadcrumb-bg;\n  border-radius: @border-radius-base;\n\n  > li {\n    display: inline-block;\n\n    + li:before {\n      content: \"@{breadcrumb-separator}\\00a0\"; // Unicode space added since inline-block means non-collapsing white-space\n      padding: 0 5px;\n      color: @breadcrumb-color;\n    }\n  }\n\n  > .active {\n    color: @breadcrumb-active-color;\n  }\n}\n","//\n// Pagination (multiple pages)\n// --------------------------------------------------\n.pagination {\n  display: inline-block;\n  padding-left: 0;\n  margin: @line-height-computed 0;\n  border-radius: @border-radius-base;\n\n  > li {\n    display: inline; // Remove list-style and block-level defaults\n    > a,\n    > span {\n      position: relative;\n      float: left; // Collapse white-space\n      padding: @padding-base-vertical @padding-base-horizontal;\n      line-height: @line-height-base;\n      text-decoration: none;\n      color: @pagination-color;\n      background-color: @pagination-bg;\n      border: 1px solid @pagination-border;\n      margin-left: -1px;\n    }\n    &:first-child {\n      > a,\n      > span {\n        margin-left: 0;\n        .border-left-radius(@border-radius-base);\n      }\n    }\n    &:last-child {\n      > a,\n      > span {\n        .border-right-radius(@border-radius-base);\n      }\n    }\n  }\n\n  > li > a,\n  > li > span {\n    &:hover,\n    &:focus {\n      color: @pagination-hover-color;\n      background-color: @pagination-hover-bg;\n      border-color: @pagination-hover-border;\n    }\n  }\n\n  > .active > a,\n  > .active > span {\n    &,\n    &:hover,\n    &:focus {\n      z-index: 2;\n      color: @pagination-active-color;\n      background-color: @pagination-active-bg;\n      border-color: @pagination-active-border;\n      cursor: default;\n    }\n  }\n\n  > .disabled {\n    > span,\n    > span:hover,\n    > span:focus,\n    > a,\n    > a:hover,\n    > a:focus {\n      color: @pagination-disabled-color;\n      background-color: @pagination-disabled-bg;\n      border-color: @pagination-disabled-border;\n      cursor: @cursor-disabled;\n    }\n  }\n}\n\n// Sizing\n// --------------------------------------------------\n\n// Large\n.pagination-lg {\n  .pagination-size(@padding-large-vertical; @padding-large-horizontal; @font-size-large; @border-radius-large);\n}\n\n// Small\n.pagination-sm {\n  .pagination-size(@padding-small-vertical; @padding-small-horizontal; @font-size-small; @border-radius-small);\n}\n","// Pagination\n\n.pagination-size(@padding-vertical; @padding-horizontal; @font-size; @border-radius) {\n  > li {\n    > a,\n    > span {\n      padding: @padding-vertical @padding-horizontal;\n      font-size: @font-size;\n    }\n    &:first-child {\n      > a,\n      > span {\n        .border-left-radius(@border-radius);\n      }\n    }\n    &:last-child {\n      > a,\n      > span {\n        .border-right-radius(@border-radius);\n      }\n    }\n  }\n}\n","//\n// Pager pagination\n// --------------------------------------------------\n\n\n.pager {\n  padding-left: 0;\n  margin: @line-height-computed 0;\n  list-style: none;\n  text-align: center;\n  &:extend(.clearfix all);\n  li {\n    display: inline;\n    > a,\n    > span {\n      display: inline-block;\n      padding: 5px 14px;\n      background-color: @pager-bg;\n      border: 1px solid @pager-border;\n      border-radius: @pager-border-radius;\n    }\n\n    > a:hover,\n    > a:focus {\n      text-decoration: none;\n      background-color: @pager-hover-bg;\n    }\n  }\n\n  .next {\n    > a,\n    > span {\n      float: right;\n    }\n  }\n\n  .previous {\n    > a,\n    > span {\n      float: left;\n    }\n  }\n\n  .disabled {\n    > a,\n    > a:hover,\n    > a:focus,\n    > span {\n      color: @pager-disabled-color;\n      background-color: @pager-bg;\n      cursor: @cursor-disabled;\n    }\n  }\n}\n","//\n// Labels\n// --------------------------------------------------\n\n.label {\n  display: inline;\n  padding: .2em .6em .3em;\n  font-size: 75%;\n  font-weight: bold;\n  line-height: 1;\n  color: @label-color;\n  text-align: center;\n  white-space: nowrap;\n  vertical-align: baseline;\n  border-radius: .25em;\n\n  // Add hover effects, but only for links\n  a& {\n    &:hover,\n    &:focus {\n      color: @label-link-hover-color;\n      text-decoration: none;\n      cursor: pointer;\n    }\n  }\n\n  // Empty labels collapse automatically (not available in IE8)\n  &:empty {\n    display: none;\n  }\n\n  // Quick fix for labels in buttons\n  .btn & {\n    position: relative;\n    top: -1px;\n  }\n}\n\n// Colors\n// Contextual variations (linked labels get darker on :hover)\n\n.label-default {\n  .label-variant(@label-default-bg);\n}\n\n.label-primary {\n  .label-variant(@label-primary-bg);\n}\n\n.label-success {\n  .label-variant(@label-success-bg);\n}\n\n.label-info {\n  .label-variant(@label-info-bg);\n}\n\n.label-warning {\n  .label-variant(@label-warning-bg);\n}\n\n.label-danger {\n  .label-variant(@label-danger-bg);\n}\n","// Labels\n\n.label-variant(@color) {\n  background-color: @color;\n\n  &[href] {\n    &:hover,\n    &:focus {\n      background-color: darken(@color, 10%);\n    }\n  }\n}\n","//\n// Badges\n// --------------------------------------------------\n\n\n// Base class\n.badge {\n  display: inline-block;\n  min-width: 10px;\n  padding: 3px 7px;\n  font-size: @font-size-small;\n  font-weight: @badge-font-weight;\n  color: @badge-color;\n  line-height: @badge-line-height;\n  vertical-align: baseline;\n  white-space: nowrap;\n  text-align: center;\n  background-color: @badge-bg;\n  border-radius: @badge-border-radius;\n\n  // Empty badges collapse automatically (not available in IE8)\n  &:empty {\n    display: none;\n  }\n\n  // Quick fix for badges in buttons\n  .btn & {\n    position: relative;\n    top: -1px;\n  }\n  .btn-xs & {\n    top: 0;\n    padding: 1px 5px;\n  }\n\n  // Hover state, but only for links\n  a& {\n    &:hover,\n    &:focus {\n      color: @badge-link-hover-color;\n      text-decoration: none;\n      cursor: pointer;\n    }\n  }\n\n  // Account for badges in navs\n  .list-group-item.active > &,\n  .nav-pills > .active > a > & {\n    color: @badge-active-color;\n    background-color: @badge-active-bg;\n  }\n  .list-group-item > & {\n    float: right;\n  }\n  .list-group-item > & + & {\n    margin-right: 5px;\n  }\n  .nav-pills > li > a > & {\n    margin-left: 3px;\n  }\n}\n","//\n// Jumbotron\n// --------------------------------------------------\n\n\n.jumbotron {\n  padding: @jumbotron-padding (@jumbotron-padding / 2);\n  margin-bottom: @jumbotron-padding;\n  color: @jumbotron-color;\n  background-color: @jumbotron-bg;\n\n  h1,\n  .h1 {\n    color: @jumbotron-heading-color;\n  }\n  p {\n    margin-bottom: (@jumbotron-padding / 2);\n    font-size: @jumbotron-font-size;\n    font-weight: 200;\n  }\n\n  > hr {\n    border-top-color: darken(@jumbotron-bg, 10%);\n  }\n\n  .container &,\n  .container-fluid & {\n    border-radius: @border-radius-large; // Only round corners at higher resolutions if contained in a container\n  }\n\n  .container {\n    max-width: 100%;\n  }\n\n  @media screen and (min-width: @screen-sm-min) {\n    padding: (@jumbotron-padding * 1.6) 0;\n\n    .container &,\n    .container-fluid & {\n      padding-left:  (@jumbotron-padding * 2);\n      padding-right: (@jumbotron-padding * 2);\n    }\n\n    h1,\n    .h1 {\n      font-size: (@font-size-base * 4.5);\n    }\n  }\n}\n","//\n// Thumbnails\n// --------------------------------------------------\n\n\n// Mixin and adjust the regular image class\n.thumbnail {\n  display: block;\n  padding: @thumbnail-padding;\n  margin-bottom: @line-height-computed;\n  line-height: @line-height-base;\n  background-color: @thumbnail-bg;\n  border: 1px solid @thumbnail-border;\n  border-radius: @thumbnail-border-radius;\n  .transition(border .2s ease-in-out);\n\n  > img,\n  a > img {\n    &:extend(.img-responsive);\n    margin-left: auto;\n    margin-right: auto;\n  }\n\n  // Add a hover state for linked versions only\n  a&:hover,\n  a&:focus,\n  a&.active {\n    border-color: @link-color;\n  }\n\n  // Image captions\n  .caption {\n    padding: @thumbnail-caption-padding;\n    color: @thumbnail-caption-color;\n  }\n}\n","//\n// Alerts\n// --------------------------------------------------\n\n\n// Base styles\n// -------------------------\n\n.alert {\n  padding: @alert-padding;\n  margin-bottom: @line-height-computed;\n  border: 1px solid transparent;\n  border-radius: @alert-border-radius;\n\n  // Headings for larger alerts\n  h4 {\n    margin-top: 0;\n    // Specified for the h4 to prevent conflicts of changing @headings-color\n    color: inherit;\n  }\n  // Provide class for links that match alerts\n  .alert-link {\n    font-weight: @alert-link-font-weight;\n  }\n\n  // Improve alignment and spacing of inner content\n  > p,\n  > ul {\n    margin-bottom: 0;\n  }\n  > p + p {\n    margin-top: 5px;\n  }\n}\n\n// Dismissible alerts\n//\n// Expand the right padding and account for the close button's positioning.\n\n.alert-dismissable, // The misspelled .alert-dismissable was deprecated in 3.2.0.\n.alert-dismissible {\n  padding-right: (@alert-padding + 20);\n\n  // Adjust close link position\n  .close {\n    position: relative;\n    top: -2px;\n    right: -21px;\n    color: inherit;\n  }\n}\n\n// Alternate styles\n//\n// Generate contextual modifier classes for colorizing the alert.\n\n.alert-success {\n  .alert-variant(@alert-success-bg; @alert-success-border; @alert-success-text);\n}\n.alert-info {\n  .alert-variant(@alert-info-bg; @alert-info-border; @alert-info-text);\n}\n.alert-warning {\n  .alert-variant(@alert-warning-bg; @alert-warning-border; @alert-warning-text);\n}\n.alert-danger {\n  .alert-variant(@alert-danger-bg; @alert-danger-border; @alert-danger-text);\n}\n","// Alerts\n\n.alert-variant(@background; @border; @text-color) {\n  background-color: @background;\n  border-color: @border;\n  color: @text-color;\n\n  hr {\n    border-top-color: darken(@border, 5%);\n  }\n  .alert-link {\n    color: darken(@text-color, 10%);\n  }\n}\n","//\n// Progress bars\n// --------------------------------------------------\n\n\n// Bar animations\n// -------------------------\n\n// WebKit\n@-webkit-keyframes progress-bar-stripes {\n  from  { background-position: 40px 0; }\n  to    { background-position: 0 0; }\n}\n\n// Spec and IE10+\n@keyframes progress-bar-stripes {\n  from  { background-position: 40px 0; }\n  to    { background-position: 0 0; }\n}\n\n\n// Bar itself\n// -------------------------\n\n// Outer container\n.progress {\n  overflow: hidden;\n  height: @line-height-computed;\n  margin-bottom: @line-height-computed;\n  background-color: @progress-bg;\n  border-radius: @progress-border-radius;\n  .box-shadow(inset 0 1px 2px rgba(0,0,0,.1));\n}\n\n// Bar of progress\n.progress-bar {\n  float: left;\n  width: 0%;\n  height: 100%;\n  font-size: @font-size-small;\n  line-height: @line-height-computed;\n  color: @progress-bar-color;\n  text-align: center;\n  background-color: @progress-bar-bg;\n  .box-shadow(inset 0 -1px 0 rgba(0,0,0,.15));\n  .transition(width .6s ease);\n}\n\n// Striped bars\n//\n// `.progress-striped .progress-bar` is deprecated as of v3.2.0 in favor of the\n// `.progress-bar-striped` class, which you just add to an existing\n// `.progress-bar`.\n.progress-striped .progress-bar,\n.progress-bar-striped {\n  #gradient > .striped();\n  background-size: 40px 40px;\n}\n\n// Call animation for the active one\n//\n// `.progress.active .progress-bar` is deprecated as of v3.2.0 in favor of the\n// `.progress-bar.active` approach.\n.progress.active .progress-bar,\n.progress-bar.active {\n  .animation(progress-bar-stripes 2s linear infinite);\n}\n\n\n// Variations\n// -------------------------\n\n.progress-bar-success {\n  .progress-bar-variant(@progress-bar-success-bg);\n}\n\n.progress-bar-info {\n  .progress-bar-variant(@progress-bar-info-bg);\n}\n\n.progress-bar-warning {\n  .progress-bar-variant(@progress-bar-warning-bg);\n}\n\n.progress-bar-danger {\n  .progress-bar-variant(@progress-bar-danger-bg);\n}\n","// Gradients\n\n#gradient {\n\n  // Horizontal gradient, from left to right\n  //\n  // Creates two color stops, start and end, by specifying a color and position for each color stop.\n  // Color stops are not available in IE9 and below.\n  .horizontal(@start-color: #555; @end-color: #333; @start-percent: 0%; @end-percent: 100%) {\n    background-image: -webkit-linear-gradient(left, @start-color @start-percent, @end-color @end-percent); // Safari 5.1-6, Chrome 10+\n    background-image: -o-linear-gradient(left, @start-color @start-percent, @end-color @end-percent); // Opera 12\n    background-image: linear-gradient(to right, @start-color @start-percent, @end-color @end-percent); // Standard, IE10, Firefox 16+, Opera 12.10+, Safari 7+, Chrome 26+\n    background-repeat: repeat-x;\n    filter: e(%(\"progid:DXImageTransform.Microsoft.gradient(startColorstr='%d', endColorstr='%d', GradientType=1)\",argb(@start-color),argb(@end-color))); // IE9 and down\n  }\n\n  // Vertical gradient, from top to bottom\n  //\n  // Creates two color stops, start and end, by specifying a color and position for each color stop.\n  // Color stops are not available in IE9 and below.\n  .vertical(@start-color: #555; @end-color: #333; @start-percent: 0%; @end-percent: 100%) {\n    background-image: -webkit-linear-gradient(top, @start-color @start-percent, @end-color @end-percent);  // Safari 5.1-6, Chrome 10+\n    background-image: -o-linear-gradient(top, @start-color @start-percent, @end-color @end-percent);  // Opera 12\n    background-image: linear-gradient(to bottom, @start-color @start-percent, @end-color @end-percent); // Standard, IE10, Firefox 16+, Opera 12.10+, Safari 7+, Chrome 26+\n    background-repeat: repeat-x;\n    filter: e(%(\"progid:DXImageTransform.Microsoft.gradient(startColorstr='%d', endColorstr='%d', GradientType=0)\",argb(@start-color),argb(@end-color))); // IE9 and down\n  }\n\n  .directional(@start-color: #555; @end-color: #333; @deg: 45deg) {\n    background-repeat: repeat-x;\n    background-image: -webkit-linear-gradient(@deg, @start-color, @end-color); // Safari 5.1-6, Chrome 10+\n    background-image: -o-linear-gradient(@deg, @start-color, @end-color); // Opera 12\n    background-image: linear-gradient(@deg, @start-color, @end-color); // Standard, IE10, Firefox 16+, Opera 12.10+, Safari 7+, Chrome 26+\n  }\n  .horizontal-three-colors(@start-color: #00b3ee; @mid-color: #7a43b6; @color-stop: 50%; @end-color: #c3325f) {\n    background-image: -webkit-linear-gradient(left, @start-color, @mid-color @color-stop, @end-color);\n    background-image: -o-linear-gradient(left, @start-color, @mid-color @color-stop, @end-color);\n    background-image: linear-gradient(to right, @start-color, @mid-color @color-stop, @end-color);\n    background-repeat: no-repeat;\n    filter: e(%(\"progid:DXImageTransform.Microsoft.gradient(startColorstr='%d', endColorstr='%d', GradientType=1)\",argb(@start-color),argb(@end-color))); // IE9 and down, gets no color-stop at all for proper fallback\n  }\n  .vertical-three-colors(@start-color: #00b3ee; @mid-color: #7a43b6; @color-stop: 50%; @end-color: #c3325f) {\n    background-image: -webkit-linear-gradient(@start-color, @mid-color @color-stop, @end-color);\n    background-image: -o-linear-gradient(@start-color, @mid-color @color-stop, @end-color);\n    background-image: linear-gradient(@start-color, @mid-color @color-stop, @end-color);\n    background-repeat: no-repeat;\n    filter: e(%(\"progid:DXImageTransform.Microsoft.gradient(startColorstr='%d', endColorstr='%d', GradientType=0)\",argb(@start-color),argb(@end-color))); // IE9 and down, gets no color-stop at all for proper fallback\n  }\n  .radial(@inner-color: #555; @outer-color: #333) {\n    background-image: -webkit-radial-gradient(circle, @inner-color, @outer-color);\n    background-image: radial-gradient(circle, @inner-color, @outer-color);\n    background-repeat: no-repeat;\n  }\n  .striped(@color: rgba(255,255,255,.15); @angle: 45deg) {\n    background-image: -webkit-linear-gradient(@angle, @color 25%, transparent 25%, transparent 50%, @color 50%, @color 75%, transparent 75%, transparent);\n    background-image: -o-linear-gradient(@angle, @color 25%, transparent 25%, transparent 50%, @color 50%, @color 75%, transparent 75%, transparent);\n    background-image: linear-gradient(@angle, @color 25%, transparent 25%, transparent 50%, @color 50%, @color 75%, transparent 75%, transparent);\n  }\n}\n","// Progress bars\n\n.progress-bar-variant(@color) {\n  background-color: @color;\n\n  // Deprecated parent class requirement as of v3.2.0\n  .progress-striped & {\n    #gradient > .striped();\n  }\n}\n",".media {\n  // Proper spacing between instances of .media\n  margin-top: 15px;\n\n  &:first-child {\n    margin-top: 0;\n  }\n}\n\n.media-right,\n.media > .pull-right {\n  padding-left: 10px;\n}\n\n.media-left,\n.media > .pull-left {\n  padding-right: 10px;\n}\n\n.media-left,\n.media-right,\n.media-body {\n  display: table-cell;\n  vertical-align: top;\n}\n\n.media-middle {\n  vertical-align: middle;\n}\n\n.media-bottom {\n  vertical-align: bottom;\n}\n\n// Reset margins on headings for tighter default spacing\n.media-heading {\n  margin-top: 0;\n  margin-bottom: 5px;\n}\n\n// Media list variation\n//\n// Undo default ul/ol styles\n.media-list {\n  padding-left: 0;\n  list-style: none;\n}\n","//\n// List groups\n// --------------------------------------------------\n\n\n// Base class\n//\n// Easily usable on <ul>, <ol>, or <div>.\n\n.list-group {\n  // No need to set list-style: none; since .list-group-item is block level\n  margin-bottom: 20px;\n  padding-left: 0; // reset padding because ul and ol\n}\n\n\n// Individual list items\n//\n// Use on `li`s or `div`s within the `.list-group` parent.\n\n.list-group-item {\n  position: relative;\n  display: block;\n  padding: 10px 15px;\n  // Place the border on the list items and negative margin up for better styling\n  margin-bottom: -1px;\n  background-color: @list-group-bg;\n  border: 1px solid @list-group-border;\n\n  // Round the first and last items\n  &:first-child {\n    .border-top-radius(@list-group-border-radius);\n  }\n  &:last-child {\n    margin-bottom: 0;\n    .border-bottom-radius(@list-group-border-radius);\n  }\n}\n\n\n// Linked list items\n//\n// Use anchor elements instead of `li`s or `div`s to create linked list items.\n// Includes an extra `.active` modifier class for showing selected items.\n\na.list-group-item {\n  color: @list-group-link-color;\n\n  .list-group-item-heading {\n    color: @list-group-link-heading-color;\n  }\n\n  // Hover state\n  &:hover,\n  &:focus {\n    text-decoration: none;\n    color: @list-group-link-hover-color;\n    background-color: @list-group-hover-bg;\n  }\n}\n\n.list-group-item {\n  // Disabled state\n  &.disabled,\n  &.disabled:hover,\n  &.disabled:focus {\n    background-color: @list-group-disabled-bg;\n    color: @list-group-disabled-color;\n    cursor: @cursor-disabled;\n\n    // Force color to inherit for custom content\n    .list-group-item-heading {\n      color: inherit;\n    }\n    .list-group-item-text {\n      color: @list-group-disabled-text-color;\n    }\n  }\n\n  // Active class on item itself, not parent\n  &.active,\n  &.active:hover,\n  &.active:focus {\n    z-index: 2; // Place active items above their siblings for proper border styling\n    color: @list-group-active-color;\n    background-color: @list-group-active-bg;\n    border-color: @list-group-active-border;\n\n    // Force color to inherit for custom content\n    .list-group-item-heading,\n    .list-group-item-heading > small,\n    .list-group-item-heading > .small {\n      color: inherit;\n    }\n    .list-group-item-text {\n      color: @list-group-active-text-color;\n    }\n  }\n}\n\n\n// Contextual variants\n//\n// Add modifier classes to change text and background color on individual items.\n// Organizationally, this must come after the `:hover` states.\n\n.list-group-item-variant(success; @state-success-bg; @state-success-text);\n.list-group-item-variant(info; @state-info-bg; @state-info-text);\n.list-group-item-variant(warning; @state-warning-bg; @state-warning-text);\n.list-group-item-variant(danger; @state-danger-bg; @state-danger-text);\n\n\n// Custom content options\n//\n// Extra classes for creating well-formatted content within `.list-group-item`s.\n\n.list-group-item-heading {\n  margin-top: 0;\n  margin-bottom: 5px;\n}\n.list-group-item-text {\n  margin-bottom: 0;\n  line-height: 1.3;\n}\n","// List Groups\n\n.list-group-item-variant(@state; @background; @color) {\n  .list-group-item-@{state} {\n    color: @color;\n    background-color: @background;\n\n    a& {\n      color: @color;\n\n      .list-group-item-heading {\n        color: inherit;\n      }\n\n      &:hover,\n      &:focus {\n        color: @color;\n        background-color: darken(@background, 5%);\n      }\n      &.active,\n      &.active:hover,\n      &.active:focus {\n        color: #fff;\n        background-color: @color;\n        border-color: @color;\n      }\n    }\n  }\n}\n","//\n// Panels\n// --------------------------------------------------\n\n\n// Base class\n.panel {\n  margin-bottom: @line-height-computed;\n  background-color: @panel-bg;\n  border: 1px solid transparent;\n  border-radius: @panel-border-radius;\n  .box-shadow(0 1px 1px rgba(0,0,0,.05));\n}\n\n// Panel contents\n.panel-body {\n  padding: @panel-body-padding;\n  &:extend(.clearfix all);\n}\n\n// Optional heading\n.panel-heading {\n  padding: @panel-heading-padding;\n  border-bottom: 1px solid transparent;\n  .border-top-radius((@panel-border-radius - 1));\n\n  > .dropdown .dropdown-toggle {\n    color: inherit;\n  }\n}\n\n// Within heading, strip any `h*` tag of its default margins for spacing.\n.panel-title {\n  margin-top: 0;\n  margin-bottom: 0;\n  font-size: ceil((@font-size-base * 1.125));\n  color: inherit;\n\n  > a {\n    color: inherit;\n  }\n}\n\n// Optional footer (stays gray in every modifier class)\n.panel-footer {\n  padding: @panel-footer-padding;\n  background-color: @panel-footer-bg;\n  border-top: 1px solid @panel-inner-border;\n  .border-bottom-radius((@panel-border-radius - 1));\n}\n\n\n// List groups in panels\n//\n// By default, space out list group content from panel headings to account for\n// any kind of custom content between the two.\n\n.panel {\n  > .list-group,\n  > .panel-collapse > .list-group {\n    margin-bottom: 0;\n\n    .list-group-item {\n      border-width: 1px 0;\n      border-radius: 0;\n    }\n\n    // Add border top radius for first one\n    &:first-child {\n      .list-group-item:first-child {\n        border-top: 0;\n        .border-top-radius((@panel-border-radius - 1));\n      }\n    }\n    // Add border bottom radius for last one\n    &:last-child {\n      .list-group-item:last-child {\n        border-bottom: 0;\n        .border-bottom-radius((@panel-border-radius - 1));\n      }\n    }\n  }\n}\n// Collapse space between when there's no additional content.\n.panel-heading + .list-group {\n  .list-group-item:first-child {\n    border-top-width: 0;\n  }\n}\n.list-group + .panel-footer {\n  border-top-width: 0;\n}\n\n// Tables in panels\n//\n// Place a non-bordered `.table` within a panel (not within a `.panel-body`) and\n// watch it go full width.\n\n.panel {\n  > .table,\n  > .table-responsive > .table,\n  > .panel-collapse > .table {\n    margin-bottom: 0;\n\n    caption {\n      padding-left: @panel-body-padding;\n      padding-right: @panel-body-padding;\n    }\n  }\n  // Add border top radius for first one\n  > .table:first-child,\n  > .table-responsive:first-child > .table:first-child {\n    .border-top-radius((@panel-border-radius - 1));\n\n    > thead:first-child,\n    > tbody:first-child {\n      > tr:first-child {\n        border-top-left-radius: (@panel-border-radius - 1);\n        border-top-right-radius: (@panel-border-radius - 1);\n\n        td:first-child,\n        th:first-child {\n          border-top-left-radius: (@panel-border-radius - 1);\n        }\n        td:last-child,\n        th:last-child {\n          border-top-right-radius: (@panel-border-radius - 1);\n        }\n      }\n    }\n  }\n  // Add border bottom radius for last one\n  > .table:last-child,\n  > .table-responsive:last-child > .table:last-child {\n    .border-bottom-radius((@panel-border-radius - 1));\n\n    > tbody:last-child,\n    > tfoot:last-child {\n      > tr:last-child {\n        border-bottom-left-radius: (@panel-border-radius - 1);\n        border-bottom-right-radius: (@panel-border-radius - 1);\n\n        td:first-child,\n        th:first-child {\n          border-bottom-left-radius: (@panel-border-radius - 1);\n        }\n        td:last-child,\n        th:last-child {\n          border-bottom-right-radius: (@panel-border-radius - 1);\n        }\n      }\n    }\n  }\n  > .panel-body + .table,\n  > .panel-body + .table-responsive,\n  > .table + .panel-body,\n  > .table-responsive + .panel-body {\n    border-top: 1px solid @table-border-color;\n  }\n  > .table > tbody:first-child > tr:first-child th,\n  > .table > tbody:first-child > tr:first-child td {\n    border-top: 0;\n  }\n  > .table-bordered,\n  > .table-responsive > .table-bordered {\n    border: 0;\n    > thead,\n    > tbody,\n    > tfoot {\n      > tr {\n        > th:first-child,\n        > td:first-child {\n          border-left: 0;\n        }\n        > th:last-child,\n        > td:last-child {\n          border-right: 0;\n        }\n      }\n    }\n    > thead,\n    > tbody {\n      > tr:first-child {\n        > td,\n        > th {\n          border-bottom: 0;\n        }\n      }\n    }\n    > tbody,\n    > tfoot {\n      > tr:last-child {\n        > td,\n        > th {\n          border-bottom: 0;\n        }\n      }\n    }\n  }\n  > .table-responsive {\n    border: 0;\n    margin-bottom: 0;\n  }\n}\n\n\n// Collapsable panels (aka, accordion)\n//\n// Wrap a series of panels in `.panel-group` to turn them into an accordion with\n// the help of our collapse JavaScript plugin.\n\n.panel-group {\n  margin-bottom: @line-height-computed;\n\n  // Tighten up margin so it's only between panels\n  .panel {\n    margin-bottom: 0;\n    border-radius: @panel-border-radius;\n\n    + .panel {\n      margin-top: 5px;\n    }\n  }\n\n  .panel-heading {\n    border-bottom: 0;\n\n    + .panel-collapse > .panel-body,\n    + .panel-collapse > .list-group {\n      border-top: 1px solid @panel-inner-border;\n    }\n  }\n\n  .panel-footer {\n    border-top: 0;\n    + .panel-collapse .panel-body {\n      border-bottom: 1px solid @panel-inner-border;\n    }\n  }\n}\n\n\n// Contextual variations\n.panel-default {\n  .panel-variant(@panel-default-border; @panel-default-text; @panel-default-heading-bg; @panel-default-border);\n}\n.panel-primary {\n  .panel-variant(@panel-primary-border; @panel-primary-text; @panel-primary-heading-bg; @panel-primary-border);\n}\n.panel-success {\n  .panel-variant(@panel-success-border; @panel-success-text; @panel-success-heading-bg; @panel-success-border);\n}\n.panel-info {\n  .panel-variant(@panel-info-border; @panel-info-text; @panel-info-heading-bg; @panel-info-border);\n}\n.panel-warning {\n  .panel-variant(@panel-warning-border; @panel-warning-text; @panel-warning-heading-bg; @panel-warning-border);\n}\n.panel-danger {\n  .panel-variant(@panel-danger-border; @panel-danger-text; @panel-danger-heading-bg; @panel-danger-border);\n}\n","// Panels\n\n.panel-variant(@border; @heading-text-color; @heading-bg-color; @heading-border) {\n  border-color: @border;\n\n  & > .panel-heading {\n    color: @heading-text-color;\n    background-color: @heading-bg-color;\n    border-color: @heading-border;\n\n    + .panel-collapse > .panel-body {\n      border-top-color: @border;\n    }\n    .badge {\n      color: @heading-bg-color;\n      background-color: @heading-text-color;\n    }\n  }\n  & > .panel-footer {\n    + .panel-collapse > .panel-body {\n      border-bottom-color: @border;\n    }\n  }\n}\n","// Embeds responsive\n//\n// Credit: Nicolas Gallagher and SUIT CSS.\n\n.embed-responsive {\n  position: relative;\n  display: block;\n  height: 0;\n  padding: 0;\n  overflow: hidden;\n\n  .embed-responsive-item,\n  iframe,\n  embed,\n  object,\n  video {\n    position: absolute;\n    top: 0;\n    left: 0;\n    bottom: 0;\n    height: 100%;\n    width: 100%;\n    border: 0;\n  }\n\n  // Modifier class for 16:9 aspect ratio\n  &.embed-responsive-16by9 {\n    padding-bottom: 56.25%;\n  }\n\n  // Modifier class for 4:3 aspect ratio\n  &.embed-responsive-4by3 {\n    padding-bottom: 75%;\n  }\n}\n","//\n// Wells\n// --------------------------------------------------\n\n\n// Base class\n.well {\n  min-height: 20px;\n  padding: 19px;\n  margin-bottom: 20px;\n  background-color: @well-bg;\n  border: 1px solid @well-border;\n  border-radius: @border-radius-base;\n  .box-shadow(inset 0 1px 1px rgba(0,0,0,.05));\n  blockquote {\n    border-color: #ddd;\n    border-color: rgba(0,0,0,.15);\n  }\n}\n\n// Sizes\n.well-lg {\n  padding: 24px;\n  border-radius: @border-radius-large;\n}\n.well-sm {\n  padding: 9px;\n  border-radius: @border-radius-small;\n}\n","//\n// Close icons\n// --------------------------------------------------\n\n\n.close {\n  float: right;\n  font-size: (@font-size-base * 1.5);\n  font-weight: @close-font-weight;\n  line-height: 1;\n  color: @close-color;\n  text-shadow: @close-text-shadow;\n  .opacity(.2);\n\n  &:hover,\n  &:focus {\n    color: @close-color;\n    text-decoration: none;\n    cursor: pointer;\n    .opacity(.5);\n  }\n\n  // Additional properties for button version\n  // iOS requires the button element instead of an anchor tag.\n  // If you want the anchor version, it requires `href=\"#\"`.\n  button& {\n    padding: 0;\n    cursor: pointer;\n    background: transparent;\n    border: 0;\n    -webkit-appearance: none;\n  }\n}\n","//\n// Modals\n// --------------------------------------------------\n\n// .modal-open      - body class for killing the scroll\n// .modal           - container to scroll within\n// .modal-dialog    - positioning shell for the actual modal\n// .modal-content   - actual modal w/ bg and corners and shit\n\n// Kill the scroll on the body\n.modal-open {\n  overflow: hidden;\n}\n\n// Container that the modal scrolls within\n.modal {\n  display: none;\n  overflow: hidden;\n  position: fixed;\n  top: 0;\n  right: 0;\n  bottom: 0;\n  left: 0;\n  z-index: @zindex-modal;\n  -webkit-overflow-scrolling: touch;\n\n  // Prevent Chrome on Windows from adding a focus outline. For details, see\n  // https://github.com/twbs/bootstrap/pull/10951.\n  outline: 0;\n\n  // When fading in the modal, animate it to slide down\n  &.fade .modal-dialog {\n    .translate(0, -25%);\n    .transition-transform(~\"0.3s ease-out\");\n  }\n  &.in .modal-dialog { .translate(0, 0) }\n}\n.modal-open .modal {\n  overflow-x: hidden;\n  overflow-y: auto;\n}\n\n// Shell div to position the modal with bottom padding\n.modal-dialog {\n  position: relative;\n  width: auto;\n  margin: 10px;\n}\n\n// Actual modal\n.modal-content {\n  position: relative;\n  background-color: @modal-content-bg;\n  border: 1px solid @modal-content-fallback-border-color; //old browsers fallback (ie8 etc)\n  border: 1px solid @modal-content-border-color;\n  border-radius: @border-radius-large;\n  .box-shadow(0 3px 9px rgba(0,0,0,.5));\n  background-clip: padding-box;\n  // Remove focus outline from opened modal\n  outline: 0;\n}\n\n// Modal background\n.modal-backdrop {\n  position: absolute;\n  top: 0;\n  right: 0;\n  left: 0;\n  background-color: @modal-backdrop-bg;\n  // Fade for backdrop\n  &.fade { .opacity(0); }\n  &.in { .opacity(@modal-backdrop-opacity); }\n}\n\n// Modal header\n// Top section of the modal w/ title and dismiss\n.modal-header {\n  padding: @modal-title-padding;\n  border-bottom: 1px solid @modal-header-border-color;\n  min-height: (@modal-title-padding + @modal-title-line-height);\n}\n// Close icon\n.modal-header .close {\n  margin-top: -2px;\n}\n\n// Title text within header\n.modal-title {\n  margin: 0;\n  line-height: @modal-title-line-height;\n}\n\n// Modal body\n// Where all modal content resides (sibling of .modal-header and .modal-footer)\n.modal-body {\n  position: relative;\n  padding: @modal-inner-padding;\n}\n\n// Footer (for actions)\n.modal-footer {\n  padding: @modal-inner-padding;\n  text-align: right; // right align buttons\n  border-top: 1px solid @modal-footer-border-color;\n  &:extend(.clearfix all); // clear it in case folks use .pull-* classes on buttons\n\n  // Properly space out buttons\n  .btn + .btn {\n    margin-left: 5px;\n    margin-bottom: 0; // account for input[type=\"submit\"] which gets the bottom margin like all other inputs\n  }\n  // but override that for button groups\n  .btn-group .btn + .btn {\n    margin-left: -1px;\n  }\n  // and override it for block buttons as well\n  .btn-block + .btn-block {\n    margin-left: 0;\n  }\n}\n\n// Measure scrollbar width for padding body during modal show/hide\n.modal-scrollbar-measure {\n  position: absolute;\n  top: -9999px;\n  width: 50px;\n  height: 50px;\n  overflow: scroll;\n}\n\n// Scale up the modal\n@media (min-width: @screen-sm-min) {\n  // Automatically set modal's width for larger viewports\n  .modal-dialog {\n    width: @modal-md;\n    margin: 30px auto;\n  }\n  .modal-content {\n    .box-shadow(0 5px 15px rgba(0,0,0,.5));\n  }\n\n  // Modal sizes\n  .modal-sm { width: @modal-sm; }\n}\n\n@media (min-width: @screen-md-min) {\n  .modal-lg { width: @modal-lg; }\n}\n","//\n// Tooltips\n// --------------------------------------------------\n\n\n// Base class\n.tooltip {\n  position: absolute;\n  z-index: @zindex-tooltip;\n  display: block;\n  visibility: visible;\n  // Reset font and text propertes given new insertion method\n  font-family: @font-family-base;\n  font-size: @font-size-small;\n  font-weight: normal;\n  line-height: 1.4;\n  .opacity(0);\n\n  &.in     { .opacity(@tooltip-opacity); }\n  &.top    { margin-top:  -3px; padding: @tooltip-arrow-width 0; }\n  &.right  { margin-left:  3px; padding: 0 @tooltip-arrow-width; }\n  &.bottom { margin-top:   3px; padding: @tooltip-arrow-width 0; }\n  &.left   { margin-left: -3px; padding: 0 @tooltip-arrow-width; }\n}\n\n// Wrapper for the tooltip content\n.tooltip-inner {\n  max-width: @tooltip-max-width;\n  padding: 3px 8px;\n  color: @tooltip-color;\n  text-align: center;\n  text-decoration: none;\n  background-color: @tooltip-bg;\n  border-radius: @border-radius-base;\n}\n\n// Arrows\n.tooltip-arrow {\n  position: absolute;\n  width: 0;\n  height: 0;\n  border-color: transparent;\n  border-style: solid;\n}\n// Note: Deprecated .top-left, .top-right, .bottom-left, and .bottom-right as of v3.3.1\n.tooltip {\n  &.top .tooltip-arrow {\n    bottom: 0;\n    left: 50%;\n    margin-left: -@tooltip-arrow-width;\n    border-width: @tooltip-arrow-width @tooltip-arrow-width 0;\n    border-top-color: @tooltip-arrow-color;\n  }\n  &.top-left .tooltip-arrow {\n    bottom: 0;\n    right: @tooltip-arrow-width;\n    margin-bottom: -@tooltip-arrow-width;\n    border-width: @tooltip-arrow-width @tooltip-arrow-width 0;\n    border-top-color: @tooltip-arrow-color;\n  }\n  &.top-right .tooltip-arrow {\n    bottom: 0;\n    left: @tooltip-arrow-width;\n    margin-bottom: -@tooltip-arrow-width;\n    border-width: @tooltip-arrow-width @tooltip-arrow-width 0;\n    border-top-color: @tooltip-arrow-color;\n  }\n  &.right .tooltip-arrow {\n    top: 50%;\n    left: 0;\n    margin-top: -@tooltip-arrow-width;\n    border-width: @tooltip-arrow-width @tooltip-arrow-width @tooltip-arrow-width 0;\n    border-right-color: @tooltip-arrow-color;\n  }\n  &.left .tooltip-arrow {\n    top: 50%;\n    right: 0;\n    margin-top: -@tooltip-arrow-width;\n    border-width: @tooltip-arrow-width 0 @tooltip-arrow-width @tooltip-arrow-width;\n    border-left-color: @tooltip-arrow-color;\n  }\n  &.bottom .tooltip-arrow {\n    top: 0;\n    left: 50%;\n    margin-left: -@tooltip-arrow-width;\n    border-width: 0 @tooltip-arrow-width @tooltip-arrow-width;\n    border-bottom-color: @tooltip-arrow-color;\n  }\n  &.bottom-left .tooltip-arrow {\n    top: 0;\n    right: @tooltip-arrow-width;\n    margin-top: -@tooltip-arrow-width;\n    border-width: 0 @tooltip-arrow-width @tooltip-arrow-width;\n    border-bottom-color: @tooltip-arrow-color;\n  }\n  &.bottom-right .tooltip-arrow {\n    top: 0;\n    left: @tooltip-arrow-width;\n    margin-top: -@tooltip-arrow-width;\n    border-width: 0 @tooltip-arrow-width @tooltip-arrow-width;\n    border-bottom-color: @tooltip-arrow-color;\n  }\n}\n","//\n// Popovers\n// --------------------------------------------------\n\n\n.popover {\n  position: absolute;\n  top: 0;\n  left: 0;\n  z-index: @zindex-popover;\n  display: none;\n  max-width: @popover-max-width;\n  padding: 1px;\n  // Reset font and text propertes given new insertion method\n  font-family: @font-family-base;\n  font-size: @font-size-base;\n  font-weight: normal;\n  line-height: @line-height-base;\n  text-align: left;\n  background-color: @popover-bg;\n  background-clip: padding-box;\n  border: 1px solid @popover-fallback-border-color;\n  border: 1px solid @popover-border-color;\n  border-radius: @border-radius-large;\n  .box-shadow(0 5px 10px rgba(0,0,0,.2));\n\n  // Overrides for proper insertion\n  white-space: normal;\n\n  // Offset the popover to account for the popover arrow\n  &.top     { margin-top: -@popover-arrow-width; }\n  &.right   { margin-left: @popover-arrow-width; }\n  &.bottom  { margin-top: @popover-arrow-width; }\n  &.left    { margin-left: -@popover-arrow-width; }\n}\n\n.popover-title {\n  margin: 0; // reset heading margin\n  padding: 8px 14px;\n  font-size: @font-size-base;\n  background-color: @popover-title-bg;\n  border-bottom: 1px solid darken(@popover-title-bg, 5%);\n  border-radius: (@border-radius-large - 1) (@border-radius-large - 1) 0 0;\n}\n\n.popover-content {\n  padding: 9px 14px;\n}\n\n// Arrows\n//\n// .arrow is outer, .arrow:after is inner\n\n.popover > .arrow {\n  &,\n  &:after {\n    position: absolute;\n    display: block;\n    width: 0;\n    height: 0;\n    border-color: transparent;\n    border-style: solid;\n  }\n}\n.popover > .arrow {\n  border-width: @popover-arrow-outer-width;\n}\n.popover > .arrow:after {\n  border-width: @popover-arrow-width;\n  content: \"\";\n}\n\n.popover {\n  &.top > .arrow {\n    left: 50%;\n    margin-left: -@popover-arrow-outer-width;\n    border-bottom-width: 0;\n    border-top-color: @popover-arrow-outer-fallback-color; // IE8 fallback\n    border-top-color: @popover-arrow-outer-color;\n    bottom: -@popover-arrow-outer-width;\n    &:after {\n      content: \" \";\n      bottom: 1px;\n      margin-left: -@popover-arrow-width;\n      border-bottom-width: 0;\n      border-top-color: @popover-arrow-color;\n    }\n  }\n  &.right > .arrow {\n    top: 50%;\n    left: -@popover-arrow-outer-width;\n    margin-top: -@popover-arrow-outer-width;\n    border-left-width: 0;\n    border-right-color: @popover-arrow-outer-fallback-color; // IE8 fallback\n    border-right-color: @popover-arrow-outer-color;\n    &:after {\n      content: \" \";\n      left: 1px;\n      bottom: -@popover-arrow-width;\n      border-left-width: 0;\n      border-right-color: @popover-arrow-color;\n    }\n  }\n  &.bottom > .arrow {\n    left: 50%;\n    margin-left: -@popover-arrow-outer-width;\n    border-top-width: 0;\n    border-bottom-color: @popover-arrow-outer-fallback-color; // IE8 fallback\n    border-bottom-color: @popover-arrow-outer-color;\n    top: -@popover-arrow-outer-width;\n    &:after {\n      content: \" \";\n      top: 1px;\n      margin-left: -@popover-arrow-width;\n      border-top-width: 0;\n      border-bottom-color: @popover-arrow-color;\n    }\n  }\n\n  &.left > .arrow {\n    top: 50%;\n    right: -@popover-arrow-outer-width;\n    margin-top: -@popover-arrow-outer-width;\n    border-right-width: 0;\n    border-left-color: @popover-arrow-outer-fallback-color; // IE8 fallback\n    border-left-color: @popover-arrow-outer-color;\n    &:after {\n      content: \" \";\n      right: 1px;\n      border-right-width: 0;\n      border-left-color: @popover-arrow-color;\n      bottom: -@popover-arrow-width;\n    }\n  }\n}\n","//\n// Carousel\n// --------------------------------------------------\n\n\n// Wrapper for the slide container and indicators\n.carousel {\n  position: relative;\n}\n\n.carousel-inner {\n  position: relative;\n  overflow: hidden;\n  width: 100%;\n\n  > .item {\n    display: none;\n    position: relative;\n    .transition(.6s ease-in-out left);\n\n    // Account for jankitude on images\n    > img,\n    > a > img {\n      &:extend(.img-responsive);\n      line-height: 1;\n    }\n\n    // WebKit CSS3 transforms for supported devices\n    @media all and (transform-3d), (-webkit-transform-3d) {\n      transition: transform .6s ease-in-out;\n      backface-visibility: hidden;\n      perspective: 1000;\n\n      &.next,\n      &.active.right {\n        transform: translate3d(100%, 0, 0);\n        left: 0;\n      }\n      &.prev,\n      &.active.left {\n        transform: translate3d(-100%, 0, 0);\n        left: 0;\n      }\n      &.next.left,\n      &.prev.right,\n      &.active {\n        transform: translate3d(0, 0, 0);\n        left: 0;\n      }\n    }\n  }\n\n  > .active,\n  > .next,\n  > .prev {\n    display: block;\n  }\n\n  > .active {\n    left: 0;\n  }\n\n  > .next,\n  > .prev {\n    position: absolute;\n    top: 0;\n    width: 100%;\n  }\n\n  > .next {\n    left: 100%;\n  }\n  > .prev {\n    left: -100%;\n  }\n  > .next.left,\n  > .prev.right {\n    left: 0;\n  }\n\n  > .active.left {\n    left: -100%;\n  }\n  > .active.right {\n    left: 100%;\n  }\n\n}\n\n// Left/right controls for nav\n// ---------------------------\n\n.carousel-control {\n  position: absolute;\n  top: 0;\n  left: 0;\n  bottom: 0;\n  width: @carousel-control-width;\n  .opacity(@carousel-control-opacity);\n  font-size: @carousel-control-font-size;\n  color: @carousel-control-color;\n  text-align: center;\n  text-shadow: @carousel-text-shadow;\n  // We can't have this transition here because WebKit cancels the carousel\n  // animation if you trip this while in the middle of another animation.\n\n  // Set gradients for backgrounds\n  &.left {\n    #gradient > .horizontal(@start-color: rgba(0,0,0,.5); @end-color: rgba(0,0,0,.0001));\n  }\n  &.right {\n    left: auto;\n    right: 0;\n    #gradient > .horizontal(@start-color: rgba(0,0,0,.0001); @end-color: rgba(0,0,0,.5));\n  }\n\n  // Hover/focus state\n  &:hover,\n  &:focus {\n    outline: 0;\n    color: @carousel-control-color;\n    text-decoration: none;\n    .opacity(.9);\n  }\n\n  // Toggles\n  .icon-prev,\n  .icon-next,\n  .glyphicon-chevron-left,\n  .glyphicon-chevron-right {\n    position: absolute;\n    top: 50%;\n    z-index: 5;\n    display: inline-block;\n  }\n  .icon-prev,\n  .glyphicon-chevron-left {\n    left: 50%;\n    margin-left: -10px;\n  }\n  .icon-next,\n  .glyphicon-chevron-right {\n    right: 50%;\n    margin-right: -10px;\n  }\n  .icon-prev,\n  .icon-next {\n    width:  20px;\n    height: 20px;\n    margin-top: -10px;\n    font-family: serif;\n  }\n\n\n  .icon-prev {\n    &:before {\n      content: '\\2039';// SINGLE LEFT-POINTING ANGLE QUOTATION MARK (U+2039)\n    }\n  }\n  .icon-next {\n    &:before {\n      content: '\\203a';// SINGLE RIGHT-POINTING ANGLE QUOTATION MARK (U+203A)\n    }\n  }\n}\n\n// Optional indicator pips\n//\n// Add an unordered list with the following class and add a list item for each\n// slide your carousel holds.\n\n.carousel-indicators {\n  position: absolute;\n  bottom: 10px;\n  left: 50%;\n  z-index: 15;\n  width: 60%;\n  margin-left: -30%;\n  padding-left: 0;\n  list-style: none;\n  text-align: center;\n\n  li {\n    display: inline-block;\n    width:  10px;\n    height: 10px;\n    margin: 1px;\n    text-indent: -999px;\n    border: 1px solid @carousel-indicator-border-color;\n    border-radius: 10px;\n    cursor: pointer;\n\n    // IE8-9 hack for event handling\n    //\n    // Internet Explorer 8-9 does not support clicks on elements without a set\n    // `background-color`. We cannot use `filter` since that's not viewed as a\n    // background color by the browser. Thus, a hack is needed.\n    //\n    // For IE8, we set solid black as it doesn't support `rgba()`. For IE9, we\n    // set alpha transparency for the best results possible.\n    background-color: #000 \\9; // IE8\n    background-color: rgba(0,0,0,0); // IE9\n  }\n  .active {\n    margin: 0;\n    width:  12px;\n    height: 12px;\n    background-color: @carousel-indicator-active-bg;\n  }\n}\n\n// Optional captions\n// -----------------------------\n// Hidden by default for smaller viewports\n.carousel-caption {\n  position: absolute;\n  left: 15%;\n  right: 15%;\n  bottom: 20px;\n  z-index: 10;\n  padding-top: 20px;\n  padding-bottom: 20px;\n  color: @carousel-caption-color;\n  text-align: center;\n  text-shadow: @carousel-text-shadow;\n  & .btn {\n    text-shadow: none; // No shadow for button elements in carousel-caption\n  }\n}\n\n\n// Scale up controls for tablets and up\n@media screen and (min-width: @screen-sm-min) {\n\n  // Scale up the controls a smidge\n  .carousel-control {\n    .glyphicon-chevron-left,\n    .glyphicon-chevron-right,\n    .icon-prev,\n    .icon-next {\n      width: 30px;\n      height: 30px;\n      margin-top: -15px;\n      font-size: 30px;\n    }\n    .glyphicon-chevron-left,\n    .icon-prev {\n      margin-left: -15px;\n    }\n    .glyphicon-chevron-right,\n    .icon-next {\n      margin-right: -15px;\n    }\n  }\n\n  // Show and left align the captions\n  .carousel-caption {\n    left: 20%;\n    right: 20%;\n    padding-bottom: 30px;\n  }\n\n  // Move up the indicators\n  .carousel-indicators {\n    bottom: 20px;\n  }\n}\n","// Clearfix\n//\n// For modern browsers\n// 1. The space content is one way to avoid an Opera bug when the\n//    contenteditable attribute is included anywhere else in the document.\n//    Otherwise it causes space to appear at the top and bottom of elements\n//    that are clearfixed.\n// 2. The use of `table` rather than `block` is only necessary if using\n//    `:before` to contain the top-margins of child elements.\n//\n// Source: http://nicolasgallagher.com/micro-clearfix-hack/\n\n.clearfix() {\n  &:before,\n  &:after {\n    content: \" \"; // 1\n    display: table; // 2\n  }\n  &:after {\n    clear: both;\n  }\n}\n","// Center-align a block level element\n\n.center-block() {\n  display: block;\n  margin-left: auto;\n  margin-right: auto;\n}\n","// CSS image replacement\n//\n// Heads up! v3 launched with with only `.hide-text()`, but per our pattern for\n// mixins being reused as classes with the same name, this doesn't hold up. As\n// of v3.0.1 we have added `.text-hide()` and deprecated `.hide-text()`.\n//\n// Source: https://github.com/h5bp/html5-boilerplate/commit/aa0396eae757\n\n// Deprecated as of v3.0.1 (will be removed in v4)\n.hide-text() {\n  font: ~\"0/0\" a;\n  color: transparent;\n  text-shadow: none;\n  background-color: transparent;\n  border: 0;\n}\n\n// New mixin to use as of v3.0.1\n.text-hide() {\n  .hide-text();\n}\n","//\n// Responsive: Utility classes\n// --------------------------------------------------\n\n\n// IE10 in Windows (Phone) 8\n//\n// Support for responsive views via media queries is kind of borked in IE10, for\n// Surface/desktop in split view and for Windows Phone 8. This particular fix\n// must be accompanied by a snippet of JavaScript to sniff the user agent and\n// apply some conditional CSS to *only* the Surface/desktop Windows 8. Look at\n// our Getting Started page for more information on this bug.\n//\n// For more information, see the following:\n//\n// Issue: https://github.com/twbs/bootstrap/issues/10497\n// Docs: http://getbootstrap.com/getting-started/#support-ie10-width\n// Source: http://timkadlec.com/2013/01/windows-phone-8-and-device-width/\n// Source: http://timkadlec.com/2012/10/ie10-snap-mode-and-responsive-design/\n\n@-ms-viewport {\n  width: device-width;\n}\n\n\n// Visibility utilities\n// Note: Deprecated .visible-xs, .visible-sm, .visible-md, and .visible-lg as of v3.2.0\n.visible-xs,\n.visible-sm,\n.visible-md,\n.visible-lg {\n  .responsive-invisibility();\n}\n\n.visible-xs-block,\n.visible-xs-inline,\n.visible-xs-inline-block,\n.visible-sm-block,\n.visible-sm-inline,\n.visible-sm-inline-block,\n.visible-md-block,\n.visible-md-inline,\n.visible-md-inline-block,\n.visible-lg-block,\n.visible-lg-inline,\n.visible-lg-inline-block {\n  display: none !important;\n}\n\n.visible-xs {\n  @media (max-width: @screen-xs-max) {\n    .responsive-visibility();\n  }\n}\n.visible-xs-block {\n  @media (max-width: @screen-xs-max) {\n    display: block !important;\n  }\n}\n.visible-xs-inline {\n  @media (max-width: @screen-xs-max) {\n    display: inline !important;\n  }\n}\n.visible-xs-inline-block {\n  @media (max-width: @screen-xs-max) {\n    display: inline-block !important;\n  }\n}\n\n.visible-sm {\n  @media (min-width: @screen-sm-min) and (max-width: @screen-sm-max) {\n    .responsive-visibility();\n  }\n}\n.visible-sm-block {\n  @media (min-width: @screen-sm-min) and (max-width: @screen-sm-max) {\n    display: block !important;\n  }\n}\n.visible-sm-inline {\n  @media (min-width: @screen-sm-min) and (max-width: @screen-sm-max) {\n    display: inline !important;\n  }\n}\n.visible-sm-inline-block {\n  @media (min-width: @screen-sm-min) and (max-width: @screen-sm-max) {\n    display: inline-block !important;\n  }\n}\n\n.visible-md {\n  @media (min-width: @screen-md-min) and (max-width: @screen-md-max) {\n    .responsive-visibility();\n  }\n}\n.visible-md-block {\n  @media (min-width: @screen-md-min) and (max-width: @screen-md-max) {\n    display: block !important;\n  }\n}\n.visible-md-inline {\n  @media (min-width: @screen-md-min) and (max-width: @screen-md-max) {\n    display: inline !important;\n  }\n}\n.visible-md-inline-block {\n  @media (min-width: @screen-md-min) and (max-width: @screen-md-max) {\n    display: inline-block !important;\n  }\n}\n\n.visible-lg {\n  @media (min-width: @screen-lg-min) {\n    .responsive-visibility();\n  }\n}\n.visible-lg-block {\n  @media (min-width: @screen-lg-min) {\n    display: block !important;\n  }\n}\n.visible-lg-inline {\n  @media (min-width: @screen-lg-min) {\n    display: inline !important;\n  }\n}\n.visible-lg-inline-block {\n  @media (min-width: @screen-lg-min) {\n    display: inline-block !important;\n  }\n}\n\n.hidden-xs {\n  @media (max-width: @screen-xs-max) {\n    .responsive-invisibility();\n  }\n}\n.hidden-sm {\n  @media (min-width: @screen-sm-min) and (max-width: @screen-sm-max) {\n    .responsive-invisibility();\n  }\n}\n.hidden-md {\n  @media (min-width: @screen-md-min) and (max-width: @screen-md-max) {\n    .responsive-invisibility();\n  }\n}\n.hidden-lg {\n  @media (min-width: @screen-lg-min) {\n    .responsive-invisibility();\n  }\n}\n\n\n// Print utilities\n//\n// Media queries are placed on the inside to be mixin-friendly.\n\n// Note: Deprecated .visible-print as of v3.2.0\n.visible-print {\n  .responsive-invisibility();\n\n  @media print {\n    .responsive-visibility();\n  }\n}\n.visible-print-block {\n  display: none !important;\n\n  @media print {\n    display: block !important;\n  }\n}\n.visible-print-inline {\n  display: none !important;\n\n  @media print {\n    display: inline !important;\n  }\n}\n.visible-print-inline-block {\n  display: none !important;\n\n  @media print {\n    display: inline-block !important;\n  }\n}\n\n.hidden-print {\n  @media print {\n    .responsive-invisibility();\n  }\n}\n","// Responsive utilities\n\n//\n// More easily include all the states for responsive-utilities.less.\n.responsive-visibility() {\n  display: block !important;\n  table&  { display: table; }\n  tr&     { display: table-row !important; }\n  th&,\n  td&     { display: table-cell !important; }\n}\n\n.responsive-invisibility() {\n  display: none !important;\n}\n"]}
