# Supplementary material for: Mapping the emotional face. How individual face parts contribute to successful emotion recognition
Source: PLoS One. 2017 May 11;12(5):e0177239. doi: 10.1371/journal.pone.0177239 (PMC5426715; doi:10.1371/journal.pone.0177239)
Supplement: S1 Code — (ZIP) [file pone.0177239.s003.zip › app/static/js/fullscreen.js]

// taken from https://github.com/robnyman/robnyman.github.com/tree/master/fullscreen
// example at: http://robnyman.github.io/fullscreen/
//

(function () {
    var viewFullScreen = document.getElementById("view-fullscreen");
    if (viewFullScreen) {
        viewFullScreen.addEventListener("click", function () {
            var docElm = document.documentElement;
            if (docElm.requestFullscreen) {
                docElm.requestFullscreen();
            }
            else if (docElm.msRequestFullscreen) {
                docElm.msRequestFullscreen();
            }
            else if (docElm.mozRequestFullScreen) {
                docElm.mozRequestFullScreen();
            }
            else if (docElm.webkitRequestFullScreen) {
                docElm.webkitRequestFullScreen();
            }
        }, false);
    }

    var cancelFullScreen = document.getElementById("cancel-fullscreen");
    if (cancelFullScreen) {
        cancelFullScreen.addEventListener("click", function () {
            if (document.exitFullscreen) {
                document.exitFullscreen();
            }
            else if (document.msExitFullscreen) {
                document.msExitFullscreen();
            }
            else if (document.mozCancelFullScreen) {
                document.mozCancelFullScreen();
            }
            else if (document.webkitCancelFullScreen) {
                document.webkitCancelFullScreen();
            }
        }, false);
    }


    var fullscreenState = document.getElementById("fullscreen-state");
    if (fullscreenState) {
        document.addEventListener("fullscreenchange", function () {
            fullscreenState.innerHTML = (document.fullscreenElement)? "" : "not ";
        }, false);

        document.addEventListener("msfullscreenchange", function () {
            fullscreenState.innerHTML = (document.msFullscreenElement)? "" : "not ";
        }, false);

        document.addEventListener("mozfullscreenchange", function () {
            fullscreenState.innerHTML = (document.mozFullScreen)? "" : "not ";
        }, false);

        document.addEventListener("webkitfullscreenchange", function () {
            fullscreenState.innerHTML = (document.webkitIsFullScreen)? "" : "not ";
        }, false);
    }

})();
