# Supplementary material for: Mapping the emotional face. How individual face parts contribute to successful emotion recognition
Source: PLoS One. 2017 May 11;12(5):e0177239. doi: 10.1371/journal.pone.0177239 (PMC5426715; doi:10.1371/journal.pone.0177239)
Supplement: S1 Code — (ZIP) [file pone.0177239.s003.zip › app/static/js/myspin.js]

var opts = {
        lines: 13, // The number of lines to draw
        length: 20, // The length of each line
        width: 10, // The line thickness
        radius: 30, // The radius of the inner circle
        corners: 1, // Corner roundness (0..1)
        rotate: 0, // The rotation offset
        direction: 1, // 1: clockwise, -1: counterclockwise
        color: '#000', // #rgb or #rrggbb or array of colors
        speed: 1, // Rounds per second
        trail: 60, // Afterglow percentage
        shadow: false, // Whether to render a shadow
        hwaccel: false, // Whether to use hardware acceleration
        className: 'spinner', // The CSS class to assign to the spinner
        zIndex: 2e9, // The z-index (defaults to 2000000000)
        top: '50%', // Top position relative to parent
        left: '50%' // Left position relative to parent
      };

var target = document.getElementById('spinr');

var spinner = new Spinner(opts).spin(target);
