# Supplementary material for: Mapping the emotional face. How individual face parts contribute to successful emotion recognition
Source: PLoS One. 2017 May 11;12(5):e0177239. doi: 10.1371/journal.pone.0177239 (PMC5426715; doi:10.1371/journal.pone.0177239)
Supplement: S1 Code — (ZIP) [file pone.0177239.s003.zip › app/static/js/npm.js]

// This file is autogenerated via the `commonjs` Grunt task. You can require() this file in a CommonJS environment.
require('../../js/transition.js')
require('../../js/alert.js')
require('../../js/button.js')
require('../../js/carousel.js')
require('../../js/collapse.js')
require('../../js/dropdown.js')
require('../../js/modal.js')
require('../../js/tooltip.js')
require('../../js/popover.js')
require('../../js/scrollspy.js')
require('../../js/tab.js')
require('../../js/affix.js')
