# Supplementary material for: Mapping the emotional face. How individual face parts contribute to successful emotion recognition
Source: PLoS One. 2017 May 11;12(5):e0177239. doi: 10.1371/journal.pone.0177239 (PMC5426715; doi:10.1371/journal.pone.0177239)
Supplement: S1 Code — (ZIP) [file pone.0177239.s003.zip › app/static/logfiles/logfile11.txt]

####### THIS IS A LOGFILE FOR THE DYNAMIC MASKING FACE EXPERIMENT ######
Participant Number: 11
Date and Time: 2015-10-22 11:52:03.301003
age: 21 ,gender: 1 ,environ: 2 ,occup: 0 ,advert: 2
###################################################################
time	cumtime	express	ident	button	filename	evaluation	stopRT	choiceRT	maskNum	maskList
2015-10-22 11:52:16	0.0	4	1	dis	img/m_dis_cut.png	HIT	7288.0	10296.0	8	6-47-10-19-7-12-21-14
2015-10-22 11:52:27	10.58722	3	0	sup	img/f_fea_cut.png	ERR	7057.0	10314.0	8	19-2-37-42-4-43-10-33
2015-10-22 11:52:37	21.19736	5	1	fea	img/m_sup_cut.png	ERR	13198.0	17622.0	14	45-1-37-14-9-29-13-11-26-43-42-22-28-20
2015-10-22 11:52:55	39.11396	3	1	sup	img/m_fea_cut.png	ERR	16696.0	19400.0	17	43-26-7-25-34-18-41-24-6-28-35-39-11-12-22-19-36
2015-10-22 11:53:15	58.81399	6	0	ntr	img/f_ntr_cut.png	HIT	18827.0	19987.0	19	9-25-2-19-34-5-22-33-10-24-44-27-41-42-23-32-37-6-39
2015-10-22 11:53:35	79.09657	2	0	ang	img/f_ang_cut.png	HIT	12598.0	13974.0	13	32-15-14-4-24-21-28-7-2-45-35-26-12
2015-10-22 11:53:49	93.36907	1	1	dis	img/m_sad_cut.png	ERR	10439.0	14303.0	11	45-11-25-33-17-35-38-23-21-10-6
2015-10-22 11:54:04	107.9722	5	0	sup	img/f_sup_cut.png	HIT	24619.0	27106.0	25	17-9-7-20-31-41-0-22-16-1-29-12-30-44-47-35-13-27-45-38-40-15-46-11-10
2015-10-22 11:54:31	135.37599	2	1	dis	img/m_ang_cut.png	ERR	12505.0	14857.0	13	31-22-36-18-11-30-15-6-14-35-10-29-23
2015-10-22 11:54:46	150.53028	0	0	hap	img/f_hap_cut.png	HIT	12518.0	14470.0	13	44-13-4-42-33-3-41-15-27-47-36-10-12
2015-10-22 11:55:01	165.29835	4	0	dis	img/f_dis_cut.png	HIT	16245.0	23525.0	17	43-29-16-35-1-20-3-31-13-10-12-41-39-4-17-0-27
2015-10-22 11:55:25	189.12544	1	0	fea	img/f_sad_cut.png	ERR	20534.0	26662.0	21	26-27-41-10-9-17-14-4-42-15-47-33-2-18-35-8-6-29-31-11-0
2015-10-22 11:55:52	216.08183	6	1	ntr	img/m_ntr_cut.png	HIT	21616.0	22696.0	22	37-45-22-17-4-0-29-11-20-13-26-36-15-46-12-8-32-28-42-44-43-6
2015-10-22 11:56:15	239.07232	0	1	hap	img/m_hap_cut.png	HIT	9550.0	10878.0	10	42-17-45-18-15-38-40-36-11-23
2015-10-22 11:56:26	250.25299	5	0	sup	img/f_sup_cut.png	HIT	10151.0	11743.0	11	9-21-29-43-40-37-25-39-20-30-15
2015-10-22 11:56:38	262.29222	2	1	ntr	img/m_ang_cut.png	ERR	9336.0	10745.0	10	31-19-28-11-45-23-9-17-1-36
2015-10-22 11:56:49	273.33383	6	0	sup	img/f_ntr_cut.png	ERR	21682.0	27162.0	22	15-38-1-28-29-12-11-27-43-41-36-8-45-2-20-35-0-14-26-4-46-10
2015-10-22 11:57:17	300.82633	0	0	hap	img/f_hap_cut.png	HIT	5547.0	6891.0	6	17-39-14-12-36-25
2015-10-22 11:57:24	308.01366	4	0	dis	img/f_dis_cut.png	HIT	6530.0	8578.0	7	3-12-17-40-22-18-38
2015-10-22 11:57:33	316.89209	0	1	hap	img/m_hap_cut.png	HIT	8534.0	9974.0	9	24-18-40-42-12-16-35-6-38
2015-10-22 11:57:43	327.16519	6	1	ntr	img/m_ntr_cut.png	HIT	15963.0	18963.0	16	29-16-28-9-21-25-15-8-3-37-11-46-19-12-23-22
2015-10-22 11:58:02	346.4271	1	1	fea	img/m_sad_cut.png	ERR	24225.0	27369.0	25	39-11-4-8-42-35-31-7-41-20-2-14-32-16-13-27-29-17-38-47-28-12-44-46-21
2015-10-22 11:58:30	374.09105	2	0	ang	img/f_ang_cut.png	HIT	7980.0	9500.0	8	3-33-44-19-24-39-22-10
2015-10-22 11:58:40	383.89323	1	0	dis	img/f_sad_cut.png	ERR	13316.0	18604.0	14	2-6-34-39-31-35-28-37-3-9-17-11-47-24
2015-10-22 11:58:59	402.79841	3	0	sup	img/f_fea_cut.png	ERR	10987.0	11659.0	11	37-39-43-40-30-42-21-33-27-18-12
2015-10-22 11:59:11	414.75745	5	1	sup	img/m_sup_cut.png	HIT	11212.0	13876.0	12	36-9-35-15-38-39-0-41-43-40-32-17
2015-10-22 11:59:25	428.93438	3	1	sup	img/m_fea_cut.png	ERR	4856.0	5536.0	5	44-32-45-13-34
2015-10-22 11:59:31	434.79827	4	1	ang	img/m_dis_cut.png	ERR	2094.0	6649.0	3	26-34-24
2015-10-22 11:59:38	441.74954	6	0	ntr	img/f_ntr_cut.png	HIT	12342.0	13758.0	13	22-45-37-13-16-5-26-39-30-19-33-15-40
2015-10-22 11:59:52	455.80555	1	1	fea	img/m_sad_cut.png	ERR	19685.0	21205.0	20	35-13-44-16-1-38-15-36-2-30-28-43-22-27-24-47-5-0-31-37
2015-10-22 12:00:13	477.30833	0	0	hap	img/f_hap_cut.png	HIT	6878.0	7726.0	7	4-3-20-19-38-21-24
2015-10-22 12:00:21	485.33543	2	1	ang	img/m_ang_cut.png	HIT	10884.0	11876.0	11	37-24-42-5-36-31-1-17-26-22-19
2015-10-22 12:00:33	497.50989	6	1	ntr	img/m_ntr_cut.png	HIT	9757.0	10709.0	10	5-42-28-8-27-22-20-23-38-21
2015-10-22 12:00:44	508.51912	5	0	sup	img/f_sup_cut.png	HIT	9523.0	10747.0	10	0-6-28-35-19-15-13-22-24-31
2015-10-22 12:00:56	519.56655	2	0	ang	img/f_ang_cut.png	HIT	2140.0	4052.0	3	3-10-5
2015-10-22 12:01:00	523.92042	0	1	hap	img/m_hap_cut.png	HIT	14909.0	15957.0	15	44-22-0-17-12-1-11-24-9-43-25-33-15-31-32
2015-10-22 12:01:16	540.20585	1	0	sad	img/f_sad_cut.png	HIT	5991.0	8383.0	6	32-16-7-8-19-26
2015-10-22 12:01:25	548.88794	4	1	dis	img/m_dis_cut.png	HIT	13647.0	14887.0	14	9-6-24-41-39-13-19-36-5-2-37-47-33-28
2015-10-22 12:01:40	564.07017	4	0	ang	img/f_dis_cut.png	ERR	11303.0	12903.0	12	13-40-6-4-1-35-5-8-47-3-17-31
2015-10-22 12:01:53	577.27225	5	1	sup	img/m_sup_cut.png	HIT	7396.0	8476.0	8	38-41-44-19-25-33-16-4
2015-10-22 12:02:02	586.04731	3	0	fea	img/f_fea_cut.png	HIT	1827.0	3459.0	2	40-34
2015-10-22 12:02:06	589.80945	3	1	ntr	img/m_fea_cut.png	ERR	8429.0	10045.0	9	11-0-24-14-2-13-45-22-35
2015-10-22 12:02:16	600.15613	1	1	fea	img/m_sad_cut.png	ERR	8208.0	10552.0	9	25-0-18-21-47-31-14-10-17
2015-10-22 12:02:27	611.00766	5	1	sup	img/m_sup_cut.png	HIT	5887.0	6647.0	6	9-43-31-23-19-34
2015-10-22 12:02:34	617.95149	1	0	ang	img/f_sad_cut.png	ERR	10411.0	11851.0	11	13-6-4-20-21-27-33-22-30-31-9
2015-10-22 12:02:46	630.09557	4	0	dis	img/f_dis_cut.png	HIT	5211.0	7051.0	6	6-23-30-18-34-33
2015-10-22 12:02:53	637.44851	0	1	hap	img/m_hap_cut.png	HIT	7142.0	8654.0	8	8-12-47-44-3-28-13-9
2015-10-22 12:03:02	646.40593	0	0	hap	img/f_hap_cut.png	HIT	8314.0	9738.0	9	6-26-17-47-3-38-39-42-34
2015-10-22 12:03:12	656.43972	2	0	ang	img/f_ang_cut.png	HIT	3997.0	4773.0	4	27-6-9-29
2015-10-22 12:03:17	661.51387	6	1	ntr	img/m_ntr_cut.png	HIT	1686.0	2717.0	2	21-6
2015-10-22 12:03:20	664.529	6	0	ntr	img/f_ntr_cut.png	HIT	11478.0	12630.0	12	45-13-18-42-3-8-4-1-39-5-28-19
2015-10-22 12:03:33	677.48506	5	0	sup	img/f_sup_cut.png	HIT	8375.0	9759.0	9	23-21-30-32-46-31-13-9-14
2015-10-22 12:03:44	687.54394	4	1	dis	img/m_dis_cut.png	HIT	2389.0	3661.0	3	4-47-39
2015-10-22 12:03:47	691.50562	3	0	fea	img/f_fea_cut.png	HIT	7824.0	9240.0	8	26-22-23-19-37-32-20-47
2015-10-22 12:03:57	701.0438	2	1	dis	img/m_ang_cut.png	ERR	6722.0	8378.0	7	44-36-30-2-38-40-11
2015-10-22 12:04:06	709.72047	3	1	sup	img/m_fea_cut.png	ERR	1867.0	2531.0	2	36-34
2015-10-22 12:04:09	712.55311	5	1	sup	img/m_sup_cut.png	HIT	7939.0	8507.0	8	37-19-30-25-43-40-45-10
2015-10-22 12:04:17	721.35427	6	1	ntr	img/m_ntr_cut.png	HIT	6029.0	7861.0	7	6-24-23-4-20-29-31
2015-10-22 12:04:25	729.51825	4	1	fea	img/m_dis_cut.png	ERR	2713.0	10537.0	3	31-34-25
2015-10-22 12:04:36	740.3575	4	0	dis	img/f_dis_cut.png	HIT	17158.0	18958.0	18	12-8-30-25-32-33-47-7-2-39-17-42-5-4-23-29-41-9
2015-10-22 12:04:56	759.62011	3	1	sup	img/m_fea_cut.png	ERR	2255.0	3455.0	3	32-18-0
2015-10-22 12:04:59	763.37809	1	1	fea	img/m_sad_cut.png	ERR	2547.0	4275.0	3	18-7-46
2015-10-22 12:05:04	767.95425	3	0	sup	img/f_fea_cut.png	ERR	11804.0	12692.0	12	9-41-25-28-46-33-47-5-35-40-31-34
2015-10-22 12:05:17	780.9461	2	0	ang	img/f_ang_cut.png	HIT	6883.0	7851.0	7	35-17-47-24-29-46-20
2015-10-22 12:05:25	789.09747	2	1	ntr	img/m_ang_cut.png	ERR	2075.0	3651.0	3	22-21-0
2015-10-22 12:05:29	793.05097	5	0	fea	img/f_sup_cut.png	ERR	8830.0	11023.0	9	22-9-3-0-13-16-6-14-34
2015-10-22 12:05:40	804.38062	0	0	hap	img/f_hap_cut.png	HIT	6081.0	7649.0	7	22-35-31-41-42-29-13
2015-10-22 12:05:48	812.3302	6	0	ntr	img/f_ntr_cut.png	HIT	6637.0	7653.0	7	21-12-5-39-16-42-38
2015-10-22 12:05:56	820.28276	1	0	ntr	img/f_sad_cut.png	ERR	8041.0	9889.0	9	38-19-23-24-29-7-35-31-2
2015-10-22 12:06:06	830.47435	0	1	hap	img/m_hap_cut.png	HIT	6076.0	7508.0	7	41-18-33-9-0-37-4
2015-10-22 12:06:14	838.2821	1	0	ang	img/f_sad_cut.png	ERR	13789.0	15197.0	14	3-6-12-32-16-33-28-45-38-11-22-15-21-8
2015-10-22 12:06:30	853.77657	3	0	sup	img/f_fea_cut.png	ERR	19981.0	20925.0	20	1-30-46-38-21-6-3-25-18-5-44-33-29-24-40-0-2-31-20-10
2015-10-22 12:06:51	875.0007	0	1	hap	img/m_hap_cut.png	HIT	6975.0	7743.0	7	6-14-45-28-38-11-37
2015-10-22 12:06:59	883.0434	4	1	dis	img/m_dis_cut.png	HIT	1540.0	7036.0	2	10-30
2015-10-22 12:07:06	890.37963	2	0	ang	img/f_ang_cut.png	HIT	1583.0	3135.0	2	26-38
2015-10-22 12:07:10	893.8434	4	0	ang	img/f_dis_cut.png	ERR	3899.0	5323.0	4	13-9-24-34
2015-10-22 12:07:15	899.46637	6	1	fea	img/m_ntr_cut.png	ERR	7924.0	9180.0	8	42-32-40-18-38-10-11-29
2015-10-22 12:07:25	908.9456	1	1	dis	img/m_sad_cut.png	ERR	19451.0	20763.0	20	32-42-29-39-6-4-46-11-36-24-7-13-45-33-14-8-17-26-18-31
2015-10-22 12:07:46	930.04091	5	1	sup	img/m_sup_cut.png	HIT	2577.0	3449.0	3	42-16-12
2015-10-22 12:07:50	933.79564	3	1	fea	img/m_fea_cut.png	HIT	4101.0	6685.0	5	13-4-35-8-23
2015-10-22 12:07:57	940.78253	0	0	hap	img/f_hap_cut.png	HIT	2951.0	3559.0	3	20-19-29
2015-10-22 12:08:01	944.64367	5	0	sup	img/f_sup_cut.png	HIT	18278.0	19734.0	19	29-33-14-11-42-20-24-38-47-4-30-23-22-1-32-6-35-18-10
2015-10-22 12:08:21	964.67256	6	0	ntr	img/f_ntr_cut.png	HIT	6678.0	7918.0	7	24-13-32-21-22-1-8
2015-10-22 12:08:29	972.89227	2	1	ang	img/m_ang_cut.png	HIT	2267.0	4154.0	3	42-18-24
2015-10-22 12:08:33	977.36721	1	0	dis	img/f_sad_cut.png	ERR	12974.0	13854.0	13	47-7-29-17-38-13-22-4-14-2-27-36-32
2015-10-22 12:08:47	991.52439	2	0	ang	img/f_ang_cut.png	HIT	7404.0	8988.0	8	39-0-31-4-22-6-21-29
2015-10-22 12:08:57	1000.81329	6	1	ntr	img/m_ntr_cut.png	HIT	5907.0	6931.0	6	13-8-20-1-33-37
2015-10-22 12:09:04	1008.04321	6	0	ntr	img/f_ntr_cut.png	HIT	10672.0	11488.0	11	4-28-27-2-12-25-30-45-43-42-20
2015-10-22 12:09:16	1019.85997	0	0	hap	img/f_hap_cut.png	HIT	7476.0	8684.0	8	41-18-19-5-20-46-14-32
2015-10-22 12:09:25	1028.84528	1	1	fea	img/m_sad_cut.png	ERR	6464.0	8464.0	7	47-16-20-6-3-30-24
2015-10-22 12:09:34	1037.60613	3	1	fea	img/m_fea_cut.png	HIT	3162.0	5202.0	4	32-2-23-38
2015-10-22 12:09:39	1043.11096	0	1	hap	img/m_hap_cut.png	HIT	2265.0	3481.0	3	21-35-3
2015-10-22 12:09:43	1046.90819	4	0	dis	img/f_dis_cut.png	HIT	5089.0	7423.0	6	30-28-7-1-27-16
2015-10-22 12:09:51	1054.63166	5	0	sup	img/f_sup_cut.png	HIT	13342.0	14990.0	14	9-38-46-44-36-20-4-37-45-13-32-22-35-19
2015-10-22 12:10:06	1069.92315	2	1	dis	img/m_ang_cut.png	ERR	5885.0	7373.0	6	1-38-25-21-0-34
2015-10-22 12:10:14	1077.59642	5	1	sup	img/m_sup_cut.png	HIT	5828.0	6524.0	6	36-12-6-4-25-26
2015-10-22 12:10:20	1084.41998	4	1	ang	img/m_dis_cut.png	ERR	1428.0	2885.0	2	18-16
2015-10-22 12:10:24	1087.60607	3	0	sad	img/f_fea_cut.png	ERR	3296.0	4657.0	4	33-16-20-38
2015-10-22 12:10:29	1092.56973	6	1	fea	img/m_ntr_cut.png	ERR	13139.0	15003.0	14	25-26-47-33-16-3-41-7-15-42-20-9-35-18
2015-10-22 12:10:44	1107.87318	3	0	sup	img/f_fea_cut.png	ERR	3727.0	4663.0	4	15-27-26-10
2015-10-22 12:10:49	1112.83765	1	0	fea	img/f_sad_cut.png	ERR	2777.0	7288.0	3	2-17-36
2015-10-22 12:10:56	1120.42569	4	0	dis	img/f_dis_cut.png	HIT	8840.0	10256.0	9	19-45-30-23-20-40-31-10-42
2015-10-22 12:11:07	1130.98233	5	0	sup	img/f_sup_cut.png	HIT	7680.0	8504.0	8	11-41-37-29-39-18-26-43
2015-10-22 12:11:16	1139.78994	1	1	fea	img/m_sad_cut.png	ERR	23570.0	24922.0	24	22-29-11-43-42-45-41-31-46-33-23-36-39-35-5-44-19-20-37-32-14-10-27-47
2015-10-22 12:11:41	1165.0104	4	1	dis	img/m_dis_cut.png	HIT	2813.0	3997.0	3	15-41-7
2015-10-22 12:11:45	1169.3105	2	0	hap	img/f_ang_cut.png	ERR	7636.0	8700.0	8	2-33-1-12-6-15-20-23
2015-10-22 12:11:54	1178.30936	6	0	ntr	img/f_ntr_cut.png	HIT	14508.0	15756.0	15	37-3-2-14-43-26-22-12-25-39-11-6-46-0-16
2015-10-22 12:12:10	1194.36354	2	1	ang	img/m_ang_cut.png	HIT	7006.0	7718.0	7	43-18-20-22-28-24-6
2015-10-22 12:12:18	1202.38198	0	1	fea	img/m_hap_cut.png	ERR	7791.0	9007.0	8	28-17-26-25-1-35-45-18
2015-10-22 12:12:28	1211.68586	3	1	fea	img/m_fea_cut.png	HIT	10414.0	11566.0	11	46-25-12-17-4-18-39-44-42-30-0
2015-10-22 12:12:40	1223.55045	5	1	sup	img/m_sup_cut.png	HIT	1961.0	2681.0	2	25-24
2015-10-22 12:12:42	1226.53631	0	0	hap	img/f_hap_cut.png	HIT	11125.0	13997.0	12	41-27-3-35-23-4-32-40-9-17-30-10
2015-10-22 12:13:41	0.0	5	1	sup	img/m_sup_cut.png	HIT	3310.0	4566.0	4	37-6-26-18
2015-10-22 12:13:45	4.86293	3	1	fea	img/m_fea_cut.png	HIT	7300.0	9060.0	8	3-17-19-23-42-44-34-10
2015-10-22 12:13:55	14.22214	0	1	hap	img/m_hap_cut.png	HIT	5446.0	6606.0	6	43-0-18-38-36-23
2015-10-22 12:14:02	21.12634	0	0	hap	img/f_hap_cut.png	HIT	5846.0	6990.0	6	23-46-45-18-14-29
2015-10-22 12:14:09	28.41668	1	1	fea	img/m_sad_cut.png	ERR	3746.0	9202.0	4	34-26-46-4
2015-10-22 12:14:18	37.92251	2	1	ang	img/m_ang_cut.png	HIT	1144.0	3312.0	2	18-27
2015-10-22 12:14:22	41.53978	3	0	fea	img/f_fea_cut.png	HIT	12317.0	17845.0	13	44-29-2-45-28-30-42-3-6-40-16-4-8
2015-10-22 12:14:40	59.68686	1	0	fea	img/f_sad_cut.png	ERR	15175.0	16535.0	16	2-8-41-46-17-4-42-6-28-11-10-21-9-13-7-12
2015-10-22 12:14:57	76.51743	2	0	ang	img/f_ang_cut.png	HIT	4852.0	6620.0	5	13-5-15-34-8
2015-10-22 12:15:04	83.43963	4	0	dis	img/f_dis_cut.png	HIT	10185.0	14345.0	11	1-39-21-31-30-40-47-37-9-10-7
2015-10-22 12:15:19	98.08819	6	1	ntr	img/m_ntr_cut.png	HIT	10663.0	11487.0	11	39-17-6-10-1-36-20-14-43-13-12
2015-10-22 12:15:30	109.87088	4	1	dis	img/m_dis_cut.png	HIT	6394.0	8090.0	7	25-35-42-24-9-15-31
2015-10-22 12:15:39	118.26387	5	0	sup	img/f_sup_cut.png	HIT	14949.0	15565.0	15	2-12-8-31-44-11-41-45-32-9-26-14-24-30-42
2015-10-22 12:15:55	134.12705	6	0	ntr	img/f_ntr_cut.png	HIT	6686.0	7470.0	7	13-10-29-21-18-47-22
2015-10-22 12:16:02	141.89622	1	0	dis	img/f_sad_cut.png	ERR	7120.0	8784.0	8	43-22-25-14-39-47-6-11
2015-10-22 12:16:11	150.97583	2	0	ang	img/f_ang_cut.png	HIT	7852.0	8916.0	8	22-17-7-27-15-9-13-34
2015-10-22 12:16:21	160.19216	4	1	dis	img/m_dis_cut.png	HIT	3138.0	4874.0	4	2-15-10-39
2015-10-22 12:16:26	165.36926	1	1	sup	img/m_sad_cut.png	ERR	10341.0	12277.0	11	15-41-29-40-17-39-26-47-46-9-4
2015-10-22 12:16:38	177.9433	6	0	ntr	img/f_ntr_cut.png	HIT	11635.0	12595.0	12	33-22-26-3-42-7-37-14-20-25-27-13
2015-10-22 12:16:51	190.84064	3	1	fea	img/m_fea_cut.png	HIT	3828.0	5372.0	4	11-21-27-26
2015-10-22 12:16:57	196.51495	5	1	sup	img/m_sup_cut.png	HIT	10652.0	12092.0	11	13-44-37-23-2-21-38-0-14-12-18
2015-10-22 12:17:09	208.90361	2	1	fea	img/m_ang_cut.png	ERR	11000.0	12288.0	11	35-40-4-28-27-39-16-29-21-17-5
2015-10-22 12:17:22	221.48853	6	1	ntr	img/m_ntr_cut.png	HIT	9515.0	10683.0	10	28-14-39-47-25-24-3-4-10-17
2015-10-22 12:17:33	232.47204	5	0	sup	img/f_sup_cut.png	HIT	12490.0	13482.0	13	42-9-6-46-3-35-16-12-44-47-29-32-4
2015-10-22 12:17:47	246.25968	0	0	hap	img/f_hap_cut.png	HIT	11563.0	12803.0	12	1-17-44-45-14-22-31-27-23-9-11-15
2015-10-22 12:18:00	259.3606	3	0	fea	img/f_fea_cut.png	HIT	10093.0	12413.0	11	26-7-47-22-11-6-19-32-43-15-36
2015-10-22 12:18:13	272.07143	0	1	hap	img/m_hap_cut.png	HIT	5117.0	6493.0	6	16-12-35-34-40-47
2015-10-22 12:18:19	278.86445	4	0	dis	img/f_dis_cut.png	HIT	7786.0	8546.0	8	0-35-6-42-30-26-45-46
2015-10-22 12:18:28	287.70508	0	0	hap	img/f_hap_cut.png	HIT	7077.0	8653.0	8	4-32-36-10-47-25-21-29
2015-10-22 12:18:37	296.65722	1	0	fea	img/f_sad_cut.png	ERR	14766.0	15814.0	15	32-38-28-39-43-20-46-34-31-8-47-26-36-41-45
2015-10-22 12:18:53	312.76846	5	0	sup	img/f_sup_cut.png	HIT	3188.0	4452.0	4	26-30-29-31
2015-10-22 12:18:58	317.52135	4	0	ang	img/f_dis_cut.png	ERR	1431.0	2879.0	2	26-15
2015-10-22 12:19:01	320.69639	2	1	ntr	img/m_ang_cut.png	ERR	10250.0	11682.0	11	40-22-30-8-28-1-43-16-29-21-15
2015-10-22 12:19:13	332.67224	5	1	sup	img/m_sup_cut.png	HIT	6135.0	7735.0	7	7-44-30-21-2-1-11
2015-10-22 12:19:21	340.70572	6	1	sup	img/m_ntr_cut.png	ERR	13984.0	14640.0	14	43-1-40-12-8-22-19-6-39-35-17-26-47-36
2015-10-22 12:19:36	355.64039	0	1	hap	img/m_hap_cut.png	HIT	9747.0	10675.0	10	5-23-34-7-46-14-27-11-0-13
2015-10-22 12:19:47	366.62216	3	0	sup	img/f_fea_cut.png	ERR	22823.0	23911.0	23	22-45-4-26-47-31-6-24-44-20-30-18-12-2-3-46-13-36-5-40-29-25-10
2015-10-22 12:20:11	390.83127	1	1	dis	img/m_sad_cut.png	ERR	14343.0	23599.0	15	4-6-44-30-1-40-31-29-45-0-26-8-21-34-47
2015-10-22 12:20:35	414.73175	4	1	dis	img/m_dis_cut.png	HIT	14149.0	15613.0	15	16-0-24-20-42-1-2-44-28-32-36-19-15-14-45
2015-10-22 12:20:51	430.64102	2	0	ang	img/f_ang_cut.png	HIT	5595.0	6931.0	6	20-23-11-17-19-38
2015-10-22 12:20:58	437.87404	6	0	ntr	img/f_ntr_cut.png	HIT	12877.0	13989.0	13	11-30-20-19-7-16-39-21-40-41-37-29-44
2015-10-22 12:21:13	452.16219	3	1	sup	img/m_fea_cut.png	ERR	4632.0	5720.0	5	12-23-41-10-9
2015-10-22 12:21:19	458.17911	4	0	ang	img/f_dis_cut.png	ERR	10074.0	11922.0	11	36-15-46-27-32-4-12-39-8-10-40
2015-10-22 12:21:31	470.40339	5	1	sup	img/m_sup_cut.png	HIT	7028.0	8580.0	8	19-17-25-23-2-30-26-0
2015-10-22 12:21:40	479.28319	0	0	hap	img/f_hap_cut.png	HIT	8016.0	8768.0	8	2-17-0-47-19-10-25-21
2015-10-22 12:21:49	488.34814	3	0	fea	img/f_fea_cut.png	HIT	3726.0	5246.0	4	43-10-15-23
2015-10-22 12:21:54	493.89285	4	1	dis	img/m_dis_cut.png	HIT	10331.0	11707.0	11	31-22-25-24-2-9-7-5-39-34-40
2015-10-22 12:22:06	505.89894	6	1	ntr	img/m_ntr_cut.png	HIT	9028.0	10644.0	10	31-32-42-30-3-4-29-13-12-20
2015-10-22 12:22:17	516.8433	2	1	fea	img/m_ang_cut.png	ERR	22998.0	24046.0	23	46-30-36-35-26-25-31-21-14-29-19-20-18-1-4-2-39-38-33-8-0-3-7
2015-10-22 12:22:42	541.18415	2	0	ang	img/f_ang_cut.png	HIT	6511.0	7855.0	7	4-6-19-39-2-0-3
2015-10-22 12:22:50	549.34027	6	0	ntr	img/f_ntr_cut.png	HIT	29287.0	30807.0	30	41-33-5-32-8-35-23-1-2-38-26-44-45-10-37-4-11-12-19-7-16-0-15-22-46-9-39-43-3-14
2015-10-22 12:23:21	580.43983	1	0	fea	img/f_sad_cut.png	ERR	17047.0	19415.0	18	15-2-43-8-7-4-11-18-41-13-9-31-16-1-10-0-27-40
2015-10-22 12:23:41	600.15326	1	1	fea	img/m_sad_cut.png	ERR	9114.0	11186.0	10	42-33-36-47-22-15-26-11-12-25
2015-10-22 12:23:52	611.64514	3	1	sup	img/m_fea_cut.png	ERR	3835.0	4683.0	4	36-16-4-3
2015-10-22 12:23:57	616.6288	0	1	hap	img/m_hap_cut.png	HIT	3375.0	4687.0	4	43-10-42-36
2015-10-22 12:24:02	621.62667	5	0	sup	img/f_sup_cut.png	HIT	10148.0	11484.0	11	41-14-7-1-29-36-21-28-31-5-42
2015-10-22 12:24:14	633.43485	1	1	fea	img/m_sad_cut.png	ERR	4635.0	6339.0	5	30-39-18-28-47
2015-10-22 12:24:21	640.06758	2	1	fea	img/m_ang_cut.png	ERR	8191.0	10631.0	9	8-23-45-30-33-13-5-29-18
2015-10-22 12:24:32	651.02048	6	0	ntr	img/f_ntr_cut.png	HIT	8644.0	9692.0	9	22-24-19-14-0-29-26-7-43
2015-10-22 12:24:42	661.01306	0	1	hap	img/m_hap_cut.png	HIT	7426.0	9658.0	8	45-27-5-0-46-26-13-7
2015-10-22 12:24:51	670.97553	5	0	sup	img/f_sup_cut.png	HIT	11080.0	12568.0	12	45-9-12-2-37-26-25-38-31-14-34-22
2015-10-22 12:25:04	683.84392	1	0	fea	img/f_sad_cut.png	ERR	16893.0	17989.0	17	32-46-35-17-27-10-45-34-11-47-44-31-22-30-39-0-16
2015-10-22 12:25:23	702.13194	3	1	fea	img/m_fea_cut.png	HIT	5589.0	6725.0	6	15-47-32-34-27-11
2015-10-22 12:25:30	709.15805	4	1	dis	img/m_dis_cut.png	HIT	13766.0	14758.0	14	23-31-12-41-5-27-16-30-2-33-35-42-34-47
2015-10-22 12:25:45	724.21202	3	0	fea	img/f_fea_cut.png	HIT	24558.0	26934.0	25	3-24-30-36-11-0-6-14-31-46-13-32-42-4-44-2-5-35-22-37-26-45-19-21-18
2015-10-22 12:26:12	751.44224	0	0	hap	img/f_hap_cut.png	HIT	9458.0	10498.0	10	27-16-31-15-9-39-44-18-21-33
2015-10-22 12:26:23	762.23686	6	1	ntr	img/m_ntr_cut.png	HIT	9767.0	10663.0	10	19-38-46-34-20-37-17-16-32-22
2015-10-22 12:26:34	773.19759	5	1	sup	img/m_sup_cut.png	HIT	9941.0	10773.0	10	28-30-10-3-23-37-20-2-9-0
2015-10-22 12:26:45	784.26973	2	0	ang	img/f_ang_cut.png	HIT	7510.0	8862.0	8	47-44-4-45-34-22-17-7
2015-10-22 12:26:54	793.42923	4	0	dis	img/f_dis_cut.png	HIT	9757.0	10701.0	10	34-0-17-45-47-44-33-22-29-5
2015-10-22 12:27:05	804.42864	1	0	fea	img/f_sad_cut.png	ERR	13244.0	15012.0	14	2-19-47-45-33-16-20-40-18-21-29-39-0-6
2015-10-22 12:27:20	819.74133	5	0	fea	img/f_sup_cut.png	ERR	21141.0	23093.0	22	19-11-31-14-8-40-46-38-0-41-47-29-18-26-39-21-42-33-13-5-16-7
2015-10-22 12:27:44	843.13012	5	1	fea	img/m_sup_cut.png	ERR	2102.0	3678.0	3	10-47-15
2015-10-22 12:27:48	847.1112	0	0	hap	img/f_hap_cut.png	HIT	1302.0	2557.0	2	37-36
2015-10-22 12:27:50	849.96562	4	1	dis	img/m_dis_cut.png	HIT	2038.0	3886.0	3	33-39-22
2015-10-22 12:27:55	854.15151	2	0	ang	img/f_ang_cut.png	HIT	6778.0	8026.0	7	13-24-15-9-30-21-33
2015-10-22 12:28:03	862.47846	0	1	hap	img/m_hap_cut.png	HIT	7998.0	8934.0	8	41-30-27-24-22-2-47-10
2015-10-22 12:28:12	871.71225	2	1	dis	img/m_ang_cut.png	ERR	27003.0	33147.0	27	14-40-47-33-0-22-30-29-17-13-28-5-32-43-16-26-35-12-1-21-8-31-39-18-27-19-38
2015-10-22 12:28:46	905.15578	1	1	fea	img/m_sad_cut.png	ERR	1589.0	2942.0	2	26-16
2015-10-22 12:28:49	908.39964	6	0	ntr	img/f_ntr_cut.png	HIT	30878.0	31894.0	31	9-42-46-19-47-27-15-36-5-29-17-11-1-12-0-40-18-41-2-45-33-4-16-43-37-20-22-35-21-23-6
2015-10-22 12:29:21	940.58697	4	0	dis	img/f_dis_cut.png	HIT	9062.0	10670.0	10	8-41-13-21-36-24-26-16-12-0
2015-10-22 12:29:32	951.55973	6	1	sup	img/m_ntr_cut.png	ERR	9989.0	10718.0	10	15-42-13-1-26-17-22-20-44-27
2015-10-22 12:29:43	962.57649	3	0	fea	img/f_fea_cut.png	HIT	14290.0	16018.0	15	44-17-38-18-33-16-31-8-35-45-7-14-46-10-26
2015-10-22 12:29:59	978.89547	3	1	sup	img/m_fea_cut.png	ERR	12293.0	13605.0	13	44-38-46-20-19-27-9-41-21-39-29-16-2
2015-10-22 12:30:13	992.79915	1	1	fea	img/m_sad_cut.png	ERR	15210.0	16914.0	16	32-15-1-12-27-18-36-30-44-9-29-43-8-21-2-4
2015-10-22 12:30:31	1010.01526	2	0	ang	img/f_ang_cut.png	HIT	12526.0	13717.0	13	6-31-8-13-42-20-1-24-16-46-40-21-45
2015-10-22 12:30:45	1024.03157	3	0	fea	img/f_fea_cut.png	HIT	21235.0	23467.0	22	7-30-40-13-1-11-33-21-19-27-5-41-9-14-8-23-29-42-0-17-45-39
2015-10-22 12:31:08	1047.79836	5	1	sup	img/m_sup_cut.png	HIT	7463.0	8551.0	8	47-4-26-10-24-9-0-13
2015-10-22 12:31:17	1056.64993	1	0	sad	img/f_sad_cut.png	HIT	17905.0	21417.0	18	7-33-1-29-2-35-30-0-25-12-45-24-20-38-44-5-26-14
2015-10-22 12:31:39	1078.36803	3	1	sup	img/m_fea_cut.png	ERR	21236.0	22708.0	22	5-30-25-20-24-32-31-40-16-39-17-28-19-43-29-11-45-6-4-46-10-27
2015-10-22 12:32:02	1101.37383	0	0	hap	img/f_hap_cut.png	HIT	11774.0	12653.0	12	46-19-23-4-20-40-8-35-1-42-12-44
2015-10-22 12:32:15	1114.32895	4	0	ang	img/f_dis_cut.png	ERR	2007.0	4356.0	3	28-8-3
2015-10-22 12:32:19	1118.99369	6	1	ntr	img/m_ntr_cut.png	HIT	8490.0	9475.0	9	30-21-32-42-13-27-17-18-22
2015-10-22 12:32:29	1128.77333	5	0	fea	img/f_sup_cut.png	ERR	9276.0	10740.0	10	12-39-22-41-46-30-10-26-31-35
2015-10-22 12:32:40	1139.817	4	1	dis	img/m_dis_cut.png	HIT	7124.0	8565.0	8	34-21-45-28-6-18-38-46
2015-10-22 12:32:49	1148.68139	6	0	ntr	img/f_ntr_cut.png	HIT	7573.0	8948.0	8	31-23-34-45-16-26-19-38
2015-10-22 12:32:58	1157.92915	0	1	hap	img/m_hap_cut.png	HIT	9165.0	10844.0	10	26-34-27-19-31-3-35-17-46-24
2015-10-22 12:33:10	1169.07253	2	1	dis	img/m_ang_cut.png	ERR	24764.0	27276.0	25	37-10-32-5-3-8-27-40-23-33-17-28-34-30-1-45-2-7-20-22-44-14-9-25-46
2015-10-22 12:33:37	1196.66197	3	0	fea	img/f_fea_cut.png	HIT	17847.0	18958.0	18	28-30-5-12-36-27-23-22-43-42-47-8-6-21-11-2-32-33
2015-10-22 12:33:56	1215.92102	2	0	ang	img/f_ang_cut.png	HIT	6946.0	8562.0	7	7-28-38-0-23-35-27
2015-10-22 12:34:05	1224.78558	1	1	fea	img/m_sad_cut.png	ERR	9828.0	10820.0	10	45-29-4-37-14-43-22-34-41-9
2015-10-22 12:34:16	1235.90656	5	0	fea	img/f_sup_cut.png	ERR	1037.0	3084.0	2	34-13
2015-10-22 12:34:20	1239.29165	0	1	hap	img/m_hap_cut.png	HIT	11548.0	12757.0	12	23-39-3-5-18-34-25-6-42-4-44-21
2015-10-22 12:34:33	1252.34664	3	1	fea	img/m_fea_cut.png	HIT	12061.0	14430.0	13	35-44-30-12-13-15-40-6-21-17-45-26-2
2015-10-22 12:34:48	1267.09104	4	1	ang	img/m_dis_cut.png	ERR	1428.0	2845.0	2	26-33
2015-10-22 12:34:51	1270.2363	2	1	ang	img/m_ang_cut.png	HIT	1461.0	2581.0	2	18-28
2015-10-22 12:34:54	1273.11496	5	1	sup	img/m_sup_cut.png	HIT	8687.0	9518.0	9	20-41-9-25-36-17-47-28-44
2015-10-22 12:35:03	1282.93116	6	1	ntr	img/m_ntr_cut.png	HIT	12512.0	13696.0	13	23-21-12-1-2-14-36-0-35-39-8-22-45
2015-10-22 12:35:17	1296.9231	4	0	dis	img/f_dis_cut.png	HIT	9502.0	10854.0	10	40-5-14-42-20-8-11-7-30-16
2015-10-22 12:35:29	1308.07433	1	0	sad	img/f_sad_cut.png	HIT	16375.0	18359.0	17	6-12-13-21-46-2-34-18-27-17-38-0-26-28-16-9-30
2015-10-22 12:35:47	1326.7301	0	0	hap	img/f_hap_cut.png	HIT	4973.0	5742.0	5	42-9-41-21-45
2015-10-22 12:35:53	1332.7726	6	0	ntr	img/f_ntr_cut.png	HIT	14573.0	15782.0	15	8-3-25-39-17-35-11-10-33-7-19-15-21-24-27
