# Supplementary material for: Mapping the emotional face. How individual face parts contribute to successful emotion recognition
Source: PLoS One. 2017 May 11;12(5):e0177239. doi: 10.1371/journal.pone.0177239 (PMC5426715; doi:10.1371/journal.pone.0177239)
Supplement: S1 Code — (ZIP) [file pone.0177239.s003.zip › app/static/logfiles/logfile12.txt]

####### THIS IS A LOGFILE FOR THE DYNAMIC MASKING FACE EXPERIMENT ######
Participant Number: 12
Date and Time: 2015-10-22 11:52:22.750991
age: 22 ,gender: 0 ,environ: 2 ,occup: 0 ,advert: 2
###################################################################
time	cumtime	express	ident	button	filename	evaluation	stopRT	choiceRT	maskNum	maskList
2015-10-22 11:52:55	0.0	3	0	sup	img/f_fea_cut.png	ERR	14519.0	19303.0	15	12-33-19-16-41-36-43-44-17-13-47-31-29-27-21
2015-10-22 11:53:14	19.77372	5	0	sup	img/f_sup_cut.png	HIT	31967.0	34927.0	32	41-26-22-43-36-1-37-35-5-33-13-19-18-46-40-42-47-2-28-23-11-38-10-17-32-7-29-15-27-0-31-9
2015-10-22 11:53:50	55.17689	4	1	dis	img/m_dis_cut.png	HIT	19884.0	22004.0	20	39-40-17-12-4-28-24-44-30-7-10-35-26-23-0-5-33-43-3-29
2015-10-22 11:54:12	77.67566	2	0	ang	img/f_ang_cut.png	HIT	10268.0	14260.0	11	38-34-13-26-42-10-6-41-16-40-39
2015-10-22 11:54:27	92.4208	5	1	sup	img/m_sup_cut.png	HIT	25970.0	28474.0	26	9-0-13-14-37-30-40-36-39-23-15-18-20-8-41-1-31-16-3-17-27-42-4-29-26-45
2015-10-22 11:54:56	121.38491	3	1	sup	img/m_fea_cut.png	ERR	18721.0	23249.0	19	38-45-44-23-29-8-0-41-40-25-6-12-9-20-4-47-32-34-24
2015-10-22 11:55:20	145.10586	6	0	ntr	img/f_ntr_cut.png	HIT	45104.0	47336.0	46	39-30-14-17-32-44-29-34-22-38-5-19-27-23-4-46-9-45-12-28-6-37-1-26-41-42-25-36-2-24-35-33-11-3-40-8-16-18-0-20-47-31-43-13-7-15
2015-10-22 11:56:08	192.90283	0	1	hap	img/m_hap_cut.png	HIT	15080.0	18153.0	16	0-18-25-40-5-26-44-11-31-32-2-47-34-36-16-8
2015-10-22 11:56:26	211.54105	1	1	fea	img/m_sad_cut.png	ERR	26112.0	28592.0	27	14-35-24-27-45-3-30-8-46-15-43-29-19-41-10-0-36-39-32-25-12-21-28-26-4-9-13
2015-10-22 11:56:55	240.60602	2	1	dis	img/m_ang_cut.png	ERR	35601.0	37362.0	36	7-44-3-35-41-0-5-4-29-11-40-34-36-46-22-24-19-1-10-16-38-43-21-42-25-15-12-9-18-45-30-28-13-39-31-32
2015-10-22 11:57:33	278.45157	6	1	fea	img/m_ntr_cut.png	ERR	34476.0	35972.0	35	23-26-36-38-13-4-25-21-1-5-27-37-17-7-43-31-19-40-16-12-42-22-47-9-2-18-33-39-35-24-41-10-14-11-45
2015-10-22 11:58:10	314.89216	1	0	fea	img/f_sad_cut.png	ERR	26994.0	28482.0	27	10-18-1-37-38-40-31-44-36-43-20-15-45-3-22-27-8-21-26-6-28-32-24-34-42-0-47
2015-10-22 11:58:38	343.85063	4	0	dis	img/f_dis_cut.png	HIT	20351.0	21984.0	21	36-38-6-39-29-12-23-1-5-8-47-30-0-14-25-33-31-27-9-10-20
2015-10-22 11:59:01	366.30817	0	0	hap	img/f_hap_cut.png	HIT	9512.0	11176.0	10	28-4-42-8-21-7-1-17-36-14
2015-10-22 11:59:13	377.97142	3	0	fea	img/f_fea_cut.png	HIT	22886.0	26222.0	23	33-11-40-16-6-39-28-5-24-23-8-32-1-26-45-25-7-34-17-41-22-20-21
2015-10-22 11:59:39	404.67863	0	0	hap	img/f_hap_cut.png	HIT	7183.0	9215.0	8	17-38-22-11-2-13-16-12
2015-10-22 11:59:49	414.37094	4	1	dis	img/m_dis_cut.png	HIT	8929.0	10121.0	9	23-13-38-1-20-29-33-10-30
2015-10-22 12:00:00	424.98884	5	0	sup	img/f_sup_cut.png	HIT	36357.0	38301.0	37	14-39-2-6-40-43-22-45-5-7-19-1-46-10-20-12-16-23-4-0-18-35-27-30-3-25-24-36-11-21-44-32-42-26-29-31-37
2015-10-22 12:00:38	463.76141	6	1	fea	img/m_ntr_cut.png	ERR	15255.0	17247.0	16	30-7-44-23-12-22-20-13-43-39-24-21-34-41-10-27
2015-10-22 12:00:56	481.47994	2	1	ang	img/m_ang_cut.png	HIT	20864.0	22648.0	21	34-24-6-44-20-29-26-38-30-2-32-37-1-12-47-46-3-23-19-22-36
2015-10-22 12:01:19	504.62279	1	0	ang	img/f_sad_cut.png	ERR	30870.0	32342.0	31	9-45-0-42-10-29-26-32-34-43-23-40-41-46-1-22-7-30-37-25-8-19-2-3-6-11-16-15-17-20-36
2015-10-22 12:01:52	537.44193	6	0	ntr	img/f_ntr_cut.png	HIT	30456.0	31800.0	31	10-16-24-39-0-35-43-2-27-38-15-14-19-26-45-23-20-6-31-34-21-22-33-7-13-5-36-28-18-17-8
2015-10-22 12:02:24	569.70804	5	1	sup	img/m_sup_cut.png	HIT	40431.0	41887.0	41	40-37-10-19-4-38-33-31-26-23-0-5-39-44-27-22-47-16-14-6-43-9-42-2-32-11-20-45-18-34-13-28-12-35-30-8-15-3-29-36-24
2015-10-22 12:03:07	612.06508	3	1	sup	img/m_fea_cut.png	ERR	25035.0	25859.0	25	20-5-43-45-7-46-12-8-44-17-0-24-6-35-4-47-41-40-33-1-42-34-29-28-9
2015-10-22 12:03:33	638.4	0	1	hap	img/m_hap_cut.png	HIT	4607.0	5839.0	5	37-17-5-24-21
2015-10-22 12:03:39	644.72637	4	0	dis	img/f_dis_cut.png	HIT	18543.0	20528.0	19	5-24-8-16-20-32-23-46-36-39-34-15-31-1-37-6-42-22-45
2015-10-22 12:04:00	665.72251	1	1	fea	img/m_sad_cut.png	ERR	14714.0	16562.0	15	19-2-43-1-32-0-34-20-29-33-28-38-6-30-13
2015-10-22 12:04:17	682.76393	2	0	ang	img/f_ang_cut.png	HIT	8355.0	11267.0	9	42-17-35-14-26-2-10-29-34
2015-10-22 12:04:29	694.51294	2	0	ang	img/f_ang_cut.png	HIT	31882.0	33290.0	32	15-47-7-37-41-43-12-14-18-30-3-45-17-39-8-6-24-31-10-5-42-16-1-22-34-26-23-20-38-19-40-21
2015-10-22 12:05:03	728.27292	2	1	dis	img/m_ang_cut.png	ERR	16011.0	17444.0	16	46-39-1-0-35-8-29-10-33-19-7-34-30-44-18-37
2015-10-22 12:05:21	746.20471	1	1	fea	img/m_sad_cut.png	ERR	32317.0	34669.0	33	7-12-37-11-8-36-35-16-1-19-41-46-3-13-14-30-33-4-32-28-20-9-43-25-34-31-10-42-23-21-38-39-40
2015-10-22 12:05:56	781.35255	0	0	hap	img/f_hap_cut.png	HIT	17780.0	19277.0	18	45-31-38-34-17-16-24-12-36-5-7-8-33-23-43-25-22-29
2015-10-22 12:06:16	801.12464	5	0	fea	img/f_sup_cut.png	ERR	31994.0	36762.0	32	37-44-15-18-8-5-46-22-10-33-20-35-40-36-7-9-1-25-43-31-16-4-14-30-42-45-19-41-26-29-21-39
2015-10-22 12:06:53	838.36106	0	1	hap	img/m_hap_cut.png	HIT	17858.0	19130.0	18	35-41-23-8-19-32-27-9-5-20-33-38-31-14-40-30-13-45
2015-10-22 12:07:13	857.96661	3	1	fea	img/m_fea_cut.png	HIT	14314.0	16138.0	15	23-8-28-46-10-1-37-6-18-29-47-7-38-43-11
2015-10-22 12:07:29	874.59003	4	0	dis	img/f_dis_cut.png	HIT	12422.0	14711.0	13	45-4-12-33-36-34-27-24-40-39-9-30-42
2015-10-22 12:07:44	889.78224	4	1	dis	img/m_dis_cut.png	HIT	2419.0	3924.0	3	34-30-47
2015-10-22 12:07:49	894.18388	5	1	sup	img/m_sup_cut.png	HIT	13765.0	14957.0	14	2-5-41-15-36-38-11-27-34-17-39-23-21-37
2015-10-22 12:08:04	909.66143	6	1	fea	img/m_ntr_cut.png	ERR	27578.0	29179.0	28	27-9-15-6-25-38-31-1-40-45-33-23-16-44-12-46-47-26-34-20-22-0-39-36-19-21-4-7
2015-10-22 12:08:34	939.30031	6	0	fea	img/f_ntr_cut.png	ERR	22596.0	24565.0	23	44-21-33-17-1-36-34-4-45-20-35-6-11-10-47-8-5-46-18-22-31-37-38
2015-10-22 12:08:59	964.35051	1	0	fea	img/f_sad_cut.png	ERR	17229.0	19621.0	18	16-1-26-22-12-20-23-17-38-11-25-36-10-19-5-21-30-24
2015-10-22 12:09:19	984.43892	3	0	fea	img/f_fea_cut.png	HIT	42525.0	44646.0	43	42-22-15-19-1-0-46-9-3-6-17-12-40-10-36-34-27-39-30-26-47-20-13-33-14-24-2-37-35-18-7-45-32-44-8-4-11-43-31-38-29-21-41
2015-10-22 12:10:04	1029.56026	3	0	fea	img/f_fea_cut.png	HIT	29531.0	31035.0	30	14-27-4-29-28-7-21-33-46-18-16-45-8-24-11-36-32-22-0-41-23-31-6-19-43-12-3-34-15-9
2015-10-22 12:10:36	1061.0641	2	0	ang	img/f_ang_cut.png	HIT	22523.0	24868.0	23	25-39-4-12-30-19-45-44-47-0-14-9-15-42-38-41-26-20-34-31-23-1-33
2015-10-22 12:11:01	1086.43685	3	1	fea	img/m_fea_cut.png	HIT	35101.0	37181.0	36	18-34-13-16-26-27-39-6-20-23-11-40-36-41-25-1-31-44-14-2-19-9-22-24-28-8-37-30-42-15-10-17-46-7-0-38
2015-10-22 12:11:39	1124.09952	6	1	ntr	img/m_ntr_cut.png	HIT	17150.0	18902.0	18	22-32-17-6-45-41-5-30-14-0-39-26-13-16-44-35-2-37
2015-10-22 12:11:58	1143.49654	1	0	ang	img/f_sad_cut.png	ERR	16511.0	18504.0	17	14-28-43-31-35-30-8-3-19-18-29-16-27-20-36-22-21
2015-10-22 12:12:17	1162.47721	2	1	sad	img/m_ang_cut.png	ERR	28009.0	29113.0	28	20-35-2-41-19-24-16-40-7-21-12-0-33-14-30-36-34-22-39-27-3-9-18-45-26-44-17-5
2015-10-22 12:12:47	1192.0812	4	1	dis	img/m_dis_cut.png	HIT	17388.0	19588.0	18	37-36-23-8-26-28-39-44-15-43-27-4-32-2-41-16-22-25
2015-10-22 12:13:07	1212.14915	0	1	hap	img/m_hap_cut.png	HIT	6725.0	8190.0	7	25-42-2-6-28-37-44
2015-10-22 12:13:16	1220.89534	5	0	sup	img/f_sup_cut.png	HIT	27387.0	28995.0	28	2-18-21-45-27-35-25-10-14-41-36-0-46-38-5-47-9-39-26-32-34-44-43-6-40-20-19-17
2015-10-22 12:13:45	1250.40433	1	1	fea	img/m_sad_cut.png	ERR	28659.0	29875.0	29	45-1-46-36-28-32-12-43-2-30-44-27-41-23-19-4-22-8-47-3-39-37-17-9-34-14-15-26-24
2015-10-22 12:14:15	1280.74923	6	0	sup	img/f_ntr_cut.png	ERR	33142.0	35086.0	34	24-23-47-15-35-19-43-4-21-2-1-38-13-16-39-44-41-12-3-34-32-30-6-33-31-10-7-45-40-26-14-22-0-46
2015-10-22 12:14:51	1316.31404	4	0	dis	img/f_dis_cut.png	HIT	14930.0	16690.0	15	15-6-2-7-0-44-47-28-13-18-20-33-39-11-14
2015-10-22 12:15:08	1333.48359	5	1	fea	img/m_sup_cut.png	ERR	8212.0	10237.0	9	17-26-20-21-31-46-25-2-45
2015-10-22 12:15:19	1344.21952	0	0	hap	img/f_hap_cut.png	HIT	10081.0	12242.0	11	24-14-3-38-19-32-41-26-46-37-15
2015-10-22 12:15:32	1356.94769	1	1	fea	img/m_sad_cut.png	ERR	12998.0	14086.0	13	30-27-12-47-8-14-20-34-24-39-29-2-22
2015-10-22 12:15:46	1371.53895	6	1	ntr	img/m_ntr_cut.png	HIT	20168.0	21944.0	21	8-29-21-45-39-0-13-3-44-30-31-38-42-26-10-17-19-47-27-34-9
2015-10-22 12:16:09	1393.9593	1	0	fea	img/f_sad_cut.png	ERR	29716.0	30893.0	30	24-12-36-17-19-15-2-35-4-38-46-14-44-20-27-18-5-29-0-28-7-31-26-47-42-37-34-16-13-8
2015-10-22 12:16:40	1425.3255	0	0	hap	img/f_hap_cut.png	HIT	15610.0	16962.0	16	14-41-2-16-20-7-5-4-35-28-27-17-25-44-38-45
2015-10-22 12:16:57	1442.7642	5	1	sup	img/m_sup_cut.png	HIT	9643.0	10771.0	10	34-25-10-26-36-16-24-37-15-45
2015-10-22 12:17:09	1454.02602	6	0	ntr	img/f_ntr_cut.png	HIT	24057.0	25833.0	25	2-46-33-27-9-11-39-10-14-38-1-23-16-47-20-19-35-18-45-8-0-25-30-34-31
2015-10-22 12:17:35	1480.33588	4	1	dis	img/m_dis_cut.png	HIT	6663.0	8576.0	7	8-10-7-14-43-46-30
2015-10-22 12:17:44	1489.42112	0	1	hap	img/m_hap_cut.png	HIT	8950.0	10110.0	9	47-42-15-41-14-45-19-21-40
2015-10-22 12:17:55	1500.01607	5	0	sup	img/f_sup_cut.png	HIT	32974.0	33942.0	33	25-28-29-46-2-13-44-18-15-3-31-22-21-14-38-33-20-35-41-4-6-7-27-43-39-5-19-9-37-45-42-12-40
2015-10-22 12:18:29	1534.42987	3	0	fea	img/f_fea_cut.png	HIT	11347.0	12756.0	12	45-29-18-16-14-25-22-35-0-10-15-11
2015-10-22 12:18:42	1547.65594	3	1	fea	img/m_fea_cut.png	HIT	21401.0	23177.0	22	29-13-6-15-8-43-14-39-41-12-22-4-17-23-25-45-16-24-47-1-34-28
2015-10-22 12:19:06	1571.32618	2	1	ang	img/m_ang_cut.png	HIT	11796.0	13836.0	12	15-47-8-28-16-1-36-10-32-37-30-21
2015-10-22 12:19:20	1585.64412	4	0	dis	img/f_dis_cut.png	HIT	11146.0	13146.0	12	17-24-19-4-35-25-6-23-10-11-30-2
2015-10-22 12:19:34	1599.29983	2	0	ang	img/f_ang_cut.png	HIT	2707.0	4132.0	3	26-13-4
2015-10-22 12:19:39	1603.92055	6	0	ntr	img/f_ntr_cut.png	HIT	10407.0	11776.0	11	43-8-1-0-21-18-9-31-46-22-25
2015-10-22 12:19:51	1616.16974	5	1	dis	img/m_sup_cut.png	ERR	2148.0	3941.0	3	30-6-24
2015-10-22 12:19:55	1620.60195	3	0	fea	img/f_fea_cut.png	HIT	29654.0	30974.0	30	24-41-37-21-47-11-16-40-12-14-31-17-46-38-42-27-23-28-13-3-30-4-43-6-19-2-29-10-15-5
2015-10-22 12:20:27	1652.04971	1	1	fea	img/m_sad_cut.png	ERR	14393.0	15762.0	15	10-41-7-27-43-19-39-2-46-38-12-13-25-30-36
2015-10-22 12:20:43	1668.28845	6	1	ntr	img/m_ntr_cut.png	HIT	30246.0	31750.0	31	43-4-5-35-39-28-47-41-42-26-19-11-14-27-17-45-7-1-25-20-8-15-16-32-0-37-21-46-9-38-3
2015-10-22 12:21:15	1700.50518	4	1	dis	img/m_dis_cut.png	HIT	8215.0	10271.0	9	10-0-39-36-47-5-32-29-33
2015-10-22 12:21:26	1711.2639	0	1	hap	img/m_hap_cut.png	HIT	6854.0	8022.0	7	31-5-38-44-12-28-10
2015-10-22 12:21:34	1719.79226	3	1	sup	img/m_fea_cut.png	ERR	31143.0	32847.0	32	47-42-30-23-35-12-18-2-28-26-31-3-38-37-22-32-19-6-24-20-43-0-46-1-4-16-5-29-41-10-7-21
2015-10-22 12:22:10	1754.9467	2	0	ang	img/f_ang_cut.png	HIT	12000.0	13184.0	12	11-24-16-25-34-44-3-33-14-32-8-30
2015-10-22 12:22:23	1768.61886	0	0	hap	img/f_hap_cut.png	HIT	15364.0	16780.0	16	6-18-17-3-46-7-40-28-2-9-19-47-39-26-37-21
2015-10-22 12:22:41	1785.89281	4	0	dis	img/f_dis_cut.png	HIT	7671.0	8863.0	8	25-46-23-26-13-1-36-21
2015-10-22 12:22:50	1795.25889	2	1	ang	img/m_ang_cut.png	HIT	5839.0	7207.0	6	46-1-18-33-22-27
2015-10-22 12:22:58	1802.93757	5	0	sup	img/f_sup_cut.png	HIT	20236.0	22068.0	21	41-33-39-40-11-6-42-7-15-43-47-16-28-31-35-36-21-45-9-38-32
2015-10-22 12:23:20	1825.49414	1	0	sad	img/f_sad_cut.png	HIT	29314.0	31099.0	30	36-37-11-25-42-27-28-1-35-4-23-32-13-3-7-31-10-6-30-15-18-44-0-43-39-26-16-34-21-8
2015-10-22 12:23:52	1857.08111	6	0	ntr	img/f_ntr_cut.png	HIT	20119.0	22391.0	21	39-2-14-29-18-41-28-35-24-27-5-22-21-8-31-7-25-44-1-17-11
2015-10-22 12:24:15	1879.95734	4	1	dis	img/m_dis_cut.png	HIT	7092.0	9036.0	8	17-36-46-34-6-16-29-18
2015-10-22 12:24:24	1889.49459	2	0	ang	img/f_ang_cut.png	HIT	12264.0	14416.0	13	16-8-32-6-33-11-43-7-15-18-42-22-30
2015-10-22 12:24:39	1904.42379	1	0	sad	img/f_sad_cut.png	HIT	10768.0	12169.0	11	30-12-34-26-23-7-40-38-28-20-0
2015-10-22 12:24:52	1917.07208	6	1	ntr	img/m_ntr_cut.png	HIT	22146.0	23610.0	23	37-24-36-6-46-39-0-35-41-22-14-34-11-45-42-3-26-20-8-32-27-10-30
2015-10-22 12:25:16	1941.16259	1	1	fea	img/m_sad_cut.png	ERR	14578.0	16114.0	15	15-40-25-47-32-39-41-37-6-34-33-30-26-23-8
2015-10-22 12:25:32	1957.75706	4	0	dis	img/f_dis_cut.png	HIT	16761.0	18642.0	17	34-5-31-44-36-32-46-9-33-19-10-23-43-28-42-6-21
2015-10-22 12:25:52	1976.87771	0	1	hap	img/m_hap_cut.png	HIT	10278.0	11798.0	11	5-3-45-15-47-4-18-31-26-37-11
2015-10-22 12:26:04	1989.18592	5	0	fea	img/f_sup_cut.png	ERR	19919.0	20983.0	20	23-27-4-10-5-42-25-12-14-39-0-35-16-41-43-46-21-18-26-24
2015-10-22 12:26:25	2010.66759	2	1	dis	img/m_ang_cut.png	ERR	16855.0	17671.0	17	23-47-42-36-27-18-44-39-2-7-17-19-4-20-3-14-6
2015-10-22 12:26:43	2028.82566	5	1	sup	img/m_sup_cut.png	HIT	24089.0	26138.0	25	36-28-31-24-42-37-22-16-15-47-12-8-29-25-20-32-21-2-33-4-34-7-9-0-41
2015-10-22 12:27:10	2055.4469	3	0	ntr	img/f_fea_cut.png	ERR	14100.0	15940.0	15	36-41-12-1-17-33-3-24-0-37-46-21-13-29-42
2015-10-22 12:27:27	2071.86499	0	0	hap	img/f_hap_cut.png	HIT	7069.0	8925.0	8	4-2-14-39-28-42-13-23
2015-10-22 12:27:36	2081.2671	3	1	fea	img/m_fea_cut.png	HIT	7729.0	8769.0	8	21-17-29-18-30-32-1-0
2015-10-22 12:27:45	2090.55334	1	1	sup	img/m_sad_cut.png	ERR	19020.0	19893.0	19	41-36-21-32-24-27-47-16-13-1-8-38-14-12-34-39-37-7-0
2015-10-22 12:28:06	2110.91987	1	0	sad	img/f_sad_cut.png	HIT	5427.0	8388.0	6	9-0-21-18-22-23
2015-10-22 12:28:14	2119.78941	6	0	ntr	img/f_ntr_cut.png	HIT	17982.0	18846.0	18	23-2-4-3-12-10-47-28-17-46-6-13-32-0-16-40-29-18
2015-10-22 12:28:34	2139.15412	5	0	sup	img/f_sup_cut.png	HIT	23977.0	24689.0	24	41-7-28-43-31-46-2-13-44-27-9-24-45-33-42-40-20-1-35-17-30-26-38-10
2015-10-22 12:28:59	2164.33369	6	1	fea	img/m_ntr_cut.png	ERR	27921.0	29001.0	28	13-25-18-2-14-6-5-34-17-43-40-23-47-38-15-12-45-39-1-37-30-9-3-29-36-32-8-16
2015-10-22 12:29:28	2193.80662	3	1	fea	img/m_fea_cut.png	HIT	15618.0	16762.0	16	47-34-1-5-25-42-8-44-43-22-7-40-26-33-29-20
2015-10-22 12:29:46	2211.05081	4	0	dis	img/f_dis_cut.png	HIT	15810.0	17186.0	16	14-8-13-12-16-15-36-23-44-1-5-45-37-46-35-19
2015-10-22 12:30:03	2228.71717	0	0	hap	img/f_hap_cut.png	HIT	5755.0	6900.0	6	10-21-45-38-33-7
2015-10-22 12:30:11	2236.08662	2	0	ang	img/f_ang_cut.png	HIT	11344.0	13265.0	12	35-36-5-41-44-33-40-9-46-28-13-42
2015-10-22 12:30:24	2249.84752	0	1	hap	img/m_hap_cut.png	HIT	8312.0	9728.0	9	20-46-0-17-8-2-10-12-36
2015-10-22 12:30:35	2260.06281	4	1	dis	img/m_dis_cut.png	HIT	13064.0	14830.0	14	33-15-12-20-38-42-0-31-19-37-32-25-22-46
2015-10-22 12:30:50	2275.38653	5	1	fea	img/m_sup_cut.png	ERR	13252.0	14820.0	14	15-47-22-33-30-5-34-25-8-10-35-46-40-14
2015-10-22 12:31:05	2290.70068	3	0	fea	img/f_fea_cut.png	HIT	10056.0	12159.0	11	39-36-45-40-47-37-8-1-22-26-42
2015-10-22 12:31:18	2303.34781	2	1	ang	img/m_ang_cut.png	HIT	6152.0	8225.0	7	23-8-10-40-16-21-19
2015-10-22 12:31:52	0.0	0	1	hap	img/m_hap_cut.png	HIT	5302.0	6998.0	6	14-29-21-20-41-26
2015-10-22 12:31:59	7.48679	5	1	dis	img/m_sup_cut.png	ERR	4762.0	5658.0	5	25-2-11-30-35
2015-10-22 12:32:06	13.62636	6	1	ntr	img/m_ntr_cut.png	HIT	23609.0	25378.0	24	22-40-9-26-2-31-17-34-7-21-46-27-1-12-0-44-6-15-33-37-18-13-29-5
2015-10-22 12:32:31	39.48895	4	1	dis	img/m_dis_cut.png	HIT	4098.0	6122.0	5	45-26-42-21-16
2015-10-22 12:32:38	46.09712	2	1	ang	img/m_ang_cut.png	HIT	30618.0	31938.0	31	13-22-44-12-24-6-33-10-36-11-47-19-1-30-20-29-39-4-17-21-0-27-5-43-34-41-31-15-18-42-37
2015-10-22 12:33:11	78.50725	6	0	ntr	img/f_ntr_cut.png	HIT	26990.0	28182.0	27	27-46-6-28-35-12-29-16-37-0-7-11-9-24-13-5-40-30-43-25-8-39-22-31-47-45-26
2015-10-22 12:33:39	107.16986	1	0	sad	img/f_sad_cut.png	HIT	31180.0	34260.0	32	15-23-16-17-43-33-32-45-11-34-39-18-42-31-21-19-0-26-6-47-10-40-20-8-25-9-28-13-5-35-22-7
2015-10-22 12:34:14	141.91527	3	0	fea	img/f_fea_cut.png	HIT	30518.0	31967.0	31	33-9-3-45-34-12-22-37-43-39-46-41-27-26-38-36-47-28-20-25-44-24-17-32-1-11-31-10-29-18-14
2015-10-22 12:34:46	174.3458	2	0	ang	img/f_ang_cut.png	HIT	10174.0	11798.0	11	22-1-20-35-25-6-12-36-23-10-24
2015-10-22 12:34:59	186.6333	1	1	fea	img/m_sad_cut.png	ERR	16199.0	18039.0	17	16-30-9-44-24-31-34-28-5-37-46-29-3-22-26-47-1
2015-10-22 12:35:17	205.15422	0	0	hap	img/f_hap_cut.png	HIT	10841.0	12074.0	11	16-35-19-17-42-30-9-25-40-28-14
2015-10-22 12:35:30	217.69981	5	0	sup	img/f_sup_cut.png	HIT	17924.0	18692.0	18	13-32-3-35-8-39-21-10-15-14-1-31-7-4-43-12-34-25
2015-10-22 12:35:49	236.87367	3	1	fea	img/m_fea_cut.png	HIT	42608.0	43977.0	43	40-18-13-36-46-35-43-33-47-26-21-15-1-17-3-30-42-5-4-28-38-22-2-23-39-27-24-44-7-0-20-6-9-41-32-45-31-12-29-34-25-16-11
2015-10-22 12:36:33	281.32305	4	0	dis	img/f_dis_cut.png	HIT	5886.0	6887.0	6	47-10-1-18-35-30
2015-10-22 12:36:41	288.70449	4	1	dis	img/m_dis_cut.png	HIT	8201.0	10291.0	9	44-43-0-42-7-9-4-29-32
2015-10-22 12:36:52	299.5185	1	0	sad	img/f_sad_cut.png	HIT	9899.0	12707.0	10	42-29-34-14-1-4-21-30-27-39
2015-10-22 12:37:05	312.7189	0	0	hap	img/f_hap_cut.png	HIT	4993.0	6297.0	5	17-41-29-13-1
2015-10-22 12:37:12	319.505	5	0	sup	img/f_sup_cut.png	HIT	19706.0	20578.0	20	16-25-24-47-35-20-18-40-5-21-29-36-6-23-31-3-34-37-9-26
2015-10-22 12:37:33	340.56581	3	0	fea	img/f_fea_cut.png	HIT	20084.0	21908.0	21	43-32-8-18-3-34-27-11-5-29-37-13-33-31-20-46-42-26-12-35-1
2015-10-22 12:37:55	362.94674	2	1	sad	img/m_ang_cut.png	ERR	34671.0	35679.0	35	47-38-33-25-5-37-11-36-1-13-4-17-44-42-27-21-34-10-23-35-19-16-28-2-41-18-24-6-7-9-12-0-8-3-46
2015-10-22 12:38:31	399.10825	4	0	dis	img/f_dis_cut.png	HIT	1386.0	2930.0	2	21-16
2015-10-22 12:38:35	402.52064	1	1	fea	img/m_sad_cut.png	ERR	38223.0	41327.0	39	20-0-45-6-3-33-44-17-21-23-2-35-37-29-27-8-13-11-14-25-24-31-42-22-26-43-41-4-46-38-36-47-12-7-39-10-18-40-34
2015-10-22 12:39:16	444.31792	5	1	fea	img/m_sup_cut.png	ERR	26980.0	29548.0	27	10-13-1-32-12-17-36-11-18-16-2-7-3-15-41-19-22-0-33-37-8-26-35-29-9-30-14
2015-10-22 12:39:46	474.35436	6	1	sad	img/m_ntr_cut.png	ERR	19190.0	21326.0	20	7-46-1-34-42-31-13-23-33-43-30-2-38-41-14-29-47-0-17-16
2015-10-22 12:40:08	496.15726	3	1	sad	img/m_fea_cut.png	ERR	31572.0	33741.0	32	35-26-47-38-24-0-13-22-25-18-37-29-19-36-21-23-11-33-1-3-28-32-27-4-7-15-30-17-42-34-20-16
2015-10-22 12:40:42	530.37647	2	0	ang	img/f_ang_cut.png	HIT	6304.0	8144.0	7	35-34-25-40-31-30-46
2015-10-22 12:40:51	539.01216	0	1	hap	img/m_hap_cut.png	HIT	19415.0	21055.0	20	34-3-26-14-2-19-32-16-7-4-39-8-31-40-15-27-42-43-12-47
2015-10-22 12:41:13	560.56777	6	0	ntr	img/f_ntr_cut.png	HIT	14533.0	15781.0	15	29-6-36-7-28-24-41-20-43-33-23-2-0-32-4
2015-10-22 12:41:29	576.84017	1	1	fea	img/m_sad_cut.png	ERR	28627.0	30491.0	29	23-15-39-5-13-31-34-19-17-35-38-37-20-0-2-9-32-4-36-27-33-24-10-21-30-26-42-28-1
2015-10-22 12:42:00	607.80418	0	0	hap	img/f_hap_cut.png	HIT	5570.0	6938.0	6	4-30-25-9-34-10
2015-10-22 12:42:07	615.26997	6	0	ntr	img/f_ntr_cut.png	HIT	21544.0	22816.0	22	9-24-29-0-11-14-38-43-45-26-23-40-39-47-3-6-46-4-16-30-32-33
2015-10-22 12:42:31	638.58468	4	1	dis	img/m_dis_cut.png	HIT	9805.0	10949.0	10	31-38-6-12-20-25-40-16-3-30
2015-10-22 12:42:42	650.01294	3	0	fea	img/f_fea_cut.png	HIT	14140.0	16077.0	15	23-2-21-17-47-32-28-42-20-10-22-14-24-36-38
2015-10-22 12:42:59	666.58921	5	1	sup	img/m_sup_cut.png	HIT	13158.0	14838.0	14	9-41-46-32-43-27-31-42-10-36-45-29-11-12
2015-10-22 12:43:14	681.91336	2	0	ang	img/f_ang_cut.png	HIT	6234.0	7930.0	7	1-25-27-6-13-29-28
2015-10-22 12:43:22	690.32291	5	0	sup	img/f_sup_cut.png	HIT	24655.0	25999.0	25	44-14-7-10-40-38-24-31-42-19-0-27-47-45-12-23-33-3-28-6-5-37-11-20-13
2015-10-22 12:43:49	716.82397	0	1	hap	img/m_hap_cut.png	HIT	2745.0	3770.0	3	12-18-21
2015-10-22 12:43:53	721.07732	3	1	sup	img/m_fea_cut.png	ERR	29546.0	33402.0	30	40-21-9-38-35-0-5-3-47-41-43-16-34-10-6-33-13-15-45-12-46-26-18-2-31-39-24-7-32-44
2015-10-22 12:44:27	754.94989	2	1	ang	img/m_ang_cut.png	HIT	25709.0	28046.0	26	32-24-10-1-8-17-44-26-41-38-20-11-31-25-3-46-13-28-18-12-14-23-2-6-29-30
2015-10-22 12:44:55	783.47157	6	1	ntr	img/m_ntr_cut.png	HIT	25362.0	26810.0	26	12-9-11-43-28-8-17-44-34-25-37-14-6-41-23-42-7-0-35-15-46-22-39-36-27-4
2015-10-22 12:45:23	810.76187	1	0	ang	img/f_sad_cut.png	ERR	11933.0	13157.0	12	22-36-38-12-13-19-25-35-9-21-6-5
2015-10-22 12:45:36	824.39914	4	0	dis	img/f_dis_cut.png	HIT	6563.0	7995.0	7	23-46-33-47-17-29-42
2015-10-22 12:45:45	832.87374	2	0	ang	img/f_ang_cut.png	HIT	5995.0	7524.0	6	45-37-34-24-12-29
2015-10-22 12:45:53	840.89213	6	0	ntr	img/f_ntr_cut.png	HIT	24084.0	26054.0	25	19-28-25-36-22-26-39-42-27-15-8-14-9-12-45-5-32-41-17-47-1-46-11-2-43
2015-10-22 12:46:19	867.42403	2	1	sad	img/m_ang_cut.png	ERR	25013.0	27677.0	25	15-7-10-2-19-45-46-34-42-33-5-9-16-31-35-29-26-47-25-39-40-30-24-3-17
2015-10-22 12:46:48	895.5719	6	1	ntr	img/m_ntr_cut.png	HIT	22244.0	24004.0	23	23-2-21-11-22-3-43-25-47-41-19-46-12-14-16-44-13-10-40-45-33-37-35
2015-10-22 12:47:12	920.0507	1	1	fea	img/m_sad_cut.png	ERR	22470.0	23766.0	23	18-14-16-47-6-20-29-19-0-22-8-26-9-35-4-7-17-11-42-12-45-15-3
2015-10-22 12:47:36	944.3012	4	1	dis	img/m_dis_cut.png	HIT	9892.0	10778.0	10	34-45-32-11-37-27-10-1-26-21
2015-10-22 12:47:48	955.55971	4	0	dis	img/f_dis_cut.png	HIT	6982.0	7862.0	7	40-32-12-14-25-7-22
2015-10-22 12:47:56	963.91646	0	1	hap	img/m_hap_cut.png	HIT	15144.0	16848.0	16	6-17-8-46-26-2-16-0-10-33-24-47-7-14-35-30
2015-10-22 12:48:13	981.25683	5	0	fea	img/f_sup_cut.png	ERR	22942.0	24198.0	23	23-5-31-37-45-17-36-38-21-4-46-47-1-6-32-3-39-24-16-33-19-30-27
2015-10-22 12:48:38	1005.94999	1	0	sad	img/f_sad_cut.png	HIT	16705.0	18586.0	17	13-35-26-7-32-43-6-3-30-4-29-45-15-2-9-34-22
2015-10-22 12:48:57	1025.01577	5	1	fea	img/m_sup_cut.png	ERR	22199.0	24423.0	23	45-11-21-16-44-46-39-7-12-35-38-47-34-37-10-40-28-29-23-26-4-31-3
2015-10-22 12:49:22	1049.92526	3	0	fea	img/f_fea_cut.png	HIT	26853.0	28670.0	27	19-25-30-41-33-46-13-8-43-22-16-9-35-5-23-1-3-32-26-39-40-28-4-29-44-18-21
2015-10-22 12:49:51	1079.0695	3	1	fea	img/m_fea_cut.png	HIT	9083.0	11076.0	10	16-21-30-31-35-34-9-1-40-26
2015-10-22 12:50:03	1090.64032	0	0	hap	img/f_hap_cut.png	HIT	5387.0	6779.0	6	7-21-26-41-27-20
2015-10-22 12:50:10	1097.91175	4	0	dis	img/f_dis_cut.png	HIT	4372.0	6108.0	5	44-4-21-40-41
2015-10-22 12:50:17	1104.51042	3	1	fea	img/m_fea_cut.png	HIT	28011.0	29171.0	28	36-22-34-29-7-15-23-1-4-21-20-28-38-47-19-9-31-44-40-0-27-6-3-39-13-11-46-8
2015-10-22 12:50:46	1134.14876	0	1	hap	img/m_hap_cut.png	HIT	15929.0	17185.0	16	14-7-15-44-19-9-20-41-47-5-3-38-45-42-35-30
2015-10-22 12:51:04	1151.82443	2	1	ang	img/m_ang_cut.png	HIT	19633.0	21129.0	20	12-43-33-18-26-37-24-17-47-42-40-1-13-25-7-36-14-46-30-20
2015-10-22 12:51:25	1173.46354	0	0	hap	img/f_hap_cut.png	HIT	16874.0	18234.0	17	0-16-34-42-4-46-31-12-1-2-47-6-17-8-43-40-38
2015-10-22 12:51:44	1192.17399	3	0	fea	img/f_fea_cut.png	HIT	13363.0	14764.0	14	38-24-46-5-37-16-8-39-13-30-40-2-14-15
2015-10-22 12:51:59	1207.4299	4	1	dis	img/m_dis_cut.png	HIT	1821.0	3102.0	2	47-26
2015-10-22 12:52:03	1211.01663	6	1	ntr	img/m_ntr_cut.png	HIT	23548.0	25380.0	24	40-7-10-30-12-43-42-17-23-11-34-9-28-4-32-33-1-21-35-0-47-24-36-27
2015-10-22 12:52:29	1236.87009	2	0	ang	img/f_ang_cut.png	HIT	27830.0	29535.0	28	18-2-3-40-5-14-17-12-38-27-13-23-31-45-10-11-7-39-6-43-4-1-42-8-24-36-9-22
2015-10-22 12:52:59	1266.88841	5	1	sup	img/m_sup_cut.png	HIT	19680.0	20672.0	20	47-8-7-14-10-30-1-36-44-43-28-46-2-4-20-9-39-35-15-24
2015-10-22 12:53:20	1288.03147	1	1	fea	img/m_sad_cut.png	ERR	24642.0	25946.0	25	41-18-15-11-38-12-46-4-21-29-43-30-44-35-45-42-37-23-39-22-1-25-47-9-33
2015-10-22 12:53:46	1314.45443	6	0	ntr	img/f_ntr_cut.png	HIT	21335.0	22639.0	22	12-24-27-23-41-37-40-45-39-13-14-25-19-11-16-15-46-1-42-36-3-9
2015-10-22 12:54:10	1337.57532	1	0	sad	img/f_sad_cut.png	HIT	4238.0	7246.0	5	22-20-28-34-36
2015-10-22 12:54:17	1345.34709	5	0	sup	img/f_sup_cut.png	HIT	28921.0	29953.0	29	3-33-15-24-18-32-10-27-42-37-14-36-1-23-4-25-44-41-40-9-26-5-12-11-45-30-46-39-19
2015-10-22 12:54:48	1375.7712	5	0	sup	img/f_sup_cut.png	HIT	26711.0	27735.0	27	17-15-32-39-10-37-35-41-12-31-28-36-33-45-14-19-3-27-13-47-5-1-2-8-22-30-26
2015-10-22 12:55:16	1403.97407	2	0	ang	img/f_ang_cut.png	HIT	4854.0	6046.0	5	38-18-20-44-29
2015-10-22 12:55:23	1410.51559	4	1	dis	img/m_dis_cut.png	HIT	4429.0	6157.0	5	2-8-40-30-1
2015-10-22 12:55:29	1417.16487	1	0	sad	img/f_sad_cut.png	HIT	24699.0	26668.0	25	7-2-33-41-1-38-3-21-47-0-25-12-10-37-4-35-29-36-14-16-17-45-19-31-30
2015-10-22 12:55:56	1444.32565	6	1	ntr	img/m_ntr_cut.png	HIT	21991.0	23559.0	22	46-7-38-43-22-35-44-20-37-39-40-45-47-15-19-13-2-18-41-31-14-4
2015-10-22 12:56:20	1468.3666	6	0	fea	img/f_ntr_cut.png	ERR	14890.0	16146.0	15	43-2-6-17-19-4-15-7-26-35-45-29-38-3-36
2015-10-22 12:56:37	1484.99482	4	0	dis	img/f_dis_cut.png	HIT	3496.0	4776.0	4	3-44-29-14
2015-10-22 12:56:42	1490.25373	3	1	fea	img/m_fea_cut.png	HIT	17409.0	18954.0	18	42-12-41-29-46-4-13-10-32-24-39-9-43-3-36-11-30-28
2015-10-22 12:57:02	1509.70589	3	0	fea	img/f_fea_cut.png	HIT	24468.0	26164.0	25	37-41-26-14-32-38-35-12-4-5-10-16-34-33-20-42-27-2-46-1-15-11-3-22-23
2015-10-22 12:57:28	1536.35381	0	1	hap	img/m_hap_cut.png	HIT	7151.0	9343.0	8	27-2-47-4-30-32-13-26
2015-10-22 12:57:38	1546.1688	2	1	ang	img/m_ang_cut.png	HIT	4796.0	7548.0	5	3-22-26-42-29
2015-10-22 12:57:46	1554.20909	0	0	hap	img/f_hap_cut.png	HIT	13666.0	14851.0	14	40-43-5-33-17-14-23-39-20-35-22-4-7-29
2015-10-22 12:58:02	1569.56228	1	1	fea	img/m_sad_cut.png	ERR	17595.0	18819.0	18	47-42-2-40-23-14-28-25-15-32-30-6-10-11-9-1-22-37
2015-10-22 12:58:21	1588.90743	5	1	sup	img/m_sup_cut.png	HIT	10815.0	11767.0	11	45-32-9-6-39-0-3-21-17-4-44
2015-10-22 12:58:33	1601.16797	4	1	dis	img/m_dis_cut.png	HIT	11175.0	12655.0	12	19-5-44-0-7-3-31-1-46-14-12-42
2015-10-22 12:58:46	1614.31993	2	0	hap	img/f_ang_cut.png	ERR	9874.0	11522.0	10	31-41-36-35-39-8-9-33-24-21
2015-10-22 12:58:58	1626.33617	3	0	fea	img/f_fea_cut.png	HIT	25249.0	27137.0	26	23-12-5-43-13-24-35-6-44-18-33-39-31-36-41-19-8-14-34-46-32-10-25-1-22-0
2015-10-22 12:59:26	1653.94484	0	1	hap	img/m_hap_cut.png	HIT	4254.0	5718.0	5	47-32-21-30-40
2015-10-22 12:59:32	1660.16126	1	1	fea	img/m_sad_cut.png	ERR	18829.0	21037.0	19	23-33-41-17-18-8-28-39-34-37-46-29-22-11-25-43-32-44-6
2015-10-22 12:59:54	1681.68539	0	0	hap	img/f_hap_cut.png	HIT	2565.0	3758.0	3	29-25-12
2015-10-22 12:59:58	1685.92262	4	0	dis	img/f_dis_cut.png	HIT	17723.0	18691.0	18	0-28-26-40-31-3-20-24-10-12-42-18-33-36-25-32-37-29
2015-10-22 13:00:17	1705.10707	2	1	ang	img/m_ang_cut.png	HIT	15158.0	16958.0	16	3-28-43-34-20-31-4-37-23-11-33-10-19-21-16-13
2015-10-22 13:00:35	1722.56125	6	0	ntr	img/f_ntr_cut.png	HIT	14476.0	15860.0	15	38-33-42-40-20-17-41-30-7-37-1-18-31-34-28
2015-10-22 13:00:51	1738.91009	5	1	sup	img/m_sup_cut.png	HIT	9449.0	10770.0	10	47-2-40-34-20-14-13-46-5-3
2015-10-22 13:01:02	1750.1654	6	1	sad	img/m_ntr_cut.png	ERR	15367.0	17903.0	16	1-37-43-19-34-25-29-8-3-30-38-41-47-16-14-17
2015-10-22 13:01:21	1768.55838	3	1	fea	img/m_fea_cut.png	HIT	21422.0	22646.0	22	7-38-11-27-46-40-13-36-42-21-2-33-14-26-4-32-31-29-23-6-5-39
2015-10-22 13:01:44	1791.68305	1	0	sad	img/f_sad_cut.png	HIT	34876.0	36516.0	35	29-44-3-11-9-20-12-23-47-21-24-45-19-6-2-17-26-32-33-4-27-16-40-5-18-13-35-25-28-36-15-43-46-41-30
2015-10-22 13:02:21	1828.69045	5	0	sup	img/f_sup_cut.png	HIT	5732.0	6884.0	6	29-13-30-3-46-32
2015-10-22 13:02:28	1836.06581	5	1	sup	img/m_sup_cut.png	HIT	10830.0	11622.0	11	10-39-19-14-1-23-6-0-20-44-32
2015-10-22 13:02:40	1848.16145	2	0	ang	img/f_ang_cut.png	HIT	6222.0	8582.0	7	0-31-3-13-1-29-11
2015-10-22 13:02:49	1857.23755	1	0	fea	img/f_sad_cut.png	ERR	16624.0	17753.0	17	1-47-32-16-26-2-29-0-37-44-18-38-15-33-12-3-40
2015-10-22 13:03:08	1875.53703	5	0	sup	img/f_sup_cut.png	HIT	13098.0	14786.0	14	36-47-46-42-6-39-40-35-16-21-8-25-22-23
2015-10-22 13:03:23	1890.8117	6	0	ntr	img/f_ntr_cut.png	HIT	13254.0	14774.0	14	4-29-43-9-15-28-22-5-44-14-16-38-10-17
2015-10-22 13:03:38	1906.08271	4	1	dis	img/m_dis_cut.png	HIT	1590.0	2798.0	2	22-29
2015-10-22 13:03:41	1909.38397	0	1	hap	img/m_hap_cut.png	HIT	4574.0	5958.0	5	38-3-12-4-46
2015-10-22 13:03:48	1915.81824	6	1	ntr	img/m_ntr_cut.png	HIT	18698.0	19971.0	19	4-26-35-19-16-9-22-34-5-14-10-1-27-46-37-18-30-21-41
2015-10-22 13:04:08	1936.3087	3	0	fea	img/f_fea_cut.png	HIT	17749.0	18788.0	18	31-32-18-24-14-25-7-8-33-6-23-28-5-9-15-21-39-4
2015-10-22 13:04:28	1955.59608	2	1	ang	img/m_ang_cut.png	HIT	5273.0	7385.0	6	34-19-4-29-39-47
2015-10-22 13:04:36	1963.50443	1	1	ntr	img/m_sad_cut.png	ERR	24949.0	27710.0	25	12-47-11-13-28-10-5-43-6-34-8-36-33-14-9-2-32-7-25-24-44-19-18-35-17
2015-10-22 13:05:04	1991.69525	4	0	dis	img/f_dis_cut.png	HIT	3805.0	4805.0	4	1-20-46-30
2015-10-22 13:05:09	1996.98309	0	0	hap	img/f_hap_cut.png	HIT	4987.0	6427.0	5	31-43-20-34-11
2015-10-22 13:05:16	2003.8885	3	1	sad	img/m_fea_cut.png	ERR	23665.0	25441.0	24	17-22-26-45-27-9-41-3-43-23-25-39-40-13-7-44-30-2-28-8-33-5-24-35
