# Supplementary material for: Mapping the emotional face. How individual face parts contribute to successful emotion recognition
Source: PLoS One. 2017 May 11;12(5):e0177239. doi: 10.1371/journal.pone.0177239 (PMC5426715; doi:10.1371/journal.pone.0177239)
Supplement: S1 Code — (ZIP) [file pone.0177239.s003.zip › app/static/logfiles/logfile16.txt]

####### THIS IS A LOGFILE FOR THE DYNAMIC MASKING FACE EXPERIMENT ######
Participant Number: 16
Date and Time: 2015-10-23 11:56:57.597331
age: 27 ,gender: 0 ,environ: 2 ,occup: 0 ,advert: 0
###################################################################
time	cumtime	express	ident	button	filename	evaluation	stopRT	choiceRT	maskNum	maskList
2015-10-23 11:57:53	0.0	0	1	hap	img/m_hap_cut.png	HIT	5296.0	8416.0	6	11-30-20-5-13-35
2015-10-23 11:58:02	8.90982	5	0	sup	img/f_sup_cut.png	HIT	11680.0	19529.0	12	24-15-18-37-38-23-13-39-36-12-21-40
2015-10-23 11:58:22	28.90674	4	1	dis	img/m_dis_cut.png	HIT	3913.0	5153.0	4	21-5-46-29
2015-10-23 11:58:27	34.53646	2	0	ang	img/f_ang_cut.png	HIT	7157.0	9421.0	8	32-7-47-39-35-34-31-29
2015-10-23 11:58:37	44.43076	1	1	fea	img/m_sad_cut.png	ERR	15712.0	19048.0	16	36-12-18-5-17-1-34-33-2-0-4-38-20-21-39-41
2015-10-23 11:58:57	63.95745	2	1	ang	img/m_ang_cut.png	HIT	28709.0	30133.0	29	34-4-43-40-25-32-13-8-27-31-35-47-11-26-9-20-33-16-24-12-42-37-17-0-18-23-41-22-7
2015-10-23 11:59:27	94.5681	4	0	ang	img/f_dis_cut.png	ERR	10006.0	11822.0	10	45-4-10-8-23-16-21-26-18-31
2015-10-23 11:59:40	106.87239	1	0	fea	img/f_sad_cut.png	ERR	11614.0	14230.0	12	7-6-16-27-25-20-36-4-40-21-24-32
2015-10-23 11:59:54	121.58959	0	0	hap	img/f_hap_cut.png	HIT	6980.0	8492.0	7	44-28-27-22-8-0-21
2015-10-23 12:00:03	130.546	3	0	sup	img/f_fea_cut.png	ERR	8670.0	11558.0	9	33-2-1-44-14-31-25-45-26
2015-10-23 12:00:15	142.58651	3	1	sup	img/m_fea_cut.png	ERR	12805.0	15909.0	13	41-28-12-46-19-5-33-22-29-4-10-30-45
2015-10-23 12:00:32	158.99704	6	1	ntr	img/m_ntr_cut.png	HIT	14146.0	16226.0	15	41-44-36-8-26-21-37-34-2-29-32-20-42-38-7
2015-10-23 12:00:48	175.69516	5	1	sup	img/m_sup_cut.png	HIT	16359.0	17976.0	17	34-5-23-2-42-25-11-19-3-7-0-36-14-45-39-18-1
2015-10-23 12:01:07	194.18951	6	0	ntr	img/f_ntr_cut.png	HIT	15174.0	17318.0	16	33-25-37-20-31-15-23-7-21-44-16-9-43-1-10-39
2015-10-23 12:01:25	212.02711	0	1	hap	img/m_hap_cut.png	HIT	7200.0	8856.0	8	47-19-12-41-22-21-8-30
2015-10-23 12:01:34	221.37909	3	0	fea	img/f_fea_cut.png	HIT	9765.0	12103.0	10	27-9-33-0-3-36-10-34-31-39
2015-10-23 12:01:47	233.96233	4	1	dis	img/m_dis_cut.png	HIT	13226.0	15242.0	14	24-41-1-15-27-33-47-38-8-37-10-3-35-13
2015-10-23 12:02:02	249.67827	5	0	fea	img/f_sup_cut.png	ERR	18779.0	21108.0	19	24-36-44-9-18-17-32-37-11-46-25-34-13-16-3-0-7-10-21
2015-10-23 12:02:24	271.25538	2	0	dis	img/f_ang_cut.png	ERR	14902.0	16470.0	15	39-26-43-36-23-8-5-6-44-11-40-13-18-4-38
2015-10-23 12:02:41	288.21053	2	1	dis	img/m_ang_cut.png	ERR	25037.0	26509.0	25	42-20-37-5-15-40-31-19-24-2-17-3-11-36-28-14-44-16-7-35-34-4-6-8-21
2015-10-23 12:03:08	315.20732	6	0	ntr	img/f_ntr_cut.png	HIT	26856.0	28169.0	27	28-15-47-1-11-35-37-13-45-8-44-33-18-4-32-40-36-23-31-38-20-2-21-30-41-17-3
2015-10-23 12:03:37	343.85007	1	0	fea	img/f_sad_cut.png	ERR	19328.0	21936.0	20	3-24-6-7-16-46-26-31-18-44-43-39-29-42-47-8-0-40-1-14
2015-10-23 12:03:59	366.26647	3	1	fea	img/m_fea_cut.png	HIT	25148.0	27084.0	26	14-5-32-22-3-43-13-19-0-15-39-20-40-27-31-7-24-46-33-30-25-1-28-26-16-12
2015-10-23 12:04:27	393.83132	1	1	fea	img/m_sad_cut.png	ERR	21359.0	23719.0	22	45-4-22-46-44-38-3-34-19-39-26-11-30-31-20-21-42-1-23-12-0-10
2015-10-23 12:04:51	418.02515	0	0	hap	img/f_hap_cut.png	HIT	2702.0	4430.0	3	21-46-2
2015-10-23 12:04:56	422.93549	6	1	ntr	img/m_ntr_cut.png	HIT	23020.0	24444.0	23	41-27-25-0-28-44-4-33-6-16-37-13-38-5-9-42-39-35-17-29-1-45-10
2015-10-23 12:05:21	447.84984	5	1	sup	img/m_sup_cut.png	HIT	20715.0	22011.0	21	32-42-22-37-1-28-18-47-11-35-25-16-40-4-26-19-41-10-9-33-12
2015-10-23 12:05:43	470.33276	4	0	dis	img/f_dis_cut.png	HIT	7020.0	10499.0	8	21-28-9-39-18-13-12-11
2015-10-23 12:05:54	481.31091	6	1	ntr	img/m_ntr_cut.png	HIT	12026.0	14017.0	13	27-41-46-21-39-38-16-26-8-7-37-33-18
2015-10-23 12:06:09	495.79394	5	0	sup	img/f_sup_cut.png	HIT	16110.0	18470.0	17	0-40-30-24-11-31-13-33-32-20-15-12-2-22-47-7-14
2015-10-23 12:06:27	514.75463	3	1	fea	img/m_fea_cut.png	HIT	17164.0	18989.0	18	37-32-33-46-5-18-7-2-11-42-26-39-35-6-30-40-14-8
2015-10-23 12:06:47	534.21347	1	0	fea	img/f_sad_cut.png	ERR	16604.0	18476.0	17	39-24-7-23-20-32-43-15-29-31-37-42-21-10-44-17-16
2015-10-23 12:07:06	553.15752	4	1	dis	img/m_dis_cut.png	HIT	11963.0	14379.0	12	35-1-5-23-22-33-14-31-28-15-27-17
2015-10-23 12:07:21	568.02383	5	1	sup	img/m_sup_cut.png	HIT	18873.0	20242.0	19	31-32-43-2-3-19-29-7-47-46-45-42-28-15-14-40-25-11-38
2015-10-23 12:07:41	588.74628	4	0	ang	img/f_dis_cut.png	ERR	6688.0	8368.0	7	14-24-26-42-2-25-39
2015-10-23 12:07:50	597.64077	2	1	ang	img/m_ang_cut.png	HIT	9014.0	10152.0	9	4-35-19-3-29-10-33-2-13
2015-10-23 12:08:01	608.27738	3	0	fea	img/f_fea_cut.png	HIT	16413.0	18445.0	17	23-24-44-25-28-36-3-33-37-20-1-22-45-46-16-47-7
2015-10-23 12:08:20	627.21658	0	0	hap	img/f_hap_cut.png	HIT	7447.0	9135.0	8	19-11-34-8-6-16-17-37
2015-10-23 12:08:30	636.84842	1	1	fea	img/m_sad_cut.png	ERR	17210.0	20331.0	18	20-8-31-1-17-5-32-15-14-7-6-27-39-21-19-22-2-3
2015-10-23 12:08:50	657.64933	6	0	ntr	img/f_ntr_cut.png	HIT	7078.0	9550.0	8	25-14-7-30-28-18-10-40
2015-10-23 12:09:00	667.69299	0	1	hap	img/m_hap_cut.png	HIT	4111.0	6327.0	5	24-12-11-29-47
2015-10-23 12:09:07	674.5109	2	0	ang	img/f_ang_cut.png	HIT	4725.0	6085.0	5	32-47-2-29-13
2015-10-23 12:09:14	681.12123	2	0	ang	img/f_ang_cut.png	HIT	5653.0	7709.0	6	40-13-34-29-25-46
2015-10-23 12:09:22	689.32787	5	0	sup	img/f_sup_cut.png	HIT	6493.0	8918.0	7	43-1-36-31-40-21-41
2015-10-23 12:09:31	698.73193	5	1	sup	img/m_sup_cut.png	HIT	9316.0	11324.0	10	32-45-36-39-2-26-20-8-13-11
2015-10-23 12:09:43	710.54295	3	0	sup	img/f_fea_cut.png	ERR	22926.0	24126.0	23	22-20-42-40-1-43-36-7-15-6-23-14-0-30-9-31-37-5-19-13-28-11-32
2015-10-23 12:10:08	735.14422	4	0	dis	img/f_dis_cut.png	HIT	6120.0	8248.0	7	36-18-44-46-21-12-32
2015-10-23 12:10:17	743.8624	0	1	hap	img/m_hap_cut.png	HIT	13024.0	14384.0	13	38-40-42-26-35-5-27-36-16-1-37-41-8
2015-10-23 12:10:31	758.72628	0	0	hap	img/f_hap_cut.png	HIT	2974.0	4086.0	3	14-7-29
2015-10-23 12:10:36	763.28633	6	1	ntr	img/m_ntr_cut.png	HIT	7092.0	11253.0	8	18-33-3-32-11-12-26-39
2015-10-23 12:10:48	775.03551	6	0	ntr	img/f_ntr_cut.png	HIT	11539.0	13363.0	12	34-36-45-1-39-11-15-4-23-37-0-26
2015-10-23 12:11:02	788.88383	4	1	dis	img/m_dis_cut.png	HIT	5082.0	7018.0	6	5-31-21-18-30-25
2015-10-23 12:11:09	796.38192	3	1	fea	img/m_fea_cut.png	HIT	10085.0	12993.0	11	26-13-43-46-32-38-44-4-47-11-34
2015-10-23 12:11:23	809.86443	1	0	sad	img/f_sad_cut.png	HIT	14933.0	17469.0	15	44-21-16-28-11-12-29-18-37-39-17-36-41-42-34
2015-10-23 12:11:41	827.86448	1	1	dis	img/m_sad_cut.png	ERR	11931.0	13172.0	12	24-7-17-19-9-33-1-22-8-36-26-31
2015-10-23 12:11:54	841.52409	2	1	ntr	img/m_ang_cut.png	ERR	15054.0	17358.0	16	1-25-5-11-2-24-23-9-12-6-35-46-38-32-27-41
2015-10-23 12:12:12	859.35621	3	1	fea	img/m_fea_cut.png	HIT	15693.0	17413.0	16	8-37-14-16-36-28-33-1-38-31-46-23-7-29-19-18
2015-10-23 12:12:30	877.24403	4	1	dis	img/m_dis_cut.png	HIT	7221.0	9469.0	8	28-34-31-1-41-30-27-14
2015-10-23 12:12:40	887.19021	5	0	sup	img/f_sup_cut.png	HIT	13929.0	15114.0	14	8-42-24-43-7-39-27-38-23-25-45-35-14-29
2015-10-23 12:12:56	902.80894	4	0	dis	img/f_dis_cut.png	HIT	1944.0	3040.0	2	29-27
2015-10-23 12:12:59	906.3307	2	0	ang	img/f_ang_cut.png	HIT	8745.0	10826.0	9	33-24-10-13-34-1-8-37-43
2015-10-23 12:13:10	917.66334	0	0	hap	img/f_hap_cut.png	HIT	7977.0	9401.0	8	5-8-24-30-47-46-31-18
2015-10-23 12:13:20	927.54231	6	1	sad	img/m_ntr_cut.png	ERR	10969.0	12297.0	11	36-44-18-42-19-40-45-27-39-10-9
2015-10-23 12:13:33	940.32057	5	1	sup	img/m_sup_cut.png	HIT	14121.0	16385.0	15	36-20-40-33-3-16-2-24-0-14-4-5-47-45-38
2015-10-23 12:13:50	957.20898	1	0	sad	img/f_sad_cut.png	HIT	9419.0	14540.0	10	43-25-33-27-26-11-18-29-44-17
2015-10-23 12:14:05	972.23379	2	1	ang	img/m_ang_cut.png	HIT	5002.0	6075.0	5	36-10-29-25-9
2015-10-23 12:14:12	978.81394	0	1	hap	img/m_hap_cut.png	HIT	9093.0	11453.0	10	8-27-15-2-7-0-35-6-29-32
2015-10-23 12:14:24	990.7825	6	0	ntr	img/f_ntr_cut.png	HIT	7095.0	9175.0	8	22-3-21-38-36-14-9-40
2015-10-23 12:14:33	1000.44554	3	0	fea	img/f_fea_cut.png	HIT	8848.0	10512.0	9	40-5-16-31-44-8-24-29-28
2015-10-23 12:14:44	1011.4658	1	1	fea	img/m_sad_cut.png	ERR	9298.0	12403.0	10	2-10-24-27-3-21-22-20-17-29
2015-10-23 12:14:57	1024.37133	3	0	fea	img/f_fea_cut.png	HIT	8818.0	10883.0	9	13-28-19-25-32-17-39-22-7
2015-10-23 12:15:08	1035.77147	2	1	ang	img/m_ang_cut.png	HIT	10002.0	11978.0	10	20-33-3-35-31-11-2-1-18-32
2015-10-23 12:15:21	1048.23014	6	0	ntr	img/f_ntr_cut.png	HIT	8010.0	9514.0	8	28-34-22-19-16-14-12-6
2015-10-23 12:15:31	1058.24548	1	0	sad	img/f_sad_cut.png	HIT	16742.0	18502.0	17	18-36-17-21-39-12-33-6-47-43-5-44-2-3-27-4-0
2015-10-23 12:15:50	1077.2311	6	1	ntr	img/m_ntr_cut.png	HIT	11898.0	13114.0	12	14-13-31-26-9-11-24-45-33-28-18-30
2015-10-23 12:16:04	1090.82759	0	1	hap	img/m_hap_cut.png	HIT	10771.0	12340.0	11	9-18-30-43-8-16-3-2-7-11-44
2015-10-23 12:16:16	1103.64304	1	1	fea	img/m_sad_cut.png	ERR	9250.0	12699.0	10	10-38-29-8-34-36-4-43-45-20
2015-10-23 12:16:30	1116.81183	4	1	dis	img/m_dis_cut.png	HIT	3246.0	5030.0	4	5-44-29-30
2015-10-23 12:16:35	1122.33532	5	0	sup	img/f_sup_cut.png	HIT	4595.0	6099.0	5	11-27-30-29-15
2015-10-23 12:16:42	1128.92372	5	1	sup	img/m_sup_cut.png	HIT	5476.0	7012.0	6	6-3-21-38-32-9
2015-10-23 12:16:49	1136.4692	2	0	ang	img/f_ang_cut.png	HIT	5156.0	6916.0	6	1-46-2-43-29-3
2015-10-23 12:16:57	1143.85356	4	0	dis	img/f_dis_cut.png	HIT	12254.0	14414.0	13	4-24-35-36-8-39-3-31-22-41-27-32-23
2015-10-23 12:17:11	1158.74144	0	0	hap	img/f_hap_cut.png	HIT	4967.0	6175.0	5	24-44-11-5-21
2015-10-23 12:17:18	1165.40425	3	1	fea	img/m_fea_cut.png	HIT	16399.0	17976.0	17	3-32-8-24-41-34-4-45-46-36-14-39-20-23-33-21-12
2015-10-23 12:17:37	1183.85846	0	0	hap	img/f_hap_cut.png	HIT	8995.0	10963.0	9	10-3-22-33-42-25-27-4-38
2015-10-23 12:17:48	1195.29819	1	1	sup	img/m_sad_cut.png	ERR	14478.0	18542.0	15	27-8-11-5-6-12-44-36-23-25-30-7-41-31-10
2015-10-23 12:18:07	1214.31481	2	1	ang	img/m_ang_cut.png	HIT	14569.0	16217.0	15	28-29-6-32-12-23-9-24-38-21-33-11-1-34-5
2015-10-23 12:18:24	1231.00378	3	1	sup	img/m_fea_cut.png	ERR	15005.0	16262.0	15	22-38-1-14-37-47-42-5-43-20-15-11-0-9-7
2015-10-23 12:18:40	1247.73961	5	1	sup	img/m_sup_cut.png	HIT	8899.0	10251.0	9	25-20-15-30-26-1-41-18-27
2015-10-23 12:18:51	1258.46978	0	1	hap	img/m_hap_cut.png	HIT	8480.0	10152.0	9	3-47-8-0-20-36-32-46-41
2015-10-23 12:19:02	1269.10372	6	1	ntr	img/m_ntr_cut.png	HIT	12813.0	14253.0	13	27-16-36-29-45-47-9-33-14-46-2-34-6
2015-10-23 12:19:17	1283.833	1	0	sad	img/f_sad_cut.png	HIT	12731.0	14547.0	13	44-28-11-40-5-32-20-42-19-17-8-18-25
2015-10-23 12:19:32	1298.87302	6	0	ntr	img/f_ntr_cut.png	HIT	6168.0	8192.0	7	10-19-1-35-16-29-34
2015-10-23 12:19:40	1307.54324	4	1	dis	img/m_dis_cut.png	HIT	12697.0	14618.0	13	4-23-35-15-19-24-11-37-39-0-33-34-22
2015-10-23 12:19:55	1322.63557	5	0	sup	img/f_sup_cut.png	HIT	4064.0	6305.0	5	38-20-34-30-17
2015-10-23 12:20:02	1329.41627	2	0	ang	img/f_ang_cut.png	HIT	7850.0	9002.0	8	35-23-2-14-7-36-22-29
2015-10-23 12:20:12	1338.89118	3	0	fea	img/f_fea_cut.png	HIT	12718.0	15614.0	13	1-4-44-28-2-6-14-25-34-42-45-46-29
2015-10-23 12:20:28	1355.02231	4	0	dis	img/f_dis_cut.png	HIT	4232.0	6224.0	5	17-33-22-20-31
2015-10-23 12:20:34	1361.73213	3	1	fea	img/m_fea_cut.png	HIT	10971.0	12123.0	11	11-37-5-25-22-32-1-35-29-3-8
2015-10-23 12:20:47	1374.34113	3	0	sup	img/f_fea_cut.png	ERR	13767.0	16151.0	14	13-5-4-14-0-23-28-30-35-12-20-9-2-29
2015-10-23 12:21:04	1390.9591	2	1	ang	img/m_ang_cut.png	HIT	8444.0	10317.0	9	29-40-33-8-23-18-9-16-24
2015-10-23 12:21:14	1401.76734	6	0	ntr	img/f_ntr_cut.png	HIT	9862.0	11247.0	10	8-47-3-17-35-16-30-21-43-12
2015-10-23 12:21:26	1413.49857	1	1	fea	img/m_sad_cut.png	ERR	10120.0	12904.0	11	7-12-45-40-22-13-10-35-38-34-18
2015-10-23 12:21:40	1426.88117	5	0	sup	img/f_sup_cut.png	HIT	8783.0	10007.0	9	19-31-1-20-16-7-38-22-18
2015-10-23 12:21:50	1437.37017	0	0	hap	img/f_hap_cut.png	HIT	5586.0	7274.0	6	44-14-33-43-20-41
2015-10-23 12:21:58	1445.13756	6	1	ntr	img/m_ntr_cut.png	HIT	8740.0	10580.0	9	30-36-20-4-14-43-5-32-33
2015-10-23 12:22:09	1456.21218	2	0	ang	img/f_ang_cut.png	HIT	15951.0	17543.0	16	6-31-38-10-3-40-5-7-13-27-14-28-33-8-23-21
2015-10-23 12:22:27	1474.22754	5	1	sup	img/m_sup_cut.png	HIT	8282.0	10163.0	9	23-18-34-5-4-43-21-3-16
2015-10-23 12:22:38	1484.8678	1	0	fea	img/f_sad_cut.png	ERR	13727.0	14871.0	14	20-8-4-6-16-22-33-1-39-13-21-38-41-47
2015-10-23 12:22:53	1500.21917	4	1	dis	img/m_dis_cut.png	HIT	6646.0	8478.0	7	23-42-17-13-30-39-36
2015-10-23 12:23:02	1509.17876	0	1	hap	img/m_hap_cut.png	HIT	9766.0	12374.0	10	22-27-41-31-25-47-10-18-45-42
2015-10-23 12:23:15	1522.02943	4	0	dis	img/f_dis_cut.png	HIT	1678.0	3150.0	2	29-17
2015-10-23 12:23:54	0.0	6	0	ntr	img/f_ntr_cut.png	HIT	8170.0	10347.0	9	13-45-14-42-17-10-24-34-36
2015-10-23 12:24:05	10.81747	0	1	hap	img/m_hap_cut.png	HIT	6288.0	8128.0	7	27-19-46-7-44-37-33
2015-10-23 12:24:13	19.44548	4	1	dis	img/m_dis_cut.png	HIT	5758.0	6806.0	6	23-47-24-36-31-29
2015-10-23 12:24:21	26.78549	1	1	fea	img/m_sad_cut.png	ERR	7275.0	12475.0	8	15-47-8-9-14-21-1-2
2015-10-23 12:24:34	39.73918	0	0	hap	img/f_hap_cut.png	HIT	8076.0	10060.0	9	20-34-47-39-12-44-43-22-11
2015-10-23 12:24:44	50.27813	5	0	sup	img/f_sup_cut.png	HIT	10090.0	12010.0	11	16-42-25-23-14-34-33-10-31-3-18
2015-10-23 12:24:57	62.7703	2	1	ang	img/m_ang_cut.png	HIT	9303.0	11208.0	10	38-5-41-9-44-3-16-34-1-19
2015-10-23 12:25:08	74.45928	5	1	sup	img/m_sup_cut.png	HIT	8668.0	9873.0	9	35-34-3-2-6-45-20-4-33
2015-10-23 12:25:19	84.82036	6	1	ntr	img/m_ntr_cut.png	HIT	6850.0	8122.0	7	23-45-42-25-27-18-36
2015-10-23 12:25:27	93.44002	3	1	fea	img/m_fea_cut.png	HIT	12687.0	14967.0	13	3-36-25-32-34-1-12-15-27-18-0-17-21
2015-10-23 12:25:43	108.90459	3	0	sup	img/f_fea_cut.png	ERR	5015.0	6862.0	6	33-47-44-15-19-41
2015-10-23 12:25:50	116.25304	2	0	ang	img/f_ang_cut.png	HIT	5289.0	7769.0	6	5-16-20-2-13-34
2015-10-23 12:25:58	124.49874	4	0	dis	img/f_dis_cut.png	HIT	4915.0	5883.0	5	23-20-15-36-29
2015-10-23 12:26:05	130.92477	1	0	sad	img/f_sad_cut.png	HIT	15642.0	17259.0	16	36-17-21-29-14-42-7-46-38-47-40-33-9-0-11-15
2015-10-23 12:26:22	148.67659	1	1	sad	img/m_sad_cut.png	HIT	24773.0	26509.0	25	26-23-24-13-41-27-30-45-0-17-21-33-20-31-39-3-25-16-9-19-28-12-43-38-1
2015-10-23 12:26:49	175.66469	5	1	sup	img/m_sup_cut.png	HIT	7606.0	9118.0	8	32-16-42-29-17-6-35-34
2015-10-23 12:26:59	185.27856	3	1	sup	img/m_fea_cut.png	ERR	4664.0	6120.0	5	10-28-43-30-25
2015-10-23 12:27:06	191.89899	6	1	ntr	img/m_ntr_cut.png	HIT	7552.0	9153.0	8	25-4-11-47-29-6-21-39
2015-10-23 12:27:15	201.5308	2	1	ang	img/m_ang_cut.png	HIT	16862.0	18287.0	17	30-0-9-12-11-41-3-16-5-2-29-37-39-21-25-44-18
2015-10-23 12:27:34	220.30845	6	0	ntr	img/f_ntr_cut.png	HIT	11970.0	13474.0	12	14-43-30-1-23-35-13-29-16-39-46-11
2015-10-23 12:27:48	234.26082	1	0	sad	img/f_sad_cut.png	HIT	11143.0	13351.0	12	23-0-33-14-28-7-27-47-41-13-17-18
2015-10-23 12:28:02	248.10889	4	1	dis	img/m_dis_cut.png	HIT	4779.0	6787.0	5	31-16-20-18-14
2015-10-23 12:28:09	255.37665	3	0	sup	img/f_fea_cut.png	ERR	4708.0	6260.0	5	36-20-10-23-47
2015-10-23 12:28:16	262.1112	2	0	ang	img/f_ang_cut.png	HIT	12530.0	14618.0	13	23-16-31-35-19-17-33-38-10-45-27-25-37
2015-10-23 12:28:31	277.21207	0	0	hap	img/f_hap_cut.png	HIT	1955.0	3307.0	2	23-29
2015-10-23 12:28:35	280.99848	5	0	sup	img/f_sup_cut.png	HIT	10536.0	12337.0	11	44-4-24-42-46-15-3-16-30-7-0
2015-10-23 12:28:48	293.81327	4	0	dis	img/f_dis_cut.png	HIT	6180.0	8044.0	7	31-4-15-45-35-29-41
2015-10-23 12:28:56	302.34256	0	1	hap	img/m_hap_cut.png	HIT	11314.0	13170.0	12	38-40-3-39-15-46-1-4-36-33-18-31
2015-10-23 12:29:10	316.00138	3	1	fea	img/m_fea_cut.png	HIT	13553.0	15069.0	14	28-27-41-10-39-32-14-19-43-2-46-8-25-36
2015-10-23 12:29:25	331.57005	1	0	sad	img/f_sad_cut.png	HIT	14781.0	16806.0	15	9-2-26-36-19-3-6-0-28-43-44-46-11-13-41
2015-10-23 12:29:43	348.86434	0	1	hap	img/m_hap_cut.png	HIT	1970.0	2883.0	2	22-13
2015-10-23 12:29:46	352.21602	0	0	hap	img/f_hap_cut.png	HIT	5588.0	7021.0	6	40-22-6-23-12-11
2015-10-23 12:29:54	359.71814	5	1	sup	img/m_sup_cut.png	HIT	8114.0	10354.0	9	17-12-14-42-34-35-2-16-43
2015-10-23 12:30:04	370.55272	6	0	ntr	img/f_ntr_cut.png	HIT	8689.0	10161.0	9	19-16-20-41-6-4-8-1-42
2015-10-23 12:30:15	381.19943	4	0	dis	img/f_dis_cut.png	HIT	16788.0	18420.0	17	41-9-45-23-10-40-15-43-36-27-11-33-1-37-20-8-21
2015-10-23 12:30:34	400.11284	1	1	sup	img/m_sad_cut.png	ERR	4890.0	6386.0	5	20-21-19-28-8
2015-10-23 12:30:41	406.96992	6	1	ntr	img/m_ntr_cut.png	HIT	4401.0	6298.0	5	21-20-35-32-26
2015-10-23 12:30:48	413.75585	3	0	sup	img/f_fea_cut.png	ERR	15107.0	17244.0	16	38-32-18-20-16-28-9-8-4-45-7-12-39-37-33-11
2015-10-23 12:31:05	431.49415	2	0	ang	img/f_ang_cut.png	HIT	3607.0	6207.0	4	30-12-35-4
2015-10-23 12:31:12	438.17822	5	0	sup	img/f_sup_cut.png	HIT	8436.0	10132.0	9	39-33-41-5-3-9-12-10-37
2015-10-23 12:31:23	448.78465	2	1	ang	img/m_ang_cut.png	HIT	8382.0	13150.0	9	15-25-4-35-13-20-0-44-29
2015-10-23 12:31:36	462.41301	4	1	dis	img/m_dis_cut.png	HIT	9192.0	11016.0	10	2-8-40-15-42-11-34-39-22-31
2015-10-23 12:31:48	473.9471	5	0	sup	img/f_sup_cut.png	HIT	7471.0	9216.0	8	5-29-46-0-26-44-33-24
2015-10-23 12:31:57	483.64086	4	0	dis	img/f_dis_cut.png	HIT	7405.0	8862.0	8	16-20-5-19-26-9-22-46
2015-10-23 12:32:07	493.01022	1	0	sad	img/f_sad_cut.png	HIT	12863.0	14335.0	13	36-5-24-47-29-0-33-28-17-43-12-38-19
2015-10-23 12:32:22	507.83207	4	1	dis	img/m_dis_cut.png	HIT	12460.0	14572.0	13	31-9-35-6-25-3-36-15-27-20-7-34-29
2015-10-23 12:32:37	522.89564	5	1	sup	img/m_sup_cut.png	HIT	6907.0	8419.0	7	0-34-23-26-31-24-42
2015-10-23 12:32:46	531.81147	1	1	sad	img/m_sad_cut.png	HIT	18522.0	20595.0	19	35-9-11-38-0-34-42-17-47-32-8-45-2-33-4-18-1-10-13
2015-10-23 12:33:07	552.89547	2	1	ang	img/m_ang_cut.png	HIT	8526.0	10015.0	9	46-1-21-24-8-23-7-10-11
2015-10-23 12:33:17	563.38944	0	1	hap	img/m_hap_cut.png	HIT	5918.0	7302.0	6	44-20-42-41-27-29
2015-10-23 12:33:25	571.19125	6	0	ntr	img/f_ntr_cut.png	HIT	8075.0	10731.0	9	4-17-38-24-44-29-13-26-10
2015-10-23 12:33:36	582.42218	2	0	ang	img/f_ang_cut.png	HIT	4014.0	6805.0	5	23-8-15-21-37
2015-10-23 12:33:43	589.71007	6	1	ntr	img/m_ntr_cut.png	HIT	6196.0	8460.0	7	28-4-24-23-30-29-37
2015-10-23 12:33:52	598.64521	3	0	fea	img/f_fea_cut.png	HIT	22944.0	24721.0	23	7-44-6-18-15-38-10-25-39-24-28-0-32-5-41-33-27-46-17-21-37-4-16
2015-10-23 12:34:18	623.83828	3	1	sup	img/m_fea_cut.png	ERR	7872.0	8964.0	8	33-10-16-36-29-20-17-32
2015-10-23 12:34:27	633.27754	0	0	hap	img/f_hap_cut.png	HIT	4062.0	6774.0	5	24-22-44-36-39
2015-10-23 12:34:34	640.53258	5	1	sup	img/m_sup_cut.png	HIT	8008.0	9122.0	8	25-2-13-12-41-35-10-42
2015-10-23 12:34:44	650.15909	4	0	dis	img/f_dis_cut.png	HIT	16023.0	17471.0	16	18-8-6-32-33-31-2-9-41-5-47-24-7-40-10-30
2015-10-23 12:35:02	668.10828	5	0	sup	img/f_sup_cut.png	HIT	6398.0	7943.0	7	28-11-30-32-26-33-13
2015-10-23 12:35:10	676.53252	2	1	ang	img/m_ang_cut.png	HIT	9145.0	11594.0	10	20-33-34-4-9-23-3-21-22-12
2015-10-23 12:35:22	688.62177	0	0	hap	img/f_hap_cut.png	HIT	3952.0	5124.0	4	11-32-40-34
2015-10-23 12:35:28	694.23903	6	1	ntr	img/m_ntr_cut.png	HIT	6653.0	8213.0	7	24-6-40-26-4-21-46
2015-10-23 12:35:37	702.95189	4	1	dis	img/m_dis_cut.png	HIT	4708.0	5964.0	5	34-15-8-2-6
2015-10-23 12:35:43	709.41045	3	1	sup	img/m_fea_cut.png	ERR	11003.0	12244.0	11	4-5-22-35-12-24-16-40-1-6-42
2015-10-23 12:35:56	722.12925	3	0	fea	img/f_fea_cut.png	HIT	15411.0	16947.0	16	30-16-33-35-1-37-43-12-13-22-38-5-9-42-44-46
2015-10-23 12:36:13	739.55648	2	0	ang	img/f_ang_cut.png	HIT	8176.0	10257.0	9	9-46-19-14-10-26-36-27-6
2015-10-23 12:36:24	750.31327	1	1	sad	img/m_sad_cut.png	HIT	13047.0	16727.0	14	34-22-18-35-27-26-1-46-17-15-8-19-5-9
2015-10-23 12:36:41	767.53465	1	0	ntr	img/f_sad_cut.png	ERR	5515.0	7275.0	6	10-7-14-27-42-2
2015-10-23 12:36:49	775.29434	6	0	ntr	img/f_ntr_cut.png	HIT	8686.0	10166.0	9	23-27-45-1-11-12-20-46-19
2015-10-23 12:37:00	785.94453	0	1	hap	img/m_hap_cut.png	HIT	3843.0	5043.0	4	15-20-27-21
2015-10-23 12:37:05	791.47254	2	1	ang	img/m_ang_cut.png	HIT	23093.0	25192.0	24	14-42-20-45-0-40-25-26-11-7-6-37-12-5-10-31-47-1-2-34-27-43-21-36
2015-10-23 12:37:31	817.13811	4	1	dis	img/m_dis_cut.png	HIT	6853.0	8350.0	7	36-15-19-5-20-42-3
2015-10-23 12:37:40	825.96543	3	0	sup	img/f_fea_cut.png	ERR	7576.0	9320.0	8	36-22-5-37-2-33-41-38
2015-10-23 12:37:50	835.80684	4	0	ang	img/f_dis_cut.png	ERR	7791.0	9975.0	8	1-27-15-2-36-7-26-9
2015-10-23 12:38:00	846.26732	1	0	fea	img/f_sad_cut.png	ERR	9261.0	12077.0	10	19-24-33-15-30-5-1-46-34-6
2015-10-23 12:38:13	858.81026	2	0	ang	img/f_ang_cut.png	HIT	18832.0	20217.0	19	18-6-32-25-44-46-40-4-16-39-8-20-2-24-7-13-41-36-21
2015-10-23 12:38:33	879.50622	5	1	sup	img/m_sup_cut.png	HIT	6150.0	7983.0	7	47-44-31-41-29-2-22
2015-10-23 12:38:42	887.97023	3	1	sup	img/m_fea_cut.png	ERR	11453.0	12917.0	12	44-31-7-3-27-23-8-34-13-6-18-19
2015-10-23 12:38:55	901.35495	0	0	hap	img/f_hap_cut.png	HIT	2202.0	5138.0	3	24-13-14
2015-10-23 12:39:01	906.97832	0	1	hap	img/m_hap_cut.png	HIT	2541.0	3941.0	3	6-13-40
2015-10-23 12:39:05	911.39777	5	0	sup	img/f_sup_cut.png	HIT	6270.0	8014.0	7	42-8-10-46-31-17-7
2015-10-23 12:39:14	919.88665	6	0	ntr	img/f_ntr_cut.png	HIT	5815.0	7143.0	6	1-13-26-18-33-16
2015-10-23 12:39:21	927.51513	6	1	ntr	img/m_ntr_cut.png	HIT	7144.0	8976.0	8	17-8-16-26-3-15-21-1
2015-10-23 12:39:31	937.00356	1	1	fea	img/m_sad_cut.png	ERR	13243.0	17620.0	14	30-41-16-8-22-12-19-25-46-4-9-15-47-38
2015-10-23 12:39:49	955.10567	4	1	dis	img/m_dis_cut.png	HIT	5745.0	7041.0	6	45-0-23-41-15-43
2015-10-23 12:39:56	962.62926	5	1	sup	img/m_sup_cut.png	HIT	13127.0	14831.0	14	16-0-9-35-10-4-24-27-7-26-46-32-34-8
2015-10-23 12:40:12	977.98215	6	0	ntr	img/f_ntr_cut.png	HIT	7860.0	9068.0	8	47-22-9-39-5-31-11-13
2015-10-23 12:40:21	987.53258	2	1	ang	img/m_ang_cut.png	HIT	17844.0	18924.0	18	6-44-40-23-30-29-46-21-14-42-36-20-27-28-33-15-26-25
2015-10-23 12:40:41	1006.94638	5	0	sup	img/f_sup_cut.png	HIT	12653.0	14838.0	13	14-4-36-45-2-24-46-8-16-3-34-9-47
2015-10-23 12:40:56	1022.27614	0	1	hap	img/m_hap_cut.png	HIT	2055.0	4299.0	3	13-31-37
2015-10-23 12:41:01	1027.06817	4	0	dis	img/f_dis_cut.png	HIT	15035.0	17450.0	16	46-1-16-31-35-7-15-0-39-17-2-23-9-24-29-41
2015-10-23 12:41:19	1045.0515	3	0	sup	img/f_fea_cut.png	ERR	8810.0	10065.0	9	46-45-33-38-15-30-19-34-36
2015-10-23 12:41:29	1055.59761	6	1	ntr	img/m_ntr_cut.png	HIT	7911.0	9319.0	8	35-41-31-18-9-10-13-21
2015-10-23 12:41:39	1065.40413	1	0	fea	img/f_sad_cut.png	ERR	10735.0	12375.0	11	30-41-16-31-19-44-40-18-36-10-14
2015-10-23 12:41:52	1078.26693	2	0	ang	img/f_ang_cut.png	HIT	9574.0	11590.0	10	7-42-16-5-8-35-39-28-30-32
2015-10-23 12:42:04	1090.35803	1	1	sad	img/m_sad_cut.png	HIT	6999.0	10799.0	7	15-38-22-34-36-29-24
2015-10-23 12:42:15	1101.65408	3	1	sup	img/m_fea_cut.png	ERR	7486.0	9430.0	8	4-11-27-30-13-38-34-15
2015-10-23 12:42:25	1111.55987	0	0	hap	img/f_hap_cut.png	HIT	1205.0	3209.0	2	29-46
2015-10-23 12:42:29	1115.26511	6	1	ntr	img/m_ntr_cut.png	HIT	7868.0	9380.0	8	42-23-10-25-47-8-17-29
2015-10-23 12:42:39	1125.1679	4	0	dis	img/f_dis_cut.png	HIT	13005.0	14645.0	13	12-2-1-5-47-36-20-10-42-3-43-13-11
2015-10-23 12:42:54	1140.28614	1	1	fea	img/m_sad_cut.png	ERR	11003.0	12124.0	11	5-43-30-40-8-16-10-0-33-35-44
2015-10-23 12:43:07	1152.89339	4	1	dis	img/m_dis_cut.png	HIT	4142.0	6031.0	5	25-11-41-21-38
2015-10-23 12:43:13	1159.41619	3	1	sup	img/m_fea_cut.png	ERR	13911.0	15503.0	14	20-6-8-30-0-9-12-31-7-28-46-32-43-4
2015-10-23 12:43:29	1175.44354	3	0	sup	img/f_fea_cut.png	ERR	6021.0	7932.0	7	19-9-34-40-21-43-42
2015-10-23 12:43:38	1183.89577	2	0	ang	img/f_ang_cut.png	HIT	2029.0	4245.0	3	28-21-9
2015-10-23 12:43:42	1188.6177	6	0	ntr	img/f_ntr_cut.png	HIT	4192.0	6104.0	5	3-45-22-34-38
2015-10-23 12:43:49	1195.20925	0	1	hap	img/m_hap_cut.png	HIT	12628.0	15020.0	13	39-3-32-25-0-47-5-30-7-43-18-16-10
2015-10-23 12:44:04	1210.71248	1	0	fea	img/f_sad_cut.png	ERR	14058.0	16138.0	15	16-6-1-7-10-42-12-46-33-4-21-40-32-27-24
2015-10-23 12:44:21	1227.32455	0	0	hap	img/f_hap_cut.png	HIT	1225.0	2874.0	2	21-1
2015-10-23 12:44:24	1230.68156	5	0	sup	img/f_sup_cut.png	HIT	1804.0	3301.0	2	21-43
2015-10-23 12:44:28	1234.49074	5	1	sup	img/m_sup_cut.png	HIT	5661.0	7013.0	6	38-6-0-21-46-26
2015-10-23 12:44:36	1241.97746	2	1	ang	img/m_ang_cut.png	HIT	11376.0	13120.0	12	16-26-31-9-46-25-44-18-28-34-30-39
