# Supplementary material for: Mapping the emotional face. How individual face parts contribute to successful emotion recognition
Source: PLoS One. 2017 May 11;12(5):e0177239. doi: 10.1371/journal.pone.0177239 (PMC5426715; doi:10.1371/journal.pone.0177239)
Supplement: S1 Code — (ZIP) [file pone.0177239.s003.zip › app/static/logfiles/logfile18.txt]

####### THIS IS A LOGFILE FOR THE DYNAMIC MASKING FACE EXPERIMENT ######
Participant Number: 18
Date and Time: 2015-10-23 14:13:33.671267
age: 24 ,gender: 1 ,environ: 2 ,occup: 0 ,advert: 2
###################################################################
time	cumtime	express	ident	button	filename	evaluation	stopRT	choiceRT	maskNum	maskList
2015-10-23 14:14:05	0.0	3	0	dis	img/f_fea_cut.png	ERR	26420.0	33908.0	26	29-35-16-18-0-44-5-1-22-20-38-31-9-42-25-36-26-30-46-37-11-15-6-14-24-45
2015-10-23 14:14:39	33.89678	6	1	fea	img/m_ntr_cut.png	ERR	34963.0	35899.0	35	8-12-43-15-31-46-11-0-2-38-1-5-35-22-14-10-39-24-42-6-34-37-19-9-41-20-17-7-3-26-40-32-33-29-44
2015-10-23 14:15:15	70.2701	6	0	sad	img/f_ntr_cut.png	ERR	45454.0	54591.0	46	29-4-21-24-33-0-3-28-37-38-26-30-41-25-43-1-45-11-20-18-2-35-19-23-22-39-13-36-8-15-14-47-6-27-44-42-7-9-17-12-31-10-46-40-5-32
2015-10-23 14:16:10	125.31471	2	0	ang	img/f_ang_cut.png	HIT	13645.0	14773.0	14	23-12-37-19-0-4-5-6-22-36-2-32-10-42
2015-10-23 14:16:25	140.56429	0	1	hap	img/m_hap_cut.png	HIT	6429.0	8157.0	7	5-11-29-43-14-32-3
2015-10-23 14:16:34	149.20731	5	0	sup	img/f_sup_cut.png	HIT	15123.0	17051.0	16	29-39-0-38-15-2-26-33-35-17-36-12-16-34-24-28
2015-10-23 14:16:51	166.73911	3	1	fea	img/m_fea_cut.png	HIT	17673.0	19994.0	18	5-38-21-26-36-4-30-6-44-3-42-31-25-41-9-10-28-23
2015-10-23 14:17:12	187.2119	5	1	dis	img/m_sup_cut.png	ERR	23759.0	28247.0	24	21-0-46-16-27-17-7-31-12-11-42-29-14-26-32-36-47-10-19-33-15-24-34-23
2015-10-23 14:17:41	215.94339	0	0	hap	img/f_hap_cut.png	HIT	13413.0	17445.0	14	41-40-3-42-44-43-1-29-34-35-14-12-28-32
2015-10-23 14:17:59	233.86387	1	1	sad	img/m_sad_cut.png	HIT	18801.0	19954.0	19	5-43-2-28-24-0-17-44-27-18-22-45-25-29-37-31-34-46-40
2015-10-23 14:18:19	254.3186	4	0	ang	img/f_dis_cut.png	ERR	7141.0	11806.0	8	43-24-12-29-34-47-26-14
2015-10-23 14:18:31	266.60642	2	1	dis	img/m_ang_cut.png	ERR	27896.0	32504.0	28	10-39-11-4-18-20-46-1-22-25-2-30-47-28-21-33-14-16-9-5-41-27-3-36-44-43-34-19
2015-10-23 14:19:04	299.59154	1	0	fea	img/f_sad_cut.png	ERR	40761.0	43593.0	41	18-7-9-5-2-39-40-14-45-15-17-25-11-33-41-3-8-43-37-42-13-47-4-44-20-29-22-12-27-36-1-38-21-6-24-30-46-34-26-31-28
2015-10-23 14:19:48	343.66247	4	1	dis	img/m_dis_cut.png	HIT	20526.0	21982.0	21	18-19-12-42-11-17-34-26-38-47-9-40-35-25-15-16-41-22-21-43-13
2015-10-23 14:20:11	366.12264	2	1	sad	img/m_ang_cut.png	ERR	36371.0	42547.0	37	29-14-2-10-15-40-41-46-9-35-7-37-38-17-34-3-45-24-12-27-6-26-25-47-44-32-13-36-28-23-20-33-4-1-18-22-39
2015-10-23 14:20:54	409.14082	3	1	sup	img/m_fea_cut.png	ERR	22124.0	23612.0	23	32-44-47-18-15-28-17-13-31-35-11-39-41-22-40-37-24-12-36-34-4-9-46
2015-10-23 14:21:18	433.25157	2	0	ang	img/f_ang_cut.png	HIT	25061.0	27669.0	26	36-21-28-39-44-41-45-38-18-40-22-35-46-24-14-9-13-42-4-3-32-37-8-10-26-20
2015-10-23 14:21:46	461.39475	1	1	sad	img/m_sad_cut.png	HIT	32026.0	32818.0	32	17-26-23-37-3-15-44-38-0-12-19-36-45-16-39-24-29-40-33-14-32-31-20-43-28-21-30-1-27-10-18-35
2015-10-23 14:22:19	494.6929	6	0	ntr	img/f_ntr_cut.png	HIT	15300.0	16685.0	16	39-28-7-40-13-22-19-9-43-35-5-10-46-6-18-38
2015-10-23 14:22:37	511.86908	5	1	sup	img/m_sup_cut.png	HIT	12171.0	13843.0	13	23-31-16-24-15-34-40-12-42-22-32-29-4
2015-10-23 14:22:51	526.20852	6	1	ntr	img/m_ntr_cut.png	HIT	26942.0	30366.0	27	10-40-6-8-21-32-18-42-15-39-43-46-45-1-23-35-0-14-17-29-26-7-41-22-47-3-44
2015-10-23 14:23:22	557.04404	3	0	dis	img/f_fea_cut.png	ERR	24869.0	25893.0	25	40-17-9-0-39-22-25-6-31-30-4-38-10-23-35-33-26-13-14-43-21-7-32-28-19
2015-10-23 14:23:48	583.42944	5	0	sup	img/f_sup_cut.png	HIT	22743.0	24303.0	23	7-41-39-27-23-14-28-20-46-42-5-36-40-11-25-1-10-17-4-43-37-29-12
2015-10-23 14:24:13	608.20577	1	0	ang	img/f_sad_cut.png	ERR	27313.0	34138.0	28	22-39-44-30-32-17-7-45-5-31-36-21-10-29-38-46-6-28-43-37-47-15-12-13-19-34-11-20
2015-10-23 14:24:47	642.81238	4	1	dis	img/m_dis_cut.png	HIT	8843.0	10083.0	9	6-25-35-37-29-19-1-26-8
2015-10-23 14:24:58	653.38628	4	0	dis	img/f_dis_cut.png	HIT	4633.0	5921.0	5	29-31-32-35-47
2015-10-23 14:25:04	659.78918	0	1	hap	img/m_hap_cut.png	HIT	15788.0	17020.0	16	12-35-2-17-10-9-5-7-47-43-33-18-30-3-13-20
2015-10-23 14:25:22	677.29126	0	0	hap	img/f_hap_cut.png	HIT	3288.0	4744.0	4	21-38-5-19
2015-10-23 14:25:27	682.5018	0	1	hap	img/m_hap_cut.png	HIT	15846.0	17015.0	16	20-9-40-0-46-17-45-27-4-39-33-26-1-31-37-6
2015-10-23 14:25:45	699.98872	2	1	ang	img/m_ang_cut.png	HIT	18118.0	20270.0	19	29-5-32-22-20-37-24-40-41-27-3-2-10-47-23-43-45-11-33
2015-10-23 14:26:05	720.74747	6	1	sad	img/m_ntr_cut.png	ERR	16134.0	17918.0	17	45-47-33-15-32-42-21-8-27-22-37-36-35-34-17-41-14
2015-10-23 14:26:24	739.1457	1	1	sad	img/m_sad_cut.png	HIT	21843.0	22700.0	22	32-25-6-28-36-12-37-1-14-10-23-18-41-42-45-11-24-30-35-40-5-26
2015-10-23 14:26:47	762.32293	4	1	dis	img/m_dis_cut.png	HIT	5872.0	6960.0	6	17-34-29-11-37-18
2015-10-23 14:26:54	769.77634	5	0	sup	img/f_sup_cut.png	HIT	15777.0	16705.0	16	26-31-15-11-4-37-39-46-27-17-16-35-43-12-34-40
2015-10-23 14:27:12	786.94738	5	1	sup	img/m_sup_cut.png	HIT	9950.0	10591.0	10	31-3-7-36-14-46-29-19-47-34
2015-10-23 14:27:23	798.01354	4	0	dis	img/f_dis_cut.png	HIT	2681.0	4081.0	3	39-29-19
2015-10-23 14:27:27	802.58561	3	0	fea	img/f_fea_cut.png	HIT	30213.0	32717.0	31	24-13-17-4-9-30-7-5-40-47-37-26-36-41-32-19-0-14-16-31-35-18-27-33-46-20-11-10-22-6-15
2015-10-23 14:28:00	835.76754	6	0	sad	img/f_ntr_cut.png	ERR	30128.0	31896.0	31	45-11-22-16-3-15-1-25-7-24-47-9-29-40-36-0-6-4-2-17-18-21-31-27-20-12-35-32-10-28-38
2015-10-23 14:28:33	868.12052	1	0	sad	img/f_sad_cut.png	HIT	18115.0	19892.0	19	16-38-19-26-31-32-17-9-0-25-18-15-23-5-46-42-10-27-8
2015-10-23 14:28:53	888.48503	2	0	ang	img/f_ang_cut.png	HIT	9983.0	11007.0	10	45-17-35-23-33-2-22-42-12-10
2015-10-23 14:29:05	899.98196	3	1	fea	img/m_fea_cut.png	HIT	24074.0	26546.0	25	36-20-17-2-5-35-9-32-37-23-1-11-25-13-31-16-45-21-27-42-19-38-14-10-40
2015-10-23 14:29:32	927.00386	0	0	hap	img/f_hap_cut.png	HIT	7370.0	8992.0	8	2-6-42-7-40-17-29-4
2015-10-23 14:29:41	936.48137	1	1	fea	img/m_sad_cut.png	ERR	35748.0	37108.0	36	41-31-6-32-19-47-23-10-16-4-20-3-11-17-5-24-44-2-42-38-34-22-8-39-37-33-1-45-25-26-18-12-21-0-9-30
2015-10-23 14:30:19	974.05577	2	0	ang	img/f_ang_cut.png	HIT	8447.0	9703.0	9	3-42-16-43-26-30-12-8-38
2015-10-23 14:30:29	984.24251	6	0	ntr	img/f_ntr_cut.png	HIT	27154.0	28803.0	28	0-28-31-41-4-15-36-33-17-6-43-24-2-3-35-46-32-19-20-21-27-23-37-5-26-34-45-40
2015-10-23 14:30:58	1013.51575	4	1	dis	img/m_dis_cut.png	HIT	3880.0	5192.0	4	8-12-21-29
2015-10-23 14:31:04	1019.18184	5	1	sup	img/m_sup_cut.png	HIT	29074.0	30970.0	30	16-2-42-25-27-45-32-4-47-37-18-17-11-22-14-0-41-23-9-40-20-8-15-19-46-35-43-29-6-38
2015-10-23 14:31:35	1050.61198	0	0	hap	img/f_hap_cut.png	HIT	9497.0	10985.0	10	15-3-27-23-1-20-33-28-14-10
2015-10-23 14:31:47	1062.07601	4	0	ang	img/f_dis_cut.png	ERR	18955.0	20035.0	19	9-23-8-0-44-39-36-31-33-41-12-46-37-22-10-1-3-28-16
2015-10-23 14:32:07	1082.57671	1	0	fea	img/f_sad_cut.png	ERR	31120.0	33384.0	32	5-45-44-31-14-15-24-28-23-4-41-10-42-46-32-13-7-2-40-16-43-26-1-3-39-27-0-22-35-33-47-25
2015-10-23 14:32:41	1116.43493	6	1	ntr	img/m_ntr_cut.png	HIT	14015.0	15128.0	14	12-24-7-28-19-39-16-27-34-6-32-21-47-23
2015-10-23 14:32:57	1132.02834	0	1	hap	img/m_hap_cut.png	HIT	10612.0	11724.0	11	15-10-12-8-46-3-5-36-17-21-40
2015-10-23 14:33:09	1144.23523	5	0	sup	img/f_sup_cut.png	HIT	6118.0	7854.0	7	13-30-11-5-22-39-24
2015-10-23 14:33:17	1152.57582	3	0	sup	img/f_fea_cut.png	ERR	24795.0	29371.0	25	40-36-13-28-19-20-42-4-38-14-7-30-33-39-6-18-46-24-0-11-47-2-10-34-37
2015-10-23 14:33:47	1182.41077	3	1	fea	img/m_fea_cut.png	HIT	14676.0	16533.0	15	30-15-32-3-39-6-7-23-10-36-8-2-28-29-5
2015-10-23 14:34:04	1199.41325	2	1	ang	img/m_ang_cut.png	HIT	13790.0	14966.0	14	6-24-45-23-0-36-17-25-1-10-5-9-22-39
2015-10-23 14:34:20	1214.87098	2	0	ang	img/f_ang_cut.png	HIT	11111.0	13079.0	12	12-31-5-46-42-37-35-22-19-27-20-14
2015-10-23 14:34:33	1228.44345	4	0	ang	img/f_dis_cut.png	ERR	11452.0	15108.0	12	5-42-33-4-24-7-10-19-22-43-27-37
2015-10-23 14:34:49	1244.02953	5	1	sup	img/m_sup_cut.png	HIT	5582.0	6622.0	6	2-22-32-11-29-8
2015-10-23 14:34:56	1251.13036	6	0	sad	img/f_ntr_cut.png	ERR	21806.0	27182.0	22	22-26-29-30-15-17-11-24-27-4-8-47-14-40-42-36-5-39-6-25-12-20
2015-10-23 14:35:23	1278.77243	6	1	ntr	img/m_ntr_cut.png	HIT	18108.0	20022.0	19	2-3-28-12-11-42-7-19-26-38-20-35-37-13-16-34-14-15-0
2015-10-23 14:35:44	1299.29508	1	0	sad	img/f_sad_cut.png	HIT	20516.0	21861.0	21	17-24-8-36-15-13-21-27-41-28-26-42-40-23-46-3-33-19-44-39-16
2015-10-23 14:36:06	1321.64075	5	0	fea	img/f_sup_cut.png	ERR	11726.0	13774.0	12	18-35-22-27-45-25-39-40-34-24-10-15
2015-10-23 14:36:21	1335.88847	3	1	fea	img/m_fea_cut.png	HIT	17572.0	19492.0	18	39-37-4-2-26-13-7-38-41-11-43-10-28-44-23-22-12-36
2015-10-23 14:36:41	1355.85412	2	1	ang	img/m_ang_cut.png	HIT	8296.0	10576.0	9	13-9-46-29-10-40-17-41-19
2015-10-23 14:36:52	1366.90901	0	0	hap	img/f_hap_cut.png	HIT	3636.0	5868.0	4	15-13-20-25
2015-10-23 14:36:58	1373.27117	4	1	ang	img/m_dis_cut.png	ERR	9920.0	11745.0	10	40-37-4-22-2-32-35-47-10-45
2015-10-23 14:37:10	1385.50026	0	1	hap	img/m_hap_cut.png	HIT	1530.0	3603.0	2	29-32
2015-10-23 14:37:14	1389.58948	1	1	fea	img/m_sad_cut.png	ERR	31435.0	37884.0	32	5-36-2-27-16-43-4-11-26-39-34-22-13-0-7-37-44-32-31-25-6-9-45-23-17-1-29-33-8-47-41-28
2015-10-23 14:37:53	1427.94465	3	0	fea	img/f_fea_cut.png	HIT	20555.0	31419.0	21	5-43-10-17-44-33-27-15-14-12-6-36-4-34-32-42-3-28-24-22-35
2015-10-23 14:38:25	1459.83993	3	1	fea	img/m_fea_cut.png	HIT	15316.0	18455.0	16	19-42-34-4-24-46-11-41-9-20-2-3-29-14-27-12
2015-10-23 14:38:43	1478.7784	4	1	ang	img/m_dis_cut.png	ERR	14096.0	16008.0	15	28-16-23-24-31-35-15-17-12-46-41-37-26-32-13
2015-10-23 14:39:00	1495.26821	5	0	sup	img/f_sup_cut.png	HIT	33337.0	34721.0	34	5-1-38-14-41-16-15-3-32-24-42-36-11-33-20-28-6-30-40-46-19-45-12-27-35-18-34-7-9-29-23-26-25-31
2015-10-23 14:39:35	1530.47542	0	1	hap	img/m_hap_cut.png	HIT	11915.0	13142.0	12	46-9-35-42-43-2-36-20-22-37-19-34
2015-10-23 14:39:49	1544.09753	0	0	hap	img/f_hap_cut.png	HIT	13430.0	16174.0	14	47-46-32-45-27-38-37-12-24-6-4-35-28-26
2015-10-23 14:40:05	1560.74136	3	0	dis	img/f_fea_cut.png	ERR	17365.0	19046.0	18	28-35-21-2-22-40-46-44-6-23-8-47-0-1-5-34-3-27
2015-10-23 14:40:25	1580.25974	4	0	ang	img/f_dis_cut.png	ERR	4555.0	6644.0	5	12-19-14-18-23
2015-10-23 14:40:32	1587.39152	2	1	sad	img/m_ang_cut.png	ERR	30219.0	31795.0	31	47-40-38-24-16-32-8-7-29-11-14-18-42-4-9-45-43-1-13-36-27-44-12-20-15-35-26-5-46-2-19
2015-10-23 14:41:04	1619.63823	1	1	sad	img/m_sad_cut.png	HIT	15054.0	16743.0	16	12-39-31-26-34-5-11-35-14-41-18-10-47-22-40-24
2015-10-23 14:41:22	1636.85204	6	0	fea	img/f_ntr_cut.png	ERR	28230.0	30070.0	29	17-24-25-41-31-44-33-21-16-40-47-18-4-8-0-22-1-42-11-29-35-39-27-12-26-2-46-7-32
2015-10-23 14:41:52	1667.39913	6	1	fea	img/m_ntr_cut.png	ERR	5805.0	7293.0	6	29-32-47-26-16-45
2015-10-23 14:42:00	1675.18402	2	0	ang	img/f_ang_cut.png	HIT	5149.0	6941.0	6	9-6-43-10-21-44
2015-10-23 14:42:07	1682.61794	1	0	sad	img/f_sad_cut.png	HIT	19129.0	20930.0	20	10-20-2-18-8-36-17-12-4-40-35-43-16-21-29-19-0-1-42-28
2015-10-23 14:42:29	1704.02722	5	1	dis	img/m_sup_cut.png	ERR	11375.0	13199.0	12	19-7-36-42-45-18-41-34-8-14-21-33
2015-10-23 14:42:42	1717.71075	0	0	hap	img/f_hap_cut.png	HIT	3982.0	4942.0	4	44-29-3-34
2015-10-23 14:42:48	1723.14433	6	1	ntr	img/m_ntr_cut.png	HIT	28014.0	29438.0	28	7-28-22-23-12-16-15-11-38-45-47-30-33-3-19-42-43-41-2-36-27-29-20-6-31-4-8-18
2015-10-23 14:43:18	1753.06551	5	1	sup	img/m_sup_cut.png	HIT	13754.0	14747.0	14	26-2-31-18-41-12-20-43-40-33-7-29-25-23
2015-10-23 14:43:33	1768.2762	4	0	ang	img/f_dis_cut.png	ERR	8932.0	9988.0	9	42-39-25-28-20-10-27-18-3
2015-10-23 14:43:43	1778.73903	5	0	sup	img/f_sup_cut.png	HIT	11699.0	12611.0	12	35-47-19-27-3-14-17-38-9-21-10-22
2015-10-23 14:43:56	1791.83213	1	1	fea	img/m_sad_cut.png	ERR	26395.0	28380.0	27	14-35-17-36-41-34-27-1-19-11-7-28-23-38-26-24-18-12-8-22-31-16-45-44-29-9-10
2015-10-23 14:44:25	1820.6909	3	1	fea	img/m_fea_cut.png	HIT	22344.0	24120.0	23	45-22-16-47-46-21-43-35-38-12-40-24-39-42-41-25-11-5-3-17-20-10-33
2015-10-23 14:44:50	1845.2864	1	0	ang	img/f_sad_cut.png	ERR	6727.0	8111.0	7	22-14-10-27-39-41-11
2015-10-23 14:44:59	1853.86916	2	0	ang	img/f_ang_cut.png	HIT	24935.0	26207.0	25	25-42-0-31-6-44-32-36-37-43-3-45-16-19-13-11-23-4-29-20-30-1-10-47-34
2015-10-23 14:45:25	1880.54192	6	0	ntr	img/f_ntr_cut.png	HIT	24429.0	25989.0	25	27-22-46-15-43-42-40-8-24-33-0-36-28-13-12-14-11-6-35-20-30-4-7-41-32
2015-10-23 14:45:52	1906.99895	0	1	hap	img/m_hap_cut.png	HIT	8421.0	9789.0	9	45-16-36-11-40-7-13-22-28
2015-10-23 14:46:02	1917.30555	3	0	dis	img/f_fea_cut.png	ERR	17718.0	19054.0	18	39-35-8-17-37-1-29-40-2-32-28-33-27-15-4-18-45-10
2015-10-23 14:46:22	1936.90545	4	1	dis	img/m_dis_cut.png	HIT	16141.0	18246.0	17	45-25-24-13-4-37-16-15-46-1-41-12-27-9-26-29-22
2015-10-23 14:46:40	1955.64118	2	1	sad	img/m_ang_cut.png	ERR	28167.0	29863.0	29	38-3-42-31-32-4-11-7-37-23-6-33-0-26-27-24-19-40-21-12-18-2-30-34-9-45-44-35-41
2015-10-23 14:47:11	1985.99005	4	1	dis	img/m_dis_cut.png	HIT	9045.0	10973.0	10	11-19-31-41-34-39-38-3-29-14
2015-10-23 14:47:22	1997.43866	5	1	sup	img/m_sup_cut.png	HIT	3262.0	4574.0	4	26-40-21-36
2015-10-23 14:47:27	2002.49448	0	0	hap	img/f_hap_cut.png	HIT	18884.0	19676.0	19	25-22-8-17-19-47-45-32-43-36-9-24-10-7-0-20-39-23-29
2015-10-23 14:47:47	2022.64624	2	0	ang	img/f_ang_cut.png	HIT	13264.0	16024.0	14	27-37-32-5-0-7-9-38-36-1-42-34-41-39
2015-10-23 14:48:04	2039.15305	4	0	dis	img/f_dis_cut.png	HIT	15688.0	17584.0	16	4-40-9-11-47-14-31-12-22-37-3-13-33-23-20-15
2015-10-23 14:48:22	2057.22341	1	1	sad	img/m_sad_cut.png	HIT	23287.0	25656.0	24	25-30-20-46-3-19-41-40-37-42-4-24-44-38-27-14-28-31-7-36-12-17-10-8
2015-10-23 14:48:48	2083.35386	5	0	sup	img/f_sup_cut.png	HIT	8918.0	9647.0	9	6-2-0-5-29-40-34-45-46
2015-10-23 14:48:58	2093.47867	3	0	sup	img/f_fea_cut.png	ERR	13465.0	14697.0	14	12-9-22-28-43-23-41-46-4-16-17-10-0-7
2015-10-23 14:49:13	2108.6392	2	1	sad	img/m_ang_cut.png	ERR	23935.0	25095.0	24	12-11-25-30-17-27-21-33-1-46-43-13-42-7-18-0-15-3-47-36-26-44-37-22
2015-10-23 14:49:39	2134.22282	3	1	sup	img/m_fea_cut.png	ERR	24127.0	26991.0	25	41-23-8-15-38-5-35-31-34-40-43-45-12-17-47-18-14-7-13-0-10-32-44-29-6
2015-10-23 14:50:06	2161.69053	6	0	ntr	img/f_ntr_cut.png	HIT	22595.0	23547.0	23	43-41-27-7-16-30-2-3-0-45-35-18-10-4-12-40-42-6-15-5-26-31-23
2015-10-23 14:50:30	2185.69962	1	0	ang	img/f_sad_cut.png	ERR	6678.0	8166.0	7	19-30-34-39-36-5-4
2015-10-23 14:50:39	2194.34629	6	1	ntr	img/m_ntr_cut.png	HIT	13929.0	14762.0	14	40-36-37-30-31-25-13-33-26-16-46-29-47-27
2015-10-23 14:50:54	2209.59261	0	1	hap	img/m_hap_cut.png	HIT	2235.0	3580.0	3	29-19-26
2015-10-23 14:51:32	0.0	6	0	sad	img/f_ntr_cut.png	ERR	14103.0	15928.0	15	11-33-27-9-0-16-34-38-24-21-31-23-13-45-19
2015-10-23 14:51:49	16.39857	4	1	dis	img/m_dis_cut.png	HIT	2336.0	3969.0	3	17-21-16
2015-10-23 14:51:53	20.84075	1	0	fea	img/f_sad_cut.png	ERR	16116.0	20364.0	17	23-7-6-34-16-30-20-40-19-21-28-9-11-24-47-1-10
2015-10-23 14:52:14	41.68595	4	0	dis	img/f_dis_cut.png	HIT	21093.0	23245.0	22	37-10-25-1-33-4-43-14-35-32-7-20-3-40-6-12-0-19-27-31-21-26
2015-10-23 14:52:38	65.40435	3	0	sad	img/f_fea_cut.png	ERR	14974.0	15830.0	15	12-35-31-3-20-26-37-22-23-39-0-17-40-15-41
2015-10-23 14:52:54	81.71156	5	1	sup	img/m_sup_cut.png	HIT	27636.0	28564.0	28	23-1-40-32-37-30-39-28-33-38-27-10-8-5-2-35-18-16-42-31-20-6-9-22-43-7-11-24
2015-10-23 14:53:23	110.74549	0	1	hap	img/m_hap_cut.png	HIT	4489.0	5713.0	5	33-15-37-23-13
2015-10-23 14:53:29	116.938	3	1	fea	img/m_fea_cut.png	HIT	21366.0	23487.0	22	25-30-24-17-22-29-5-23-3-14-13-27-21-36-31-35-6-41-26-43-46-11
2015-10-23 14:53:53	140.88804	5	0	sup	img/f_sup_cut.png	HIT	26050.0	28017.0	27	35-15-23-16-0-30-32-7-3-25-42-5-8-14-12-19-43-1-26-36-46-9-22-33-29-13-40
2015-10-23 14:54:21	169.38174	0	0	hap	img/f_hap_cut.png	HIT	3229.0	4797.0	4	35-41-21-22
2015-10-23 14:54:27	174.66842	2	0	ang	img/f_ang_cut.png	HIT	8366.0	10198.0	9	40-2-29-12-5-41-13-34-8
2015-10-23 14:54:37	185.33218	6	1	sad	img/m_ntr_cut.png	ERR	32974.0	33998.0	33	1-20-8-15-28-12-3-16-18-32-41-27-40-33-9-45-0-17-44-2-31-14-4-10-6-43-7-24-42-21-29-19-30
2015-10-23 14:55:12	219.79438	1	1	dis	img/m_sad_cut.png	ERR	16114.0	17898.0	17	40-44-25-1-14-41-37-2-27-35-21-26-11-17-22-31-16
2015-10-23 14:55:30	238.18721	2	1	ang	img/m_ang_cut.png	HIT	14605.0	19061.0	15	7-41-39-40-35-6-3-15-11-16-10-1-24-31-9
2015-10-23 14:55:50	257.73744	3	1	fea	img/m_fea_cut.png	HIT	20627.0	22291.0	21	8-31-33-9-39-45-17-32-26-11-40-18-16-27-34-14-13-37-22-2-25
2015-10-23 14:56:13	280.52532	0	0	hap	img/f_hap_cut.png	HIT	6053.0	7805.0	7	11-41-0-3-35-29-2
2015-10-23 14:56:21	288.80874	2	0	ang	img/f_ang_cut.png	HIT	3787.0	5107.0	4	30-28-16-41
2015-10-23 14:56:27	294.39956	4	0	ang	img/f_dis_cut.png	ERR	8258.0	11034.0	9	44-40-2-3-17-28-42-26-43
2015-10-23 14:56:38	305.90381	6	1	ntr	img/m_ntr_cut.png	HIT	16468.0	17765.0	17	10-14-23-4-47-32-20-0-27-16-5-39-12-35-21-36-43
2015-10-23 14:56:56	324.13831	4	1	fea	img/m_dis_cut.png	ERR	11955.0	13243.0	12	2-24-31-7-6-1-26-33-15-23-0-4
2015-10-23 14:57:10	337.86112	2	1	sad	img/m_ang_cut.png	ERR	17241.0	18761.0	18	29-12-2-31-13-45-42-41-8-44-35-38-10-33-15-37-25-3
2015-10-23 14:57:29	357.13312	1	0	ang	img/f_sad_cut.png	ERR	20098.0	21818.0	21	18-10-35-2-40-16-7-36-23-19-42-37-11-22-21-8-39-45-9-33-28
2015-10-23 14:57:52	379.46641	6	0	ntr	img/f_ntr_cut.png	HIT	12257.0	13745.0	13	22-45-36-2-25-35-19-43-44-9-21-31-7
2015-10-23 14:58:06	393.68748	3	0	sup	img/f_fea_cut.png	ERR	26967.0	28631.0	27	17-8-3-1-5-44-11-37-39-35-4-6-10-33-20-41-27-14-46-7-28-47-32-40-23-21-16
2015-10-23 14:58:35	422.78393	0	1	hap	img/m_hap_cut.png	HIT	11615.0	13223.0	12	9-45-13-38-4-46-31-44-36-6-41-10
2015-10-23 14:58:49	436.48623	1	1	fea	img/m_sad_cut.png	ERR	16325.0	17958.0	17	9-6-27-39-0-22-7-35-8-12-18-20-17-19-40-29-47
2015-10-23 14:59:07	454.91758	5	0	sup	img/f_sup_cut.png	HIT	26571.0	27683.0	27	46-4-40-25-43-17-3-1-22-47-30-28-33-29-8-35-42-18-39-15-36-26-6-21-16-37-12
2015-10-23 14:59:35	483.0742	5	1	dis	img/m_sup_cut.png	ERR	17104.0	18928.0	18	14-21-15-16-31-11-10-37-12-17-44-2-5-30-38-1-25-33
2015-10-23 14:59:55	502.47793	3	1	fea	img/m_fea_cut.png	HIT	18129.0	20833.0	19	18-16-41-24-15-34-12-19-10-30-27-11-6-13-39-44-38-17-5
2015-10-23 15:00:16	523.78936	2	0	ang	img/f_ang_cut.png	HIT	4991.0	10767.0	5	32-29-6-3-31
2015-10-23 15:00:27	535.0492	0	1	hap	img/m_hap_cut.png	HIT	32124.0	33957.0	33	24-3-0-6-44-8-36-27-32-9-1-15-47-40-42-45-46-30-43-16-19-22-20-5-12-18-28-26-10-17-25-21-39
2015-10-23 15:01:02	569.4741	4	1	ang	img/m_dis_cut.png	ERR	9789.0	10982.0	10	32-28-23-8-4-20-26-40-35-13
2015-10-23 15:01:13	580.93961	1	1	fea	img/m_sad_cut.png	ERR	16246.0	18326.0	17	17-24-29-37-6-22-18-21-15-47-3-23-2-16-38-12-31
2015-10-23 15:01:32	599.74516	6	1	ntr	img/m_ntr_cut.png	HIT	11478.0	12502.0	12	25-28-42-15-22-44-8-36-14-13-31-39
2015-10-23 15:01:45	612.71474	5	1	sup	img/m_sup_cut.png	HIT	20856.0	21793.0	21	43-18-9-15-30-26-40-12-25-34-31-44-2-5-17-1-3-23-21-20-19
2015-10-23 15:02:07	634.98353	3	0	fea	img/f_fea_cut.png	HIT	15899.0	17484.0	16	28-22-32-17-41-27-1-42-19-4-6-0-21-9-40-5
2015-10-23 15:02:25	652.94256	0	0	hap	img/f_hap_cut.png	HIT	3871.0	4719.0	4	30-3-13-14
2015-10-23 15:02:30	658.13671	4	0	dis	img/f_dis_cut.png	HIT	16193.0	17785.0	17	1-32-44-36-27-19-23-26-14-33-6-40-24-8-0-31-9
2015-10-23 15:02:49	676.39972	5	0	sup	img/f_sup_cut.png	HIT	13570.0	14579.0	14	33-1-7-11-28-38-0-40-16-35-21-29-45-47
2015-10-23 15:03:04	691.46834	6	0	ntr	img/f_ntr_cut.png	HIT	27307.0	29035.0	28	30-43-11-5-38-29-47-24-7-36-9-31-32-2-3-41-16-26-27-22-0-40-46-14-18-10-1-19
2015-10-23 15:03:33	720.96711	1	0	ang	img/f_sad_cut.png	ERR	9230.0	10878.0	10	33-34-5-32-22-19-20-45-23-38
2015-10-23 15:03:44	732.32597	2	1	sad	img/m_ang_cut.png	ERR	35616.0	40896.0	36	25-26-38-39-29-44-23-19-35-16-43-17-45-42-41-9-28-31-30-12-6-3-15-2-36-22-14-46-10-34-40-4-5-47-32-0
2015-10-23 15:04:26	773.68751	5	0	sup	img/f_sup_cut.png	HIT	3107.0	4755.0	4	34-29-8-3
2015-10-23 15:04:31	778.91947	0	0	hap	img/f_hap_cut.png	HIT	5267.0	6547.0	6	43-41-46-38-37-11
2015-10-23 15:04:38	785.94132	4	1	dis	img/m_dis_cut.png	HIT	15319.0	17039.0	16	37-39-16-35-2-45-8-34-44-10-30-28-46-26-14-43
2015-10-23 15:04:56	803.52126	2	0	ang	img/f_ang_cut.png	HIT	9219.0	10788.0	10	15-19-11-7-44-9-1-31-30-10
2015-10-23 15:05:07	814.77763	5	1	sup	img/m_sup_cut.png	HIT	13367.0	14783.0	14	2-38-27-22-18-6-31-25-34-35-20-47-42-10
2015-10-23 15:05:22	830.04294	0	1	hap	img/m_hap_cut.png	HIT	20770.0	22010.0	21	16-0-28-7-5-10-31-19-36-32-30-43-3-23-34-9-22-20-42-24-37
2015-10-23 15:05:45	852.53456	6	1	fea	img/m_ntr_cut.png	ERR	18694.0	20167.0	19	44-15-20-6-36-16-11-30-1-26-39-38-8-29-17-33-46-23-43
2015-10-23 15:06:05	873.17108	3	0	fea	img/f_fea_cut.png	HIT	37263.0	39111.0	38	18-47-3-46-30-43-19-8-2-35-36-17-31-4-6-39-40-9-27-45-28-16-38-15-26-33-1-7-41-11-5-14-44-29-23-12-10-34
2015-10-23 15:06:45	912.75	3	1	fea	img/m_fea_cut.png	HIT	16556.0	17996.0	17	18-24-13-0-28-44-19-47-6-30-41-10-12-25-4-36-42
2015-10-23 15:07:03	931.23281	1	1	sad	img/m_sad_cut.png	HIT	10989.0	11853.0	11	26-2-10-38-27-19-36-42-30-23-7
2015-10-23 15:07:16	943.57369	1	0	sad	img/f_sad_cut.png	HIT	15221.0	16917.0	16	6-39-38-25-40-19-46-26-7-9-10-21-23-35-42-11
2015-10-23 15:07:33	960.96854	4	0	dis	img/f_dis_cut.png	HIT	5653.0	6821.0	6	46-19-31-18-29-37
2015-10-23 15:07:40	968.26827	6	0	ntr	img/f_ntr_cut.png	HIT	25475.0	26963.0	26	8-32-0-39-47-40-9-34-42-3-36-5-6-16-14-44-19-10-38-2-28-13-25-30-20-27
2015-10-23 15:08:08	995.68451	2	1	sad	img/m_ang_cut.png	ERR	17177.0	19249.0	18	7-28-32-15-37-42-5-17-40-24-13-29-47-21-14-43-23-11
2015-10-23 15:08:28	1015.4071	4	1	dis	img/m_dis_cut.png	HIT	6268.0	8412.0	7	22-4-45-33-11-38-34
2015-10-23 15:08:36	1024.30123	6	1	ntr	img/m_ntr_cut.png	HIT	21047.0	22951.0	22	27-25-17-31-18-15-4-34-2-41-43-10-28-36-26-39-8-47-37-23-24-33
2015-10-23 15:09:00	1047.73933	2	0	ang	img/f_ang_cut.png	HIT	16531.0	17948.0	17	36-10-8-45-31-11-6-41-39-40-18-16-44-14-22-13-42
2015-10-23 15:09:18	1066.17813	1	1	fea	img/m_sad_cut.png	ERR	18567.0	21911.0	19	41-9-12-10-20-11-28-2-3-22-24-36-21-4-14-5-7-23-8
2015-10-23 15:09:41	1088.57133	0	1	hap	img/m_hap_cut.png	HIT	21699.0	22795.0	22	24-11-18-22-25-44-17-35-14-16-7-32-9-10-1-31-43-0-12-47-5-21
2015-10-23 15:10:04	1111.8402	0	0	hap	img/f_hap_cut.png	HIT	16696.0	17833.0	17	35-11-5-24-19-2-33-31-10-6-34-15-9-39-45-26-38
2015-10-23 15:10:22	1130.15519	2	1	ang	img/m_ang_cut.png	HIT	33194.0	36642.0	34	15-7-6-3-43-21-28-17-44-2-31-8-16-38-29-36-19-9-13-18-22-45-42-26-40-39-10-0-25-11-24-5-20-41
2015-10-23 15:10:59	1167.26235	3	1	fea	img/m_fea_cut.png	HIT	34475.0	36427.0	35	26-40-19-42-45-3-8-11-35-13-0-20-28-38-43-32-21-44-25-34-6-30-33-2-41-23-27-24-22-14-9-47-4-15-46
2015-10-23 15:11:36	1204.16566	1	0	sad	img/f_sad_cut.png	HIT	24007.0	24951.0	24	21-20-45-29-9-13-4-2-46-37-36-8-44-3-19-39-40-42-18-12-17-7-23-10
2015-10-23 15:12:02	1229.59217	3	0	fea	img/f_fea_cut.png	HIT	34182.0	39031.0	35	35-37-24-21-27-12-6-16-32-36-1-38-41-45-15-22-0-39-31-43-42-33-20-26-3-28-13-23-30-29-18-17-7-10-9
2015-10-23 15:12:41	1269.09627	5	0	sup	img/f_sup_cut.png	HIT	7593.0	9425.0	8	45-22-47-40-4-28-34-14
2015-10-23 15:12:51	1279.00129	6	0	ntr	img/f_ntr_cut.png	HIT	19834.0	21218.0	20	32-7-16-15-4-0-12-13-17-39-31-19-30-25-9-34-42-14-6-37
2015-10-23 15:13:13	1300.73165	5	1	fea	img/m_sup_cut.png	ERR	15165.0	20190.0	16	12-43-4-23-29-35-10-19-16-17-46-47-45-24-40-32
2015-10-23 15:13:34	1321.39865	4	0	dis	img/f_dis_cut.png	HIT	13257.0	15217.0	14	33-17-9-8-15-43-27-46-2-21-36-19-26-10
2015-10-23 15:13:49	1337.08949	4	0	dis	img/f_dis_cut.png	HIT	10451.0	11971.0	11	42-40-3-10-35-13-34-17-15-22-36
2015-10-23 15:14:02	1349.54361	0	0	hap	img/f_hap_cut.png	HIT	5058.0	6951.0	6	28-5-18-29-10-26
2015-10-23 15:14:09	1356.97279	3	1	fea	img/m_fea_cut.png	HIT	31572.0	33469.0	32	16-47-4-27-21-12-5-41-11-8-2-17-23-3-29-43-7-39-15-24-30-20-45-38-40-46-37-35-36-42-34-33
2015-10-23 15:14:43	1390.94782	2	0	ang	img/f_ang_cut.png	HIT	22409.0	23881.0	23	41-26-47-21-18-14-46-6-45-0-33-40-23-3-2-36-5-16-32-1-34-29-28
2015-10-23 15:15:07	1415.32406	3	0	fea	img/f_fea_cut.png	HIT	28829.0	30286.0	29	14-28-24-25-13-47-26-17-35-37-12-1-9-5-2-31-18-42-22-45-15-19-11-33-34-7-32-10-8
2015-10-23 15:15:38	1446.08637	5	1	dis	img/m_sup_cut.png	ERR	8840.0	9913.0	9	39-21-9-4-38-41-30-24-20
2015-10-23 15:15:49	1456.47579	1	1	ntr	img/m_sad_cut.png	ERR	9409.0	11009.0	10	32-10-23-36-13-22-17-39-25-34
2015-10-23 15:16:00	1467.97626	6	1	sad	img/m_ntr_cut.png	ERR	7677.0	8757.0	8	18-19-21-3-11-22-46-39
2015-10-23 15:16:09	1477.21099	0	1	hap	img/m_hap_cut.png	HIT	5922.0	7018.0	6	31-26-27-30-29-6
2015-10-23 15:16:17	1484.73158	4	1	dis	img/m_dis_cut.png	HIT	4856.0	6113.0	5	4-11-27-21-12
2015-10-23 15:16:23	1491.34994	6	0	ntr	img/f_ntr_cut.png	HIT	25455.0	27183.0	26	18-45-41-21-33-11-20-0-25-15-6-28-31-26-4-34-10-1-19-14-7-30-5-13-16-37
2015-10-23 15:16:51	1519.00279	5	0	sup	img/f_sup_cut.png	HIT	7074.0	8826.0	8	35-9-5-47-29-20-34-1
2015-10-23 15:17:00	1528.32126	2	1	fea	img/m_ang_cut.png	ERR	18526.0	28174.0	19	28-38-26-44-12-43-25-21-17-34-14-31-9-0-2-23-24-40-29
2015-10-23 15:17:29	1556.95669	1	0	fea	img/f_sad_cut.png	ERR	21197.0	22694.0	22	18-24-34-23-3-47-43-22-45-9-11-17-0-31-21-6-7-8-28-12-37-38
2015-10-23 15:17:52	1580.13498	1	0	sad	img/f_sad_cut.png	HIT	24415.0	25631.0	25	30-46-16-28-12-6-7-33-25-45-9-43-38-23-35-1-8-5-22-0-13-26-24-40-11
2015-10-23 15:18:18	1606.24505	1	1	sup	img/m_sad_cut.png	ERR	16132.0	18100.0	17	12-29-45-37-47-14-28-15-46-19-38-17-10-25-42-3-6
2015-10-23 15:18:37	1624.82007	0	0	hap	img/f_hap_cut.png	HIT	12069.0	13702.0	13	1-40-44-9-34-0-14-16-39-38-15-29-7
2015-10-23 15:18:51	1638.99952	3	1	fea	img/m_fea_cut.png	HIT	19745.0	20937.0	20	23-42-25-40-28-14-46-20-12-22-37-17-8-11-33-31-26-18-10-24
2015-10-23 15:19:13	1660.41617	6	0	ntr	img/f_ntr_cut.png	HIT	14642.0	15698.0	15	25-9-41-16-47-2-32-20-28-3-34-38-30-21-10
2015-10-23 15:19:29	1676.60745	0	1	hap	img/m_hap_cut.png	HIT	14830.0	15767.0	15	30-42-27-10-31-22-14-25-17-26-36-15-43-39-29
2015-10-23 15:19:45	1692.87525	5	0	sup	img/f_sup_cut.png	HIT	11233.0	12953.0	12	6-44-47-30-15-17-36-23-45-27-34-16
2015-10-23 15:19:58	1706.30566	4	1	dis	img/m_dis_cut.png	HIT	3022.0	4854.0	4	22-21-17-4
2015-10-23 15:20:04	1711.64659	4	0	dis	img/f_dis_cut.png	HIT	968.0	1520.0	1	29
2015-10-23 15:20:06	1713.64347	2	0	ang	img/f_ang_cut.png	HIT	13593.0	14873.0	14	3-18-40-37-21-46-31-9-35-22-32-47-34-1
2015-10-23 15:20:21	1728.99172	3	0	sup	img/f_fea_cut.png	ERR	6532.0	7468.0	7	33-34-28-21-1-15-36
2015-10-23 15:20:29	1736.9477	5	1	sup	img/m_sup_cut.png	HIT	19648.0	20616.0	20	26-20-44-25-32-12-13-40-10-38-8-0-7-27-46-39-45-43-22-34
2015-10-23 15:20:50	1758.03956	6	1	sad	img/m_ntr_cut.png	ERR	4736.0	5817.0	5	29-38-18-33-12
2015-10-23 15:20:56	1764.34933	2	1	sad	img/m_ang_cut.png	ERR	18553.0	20809.0	19	3-22-7-25-42-38-6-43-19-30-10-21-32-28-5-2-29-45-24
2015-10-23 15:21:18	1785.63874	4	1	dis	img/m_dis_cut.png	HIT	6783.0	7863.0	7	34-0-32-35-33-26-21
2015-10-23 15:21:26	1793.97471	3	1	sup	img/m_fea_cut.png	ERR	19753.0	20913.0	20	1-17-24-39-0-14-45-47-20-43-44-27-2-25-31-32-6-46-34-13
2015-10-23 15:21:47	1815.36058	2	1	dis	img/m_ang_cut.png	ERR	20419.0	26611.0	21	37-0-32-23-17-2-29-30-34-18-14-20-10-16-38-6-1-45-41-36-11
2015-10-23 15:22:15	1842.45593	4	0	dis	img/f_dis_cut.png	HIT	3403.0	5147.0	4	11-30-21-9
2015-10-23 15:22:20	1848.0755	6	0	ntr	img/f_ntr_cut.png	HIT	12690.0	13426.0	13	16-9-47-17-34-18-32-4-44-13-41-21-36
2015-10-23 15:22:34	1861.97801	5	1	sup	img/m_sup_cut.png	HIT	34275.0	35643.0	35	40-44-3-26-43-13-24-17-18-31-32-20-37-42-5-4-30-25-12-45-16-2-8-35-0-36-34-27-22-7-1-10-11-21-6
2015-10-23 15:23:10	1898.1469	2	0	ang	img/f_ang_cut.png	HIT	3645.0	5069.0	4	3-38-30-23
2015-10-23 15:23:16	1903.68775	1	0	fea	img/f_sad_cut.png	ERR	42611.0	51188.0	43	47-23-42-2-21-31-11-27-26-40-45-34-14-19-36-13-9-7-18-33-41-44-35-17-0-15-24-28-5-1-3-25-37-6-8-29-43-32-12-10-30-4-39
2015-10-23 15:24:07	1955.3376	0	0	hap	img/f_hap_cut.png	HIT	9032.0	10695.0	10	18-13-0-43-3-33-1-5-37-6
2015-10-23 15:24:19	1966.5186	6	1	ntr	img/m_ntr_cut.png	HIT	14802.0	15810.0	15	13-16-15-11-37-42-21-36-29-9-41-31-19-2-25
2015-10-23 15:24:35	1982.83498	5	0	sup	img/f_sup_cut.png	HIT	3634.0	4530.0	4	18-21-14-44
2015-10-23 15:24:40	1987.84749	3	0	sup	img/f_fea_cut.png	ERR	21419.0	22748.0	22	4-18-32-12-5-21-14-42-26-23-19-6-9-47-35-0-46-33-36-17-34-30
2015-10-23 15:25:03	2011.06634	0	1	hap	img/m_hap_cut.png	HIT	3018.0	4602.0	4	0-27-29-19
2015-10-23 15:25:08	2016.16092	1	1	fea	img/m_sad_cut.png	ERR	11507.0	13139.0	12	17-4-7-38-9-1-19-12-25-21-10-33
