# Supplementary material for: Mapping the emotional face. How individual face parts contribute to successful emotion recognition
Source: PLoS One. 2017 May 11;12(5):e0177239. doi: 10.1371/journal.pone.0177239 (PMC5426715; doi:10.1371/journal.pone.0177239)
Supplement: S1 Code — (ZIP) [file pone.0177239.s003.zip › app/static/logfiles/logfile19.txt]

####### THIS IS A LOGFILE FOR THE DYNAMIC MASKING FACE EXPERIMENT ######
Participant Number: 19
Date and Time: 2015-10-23 14:31:52.747922
age: 22 ,gender: 0 ,environ: 2 ,occup: 0 ,advert: 0
###################################################################
time	cumtime	express	ident	button	filename	evaluation	stopRT	choiceRT	maskNum	maskList
2015-10-23 14:32:17	0.0	3	0	fea	img/f_fea_cut.png	HIT	8681.0	11178.0	9	45-4-3-1-26-5-21-41-20
2015-10-23 14:32:29	11.46443	6	1	fea	img/m_ntr_cut.png	ERR	7779.0	9028.0	8	40-28-44-37-36-26-21-30
2015-10-23 14:32:38	20.7838	2	0	ang	img/f_ang_cut.png	HIT	6479.0	8736.0	7	33-9-26-3-30-34-2
2015-10-23 14:32:47	29.81071	0	0	hap	img/f_hap_cut.png	HIT	3684.0	5581.0	4	17-10-13-33
2015-10-23 14:32:53	35.6902	4	1	dis	img/m_dis_cut.png	HIT	12726.0	16142.0	13	44-46-5-16-0-35-33-11-1-21-22-40-30
2015-10-23 14:33:09	52.13531	1	1	dis	img/m_sad_cut.png	ERR	11136.0	13145.0	12	27-1-7-4-38-29-16-24-22-32-8-3
2015-10-23 14:33:23	65.59277	1	0	dis	img/f_sad_cut.png	ERR	11628.0	18541.0	12	7-25-32-12-6-41-38-26-11-47-40-18
2015-10-23 14:33:42	84.43309	0	1	fea	img/m_hap_cut.png	ERR	10888.0	12840.0	11	19-6-39-43-15-3-9-28-2-26-0
2015-10-23 14:33:55	97.57062	6	0	sup	img/f_ntr_cut.png	ERR	21299.0	22947.0	22	43-46-1-32-7-16-5-42-29-35-22-0-21-26-10-24-12-34-41-45-3-44
2015-10-23 14:34:18	120.81464	5	1	fea	img/m_sup_cut.png	ERR	16362.0	20578.0	17	46-29-1-43-40-14-6-9-35-19-28-22-38-13-27-26-25
2015-10-23 14:34:39	141.69231	2	1	ang	img/m_ang_cut.png	HIT	20573.0	22622.0	21	44-46-39-13-5-17-6-30-36-40-21-32-37-31-3-24-9-27-16-18-38
2015-10-23 14:35:02	164.60799	3	1	fea	img/m_fea_cut.png	HIT	9269.0	11485.0	10	27-32-7-44-28-2-30-26-10-17
2015-10-23 14:35:13	176.39404	4	0	ang	img/f_dis_cut.png	ERR	7758.0	9398.0	8	19-7-13-40-28-6-26-11
2015-10-23 14:35:23	186.09171	5	0	sup	img/f_sup_cut.png	HIT	9885.0	11165.0	10	38-6-41-25-30-29-27-32-10-21
2015-10-23 14:35:35	197.55667	6	1	ntr	img/m_ntr_cut.png	HIT	24585.0	25993.0	25	3-35-34-11-8-23-21-26-5-46-41-25-37-24-32-20-16-2-44-15-28-38-1-7-18
2015-10-23 14:36:01	223.85637	2	1	dis	img/m_ang_cut.png	ERR	25946.0	32402.0	26	47-30-12-46-44-42-2-32-0-36-27-38-34-23-17-43-15-1-19-24-28-25-37-45-26-9
2015-10-23 14:36:34	256.55228	5	0	sup	img/f_sup_cut.png	HIT	11239.0	13823.0	12	29-32-21-12-44-27-25-22-18-5-34-10
2015-10-23 14:36:48	270.67617	0	0	hap	img/f_hap_cut.png	HIT	17955.0	19403.0	18	14-45-0-21-37-2-17-7-32-44-39-25-22-41-11-42-43-3
2015-10-23 14:37:07	290.37869	4	0	dis	img/f_dis_cut.png	HIT	14401.0	15983.0	15	2-0-6-41-9-46-15-20-47-5-37-28-38-27-12
2015-10-23 14:37:24	306.66714	1	0	fea	img/f_sad_cut.png	ERR	17301.0	19421.0	18	16-15-43-32-39-22-28-31-42-44-13-46-2-40-14-18-35-24
2015-10-23 14:37:43	326.38601	3	1	fea	img/m_fea_cut.png	HIT	4710.0	6574.0	5	26-19-3-34-8
2015-10-23 14:37:50	333.26023	4	1	ang	img/m_dis_cut.png	ERR	8674.0	13066.0	9	25-17-12-32-44-38-2-19-26
2015-10-23 14:38:04	346.62172	1	1	fea	img/m_sad_cut.png	ERR	34353.0	36850.0	35	36-47-12-38-37-8-21-6-46-25-18-16-3-22-17-15-35-44-24-31-28-11-41-20-9-2-14-0-4-39-32-34-29-7-23
2015-10-23 14:38:41	383.7674	3	0	fea	img/f_fea_cut.png	HIT	13089.0	15897.0	14	4-29-47-27-22-12-2-26-25-41-21-46-10-17
2015-10-23 14:38:57	399.96341	5	1	sup	img/m_sup_cut.png	HIT	6006.0	7454.0	6	12-37-10-7-21-28
2015-10-23 14:39:05	407.71694	0	1	hap	img/m_hap_cut.png	HIT	6675.0	8035.0	7	13-29-18-31-7-30-32
2015-10-23 14:39:13	416.05562	6	0	ntr	img/f_ntr_cut.png	HIT	4767.0	6221.0	5	32-24-28-10-11
2015-10-23 14:39:20	422.60505	2	0	ang	img/f_ang_cut.png	HIT	11217.0	12937.0	12	30-21-31-36-11-44-33-40-42-10-13-7
2015-10-23 14:39:33	435.84551	3	1	fea	img/m_fea_cut.png	HIT	3886.0	5710.0	4	38-24-10-45
2015-10-23 14:39:39	441.85535	6	1	ntr	img/m_ntr_cut.png	HIT	11650.0	12858.0	12	14-44-9-12-37-5-17-30-42-10-46-0
2015-10-23 14:39:52	455.00519	3	0	fea	img/f_fea_cut.png	HIT	5249.0	9257.0	6	9-5-10-7-13-37
2015-10-23 14:40:02	464.5624	6	0	ntr	img/f_ntr_cut.png	HIT	13394.0	14802.0	14	11-16-30-13-24-8-23-12-25-28-1-7-10-20
2015-10-23 14:40:17	479.66105	1	0	sad	img/f_sad_cut.png	HIT	11790.0	13726.0	12	44-3-33-38-47-0-18-19-45-11-23-26
2015-10-23 14:40:31	493.68596	4	0	ang	img/f_dis_cut.png	ERR	3567.0	4943.0	4	26-47-20-40
2015-10-23 14:40:36	498.92685	5	0	sup	img/f_sup_cut.png	HIT	14473.0	15761.0	15	4-2-9-7-26-37-45-12-15-43-42-25-5-3-47
2015-10-23 14:40:52	514.98115	2	1	ang	img/m_ang_cut.png	HIT	12166.0	13974.0	13	35-39-29-26-44-41-36-4-37-18-14-47-32
2015-10-23 14:41:06	529.25451	2	0	ang	img/f_ang_cut.png	HIT	10820.0	12372.0	11	2-16-22-33-12-23-31-32-19-9-24
2015-10-23 14:41:19	541.92628	4	1	dis	img/m_dis_cut.png	HIT	17501.0	19245.0	18	19-46-25-4-13-24-45-11-35-39-18-1-6-2-36-40-15-3
2015-10-23 14:41:39	561.46895	5	1	sup	img/m_sup_cut.png	HIT	12621.0	13909.0	13	37-19-7-47-33-9-3-24-0-4-16-29-25
2015-10-23 14:41:53	575.6787	1	1	fea	img/m_sad_cut.png	ERR	21860.0	23052.0	22	43-41-47-7-8-4-6-3-9-33-45-46-12-23-32-10-14-21-18-42-39-26
2015-10-23 14:42:16	599.04396	0	1	hap	img/m_hap_cut.png	HIT	2134.0	4174.0	3	37-38-9
2015-10-23 14:42:21	603.52008	0	0	hap	img/f_hap_cut.png	HIT	8357.0	10269.0	9	46-28-9-1-33-4-34-39-17
2015-10-23 14:42:31	614.08823	6	1	sad	img/m_ntr_cut.png	ERR	16039.0	18271.0	17	10-9-33-39-34-7-28-44-45-4-25-2-43-21-41-8-12
2015-10-23 14:42:50	632.65432	1	1	fea	img/m_sad_cut.png	ERR	19805.0	23413.0	20	4-25-45-26-29-2-14-47-30-37-44-6-39-13-1-33-41-11-10-16
2015-10-23 14:43:13	656.36518	3	0	sup	img/f_fea_cut.png	ERR	11351.0	12575.0	12	35-15-28-6-19-24-10-46-5-37-4-14
2015-10-23 14:43:26	669.23818	2	1	ang	img/m_ang_cut.png	HIT	10030.0	13734.0	11	45-37-28-40-30-6-2-29-26-11-47
2015-10-23 14:43:40	683.27189	0	0	ntr	img/f_hap_cut.png	ERR	11497.0	13193.0	12	22-0-34-28-24-31-38-27-46-25-42-41
2015-10-23 14:43:54	696.7718	3	1	fea	img/m_fea_cut.png	HIT	8905.0	10473.0	9	47-12-4-45-26-40-32-21-39
2015-10-23 14:44:05	707.54308	6	0	dis	img/f_ntr_cut.png	ERR	17764.0	20620.0	18	2-13-4-19-20-29-12-38-37-9-7-1-0-22-23-25-39-46
2015-10-23 14:44:26	728.46187	1	0	fea	img/f_sad_cut.png	ERR	12252.0	14388.0	13	16-45-36-29-0-4-15-31-22-8-26-10-37
2015-10-23 14:44:40	743.15145	5	1	sup	img/m_sup_cut.png	HIT	16109.0	17757.0	17	30-8-29-19-42-21-37-47-18-39-14-9-40-16-43-26-1
2015-10-23 14:44:58	761.20688	4	0	ang	img/f_dis_cut.png	ERR	5537.0	7361.0	6	28-15-45-20-34-47
2015-10-23 14:45:06	768.87227	2	0	ang	img/f_ang_cut.png	HIT	2455.0	4224.0	3	47-34-8
2015-10-23 14:45:10	773.39433	5	0	sup	img/f_sup_cut.png	HIT	12923.0	13907.0	13	40-38-7-19-47-33-9-1-14-8-46-22-11
2015-10-23 14:45:25	787.6016	4	1	dis	img/m_dis_cut.png	HIT	6293.0	8029.0	7	19-24-14-26-38-1-20
2015-10-23 14:45:33	795.92953	0	1	hap	img/m_hap_cut.png	HIT	13848.0	15448.0	14	23-35-19-33-24-44-45-12-46-2-28-4-26-37
2015-10-23 14:45:49	811.67221	4	1	dis	img/m_dis_cut.png	HIT	7216.0	8984.0	8	16-40-35-19-22-47-0-7
2015-10-23 14:45:58	820.95343	1	1	sup	img/m_sad_cut.png	ERR	8660.0	10116.0	9	2-45-22-20-41-28-8-21-25
2015-10-23 14:46:08	831.36978	5	1	sup	img/m_sup_cut.png	HIT	17122.0	18938.0	18	15-3-37-23-38-40-28-8-18-32-30-21-19-44-7-46-47-24
2015-10-23 14:46:28	850.60714	6	1	ntr	img/m_ntr_cut.png	HIT	18101.0	23933.0	19	39-29-44-42-37-35-7-8-40-28-43-5-23-11-26-32-2-34-24
2015-10-23 14:46:52	874.84072	6	0	ang	img/f_ntr_cut.png	ERR	14467.0	16075.0	15	35-15-8-29-39-33-12-3-45-46-19-9-28-23-38
2015-10-23 14:47:08	891.21625	3	1	fea	img/m_fea_cut.png	HIT	8435.0	10059.0	9	8-14-27-43-29-38-30-34-47
2015-10-23 14:47:19	901.57727	0	1	hap	img/m_hap_cut.png	HIT	12148.0	15032.0	13	14-19-0-42-26-22-36-44-37-15-35-10-38
2015-10-23 14:47:34	916.90956	4	0	dis	img/f_dis_cut.png	HIT	10481.0	13025.0	11	45-42-36-33-37-20-1-43-4-30-22
2015-10-23 14:47:47	930.24112	2	0	ang	img/f_ang_cut.png	HIT	10533.0	12485.0	11	36-15-10-39-47-37-46-25-28-18-45
2015-10-23 14:48:00	943.02908	0	0	hap	img/f_hap_cut.png	HIT	1648.0	2936.0	2	37-19
2015-10-23 14:48:03	946.26878	3	0	sup	img/f_fea_cut.png	ERR	19990.0	21054.0	20	11-32-43-44-25-5-46-38-16-7-42-21-0-41-8-1-24-31-35-36
2015-10-23 14:48:25	967.64927	1	0	sad	img/f_sad_cut.png	HIT	10156.0	13108.0	11	16-1-17-39-7-44-42-35-13-34-8
2015-10-23 14:48:38	981.05932	2	1	ang	img/m_ang_cut.png	HIT	11593.0	13281.0	12	41-27-20-39-12-4-14-1-35-17-18-9
2015-10-23 14:48:52	994.64571	5	0	sup	img/f_sup_cut.png	HIT	10683.0	11755.0	11	14-40-1-6-23-37-15-47-13-11-32
2015-10-23 14:49:04	1006.69994	4	0	dis	img/f_dis_cut.png	HIT	7117.0	9357.0	8	35-4-37-13-40-45-29-17
2015-10-23 14:49:13	1016.3552	0	1	hap	img/m_hap_cut.png	HIT	7797.0	9549.0	8	47-42-0-29-26-2-38-10
2015-10-23 14:49:23	1026.20387	5	1	sup	img/m_sup_cut.png	HIT	10164.0	11685.0	11	21-15-41-6-31-16-2-28-13-9-23
2015-10-23 14:49:35	1038.1881	4	1	dis	img/m_dis_cut.png	HIT	17997.0	19509.0	18	35-4-38-24-13-44-46-0-5-39-27-8-3-7-34-37-36-19
2015-10-23 14:49:55	1057.99265	3	1	fea	img/m_fea_cut.png	HIT	13463.0	16255.0	14	43-2-6-35-33-37-39-0-17-40-3-1-18-16
2015-10-23 14:50:12	1074.54989	1	1	sad	img/m_sad_cut.png	HIT	4365.0	6277.0	5	39-25-40-34-10
2015-10-23 14:50:18	1081.13498	1	0	sad	img/f_sad_cut.png	HIT	11986.0	13586.0	12	16-11-39-28-21-46-42-37-26-33-38-43
2015-10-23 14:50:32	1095.0197	6	0	ntr	img/f_ntr_cut.png	HIT	13599.0	14903.0	14	4-12-0-26-23-18-45-9-42-17-47-38-22-11
2015-10-23 14:50:47	1110.21884	5	0	sup	img/f_sup_cut.png	HIT	12996.0	15692.0	13	31-13-41-9-14-5-28-23-2-15-37-33-34
2015-10-23 14:51:03	1126.21048	2	0	ang	img/f_ang_cut.png	HIT	11134.0	12966.0	12	7-45-31-25-47-11-18-35-22-26-12-46
2015-10-23 14:51:17	1139.47423	0	0	hap	img/f_hap_cut.png	HIT	9239.0	11295.0	10	20-43-7-0-31-33-8-18-36-16
2015-10-23 14:51:28	1151.06767	2	1	ang	img/m_ang_cut.png	HIT	2836.0	4260.0	3	39-26-20
2015-10-23 14:51:33	1155.62928	3	0	sup	img/f_fea_cut.png	ERR	1509.0	8845.0	2	10-23
2015-10-23 14:51:42	1164.77537	6	1	fea	img/m_ntr_cut.png	ERR	13769.0	16689.0	14	41-23-12-31-8-42-25-21-7-18-15-9-44-13
2015-10-23 14:51:59	1181.76344	5	1	fea	img/m_sup_cut.png	ERR	9510.0	10822.0	10	1-12-8-5-19-23-18-44-43-25
2015-10-23 14:52:10	1192.88494	5	0	sup	img/f_sup_cut.png	HIT	19077.0	21237.0	20	17-2-14-37-5-33-44-36-7-20-32-18-1-40-16-11-13-41-15-4
2015-10-23 14:52:32	1214.41882	0	0	hap	img/f_hap_cut.png	HIT	10325.0	12045.0	11	26-45-19-40-16-23-4-8-22-13-18
2015-10-23 14:52:44	1226.76867	3	1	fea	img/m_fea_cut.png	HIT	13286.0	15326.0	14	4-40-1-43-45-29-12-28-13-15-18-11-41-30
2015-10-23 14:52:59	1242.39621	1	0	fea	img/f_sad_cut.png	ERR	7245.0	9029.0	8	6-15-2-26-3-30-25-13
2015-10-23 14:53:09	1251.74116	2	0	ang	img/f_ang_cut.png	HIT	14590.0	16158.0	15	33-9-6-21-32-36-20-2-4-37-43-16-18-3-41
2015-10-23 14:53:25	1268.19928	4	0	dis	img/f_dis_cut.png	HIT	4612.0	6620.0	5	43-28-18-22-4
2015-10-23 14:53:32	1275.13768	0	1	hap	img/m_hap_cut.png	HIT	9217.0	10849.0	10	3-0-8-38-33-6-17-16-34-4
2015-10-23 14:53:43	1286.28493	6	1	ntr	img/m_ntr_cut.png	HIT	13763.0	14955.0	14	12-42-30-25-0-37-4-7-9-15-17-39-28-23
2015-10-23 14:53:59	1301.54177	1	1	fea	img/m_sad_cut.png	ERR	11628.0	13460.0	12	47-18-2-33-35-15-44-27-37-30-1-3
2015-10-23 14:54:12	1315.30095	4	1	dis	img/m_dis_cut.png	HIT	8380.0	10348.0	9	12-2-7-33-37-6-10-29-34
2015-10-23 14:54:23	1325.94807	6	0	ntr	img/f_ntr_cut.png	HIT	25163.0	26931.0	26	14-38-42-45-0-40-6-9-8-16-20-30-18-33-11-43-35-39-32-19-22-26-7-2-15-46
2015-10-23 14:54:50	1353.17944	2	1	dis	img/m_ang_cut.png	ERR	18902.0	19926.0	19	25-5-29-40-9-30-19-12-45-16-21-43-11-46-13-26-39-32-38
2015-10-23 14:55:11	1373.40491	3	0	sup	img/f_fea_cut.png	ERR	20794.0	21802.0	21	16-23-31-15-6-27-41-30-21-9-32-20-7-0-25-38-29-18-11-5-13
2015-10-23 14:55:33	1395.50927	1	0	fea	img/f_sad_cut.png	ERR	7182.0	8718.0	8	30-27-24-5-34-33-13-47
2015-10-23 14:55:42	1404.52757	0	1	hap	img/m_hap_cut.png	HIT	8518.0	10102.0	9	35-20-30-11-4-6-45-34-39
2015-10-23 14:55:52	1414.92689	4	0	dis	img/f_dis_cut.png	HIT	6564.0	8324.0	7	11-22-45-38-5-29-7
2015-10-23 14:56:01	1423.55167	5	0	sup	img/f_sup_cut.png	HIT	8237.0	9869.0	9	39-32-25-35-8-11-46-34-15
2015-10-23 14:56:11	1433.71905	6	0	ntr	img/f_ntr_cut.png	HIT	8997.0	10061.0	9	12-47-5-23-25-27-33-13-24
2015-10-23 14:56:21	1444.08554	3	1	fea	img/m_fea_cut.png	HIT	10652.0	12388.0	11	5-22-42-9-30-0-13-2-10-11-46
2015-10-23 14:56:34	1456.77533	6	1	fea	img/m_ntr_cut.png	ERR	21646.0	23342.0	22	11-1-47-44-31-29-3-6-15-27-19-39-17-23-42-24-35-26-33-38-18-12
2015-10-23 14:56:58	1480.41421	1	1	sad	img/m_sad_cut.png	HIT	26325.0	29109.0	27	0-2-23-12-6-33-42-47-22-32-36-44-37-31-1-25-45-13-20-30-38-46-15-18-9-7-34
2015-10-23 14:57:27	1509.82044	0	0	hap	img/f_hap_cut.png	HIT	8331.0	10147.0	9	38-42-23-31-25-33-13-7-16
2015-10-23 14:57:37	1520.2718	4	1	dis	img/m_dis_cut.png	HIT	5595.0	7315.0	6	2-3-34-0-29-21
2015-10-23 14:57:45	1527.88946	5	1	sup	img/m_sup_cut.png	HIT	11132.0	12788.0	12	43-25-40-35-41-46-11-38-7-47-10-5
2015-10-23 14:57:58	1540.97564	2	1	dis	img/m_ang_cut.png	ERR	10107.0	12061.0	11	8-15-25-39-18-36-7-46-3-42-13
2015-10-23 14:58:10	1553.33689	3	0	sup	img/f_fea_cut.png	ERR	9370.0	11442.0	10	16-46-43-32-14-33-47-2-35-11
2015-10-23 14:58:22	1565.08046	2	0	ang	img/f_ang_cut.png	HIT	3139.0	4987.0	4	10-36-32-16
2015-10-23 14:59:31	0.0	1	0	sad	img/f_sad_cut.png	HIT	13286.0	15126.0	14	17-28-41-6-46-40-11-5-7-44-19-13-2-42
2015-10-23 14:59:46	15.42493	0	1	hap	img/m_hap_cut.png	HIT	2205.0	3845.0	3	12-13-39
2015-10-23 14:59:50	19.57248	2	0	dis	img/f_ang_cut.png	ERR	3001.0	4385.0	3	14-18-36
2015-10-23 14:59:55	24.25756	6	0	sup	img/f_ntr_cut.png	ERR	17673.0	18721.0	18	26-9-2-42-14-21-1-6-10-15-17-31-39-4-25-37-3-16
2015-10-23 15:00:14	43.28221	2	1	dis	img/m_ang_cut.png	ERR	11590.0	12926.0	12	27-17-41-28-12-30-35-47-3-10-38-5
2015-10-23 15:00:27	56.50726	4	1	dis	img/m_dis_cut.png	HIT	20110.0	22670.0	21	32-38-10-6-43-28-45-35-5-16-4-0-11-12-2-31-33-3-25-30-40
2015-10-23 15:00:50	79.47417	4	0	ang	img/f_dis_cut.png	ERR	14195.0	16795.0	15	0-15-28-5-31-14-17-38-37-33-11-18-47-44-9
2015-10-23 15:01:07	96.57019	3	1	fea	img/m_fea_cut.png	HIT	17030.0	19126.0	18	37-5-13-46-29-35-0-2-22-30-19-44-6-7-14-39-10-42
2015-10-23 15:01:27	115.99345	6	1	fea	img/m_ntr_cut.png	ERR	22107.0	24019.0	23	5-32-3-23-41-19-18-36-21-2-38-47-11-33-40-35-14-10-46-15-30-31-26
2015-10-23 15:01:51	140.31341	3	0	sad	img/f_fea_cut.png	ERR	14661.0	17230.0	15	3-11-32-44-36-14-29-30-39-23-46-5-20-26-18
2015-10-23 15:02:08	157.84834	5	1	sup	img/m_sup_cut.png	HIT	17434.0	18858.0	18	27-30-24-36-1-43-28-12-9-15-32-16-31-37-10-20-19-7
2015-10-23 15:02:28	177.00101	5	0	sup	img/f_sup_cut.png	HIT	3487.0	4519.0	4	10-22-8-45
2015-10-23 15:02:32	181.82243	0	0	hap	img/f_hap_cut.png	HIT	7144.0	9168.0	8	14-44-22-35-16-6-21-40
2015-10-23 15:02:42	191.28351	1	1	fea	img/m_sad_cut.png	ERR	19304.0	21664.0	20	1-27-9-41-37-2-35-23-39-28-19-14-20-36-38-10-31-26-16-4
2015-10-23 15:03:04	213.24223	4	0	dis	img/f_dis_cut.png	HIT	9837.0	10789.0	10	18-11-4-28-40-32-23-0-6-30
2015-10-23 15:03:15	224.33384	3	0	sup	img/f_fea_cut.png	ERR	10859.0	12651.0	11	41-17-5-36-45-24-31-29-11-46-10
2015-10-23 15:03:28	237.28594	0	0	hap	img/f_hap_cut.png	HIT	5331.0	6811.0	6	9-27-8-47-13-34
2015-10-23 15:03:35	244.39738	0	1	hap	img/m_hap_cut.png	HIT	2533.0	3885.0	3	29-12-10
2015-10-23 15:03:39	248.58315	5	1	sup	img/m_sup_cut.png	HIT	12107.0	13747.0	13	25-14-7-36-8-9-4-3-20-37-22-10-16
2015-10-23 15:03:53	262.62844	3	1	fea	img/m_fea_cut.png	HIT	8704.0	11000.0	9	29-16-6-3-24-37-41-0-10
2015-10-23 15:04:05	273.92678	1	1	fea	img/m_sad_cut.png	ERR	24379.0	27739.0	25	0-41-29-46-30-3-6-37-4-14-1-19-13-11-23-44-39-24-36-22-28-47-21-18-34
2015-10-23 15:04:33	301.96265	1	0	sad	img/f_sad_cut.png	HIT	6490.0	8330.0	7	14-25-7-47-43-11-28
2015-10-23 15:04:41	310.60178	4	1	dis	img/m_dis_cut.png	HIT	8350.0	10198.0	9	37-20-39-47-46-15-35-30-43
2015-10-23 15:04:52	321.10158	6	0	ntr	img/f_ntr_cut.png	HIT	9887.0	11415.0	10	4-38-2-39-25-15-16-1-35-34
2015-10-23 15:05:03	332.81341	5	0	sup	img/f_sup_cut.png	HIT	17684.0	18596.0	18	5-23-36-30-0-24-17-47-40-41-38-39-3-7-20-4-26-6
2015-10-23 15:05:22	351.70849	2	1	dis	img/m_ang_cut.png	ERR	6054.0	8558.0	7	25-18-43-30-2-28-17
2015-10-23 15:05:31	360.56724	6	1	fea	img/m_ntr_cut.png	ERR	12854.0	15094.0	13	3-47-25-8-7-35-45-44-17-30-21-10-13
2015-10-23 15:05:47	375.95766	2	0	ang	img/f_ang_cut.png	HIT	6726.0	8046.0	7	24-22-11-0-26-21-43
2015-10-23 15:05:55	384.30232	6	0	ntr	img/f_ntr_cut.png	HIT	10758.0	11950.0	11	44-27-20-33-45-17-14-7-10-12-15
2015-10-23 15:06:07	396.54946	5	0	sup	img/f_sup_cut.png	HIT	2632.0	3904.0	3	30-13-46
2015-10-23 15:06:11	400.75112	0	1	hap	img/m_hap_cut.png	HIT	7377.0	8849.0	8	6-25-41-44-24-16-21-9
2015-10-23 15:06:20	409.89485	4	0	ang	img/f_dis_cut.png	ERR	2685.0	4621.0	3	13-34-19
2015-10-23 15:06:25	414.81588	4	1	dis	img/m_dis_cut.png	HIT	5267.0	7083.0	6	16-9-18-26-28-27
2015-10-23 15:06:33	422.1994	6	1	ntr	img/m_ntr_cut.png	HIT	9008.0	10320.0	9	38-28-46-16-36-19-17-7-4
2015-10-23 15:06:43	432.82415	0	0	hap	img/f_hap_cut.png	HIT	3226.0	5210.0	4	1-4-29-33
2015-10-23 15:06:49	438.33723	2	0	ang	img/f_ang_cut.png	HIT	10416.0	12264.0	11	5-0-40-42-7-3-16-29-15-45-6
2015-10-23 15:07:01	450.90442	1	0	fea	img/f_sad_cut.png	ERR	5517.0	7221.0	6	44-39-33-26-34-31
2015-10-23 15:07:09	458.42239	1	1	fea	img/m_sad_cut.png	ERR	9567.0	11639.0	10	22-43-10-28-40-30-25-27-18-26
2015-10-23 15:07:21	470.35878	5	1	sup	img/m_sup_cut.png	HIT	10951.0	11808.0	11	25-14-32-37-11-16-43-22-2-33-4
2015-10-23 15:07:33	482.46478	3	1	sup	img/m_fea_cut.png	ERR	8827.0	11579.0	9	20-39-41-30-10-42-36-21-37
2015-10-23 15:07:45	494.34734	2	1	ang	img/m_ang_cut.png	HIT	14969.0	16352.0	15	19-8-32-4-23-17-11-10-43-5-37-12-6-29-26
2015-10-23 15:08:02	511.00667	3	0	sad	img/f_fea_cut.png	ERR	13139.0	15460.0	14	20-18-23-16-19-24-14-6-3-8-27-39-35-1
2015-10-23 15:08:17	526.77195	5	0	sup	img/f_sup_cut.png	HIT	13632.0	14952.0	14	20-9-7-5-19-16-36-43-17-46-29-32-22-15
2015-10-23 15:08:33	542.02426	1	1	dis	img/m_sad_cut.png	ERR	9603.0	11091.0	10	39-29-21-26-41-28-15-33-23-18
2015-10-23 15:08:44	553.41687	6	0	ntr	img/f_ntr_cut.png	HIT	9124.0	10733.0	10	44-28-0-36-22-8-41-30-34-35
2015-10-23 15:08:55	564.45045	2	0	ang	img/f_ang_cut.png	HIT	5251.0	7235.0	6	0-30-20-26-10-3
2015-10-23 15:09:03	572.03291	2	1	sad	img/m_ang_cut.png	ERR	15881.0	19786.0	16	26-31-14-24-38-39-0-20-9-33-25-13-15-8-10-32
2015-10-23 15:09:23	592.11439	3	0	sup	img/f_fea_cut.png	ERR	6320.0	7632.0	7	28-25-43-0-34-2-11
2015-10-23 15:09:31	600.04754	3	1	fea	img/m_fea_cut.png	HIT	28607.0	30447.0	29	24-21-33-7-15-23-16-6-13-5-41-31-35-39-0-28-42-20-40-37-12-8-47-29-30-25-2-4-9
2015-10-23 15:10:01	630.78919	4	0	dis	img/f_dis_cut.png	HIT	8166.0	10134.0	9	47-36-27-22-24-44-34-4-45
2015-10-23 15:10:12	641.22511	5	1	fea	img/m_sup_cut.png	ERR	15150.0	17838.0	16	24-19-32-39-7-45-18-43-2-6-23-35-42-47-26-33
2015-10-23 15:10:30	659.35871	1	0	sad	img/f_sad_cut.png	HIT	7883.0	9027.0	8	40-43-19-14-1-13-25-21
2015-10-23 15:10:39	668.69242	4	1	dis	img/m_dis_cut.png	HIT	9720.0	10712.0	10	45-25-11-39-6-27-20-0-21-44
2015-10-23 15:10:50	679.70477	0	0	hap	img/f_hap_cut.png	HIT	11902.0	12814.0	12	44-5-19-4-35-12-20-41-28-40-47-37
2015-10-23 15:11:03	692.81708	0	1	hap	img/m_hap_cut.png	HIT	11124.0	13276.0	12	11-27-41-14-17-18-2-42-40-46-35-47
2015-10-23 15:11:17	706.39282	6	1	sad	img/m_ntr_cut.png	ERR	11453.0	14405.0	12	25-28-12-31-21-6-44-38-39-1-26-34
2015-10-23 15:11:32	721.10024	1	1	fea	img/m_sad_cut.png	ERR	11913.0	12832.0	12	42-9-33-43-8-47-18-12-15-36-10-30
2015-10-23 15:11:45	734.23357	2	1	dis	img/m_ang_cut.png	ERR	8580.0	10925.0	9	40-36-27-20-12-22-18-14-26
2015-10-23 15:11:56	745.46211	5	0	sup	img/f_sup_cut.png	HIT	9776.0	10729.0	10	40-29-1-15-9-12-23-20-39-2
2015-10-23 15:12:07	756.49547	5	1	sup	img/m_sup_cut.png	HIT	12534.0	13838.0	13	46-15-27-25-34-10-17-9-24-16-6-37-1
2015-10-23 15:12:21	770.63439	4	0	ang	img/f_dis_cut.png	ERR	3141.0	4909.0	4	34-17-10-7
2015-10-23 15:12:26	775.84378	6	1	ntr	img/m_ntr_cut.png	HIT	3811.0	4899.0	4	34-12-30-36
2015-10-23 15:12:32	781.04325	0	0	hap	img/f_hap_cut.png	HIT	1555.0	3019.0	2	29-38
2015-10-23 15:12:35	784.36386	3	1	fea	img/m_fea_cut.png	HIT	2619.0	4242.0	3	10-47-19
2015-10-23 15:12:39	788.90751	1	0	fea	img/f_sad_cut.png	ERR	16317.0	17797.0	17	7-42-30-17-43-19-44-16-28-8-20-36-46-9-25-26-41
2015-10-23 15:12:58	807.00086	2	0	ang	img/f_ang_cut.png	HIT	2733.0	3910.0	3	35-34-45
2015-10-23 15:13:02	811.21168	4	1	sup	img/m_dis_cut.png	ERR	3060.0	4604.0	4	6-30-47-3
2015-10-23 15:13:07	816.11598	6	0	ntr	img/f_ntr_cut.png	HIT	6446.0	8063.0	7	31-33-14-10-27-47-20
2015-10-23 15:13:15	824.47871	0	1	hap	img/m_hap_cut.png	HIT	2712.0	3912.0	3	33-21-30
2015-10-23 15:13:19	828.69167	3	0	sup	img/f_fea_cut.png	ERR	23957.0	24813.0	24	9-0-7-17-25-28-44-23-4-16-40-14-43-15-6-33-1-18-36-46-39-35-37-24
2015-10-23 15:13:44	853.79907	0	0	hap	img/f_hap_cut.png	HIT	8328.0	10409.0	9	14-1-25-18-45-3-10-29-17
2015-10-23 15:13:55	864.51183	2	0	dis	img/f_ang_cut.png	ERR	5243.0	7419.0	6	17-35-11-18-13-19
2015-10-23 15:14:03	872.2356	1	1	fea	img/m_sad_cut.png	ERR	5058.0	7083.0	6	19-44-6-21-8-18
2015-10-23 15:14:10	879.62008	6	1	fea	img/m_ntr_cut.png	ERR	10455.0	11911.0	11	22-27-40-21-45-12-13-10-43-29-28
2015-10-23 15:14:22	891.82824	5	0	sup	img/f_sup_cut.png	HIT	5797.0	6741.0	6	22-30-26-8-27-40
2015-10-23 15:14:29	898.86889	6	0	sup	img/f_ntr_cut.png	ERR	17149.0	19942.0	18	12-36-21-28-45-46-42-24-5-31-37-15-16-39-20-27-29-7
2015-10-23 15:14:50	919.10572	4	1	dis	img/m_dis_cut.png	HIT	11254.0	13598.0	12	39-46-12-44-6-8-28-32-30-19-25-15
2015-10-23 15:15:04	933.00369	3	1	fea	img/m_fea_cut.png	HIT	7643.0	9684.0	8	1-35-41-14-8-44-26-39
2015-10-23 15:15:14	942.98785	4	0	dis	img/f_dis_cut.png	HIT	21301.0	23990.0	22	10-43-36-9-45-11-46-7-23-37-40-28-12-8-42-35-19-4-1-27-17-13
2015-10-23 15:15:38	967.27363	3	0	sad	img/f_fea_cut.png	ERR	10567.0	12207.0	11	29-30-11-32-8-27-2-13-41-3-24
2015-10-23 15:15:50	979.78001	0	1	hap	img/m_hap_cut.png	HIT	1579.0	3284.0	2	34-42
2015-10-23 15:15:54	983.36427	5	1	sup	img/m_sup_cut.png	HIT	10684.0	12084.0	11	2-41-20-38-5-23-40-34-45-4-1
2015-10-23 15:16:06	995.75034	1	0	sad	img/f_sad_cut.png	HIT	11205.0	13221.0	12	13-29-0-37-33-16-31-15-11-34-45-43
2015-10-23 15:16:20	1009.26997	2	1	sad	img/m_ang_cut.png	ERR	14148.0	16812.0	15	18-14-2-7-46-27-28-8-0-11-40-15-23-12-9
2015-10-23 15:16:37	1026.38126	1	0	fea	img/f_sad_cut.png	ERR	17829.0	19349.0	18	41-45-8-16-43-24-23-2-36-4-26-6-33-46-3-13-34-37
2015-10-23 15:16:57	1046.02817	0	0	hap	img/f_hap_cut.png	HIT	10917.0	12053.0	11	25-4-45-40-5-16-31-38-41-43-29
2015-10-23 15:17:09	1058.38113	6	1	fea	img/m_ntr_cut.png	ERR	14427.0	16595.0	15	3-44-11-45-26-46-1-30-12-7-34-21-18-17-16
2015-10-23 15:17:26	1075.27904	2	0	dis	img/f_ang_cut.png	ERR	7312.0	8872.0	8	37-23-4-18-30-16-19-9
2015-10-23 15:17:35	1084.45368	3	1	fea	img/m_fea_cut.png	HIT	18219.0	19708.0	19	3-42-31-6-22-21-30-36-47-4-12-46-43-40-38-27-18-0-44
2015-10-23 15:17:55	1104.45879	0	1	hap	img/m_hap_cut.png	HIT	2435.0	3954.0	3	21-5-42
2015-10-23 15:17:59	1108.71899	5	1	sup	img/m_sup_cut.png	HIT	15078.0	17887.0	16	18-44-30-16-47-3-9-28-15-32-35-11-31-12-42-26
2015-10-23 15:18:17	1126.89993	3	0	fea	img/f_fea_cut.png	HIT	13967.0	16215.0	14	30-23-31-37-46-15-9-43-7-28-25-11-1-34
2015-10-23 15:18:34	1143.41335	4	1	dis	img/m_dis_cut.png	HIT	9165.0	10893.0	10	2-39-11-36-9-42-12-18-38-5
2015-10-23 15:18:45	1154.60665	6	0	sup	img/f_ntr_cut.png	ERR	10465.0	11849.0	11	21-40-34-1-24-41-9-10-13-19-38
2015-10-23 15:18:57	1166.75975	1	1	fea	img/m_sad_cut.png	ERR	31792.0	36903.0	32	17-22-7-32-15-6-13-1-31-0-37-11-42-30-45-19-18-40-43-33-2-5-8-34-4-23-36-20-47-29-39-27
2015-10-23 15:19:35	1203.96222	5	0	sup	img/f_sup_cut.png	HIT	10886.0	11798.0	11	13-16-5-24-26-6-45-8-22-7-10
2015-10-23 15:19:47	1216.0626	4	0	dis	img/f_dis_cut.png	HIT	2989.0	3757.0	3	27-20-38
2015-10-23 15:19:51	1220.11931	2	1	dis	img/m_ang_cut.png	ERR	13679.0	14639.0	14	33-31-7-26-1-43-6-38-45-13-23-19-9-8
2015-10-23 15:20:06	1235.05424	3	1	fea	img/m_fea_cut.png	HIT	4179.0	6396.0	5	21-7-2-39-18
2015-10-23 15:20:12	1241.75274	6	0	ntr	img/f_ntr_cut.png	HIT	11615.0	13151.0	12	6-28-5-0-24-7-14-27-15-22-16-17
2015-10-23 15:20:26	1255.20635	0	0	hap	img/f_hap_cut.png	HIT	6014.0	7605.0	7	1-9-15-12-22-13-30
2015-10-23 15:20:34	1263.1112	0	1	hap	img/m_hap_cut.png	HIT	4850.0	5866.0	5	33-4-35-21-12
2015-10-23 15:20:40	1269.29488	1	1	sad	img/m_sad_cut.png	HIT	7378.0	10250.0	8	34-26-32-44-28-17-11-23
2015-10-23 15:20:50	1279.86385	2	1	ang	img/m_ang_cut.png	HIT	19850.0	22330.0	20	27-8-0-29-40-11-26-6-44-30-10-45-5-41-1-28-16-7-17-47
2015-10-23 15:21:13	1302.49388	5	0	sup	img/f_sup_cut.png	HIT	12550.0	13798.0	13	7-26-8-6-23-1-12-9-42-16-43-29-40
2015-10-23 15:21:27	1316.59161	1	0	fea	img/f_sad_cut.png	ERR	9341.0	10661.0	10	17-29-35-18-30-28-43-34-21-2
2015-10-23 15:21:38	1327.55199	3	0	sup	img/f_fea_cut.png	ERR	17025.0	18641.0	18	40-37-41-2-21-38-3-32-26-12-5-35-10-15-39-9-20-42
2015-10-23 15:21:57	1346.49583	2	0	ang	img/f_ang_cut.png	HIT	6380.0	8028.0	7	7-16-14-21-24-34-3
2015-10-23 15:22:05	1354.82572	5	1	sup	img/m_sup_cut.png	HIT	4737.0	5793.0	5	17-21-37-18-41
2015-10-23 15:22:12	1360.93727	4	0	dis	img/f_dis_cut.png	HIT	12805.0	13982.0	13	31-7-9-45-8-46-34-32-17-20-0-43-36
2015-10-23 15:22:26	1375.21471	4	1	dis	img/m_dis_cut.png	HIT	13860.0	15212.0	14	6-12-32-3-40-17-38-41-1-25-36-35-30-46
2015-10-23 15:22:41	1390.72901	6	1	ntr	img/m_ntr_cut.png	HIT	14645.0	15669.0	15	2-36-25-28-19-23-14-44-12-43-38-0-5-4-40
