# Supplementary material for: Mapping the emotional face. How individual face parts contribute to successful emotion recognition
Source: PLoS One. 2017 May 11;12(5):e0177239. doi: 10.1371/journal.pone.0177239 (PMC5426715; doi:10.1371/journal.pone.0177239)
Supplement: S1 Code — (ZIP) [file pone.0177239.s003.zip › app/static/logfiles/logfile2.txt]

####### THIS IS A LOGFILE FOR THE DYNAMIC MASKING FACE EXPERIMENT ######
Participant Number: 2
Date and Time: 2015-10-01 17:06:30.135591
age: 30 ,gender: 0 ,environ: 2 ,occup: 2 ,advert: 0
###################################################################
time	cumtime	express	ident	button	filename	evaluation	stopRT	choiceRT	maskNum	maskList
2015-10-01 17:06:50	0.0	5	1	fea	img/m_sup_cut.png	ERR	8312.0	10960.0	9	12-13-35-31-43-44-23-34-36
2015-10-01 17:07:01	11.25741	2	1	dis	img/m_ang_cut.png	ERR	11469.0	13949.0	12	22-3-14-23-44-7-11-47-43-39-21-26
2015-10-01 17:07:16	25.50428	1	1	sup	img/m_sad_cut.png	ERR	21851.0	24491.0	22	46-30-17-22-32-24-5-45-19-27-23-39-16-14-3-1-12-37-43-42-29-15
2015-10-01 17:07:40	50.28796	3	1	sup	img/m_fea_cut.png	ERR	11677.0	13221.0	12	15-30-16-47-44-19-35-33-9-2-21-40
2015-10-01 17:07:54	63.80191	5	0	fea	img/f_sup_cut.png	ERR	16650.0	22794.0	17	40-46-42-39-19-41-8-31-21-13-23-43-30-17-5-11-34
2015-10-01 17:08:17	86.89621	0	0	hap	img/f_hap_cut.png	HIT	2124.0	4388.0	3	21-41-3
2015-10-01 17:08:22	91.57697	1	0	fea	img/f_sad_cut.png	ERR	18022.0	21494.0	19	15-37-30-35-25-29-27-40-18-0-11-43-23-46-28-3-10-36-19
2015-10-01 17:08:43	113.36841	2	0	ang	img/f_ang_cut.png	HIT	15722.0	17090.0	16	24-14-27-31-16-2-1-9-35-0-6-46-22-23-29-15
2015-10-01 17:09:01	130.7534	0	1	hap	img/m_hap_cut.png	HIT	18098.0	20186.0	19	1-4-23-33-5-11-14-41-28-25-3-19-8-17-31-45-12-24-21
2015-10-01 17:09:21	151.2375	6	0	fea	img/f_ntr_cut.png	ERR	10080.0	12760.0	11	33-30-38-18-29-42-34-10-28-31-13
2015-10-01 17:09:34	164.30112	6	1	ntr	img/m_ntr_cut.png	HIT	18041.0	20161.0	19	45-35-5-32-31-28-21-17-44-38-16-24-8-42-23-4-6-29-18
2015-10-01 17:09:55	184.75351	3	0	hap	img/f_fea_cut.png	ERR	10941.0	12389.0	11	13-23-1-18-37-7-28-16-8-40-45
2015-10-01 17:10:08	197.442	4	1	ang	img/m_dis_cut.png	ERR	5185.0	7641.0	6	47-23-25-34-29-27
2015-10-01 17:10:15	205.39086	4	0	ang	img/f_dis_cut.png	ERR	5124.0	7344.0	6	10-28-30-18-26-31
2015-10-01 17:10:23	213.03777	2	1	ang	img/m_ang_cut.png	HIT	15271.0	17023.0	16	38-29-46-16-20-26-15-37-35-44-36-10-19-30-39-27
2015-10-01 17:10:40	230.35354	3	1	fea	img/m_fea_cut.png	HIT	8946.0	9810.0	9	41-19-22-11-24-36-23-34-30
2015-10-01 17:10:51	240.46362	3	0	sup	img/f_fea_cut.png	ERR	9113.0	10785.0	10	39-12-43-36-40-32-31-34-46-11
2015-10-01 17:11:02	251.53968	4	0	dis	img/f_dis_cut.png	HIT	11624.0	12920.0	12	25-22-12-35-7-34-44-23-16-45-15-2
2015-10-01 17:11:15	264.7558	1	0	ntr	img/f_sad_cut.png	ERR	20228.0	21900.0	21	33-39-37-16-38-28-15-6-42-30-43-45-27-0-4-21-1-26-32-17-47
2015-10-01 17:11:37	286.94511	5	1	fea	img/m_sup_cut.png	ERR	9424.0	16768.0	10	15-23-11-35-8-19-18-0-29-40
2015-10-01 17:11:54	304.01636	0	1	hap	img/m_hap_cut.png	HIT	1672.0	3072.0	2	29-35
2015-10-01 17:11:57	307.38178	1	1	ntr	img/m_sad_cut.png	ERR	14749.0	16981.0	15	2-27-7-36-26-33-20-8-9-39-10-3-44-40-43
2015-10-01 17:12:15	324.65986	4	1	dis	img/m_dis_cut.png	HIT	7675.0	8907.0	8	37-16-21-3-6-43-22-0
2015-10-01 17:12:24	333.86313	5	0	sup	img/f_sup_cut.png	HIT	17289.0	18833.0	18	43-30-5-15-41-28-4-42-44-35-1-47-37-39-45-31-21-6
2015-10-01 17:12:43	352.98574	6	1	ntr	img/m_ntr_cut.png	HIT	9885.0	10973.0	10	41-9-26-25-43-20-33-22-29-19
2015-10-01 17:12:54	364.25291	2	0	ang	img/f_ang_cut.png	HIT	5528.0	7016.0	6	36-7-28-43-29-2
2015-10-01 17:13:02	371.56492	0	0	hap	img/f_hap_cut.png	HIT	4685.0	5845.0	5	44-32-29-25-19
2015-10-01 17:13:08	377.70184	6	0	ntr	img/f_ntr_cut.png	HIT	14269.0	15749.0	15	32-37-3-38-43-22-31-15-17-10-42-47-46-35-19
2015-10-01 17:13:24	393.74787	4	0	ang	img/f_dis_cut.png	ERR	4800.0	6240.0	5	16-32-38-10-47
2015-10-01 17:13:30	400.28559	1	1	fea	img/m_sad_cut.png	ERR	10324.0	11844.0	11	37-16-21-5-12-43-26-3-22-45-24
2015-10-01 17:13:42	412.42122	2	0	ang	img/f_ang_cut.png	HIT	6629.0	8405.0	7	45-20-26-46-10-41-30
2015-10-01 17:13:51	421.11674	0	1	hap	img/m_hap_cut.png	HIT	11418.0	13098.0	12	39-41-47-45-15-20-2-16-35-23-29-28
2015-10-01 17:14:05	434.50952	3	0	fea	img/f_fea_cut.png	HIT	8966.0	10318.0	9	28-7-14-22-46-44-18-10-47
2015-10-01 17:14:15	445.12585	5	1	sup	img/m_sup_cut.png	HIT	11994.0	12922.0	12	8-28-32-12-16-39-3-20-6-9-23-36
2015-10-01 17:14:28	458.34199	1	0	ntr	img/f_sad_cut.png	ERR	9917.0	10765.0	10	44-26-46-29-37-11-36-43-21-3
2015-10-01 17:14:39	469.40693	0	0	hap	img/f_hap_cut.png	HIT	10223.0	12095.0	11	15-26-35-34-46-6-33-30-9-12-47
2015-10-01 17:14:52	481.80599	4	1	ang	img/m_dis_cut.png	ERR	7227.0	9443.0	8	1-47-40-16-17-9-34-39
2015-10-01 17:15:02	491.54922	6	1	ntr	img/m_ntr_cut.png	HIT	12378.0	13594.0	13	32-41-43-14-20-22-47-5-9-33-8-34-26
2015-10-01 17:15:15	505.43704	5	0	sup	img/f_sup_cut.png	HIT	9024.0	11224.0	10	11-0-16-8-29-14-47-37-31-41
2015-10-01 17:15:27	516.95683	3	1	fea	img/m_fea_cut.png	HIT	13030.0	15149.0	14	35-20-13-17-18-9-25-36-4-8-12-7-10-6
2015-10-01 17:15:42	532.39836	2	1	sad	img/m_ang_cut.png	ERR	16913.0	18553.0	17	1-17-35-6-37-7-22-25-44-8-9-31-27-34-19-24-47
2015-10-01 17:16:01	551.24626	6	0	ntr	img/f_ntr_cut.png	HIT	9738.0	11098.0	10	38-42-40-7-21-13-14-31-10-30
2015-10-01 17:16:13	562.63825	3	1	sup	img/m_fea_cut.png	ERR	13440.0	16568.0	14	9-13-0-4-11-32-23-43-5-20-26-24-44-30
2015-10-01 17:16:30	579.50094	4	1	dis	img/m_dis_cut.png	HIT	3562.0	4818.0	4	7-47-30-32
2015-10-01 17:16:35	584.61549	2	0	ang	img/f_ang_cut.png	HIT	1688.0	2848.0	2	18-43
2015-10-01 17:16:38	587.76292	0	0	hap	img/f_hap_cut.png	HIT	14976.0	16152.0	15	8-25-0-10-27-2-1-35-32-9-42-18-45-11-41
2015-10-01 17:16:54	604.20629	0	1	hap	img/m_hap_cut.png	HIT	6681.0	7833.0	7	47-24-12-27-10-14-8
2015-10-01 17:17:02	612.33374	5	0	sup	img/f_sup_cut.png	HIT	13221.0	14549.0	14	16-43-37-39-11-17-22-31-25-29-44-41-18-38
2015-10-01 17:17:17	627.17399	4	0	sup	img/f_dis_cut.png	ERR	9087.0	10199.0	10	33-2-39-43-42-5-23-21-22-24
2015-10-01 17:17:28	637.66305	6	1	sad	img/m_ntr_cut.png	ERR	18999.0	22135.0	19	33-14-12-26-28-9-40-18-21-19-37-44-4-5-23-38-8-1-30
2015-10-01 17:17:50	660.09273	1	1	fea	img/m_sad_cut.png	ERR	16392.0	17968.0	17	0-47-11-21-6-20-8-16-35-4-25-31-38-42-36-23-12
2015-10-01 17:18:08	678.35016	2	1	ntr	img/m_ang_cut.png	ERR	9158.0	10630.0	10	19-39-40-3-16-0-45-29-2-27
2015-10-01 17:18:19	689.27336	1	0	ntr	img/f_sad_cut.png	ERR	13934.0	14862.0	14	35-2-10-38-36-46-5-12-42-8-29-27-1-16
2015-10-01 17:18:34	704.43113	6	0	ntr	img/f_ntr_cut.png	HIT	15867.0	17315.0	16	34-15-44-31-14-11-26-47-33-18-21-7-9-42-32-17
2015-10-01 17:18:52	722.03924	5	1	fea	img/m_sup_cut.png	ERR	1522.0	3234.0	2	10-37
2015-10-01 17:18:56	725.56714	3	0	fea	img/f_fea_cut.png	HIT	12190.0	13830.0	13	42-14-45-30-7-23-35-46-38-47-44-34-18
2015-10-01 17:19:10	739.68757	6	1	ntr	img/m_ntr_cut.png	HIT	9402.0	10938.0	10	25-43-33-8-26-29-7-37-35-14
2015-10-01 17:19:21	750.91983	2	0	ang	img/f_ang_cut.png	HIT	3771.0	5419.0	4	26-13-11-35
2015-10-01 17:19:27	756.63402	5	0	sup	img/f_sup_cut.png	HIT	12073.0	13961.0	13	7-46-44-42-31-2-27-4-16-30-18-21-43
2015-10-01 17:19:41	770.88836	6	0	ntr	img/f_ntr_cut.png	HIT	8917.0	9854.0	9	46-7-1-44-0-13-29-47-12
2015-10-01 17:19:51	781.03798	1	0	sad	img/f_sad_cut.png	HIT	8833.0	10122.0	9	29-9-23-18-0-24-5-34-32
2015-10-01 17:20:02	791.45648	2	1	ang	img/m_ang_cut.png	HIT	7295.0	9295.0	8	36-27-46-1-2-26-5-4
2015-10-01 17:20:11	801.04934	3	0	fea	img/f_fea_cut.png	HIT	1720.0	2984.0	2	10-39
2015-10-01 17:20:14	804.32981	1	1	sad	img/m_sad_cut.png	HIT	6039.0	8943.0	7	20-42-0-34-6-4-12
2015-10-01 17:20:24	813.56372	4	1	dis	img/m_dis_cut.png	HIT	5460.0	6628.0	6	39-7-13-9-30-24
2015-10-01 17:20:31	820.4831	5	1	fea	img/m_sup_cut.png	ERR	4694.0	6566.0	5	5-4-16-10-42
2015-10-01 17:20:37	827.34641	0	0	hap	img/f_hap_cut.png	HIT	6089.0	8097.0	7	20-1-39-10-0-37-44
2015-10-01 17:20:46	835.73704	0	1	hap	img/m_hap_cut.png	HIT	3592.0	4808.0	4	22-21-40-0
2015-10-01 17:20:51	840.85073	3	1	fea	img/m_fea_cut.png	HIT	9792.0	12488.0	10	21-19-46-12-9-20-27-18-45-43
2015-10-01 17:21:04	853.63204	4	0	dis	img/f_dis_cut.png	HIT	3741.0	5253.0	4	38-21-34-13
2015-10-01 17:21:09	859.17582	0	1	hap	img/m_hap_cut.png	HIT	9194.0	10786.0	10	30-28-44-18-9-6-3-0-13-19
2015-10-01 17:21:20	870.25034	5	1	sup	img/m_sup_cut.png	HIT	8411.0	10075.0	9	16-0-27-2-17-14-22-46-4
2015-10-01 17:21:31	880.62555	3	0	fea	img/f_fea_cut.png	HIT	12987.0	14891.0	13	29-14-6-8-4-33-27-41-37-24-42-15-34
2015-10-01 17:21:46	895.8085	4	0	ang	img/f_dis_cut.png	ERR	7190.0	8886.0	8	17-31-6-16-7-41-26-10
2015-10-01 17:21:55	904.98657	6	1	sad	img/m_ntr_cut.png	ERR	2245.0	4182.0	3	7-34-40
2015-10-01 17:22:00	909.46833	5	0	sup	img/f_sup_cut.png	HIT	7728.0	8816.0	8	36-23-11-18-12-30-4-26
2015-10-01 17:22:09	918.57544	2	1	ang	img/m_ang_cut.png	HIT	4221.0	5845.0	5	13-19-10-30-2
2015-10-01 17:22:15	924.7148	0	0	hap	img/f_hap_cut.png	HIT	8099.0	9859.0	9	17-35-47-34-2-9-16-37-6
2015-10-01 17:22:25	934.86778	6	0	ntr	img/f_ntr_cut.png	HIT	9140.0	10796.0	10	42-25-12-24-33-34-46-31-37-11
2015-10-01 17:22:36	945.96215	4	1	ang	img/m_dis_cut.png	ERR	1510.0	2895.0	2	26-11
2015-10-01 17:22:39	949.15428	3	1	fea	img/m_fea_cut.png	HIT	10259.0	11995.0	11	0-2-17-9-12-20-33-35-18-30-24
2015-10-01 17:22:52	961.44215	1	1	sup	img/m_sad_cut.png	ERR	11843.0	12732.0	12	45-25-29-12-32-8-24-13-26-7-47-36
2015-10-01 17:23:05	974.46742	2	0	ang	img/f_ang_cut.png	HIT	2972.0	4172.0	3	19-38-10
2015-10-01 17:23:09	978.94043	1	0	sad	img/f_sad_cut.png	HIT	3478.0	5654.0	4	10-31-34-7
2015-10-01 17:23:15	984.89146	3	0	fea	img/f_fea_cut.png	HIT	3963.0	6546.0	4	19-15-9-10
2015-10-01 17:23:22	991.734	4	1	ang	img/m_dis_cut.png	ERR	3033.0	4953.0	4	14-12-18-24
2015-10-01 17:23:27	996.97941	1	1	sad	img/m_sad_cut.png	HIT	5554.0	7514.0	6	29-35-26-34-0-15
2015-10-01 17:23:35	1004.78641	6	0	ntr	img/f_ntr_cut.png	HIT	9897.0	10937.0	10	43-47-46-22-31-9-23-42-26-13
2015-10-01 17:23:46	1016.02204	0	0	hap	img/f_hap_cut.png	HIT	10916.0	11997.0	11	47-9-41-33-32-39-35-7-12-6-21
2015-10-01 17:23:58	1028.35288	5	1	sup	img/m_sup_cut.png	HIT	5288.0	6728.0	6	32-21-18-20-28-42
2015-10-01 17:24:05	1035.38777	5	0	sup	img/f_sup_cut.png	HIT	12427.0	13787.0	13	12-30-40-44-0-14-9-13-16-24-10-38-41
2015-10-01 17:24:20	1049.50472	0	1	hap	img/m_hap_cut.png	HIT	4614.0	5679.0	5	10-22-0-16-39
2015-10-01 17:24:26	1055.47414	1	0	ang	img/f_sad_cut.png	ERR	2382.0	3821.0	3	30-33-12
2015-10-01 17:24:30	1059.59694	2	0	ang	img/f_ang_cut.png	HIT	1838.0	2990.0	2	26-14
2015-10-01 17:24:33	1062.88423	2	1	ang	img/m_ang_cut.png	HIT	11280.0	12744.0	12	20-27-13-6-40-7-9-47-4-24-18-3
2015-10-01 17:24:46	1075.92238	3	1	ang	img/m_fea_cut.png	ERR	4842.0	5842.0	5	24-33-6-2-47
2015-10-01 17:24:52	1082.05717	6	1	ntr	img/m_ntr_cut.png	HIT	12530.0	13586.0	13	32-43-7-28-8-13-44-22-40-17-37-29-41
2015-10-01 17:25:06	1095.93757	4	0	dis	img/f_dis_cut.png	HIT	2064.0	3880.0	3	1-30-6
2015-10-01 17:25:10	1100.11469	3	0	fea	img/f_fea_cut.png	HIT	9268.0	12221.0	10	41-35-13-21-16-7-34-9-25-30
2015-10-01 17:25:23	1112.63019	5	0	fea	img/f_sup_cut.png	ERR	10219.0	12867.0	11	23-1-0-39-43-17-38-11-37-18-6
2015-10-01 17:25:36	1125.79158	1	0	ang	img/f_sad_cut.png	ERR	8199.0	10223.0	9	18-10-22-29-24-17-1-23-42
2015-10-01 17:25:46	1136.30764	6	1	ntr	img/m_ntr_cut.png	HIT	11598.0	13102.0	12	8-47-19-24-0-41-17-9-31-35-27-45
2015-10-01 17:26:00	1149.73266	2	0	ang	img/f_ang_cut.png	HIT	12735.0	13903.0	13	1-23-31-45-5-47-46-14-28-39-22-25-35
2015-10-01 17:26:14	1163.93152	5	1	dis	img/m_sup_cut.png	ERR	1603.0	2860.0	2	30-42
2015-10-01 17:26:17	1167.08512	2	1	sad	img/m_ang_cut.png	ERR	11884.0	14420.0	12	39-46-8-36-32-31-19-22-16-34-14-35
2015-10-01 17:26:32	1181.79594	6	0	ntr	img/f_ntr_cut.png	HIT	7999.0	8839.0	8	32-4-42-3-2-40-46-10
2015-10-01 17:26:41	1190.93203	4	0	ang	img/f_dis_cut.png	ERR	10038.0	11766.0	11	25-24-40-4-42-36-15-5-16-44-10
2015-10-01 17:26:53	1202.99683	3	1	sup	img/m_fea_cut.png	ERR	8079.0	9774.0	9	40-27-21-11-7-19-20-36-3
2015-10-01 17:27:03	1213.07803	4	1	dis	img/m_dis_cut.png	HIT	4709.0	5926.0	5	13-43-1-22-35
2015-10-01 17:27:09	1219.31025	0	1	hap	img/m_hap_cut.png	HIT	5971.0	6891.0	6	19-34-27-1-24-29
2015-10-01 17:27:17	1226.53718	1	1	sad	img/m_sad_cut.png	HIT	10896.0	12113.0	11	4-11-25-41-33-32-18-12-24-23-26
2015-10-01 17:27:29	1238.95987	0	0	hap	img/f_hap_cut.png	HIT	8766.0	9894.0	9	27-47-40-46-4-11-38-28-41
2015-10-01 17:28:39	0.0	5	1	sup	img/m_sup_cut.png	HIT	11445.0	13005.0	12	12-13-35-31-43-44-23-34-36-0-30-16
2015-10-01 17:28:52	13.30388	2	1	fea	img/m_ang_cut.png	ERR	9014.0	10526.0	9	22-3-14-23-44-7-11-47-43
2015-10-01 17:29:03	24.1213	1	1	fea	img/m_sad_cut.png	ERR	17312.0	19248.0	18	46-30-17-22-32-24-5-45-19-27-23-39-16-14-3-1-12-37
2015-10-01 17:29:23	43.66612	3	1	fea	img/m_fea_cut.png	HIT	8466.0	10003.0	9	15-30-16-47-44-19-35-33-9
2015-10-01 17:29:33	53.96174	5	0	hap	img/f_sup_cut.png	ERR	5648.0	6831.0	6	40-46-42-39-19-41
2015-10-01 17:29:40	61.0912	0	0	hap	img/f_hap_cut.png	HIT	1460.0	2724.0	2	21-41
2015-10-01 17:29:43	64.12989	1	0	sad	img/f_sad_cut.png	HIT	10836.0	13261.0	11	15-37-30-35-25-29-27-40-18-0-11
2015-10-01 17:29:57	77.68873	2	0	ang	img/f_ang_cut.png	HIT	14924.0	16373.0	15	24-14-27-31-16-2-1-9-35-0-6-46-22-23-29
2015-10-01 17:30:13	94.36066	0	1	hap	img/m_hap_cut.png	HIT	14796.0	16185.0	15	1-4-23-33-5-11-14-41-28-25-3-19-8-17-31
2015-10-01 17:30:30	110.84711	6	0	sup	img/f_ntr_cut.png	ERR	7670.0	11054.0	8	33-30-38-18-29-42-34-10
2015-10-01 17:30:41	122.24195	6	1	ntr	img/m_ntr_cut.png	HIT	9520.0	10553.0	10	45-35-5-32-31-28-21-17-44-38
2015-10-01 17:30:52	133.09121	3	0	hap	img/f_fea_cut.png	ERR	7853.0	8990.0	8	13-23-1-18-37-7-28-16
2015-10-01 17:31:02	142.44306	4	1	dis	img/m_dis_cut.png	HIT	4039.0	6072.0	5	47-23-25-34-29
2015-10-01 17:31:08	148.81787	4	0	ang	img/f_dis_cut.png	ERR	1167.0	2936.0	2	10-28
2015-10-01 17:31:11	152.05856	2	1	ang	img/m_ang_cut.png	HIT	6607.0	8352.0	7	38-29-46-16-20-26-15
2015-10-01 17:31:20	160.71538	3	1	fea	img/m_fea_cut.png	HIT	11290.0	13307.0	12	41-19-22-11-24-36-23-34-30-14-43-3
2015-10-01 17:31:33	174.31399	3	0	fea	img/f_fea_cut.png	HIT	11421.0	12806.0	12	39-12-43-36-40-32-31-34-46-11-30-41
2015-10-01 17:31:46	187.4095	4	0	dis	img/f_dis_cut.png	HIT	2221.0	4132.0	3	25-22-12
2015-10-01 17:31:51	191.83643	1	0	ang	img/f_sad_cut.png	ERR	13306.0	15475.0	14	33-39-37-16-38-28-15-6-42-30-43-45-27-0
2015-10-01 17:32:07	207.60213	5	1	sup	img/m_sup_cut.png	HIT	9378.0	11354.0	10	15-23-11-35-8-19-18-0-29-40
2015-10-01 17:32:18	219.2508	0	1	hap	img/m_hap_cut.png	HIT	1353.0	2633.0	2	29-35
2015-10-01 17:32:21	222.18361	1	1	ntr	img/m_sad_cut.png	ERR	14616.0	15823.0	15	2-27-7-36-26-33-20-8-9-39-10-3-44-40-43
2015-10-01 17:32:37	238.30621	4	1	dis	img/m_dis_cut.png	HIT	2987.0	4003.0	3	37-16-21
2015-10-01 17:32:42	242.60339	5	0	fea	img/f_sup_cut.png	ERR	13213.0	15093.0	14	43-30-5-15-41-28-4-42-44-35-1-47-37-39
2015-10-01 17:32:57	257.98658	6	1	ntr	img/m_ntr_cut.png	HIT	10171.0	11843.0	11	41-9-26-25-43-20-33-22-29-19-16
2015-10-01 17:33:09	270.12401	2	0	ang	img/f_ang_cut.png	HIT	4911.0	6031.0	5	36-7-28-43-29
2015-10-01 17:33:16	276.45007	0	0	hap	img/f_hap_cut.png	HIT	3375.0	4495.0	4	44-32-29-25
2015-10-01 17:33:20	281.23685	6	0	ntr	img/f_ntr_cut.png	HIT	15064.0	16801.0	16	32-37-3-38-43-22-31-15-17-10-42-47-46-35-19-18
2015-10-01 17:33:37	298.33791	4	0	ang	img/f_dis_cut.png	ERR	4014.0	5630.0	5	16-32-38-10-47
2015-10-01 17:33:43	304.26028	1	1	sup	img/m_sad_cut.png	ERR	4963.0	5987.0	5	37-16-21-5-12
2015-10-01 17:33:50	310.53969	2	0	ang	img/f_ang_cut.png	HIT	3547.0	5995.0	4	45-20-26-46
2015-10-01 17:33:56	316.82861	0	1	hap	img/m_hap_cut.png	HIT	10844.0	12021.0	11	39-41-47-45-15-20-2-16-35-23-29
2015-10-01 17:34:08	329.14791	3	0	fea	img/f_fea_cut.png	HIT	8777.0	10433.0	9	28-7-14-22-46-44-18-10-47
2015-10-01 17:34:19	339.8836	5	1	sup	img/m_sup_cut.png	HIT	8580.0	9692.0	9	8-28-32-12-16-39-3-20-6
2015-10-01 17:34:29	349.8678	1	0	sad	img/f_sad_cut.png	HIT	4714.0	6418.0	5	44-26-46-29-37
2015-10-01 17:34:36	356.58018	0	0	hap	img/f_hap_cut.png	HIT	7298.0	8898.0	8	15-26-35-34-46-6-33-30
2015-10-01 17:34:45	365.77255	4	1	sad	img/m_dis_cut.png	ERR	10422.0	12278.0	11	1-47-40-16-17-9-34-39-14-36-11
2015-10-01 17:34:57	378.34811	6	1	ntr	img/m_ntr_cut.png	HIT	7185.0	8793.0	8	32-41-43-14-20-22-47-5
2015-10-01 17:35:06	387.43672	5	0	sup	img/f_sup_cut.png	HIT	8586.0	9698.0	9	11-0-16-8-29-14-47-37-31
2015-10-01 17:35:16	397.43618	3	1	fea	img/m_fea_cut.png	HIT	8859.0	10571.0	9	35-20-13-17-18-9-25-36-4
2015-10-01 17:35:27	408.30263	2	1	ang	img/m_ang_cut.png	HIT	8731.0	10219.0	9	1-17-35-6-37-7-22-25-44
2015-10-01 17:35:38	418.84782	6	0	ntr	img/f_ntr_cut.png	HIT	5479.0	6655.0	6	38-42-40-7-21-13
2015-10-01 17:35:45	425.79842	3	1	fea	img/m_fea_cut.png	HIT	11381.0	13413.0	12	9-13-0-4-11-32-23-43-5-20-26-24
2015-10-01 17:35:59	439.50824	4	1	dis	img/m_dis_cut.png	HIT	2994.0	4074.0	3	7-47-30
2015-10-01 17:36:03	443.88125	2	0	ang	img/f_ang_cut.png	HIT	1069.0	2901.0	2	18-43
2015-10-01 17:36:06	447.07729	0	0	hap	img/f_hap_cut.png	HIT	6582.0	7630.0	7	8-25-0-10-27-2-1
2015-10-01 17:36:14	454.99733	0	1	hap	img/m_hap_cut.png	HIT	5911.0	7183.0	6	47-24-12-27-10-14
2015-10-01 17:36:22	462.48955	5	0	fea	img/f_sup_cut.png	ERR	9534.0	12551.0	10	16-43-37-39-11-17-22-31-25-29
2015-10-01 17:36:34	475.34075	4	0	dis	img/f_dis_cut.png	HIT	8217.0	9905.0	9	33-2-39-43-42-5-23-21-22
2015-10-01 17:36:45	485.54881	6	1	ntr	img/m_ntr_cut.png	HIT	8131.0	9579.0	9	33-14-12-26-28-9-40-18-21
2015-10-01 17:36:54	495.42142	1	1	sup	img/m_sad_cut.png	ERR	6710.0	7990.0	7	0-47-11-21-6-20-8
2015-10-01 17:37:03	503.70921	2	1	ntr	img/m_ang_cut.png	ERR	10223.0	11792.0	11	19-39-40-3-16-0-45-29-2-27-28
2015-10-01 17:37:15	515.80594	1	0	hap	img/f_sad_cut.png	ERR	6787.0	8259.0	7	35-2-10-38-36-46-5
2015-10-01 17:37:23	524.35783	6	0	fea	img/f_ntr_cut.png	ERR	4932.0	6156.0	5	34-15-44-31-14
2015-10-01 17:37:30	530.80602	5	1	fea	img/m_sup_cut.png	ERR	1309.0	2653.0	2	10-37
2015-10-01 17:37:33	533.75617	3	0	fea	img/f_fea_cut.png	HIT	12493.0	14037.0	13	42-14-45-30-7-23-35-46-38-47-44-34-18
2015-10-01 17:37:47	548.08431	6	1	ntr	img/m_ntr_cut.png	HIT	7742.0	8574.0	8	25-43-33-8-26-29-7-37
2015-10-01 17:37:56	556.95018	2	0	ang	img/f_ang_cut.png	HIT	1088.0	2640.0	2	26-13
2015-10-01 17:37:59	559.88963	5	0	sup	img/f_sup_cut.png	HIT	10944.0	11840.0	11	7-46-44-42-31-2-27-4-16-30-18
2015-10-01 17:38:11	572.02326	6	0	ntr	img/f_ntr_cut.png	HIT	12292.0	13548.0	13	46-7-1-44-0-13-29-47-12-14-10-33-16
2015-10-01 17:38:25	585.86988	1	0	sad	img/f_sad_cut.png	HIT	8283.0	10451.0	9	29-9-23-18-0-24-5-34-32
2015-10-01 17:38:36	596.62665	2	1	ang	img/m_ang_cut.png	HIT	6215.0	7679.0	7	36-27-46-1-2-26-5
2015-10-01 17:38:44	604.60664	3	0	fea	img/f_fea_cut.png	HIT	1812.0	3060.0	2	10-39
2015-10-01 17:38:47	607.9594	1	1	sad	img/m_sad_cut.png	HIT	4485.0	6189.0	5	20-42-0-34-6
2015-10-01 17:38:54	614.4405	4	1	dis	img/m_dis_cut.png	HIT	5130.0	7074.0	6	39-7-13-9-30-24
2015-10-01 17:39:01	621.80735	5	1	sup	img/m_sup_cut.png	HIT	6218.0	7682.0	7	5-4-16-10-42-29-14
2015-10-01 17:39:09	629.78503	0	0	hap	img/f_hap_cut.png	HIT	5802.0	6818.0	6	20-1-39-10-0-37
2015-10-01 17:39:16	636.89628	0	1	hap	img/m_hap_cut.png	HIT	2018.0	3649.0	3	22-21-40
2015-10-01 17:39:20	640.84559	3	1	fea	img/m_fea_cut.png	HIT	7283.0	9035.0	8	21-19-46-12-9-20-27-18
2015-10-01 17:39:29	650.18527	4	0	ang	img/f_dis_cut.png	ERR	2916.0	3956.0	3	38-21-34
2015-10-01 17:39:33	654.42971	0	1	hap	img/m_hap_cut.png	HIT	10789.0	11901.0	11	30-28-44-18-9-6-3-0-13-19-38
2015-10-01 17:39:46	666.62508	5	1	sup	img/m_sup_cut.png	HIT	8317.0	9885.0	9	16-0-27-2-17-14-22-46-4
2015-10-01 17:39:56	676.8626	3	0	sup	img/f_fea_cut.png	ERR	4921.0	6649.0	5	29-14-6-8-4
2015-10-01 17:40:03	683.79907	4	0	ang	img/f_dis_cut.png	ERR	1255.0	3023.0	2	17-31
2015-10-01 17:40:06	687.12021	6	1	sad	img/m_ntr_cut.png	ERR	3350.0	4638.0	4	7-34-40-21
2015-10-01 17:40:11	692.05941	5	0	sup	img/f_sup_cut.png	HIT	7359.0	8607.0	8	36-23-11-18-12-30-4-26
2015-10-01 17:40:20	700.96653	2	1	sad	img/m_ang_cut.png	ERR	6619.0	8043.0	7	13-19-10-30-2-7-27
2015-10-01 17:40:28	709.30356	0	0	hap	img/f_hap_cut.png	HIT	4825.0	5737.0	5	17-35-47-34-2
2015-10-01 17:40:34	715.33568	6	0	ntr	img/f_ntr_cut.png	HIT	7784.0	8744.0	8	42-25-12-24-33-34-46-31
2015-10-01 17:40:43	724.38421	4	1	ang	img/m_dis_cut.png	ERR	1047.0	2647.0	2	26-11
2015-10-01 17:40:46	727.32748	3	1	ntr	img/m_fea_cut.png	ERR	7161.0	8721.0	8	0-2-17-9-12-20-33-35
2015-10-01 17:40:55	736.34493	1	1	fea	img/m_sad_cut.png	ERR	5332.0	7012.0	6	45-25-29-12-32-8
2015-10-01 17:41:03	743.65728	2	0	ang	img/f_ang_cut.png	HIT	1258.0	2626.0	2	19-38
2015-10-01 17:41:06	746.57648	1	0	sad	img/f_sad_cut.png	HIT	3130.0	5026.0	4	10-31-34-7
2015-10-01 17:41:11	751.89575	3	0	fea	img/f_fea_cut.png	HIT	5044.0	6924.0	6	19-15-9-10-29-0
2015-10-01 17:41:18	759.11328	4	1	ang	img/m_dis_cut.png	ERR	2828.0	3980.0	3	14-12-18
2015-10-01 17:41:22	763.38689	1	1	sad	img/m_sad_cut.png	HIT	3606.0	5086.0	4	29-35-26-34
2015-10-01 17:41:28	768.76749	6	0	ntr	img/f_ntr_cut.png	HIT	7979.0	10051.0	8	43-47-46-22-31-9-23-42
2015-10-01 17:41:38	779.13686	0	0	hap	img/f_hap_cut.png	HIT	10923.0	11843.0	11	47-9-41-33-32-39-35-7-12-6-21
2015-10-01 17:41:50	791.27954	5	1	fea	img/m_sup_cut.png	ERR	4703.0	6255.0	5	32-21-18-20-28
2015-10-01 17:41:57	797.83175	5	0	fea	img/f_sup_cut.png	ERR	10941.0	12093.0	11	12-30-40-44-0-14-9-13-16-24-10
2015-10-01 17:42:09	810.21543	0	1	hap	img/m_hap_cut.png	HIT	1791.0	2583.0	2	10-22
2015-10-01 17:42:12	813.08837	1	0	ang	img/f_sad_cut.png	ERR	1925.0	2901.0	2	30-33
2015-10-01 17:42:15	816.28685	2	0	ang	img/f_ang_cut.png	HIT	1840.0	2704.0	2	26-14
2015-10-01 17:42:18	819.28214	2	1	ang	img/m_ang_cut.png	HIT	11509.0	12909.0	12	20-27-13-6-40-7-9-47-4-24-18-3
2015-10-01 17:42:32	832.48046	3	1	fea	img/m_fea_cut.png	HIT	5996.0	7180.0	6	24-33-6-2-47-10
2015-10-01 17:42:39	839.95631	6	1	ntr	img/m_ntr_cut.png	HIT	8336.0	9912.0	9	32-43-7-28-8-13-44-22-40
2015-10-01 17:42:49	850.16006	4	0	dis	img/f_dis_cut.png	HIT	2400.0	4032.0	3	1-30-6
2015-10-01 17:42:54	854.4908	3	0	dis	img/f_fea_cut.png	ERR	8619.0	10204.0	9	41-35-13-21-16-7-34-9-25
2015-10-01 17:43:04	864.98875	5	0	sup	img/f_sup_cut.png	HIT	8971.0	9787.0	9	23-1-0-39-43-17-38-11-37
2015-10-01 17:43:14	875.0815	1	0	ang	img/f_sad_cut.png	ERR	3258.0	5986.0	4	18-10-22-29
2015-10-01 17:43:20	881.37059	6	1	ntr	img/m_ntr_cut.png	HIT	8187.0	10048.0	9	8-47-19-24-0-41-17-9-31
2015-10-01 17:43:31	891.71434	2	0	ang	img/f_ang_cut.png	HIT	11265.0	14353.0	12	1-23-31-45-5-47-46-14-28-39-22-25
2015-10-01 17:43:45	906.36048	5	1	dis	img/m_sup_cut.png	ERR	1709.0	2893.0	2	30-42
2015-10-01 17:43:49	909.54474	2	1	sad	img/m_ang_cut.png	ERR	9966.0	11054.0	10	39-46-8-36-32-31-19-22-16-34
2015-10-01 17:44:00	920.88997	6	0	ntr	img/f_ntr_cut.png	HIT	8963.0	9595.0	9	32-4-42-3-2-40-46-10-13
2015-10-01 17:44:10	930.77648	4	0	ntr	img/f_dis_cut.png	ERR	9968.0	11488.0	10	25-24-40-4-42-36-15-5-16-44
2015-10-01 17:44:22	942.57666	3	1	fea	img/m_fea_cut.png	HIT	9377.0	10889.0	10	40-27-21-11-7-19-20-36-3-35
2015-10-01 17:44:33	953.76075	4	1	dis	img/m_dis_cut.png	HIT	4075.0	6131.0	5	13-43-1-22-35
2015-10-01 17:44:39	960.18657	0	1	sad	img/m_hap_cut.png	ERR	2889.0	4001.0	3	19-34-27
2015-10-01 17:44:44	964.48272	1	1	fea	img/m_sad_cut.png	ERR	6141.0	8109.0	7	4-11-25-41-33-32-18
2015-10-01 17:44:52	972.89033	0	0	hap	img/f_hap_cut.png	HIT	8077.0	9661.0	9	27-47-40-46-4-11-38-28-41
