# Supplementary material for: Mapping the emotional face. How individual face parts contribute to successful emotion recognition
Source: PLoS One. 2017 May 11;12(5):e0177239. doi: 10.1371/journal.pone.0177239 (PMC5426715; doi:10.1371/journal.pone.0177239)
Supplement: S1 Code — (ZIP) [file pone.0177239.s003.zip › app/static/logfiles/logfile22.txt]

####### THIS IS A LOGFILE FOR THE DYNAMIC MASKING FACE EXPERIMENT ######
Participant Number: 22
Date and Time: 2015-10-25 09:46:11.548665
age: 29 ,gender: 0 ,environ: 2 ,occup: 2 ,advert: 2
###################################################################
time	cumtime	express	ident	button	filename	evaluation	stopRT	choiceRT	maskNum	maskList
2015-10-25 09:46:44	0.0	3	1	sup	img/m_fea_cut.png	ERR	29047.0	38575.0	30	23-8-35-34-3-31-16-2-25-27-40-26-24-28-33-6-36-12-0-47-10-41-1-37-39-4-5-46-11-30
2015-10-25 09:47:23	38.86345	2	0	ang	img/f_ang_cut.png	HIT	37860.0	44996.0	38	17-31-9-12-4-25-32-21-42-0-2-45-11-34-20-30-5-37-43-16-35-38-47-40-46-7-8-41-39-33-23-36-28-29-26-18-24-6
2015-10-25 09:48:09	84.14913	4	1	dis	img/m_dis_cut.png	HIT	33788.0	35964.0	34	11-43-4-17-15-12-47-9-6-0-39-2-46-13-10-21-41-32-27-1-14-45-36-44-24-5-18-42-38-33-30-26-19-22
2015-10-25 09:48:45	120.4064	2	1	sad	img/m_ang_cut.png	ERR	34001.0	49449.0	34	43-12-38-10-47-33-45-20-5-32-4-44-1-11-8-14-30-27-39-22-13-41-29-24-17-23-19-31-40-35-18-7-37-6
2015-10-25 09:49:35	170.14965	0	0	hap	img/f_hap_cut.png	HIT	19721.0	22705.0	20	5-10-20-47-41-43-19-31-11-2-45-44-35-14-38-7-34-6-39-23
2015-10-25 09:49:58	193.15658	6	0	ntr	img/f_ntr_cut.png	HIT	14832.0	18936.0	15	25-21-44-19-6-15-0-8-16-29-34-10-22-45-43
2015-10-25 09:50:17	212.39457	3	0	sup	img/f_fea_cut.png	ERR	10031.0	12215.0	11	19-17-31-47-14-39-11-34-10-33-26
2015-10-25 09:50:29	224.91568	1	1	fea	img/m_sad_cut.png	ERR	23317.0	27581.0	24	43-5-8-47-21-6-39-22-10-44-12-1-7-40-3-45-14-38-18-4-16-13-34-30
2015-10-25 09:50:57	252.79324	6	1	ntr	img/m_ntr_cut.png	HIT	25977.0	27473.0	26	25-14-11-19-13-47-12-40-2-15-23-31-9-34-29-18-38-3-39-45-43-7-26-24-0-16
2015-10-25 09:51:25	280.56148	5	1	sup	img/m_sup_cut.png	HIT	24207.0	27567.0	25	2-44-18-6-31-37-46-7-25-11-34-47-35-9-27-28-22-21-24-19-29-12-20-17-14
2015-10-25 09:51:53	308.42565	4	0	dis	img/f_dis_cut.png	HIT	27039.0	47263.0	28	20-34-4-25-10-37-24-46-42-15-23-32-30-2-6-1-47-16-31-12-44-9-28-17-29-18-41-45
2015-10-25 09:52:40	355.98516	5	0	sup	img/f_sup_cut.png	HIT	17641.0	20105.0	18	45-24-22-30-31-19-33-11-43-20-1-10-46-42-40-35-41-17
2015-10-25 09:53:01	376.3894	0	1	hap	img/m_hap_cut.png	HIT	20993.0	24145.0	21	45-4-19-40-47-1-16-9-27-32-30-18-29-38-23-17-25-11-2-6-10
2015-10-25 09:53:25	400.85802	1	0	dis	img/f_sad_cut.png	ERR	33119.0	36695.0	34	33-36-45-44-20-19-6-35-23-30-37-26-18-16-9-5-24-21-15-22-8-40-4-28-27-25-14-42-12-32-11-31-10-17
2015-10-25 09:54:02	437.84922	5	1	sup	img/m_sup_cut.png	HIT	27774.0	29414.0	28	0-19-25-14-37-38-28-7-44-30-39-16-32-1-13-4-23-17-31-26-5-34-2-3-46-22-29-43
2015-10-25 09:54:32	467.56214	3	1	sup	img/m_fea_cut.png	ERR	27389.0	30565.0	28	17-29-2-13-18-12-46-32-3-45-11-28-8-31-47-22-41-6-26-19-23-4-43-27-38-34-24-10
2015-10-25 09:55:03	498.42639	4	0	dis	img/f_dis_cut.png	HIT	32312.0	34168.0	33	16-9-25-27-17-4-1-41-13-43-47-14-39-31-22-28-2-21-19-42-0-12-6-40-3-24-8-7-5-18-20-46-44
2015-10-25 09:55:37	532.89077	1	1	sad	img/m_sad_cut.png	HIT	20770.0	23874.0	21	37-26-33-9-25-21-29-1-47-22-17-4-43-8-31-2-44-10-24-13-7
2015-10-25 09:56:01	557.06823	4	1	dis	img/m_dis_cut.png	HIT	20624.0	23976.0	21	40-19-30-36-18-6-31-14-32-25-13-11-38-24-26-44-33-20-29-21-43
2015-10-25 09:56:26	581.34178	2	1	sad	img/m_ang_cut.png	ERR	28398.0	31758.0	29	42-30-16-10-36-46-27-19-9-40-41-28-17-26-38-32-34-37-43-18-4-23-39-1-21-11-15-22-47
2015-10-25 09:56:58	613.39535	1	0	fea	img/f_sad_cut.png	ERR	23927.0	28448.0	24	34-17-32-13-44-30-41-10-43-21-6-15-26-40-35-20-25-11-47-33-29-3-7-42
2015-10-25 09:57:27	642.15704	2	0	ang	img/f_ang_cut.png	HIT	31259.0	51740.0	32	13-17-7-26-28-25-6-9-12-37-47-31-40-38-10-14-27-5-41-46-11-16-19-24-35-36-34-15-21-45-0-42
2015-10-25 09:58:19	694.2125	6	1	ntr	img/m_ntr_cut.png	HIT	20828.0	22588.0	21	15-18-38-27-44-47-6-43-46-28-5-4-26-29-2-14-24-35-30-13-9
2015-10-25 09:58:42	717.10317	0	1	hap	img/m_hap_cut.png	HIT	15064.0	19104.0	16	11-27-10-33-41-16-7-2-43-19-9-21-22-1-34-5
2015-10-25 09:59:01	736.51208	3	0	ntr	img/f_fea_cut.png	ERR	22301.0	23909.0	23	16-8-21-18-33-43-35-17-46-2-20-23-27-0-9-41-26-12-36-34-44-11-45
2015-10-25 09:59:25	760.71848	0	0	hap	img/f_hap_cut.png	HIT	13902.0	16871.0	14	24-39-32-8-20-35-34-7-38-47-3-27-19-22
2015-10-25 09:59:42	777.8911	5	0	sup	img/f_sup_cut.png	HIT	21724.0	23132.0	22	8-20-4-15-32-0-24-5-22-11-43-37-44-26-33-41-31-17-35-19-28-1
2015-10-25 10:00:06	801.32726	6	0	sad	img/f_ntr_cut.png	ERR	20623.0	22647.0	21	33-20-6-47-18-30-5-1-7-43-45-29-13-19-10-25-14-0-35-37-16
2015-10-25 10:00:29	824.27205	2	1	sad	img/m_ang_cut.png	ERR	23899.0	25131.0	24	6-28-0-11-24-22-34-27-32-46-10-38-3-8-16-2-37-39-26-12-47-31-7-14
2015-10-25 10:00:54	849.70301	4	0	sup	img/f_dis_cut.png	ERR	30183.0	35759.0	31	23-12-9-16-35-15-7-28-20-6-22-47-19-41-32-43-40-39-46-11-17-42-33-34-13-36-5-21-45-8-27
2015-10-25 10:01:30	885.75844	1	1	sup	img/m_sad_cut.png	ERR	13537.0	14801.0	14	37-40-34-31-21-16-4-10-39-24-22-46-0-32
2015-10-25 10:01:45	900.8587	5	0	sup	img/f_sup_cut.png	HIT	17445.0	18933.0	18	7-28-37-12-22-10-39-0-34-33-13-6-15-44-20-32-43-1
2015-10-25 10:02:04	920.08876	0	1	hap	img/m_hap_cut.png	HIT	20527.0	25895.0	21	43-14-34-19-0-32-2-46-4-20-37-35-24-7-39-12-41-26-28-40-9
2015-10-25 10:02:31	946.28075	4	1	dis	img/m_dis_cut.png	HIT	14799.0	18471.0	15	32-36-27-15-45-44-14-12-29-11-35-6-3-26-23
2015-10-25 10:02:49	965.05018	1	0	dis	img/f_sad_cut.png	ERR	29911.0	31039.0	30	23-1-15-13-22-18-46-0-12-24-19-35-28-8-39-5-11-29-31-16-25-33-43-45-27-7-37-41-9-20
2015-10-25 10:03:21	996.38303	5	1	sup	img/m_sup_cut.png	HIT	9984.0	11001.0	10	23-3-7-22-12-29-21-45-36-39
2015-10-25 10:03:32	1007.68531	2	0	ang	img/f_ang_cut.png	HIT	27041.0	29672.0	28	28-16-6-8-36-14-15-25-41-22-31-12-33-13-26-7-46-38-44-34-9-43-19-3-5-0-45-11
2015-10-25 10:04:02	1037.65478	0	0	hap	img/f_hap_cut.png	HIT	8030.0	10454.0	9	10-21-0-24-23-3-46-20-30
2015-10-25 10:04:13	1048.41269	3	0	sup	img/f_fea_cut.png	ERR	26360.0	30712.0	27	47-31-44-12-43-0-23-35-19-10-29-6-8-11-21-25-33-3-28-7-5-4-36-15-38-18-17
2015-10-25 10:04:44	1079.42453	3	1	dis	img/m_fea_cut.png	ERR	15920.0	21024.0	16	17-14-41-29-18-32-43-22-1-8-15-35-21-10-19-6
2015-10-25 10:05:05	1100.74768	6	0	ntr	img/f_ntr_cut.png	HIT	33686.0	35214.0	34	23-12-27-15-7-0-46-32-44-17-16-6-19-25-24-40-26-21-47-11-34-39-13-5-43-42-3-29-2-45-10-4-33-8
2015-10-25 10:05:41	1136.25559	6	1	sad	img/m_ntr_cut.png	ERR	16054.0	20022.0	17	39-30-32-27-29-38-21-19-17-34-15-10-9-14-46-42-23
2015-10-25 10:06:01	1156.58097	1	0	sad	img/f_sad_cut.png	HIT	17940.0	19492.0	18	18-20-23-16-22-44-7-25-26-17-0-13-28-8-47-41-39-34
2015-10-25 10:06:21	1176.37064	6	0	ntr	img/f_ntr_cut.png	HIT	24767.0	25751.0	25	35-28-47-24-3-37-14-20-7-8-0-32-1-42-19-39-30-25-38-31-41-21-15-12-34
2015-10-25 10:06:47	1202.41824	4	0	dis	img/f_dis_cut.png	HIT	35466.0	38002.0	36	12-13-36-39-18-45-9-11-33-8-16-47-19-29-23-42-14-24-15-41-2-38-4-31-37-35-43-7-6-30-0-34-10-3-46-5
2015-10-25 10:07:25	1240.72106	5	0	sup	img/f_sup_cut.png	HIT	17358.0	18983.0	18	40-27-41-0-35-18-15-38-17-43-10-37-24-44-4-16-13-12
2015-10-25 10:07:44	1260.00399	4	1	ang	img/m_dis_cut.png	ERR	15973.0	17054.0	16	35-20-40-0-41-12-5-17-37-34-13-7-19-31-6-11
2015-10-25 10:08:02	1277.3578	0	0	hap	img/f_hap_cut.png	HIT	9534.0	12582.0	10	23-9-24-22-17-31-32-13-12-30
2015-10-25 10:08:15	1290.24548	1	1	sad	img/m_sad_cut.png	HIT	14983.0	16071.0	15	10-45-24-13-41-39-0-30-35-20-11-15-28-38-8
2015-10-25 10:08:31	1306.62131	0	1	hap	img/m_hap_cut.png	HIT	5902.0	8015.0	6	46-29-2-13-22-18
2015-10-25 10:08:39	1314.93518	2	0	dis	img/f_ang_cut.png	ERR	21270.0	24981.0	22	19-29-37-36-3-10-34-42-32-25-33-43-5-11-13-20-0-15-9-24-39-6
2015-10-25 10:09:05	1340.21107	5	1	sup	img/m_sup_cut.png	HIT	5246.0	6806.0	6	41-29-12-37-26-10
2015-10-25 10:09:12	1347.32002	3	1	sup	img/m_fea_cut.png	ERR	15655.0	16582.0	16	36-27-34-32-11-30-0-12-46-8-28-29-17-18-10-1
2015-10-25 10:09:29	1364.20446	2	1	ang	img/m_ang_cut.png	HIT	20199.0	22696.0	21	45-8-13-22-23-18-46-42-29-28-39-9-27-19-32-21-30-17-11-7-26
2015-10-25 10:09:52	1387.20192	6	1	ntr	img/m_ntr_cut.png	HIT	18040.0	20361.0	19	47-44-35-9-21-11-45-13-27-19-31-43-7-36-15-2-40-26-14
2015-10-25 10:10:12	1407.86219	3	0	sup	img/f_fea_cut.png	ERR	15083.0	17188.0	16	6-5-19-11-38-0-2-8-3-20-47-39-34-18-15-29
2015-10-25 10:10:30	1425.35092	6	0	ntr	img/f_ntr_cut.png	HIT	19898.0	21266.0	20	32-44-18-33-17-10-19-14-23-9-5-20-25-21-24-41-22-35-45-43
2015-10-25 10:10:51	1446.91771	0	0	hap	img/f_hap_cut.png	HIT	11576.0	14369.0	12	31-47-32-1-14-28-36-6-34-5-18-16
2015-10-25 10:11:06	1461.59171	0	1	hap	img/m_hap_cut.png	HIT	7246.0	8766.0	8	22-34-32-26-25-29-33-44
2015-10-25 10:11:15	1470.66493	5	1	sup	img/m_sup_cut.png	HIT	7347.0	8763.0	8	33-18-39-47-25-32-15-41
2015-10-25 10:11:24	1479.7281	6	1	ntr	img/m_ntr_cut.png	HIT	11812.0	13404.0	12	32-21-43-35-40-37-15-5-26-27-18-17
2015-10-25 10:11:38	1493.43233	2	1	ang	img/m_ang_cut.png	HIT	7941.0	9485.0	8	16-2-34-36-33-12-45-21
2015-10-25 10:11:48	1503.21704	1	0	fea	img/f_sad_cut.png	ERR	25237.0	30589.0	26	37-9-7-11-19-21-42-41-10-36-46-15-27-44-23-26-30-39-2-40-12-18-32-0-6-5
2015-10-25 10:12:19	1534.10188	4	0	dis	img/f_dis_cut.png	HIT	17734.0	18919.0	18	44-23-45-20-11-5-12-22-30-40-18-17-25-8-1-34-36-43
2015-10-25 10:12:38	1553.31944	1	1	sad	img/m_sad_cut.png	HIT	15735.0	17311.0	16	28-45-16-35-46-22-47-31-34-20-30-18-3-23-12-27
2015-10-25 10:12:55	1570.92832	2	0	ang	img/f_ang_cut.png	HIT	20886.0	30550.0	21	45-36-24-20-19-10-4-26-13-25-47-34-6-29-1-31-42-16-30-37-0
2015-10-25 10:13:26	1601.7755	3	0	sup	img/f_fea_cut.png	ERR	27599.0	29631.0	28	30-22-28-1-5-15-44-27-32-33-38-41-20-31-7-14-25-16-8-13-34-23-19-37-26-17-9-10
2015-10-25 10:13:56	1631.70932	3	1	sup	img/m_fea_cut.png	ERR	11862.0	13070.0	12	29-47-45-19-40-41-21-11-13-37-30-34
2015-10-25 10:14:09	1645.08978	5	0	sup	img/f_sup_cut.png	HIT	14888.0	15920.0	15	19-37-46-5-13-15-26-25-1-20-47-6-34-41-21
2015-10-25 10:14:26	1661.31252	4	1	dis	img/m_dis_cut.png	HIT	25130.0	27147.0	26	4-17-45-47-1-15-32-41-20-27-34-46-8-0-24-28-13-44-23-25-9-14-21-40-38-11
2015-10-25 10:14:53	1688.75893	2	1	ang	img/m_ang_cut.png	HIT	15216.0	18616.0	16	23-31-21-17-7-5-15-8-40-41-45-46-26-39-33-0
2015-10-25 10:15:12	1707.67458	6	0	ntr	img/f_ntr_cut.png	HIT	15565.0	17260.0	16	10-46-2-8-31-30-47-3-40-11-35-7-34-44-41-13
2015-10-25 10:15:30	1725.23362	3	0	sup	img/f_fea_cut.png	ERR	5695.0	6975.0	6	34-36-18-8-6-17
2015-10-25 10:15:37	1732.50623	1	0	sad	img/f_sad_cut.png	HIT	33088.0	37608.0	34	40-36-25-20-31-32-44-42-4-12-33-22-21-28-13-6-30-8-7-9-46-1-37-29-3-10-18-38-27-19-23-41-34-45
2015-10-25 10:16:15	1770.41309	4	1	dis	img/m_dis_cut.png	HIT	13552.0	15032.0	14	13-24-31-34-6-3-47-35-29-19-26-45-10-39
2015-10-25 10:16:30	1785.74706	0	0	hap	img/f_hap_cut.png	HIT	11660.0	14012.0	12	33-23-35-15-17-2-0-12-25-11-14-37
2015-10-25 10:16:44	1800.05753	5	0	sup	img/f_sup_cut.png	HIT	10364.0	11628.0	11	15-25-23-0-46-42-30-19-34-21-41
2015-10-25 10:16:56	1811.98614	6	1	ntr	img/m_ntr_cut.png	HIT	22950.0	24382.0	23	2-25-16-21-42-17-12-40-45-18-27-11-8-9-29-30-0-13-3-5-24-15-1
2015-10-25 10:17:21	1836.66652	1	1	sup	img/m_sad_cut.png	ERR	19295.0	21167.0	20	29-41-2-21-24-5-6-18-7-47-0-28-31-25-8-37-16-11-30-40
2015-10-25 10:17:43	1858.13062	2	0	ang	img/f_ang_cut.png	HIT	14068.0	17020.0	15	26-9-34-42-38-17-28-19-31-13-43-18-3-27-15
2015-10-25 10:18:00	1875.45196	0	1	hap	img/m_hap_cut.png	HIT	5244.0	7556.0	6	10-19-37-35-29-43
2015-10-25 10:18:08	1883.3087	3	1	fea	img/m_fea_cut.png	HIT	24947.0	30363.0	25	27-7-38-18-35-47-6-41-22-42-34-16-40-30-44-11-20-14-29-33-3-37-15-25-28
2015-10-25 10:18:38	1913.96885	4	0	hap	img/f_dis_cut.png	ERR	32867.0	37443.0	33	33-22-40-30-4-19-21-31-11-20-18-16-26-27-41-29-1-14-8-37-9-38-46-5-47-23-42-7-3-35-10-43-0
2015-10-25 10:19:16	1951.70482	5	1	sup	img/m_sup_cut.png	HIT	11637.0	12757.0	12	1-14-20-45-15-44-21-10-30-17-0-7
2015-10-25 10:19:29	1964.76567	5	1	sup	img/m_sup_cut.png	HIT	21765.0	23133.0	22	42-17-40-24-10-38-46-23-0-2-7-43-37-26-16-45-41-15-32-30-29-14
2015-10-25 10:19:53	1988.19404	6	1	sad	img/m_ntr_cut.png	ERR	20951.0	22199.0	21	40-30-36-33-20-10-17-38-23-25-29-15-47-35-11-31-24-19-43-0-16
2015-10-25 10:20:15	2010.69133	5	0	sup	img/f_sup_cut.png	HIT	19327.0	20663.0	20	27-34-47-44-40-18-19-16-39-9-20-35-14-45-26-32-37-21-6-24
2015-10-25 10:20:36	2031.65138	1	1	sad	img/m_sad_cut.png	HIT	25581.0	27077.0	26	47-15-16-33-31-17-42-38-6-34-29-18-35-19-36-23-22-3-28-5-26-13-37-2-40-41
2015-10-25 10:21:03	2059.02815	0	1	hap	img/m_hap_cut.png	HIT	9097.0	12312.0	10	17-38-30-14-4-41-47-2-29-1
2015-10-25 10:21:16	2071.64452	4	0	dis	img/f_dis_cut.png	HIT	36342.0	43910.0	37	17-3-32-12-23-36-21-4-5-27-33-7-38-31-28-19-6-2-44-13-16-37-46-18-15-14-29-24-25-10-39-1-34-0-9-40-30
2015-10-25 10:22:00	2115.8486	0	0	hap	img/f_hap_cut.png	HIT	11801.0	13905.0	12	20-40-24-11-46-4-18-39-3-43-21-36
2015-10-25 10:22:14	2130.05474	4	1	dis	img/m_dis_cut.png	HIT	24048.0	29112.0	25	30-0-12-40-45-14-29-7-11-1-8-9-18-10-23-41-21-20-13-47-24-16-26-5-44
2015-10-25 10:22:44	2159.46771	1	0	fea	img/f_sad_cut.png	ERR	38352.0	41944.0	39	22-16-2-18-29-43-19-3-44-0-11-17-36-42-9-38-31-6-41-15-21-47-20-24-12-46-37-27-4-14-5-8-28-7-33-30-45-39-35
2015-10-25 10:23:26	2201.7052	3	0	sup	img/f_fea_cut.png	ERR	20962.0	22610.0	21	37-10-38-23-33-21-12-7-24-25-14-43-17-45-15-20-13-35-36-5-1
2015-10-25 10:23:49	2224.61318	3	1	sup	img/m_fea_cut.png	ERR	24334.0	25999.0	25	36-21-30-24-28-33-40-2-45-9-20-10-0-41-22-47-46-11-44-8-32-7-34-16-37
2015-10-25 10:24:15	2250.90966	2	0	ang	img/f_ang_cut.png	HIT	27885.0	30981.0	28	5-20-16-2-40-21-41-0-25-33-43-22-37-19-45-1-47-32-31-34-39-10-9-42-28-35-8-11
2015-10-25 10:24:47	2282.1892	6	0	ntr	img/f_ntr_cut.png	HIT	24062.0	26054.0	25	30-0-47-26-27-12-2-7-37-32-31-46-4-15-29-5-41-35-19-45-8-18-23-24-10
2015-10-25 10:25:13	2308.54185	2	1	sad	img/m_ang_cut.png	ERR	30968.0	33912.0	31	9-31-33-42-39-27-34-1-15-20-32-13-23-0-21-36-17-44-7-24-6-18-12-37-11-16-25-30-41-10-4
2015-10-25 10:25:47	2342.74879	0	1	hap	img/m_hap_cut.png	HIT	16578.0	18178.0	17	31-17-6-42-15-2-11-8-10-3-7-1-16-28-30-36-46
2015-10-25 10:26:06	2361.23209	1	1	fea	img/m_sad_cut.png	ERR	25076.0	30212.0	26	33-24-26-29-39-46-30-7-23-20-31-14-40-15-47-21-28-22-38-43-17-4-45-34-1-37
2015-10-25 10:26:36	2391.74099	3	1	sup	img/m_fea_cut.png	ERR	17960.0	18704.0	18	17-27-16-43-40-7-0-42-47-1-34-8-28-38-35-31-22-6
2015-10-25 10:26:55	2410.74372	5	0	sup	img/f_sup_cut.png	HIT	10970.0	11714.0	11	23-46-44-39-34-18-8-4-24-21-42
2015-10-25 10:27:07	2422.76242	2	1	ang	img/m_ang_cut.png	HIT	16839.0	17791.0	17	33-17-26-23-2-5-32-6-15-47-11-45-21-36-35-31-25
2015-10-25 10:27:25	2440.8572	6	1	ntr	img/m_ntr_cut.png	HIT	22038.0	23846.0	23	21-23-37-22-6-2-43-12-13-44-38-5-11-42-41-1-19-24-9-29-45-17-0
2015-10-25 10:27:49	2464.99963	6	0	ntr	img/f_ntr_cut.png	HIT	20415.0	21807.0	21	12-6-40-37-15-11-42-41-23-4-32-47-33-36-34-38-25-21-9-10-14
2015-10-25 10:28:12	2487.10566	1	0	sad	img/f_sad_cut.png	HIT	27462.0	33294.0	28	10-17-2-39-1-20-45-9-40-47-11-13-36-22-46-12-37-44-23-30-16-41-7-27-35-29-31-6
2015-10-25 10:28:45	2520.69497	2	0	ang	img/f_ang_cut.png	HIT	29944.0	31440.0	30	33-16-28-23-8-47-21-2-43-34-38-19-18-20-32-46-40-13-45-44-12-17-37-0-39-41-7-36-27-25
2015-10-25 10:29:17	2552.43155	4	1	dis	img/m_dis_cut.png	HIT	10872.0	11944.0	11	46-19-22-0-34-15-42-25-21-47-8
2015-10-25 10:29:29	2564.67363	5	1	sup	img/m_sup_cut.png	HIT	14142.0	15870.0	15	25-24-15-6-44-26-41-20-19-35-16-12-10-31-40
2015-10-25 10:29:45	2580.84181	0	0	hap	img/f_hap_cut.png	HIT	5670.0	7382.0	6	3-12-32-21-9-22
2015-10-25 10:29:53	2588.52275	3	0	sup	img/f_fea_cut.png	ERR	27763.0	36219.0	28	45-36-11-35-37-1-6-28-9-47-5-27-12-43-46-4-10-31-29-14-22-8-44-7-20-21-32-13
2015-10-25 10:30:29	2625.0383	4	0	dis	img/f_dis_cut.png	HIT	22961.0	23945.0	23	3-4-33-1-6-18-36-43-28-10-39-16-20-29-47-38-30-21-11-14-17-32-22
2015-10-25 10:31:50	0.0	1	0	sad	img/f_sad_cut.png	HIT	11553.0	16145.0	12	22-17-34-29-20-0-2-37-33-28-14-9
2015-10-25 10:32:07	16.44357	5	0	sup	img/f_sup_cut.png	HIT	7055.0	8615.0	8	8-9-5-42-28-43-29-24
2015-10-25 10:32:16	25.35534	4	0	dis	img/f_dis_cut.png	HIT	4902.0	6158.0	5	13-14-22-24-20
2015-10-25 10:32:22	31.81211	0	0	hap	img/f_hap_cut.png	HIT	9811.0	11667.0	10	15-42-26-32-40-45-7-3-47-37
2015-10-25 10:32:34	43.77937	1	1	fea	img/m_sad_cut.png	ERR	7669.0	9269.0	8	39-9-23-42-26-4-11-24
2015-10-25 10:32:44	53.34807	6	1	fea	img/m_ntr_cut.png	ERR	7735.0	15423.0	8	14-42-36-45-3-16-37-29
2015-10-25 10:32:59	69.07023	5	1	sup	img/m_sup_cut.png	HIT	11236.0	12525.0	12	28-36-29-30-21-43-6-3-27-12-9-35
2015-10-25 10:33:12	81.89189	3	1	sup	img/m_fea_cut.png	ERR	10789.0	11525.0	11	47-27-21-36-41-11-18-14-46-1-24
2015-10-25 10:33:24	93.71728	6	0	hap	img/f_ntr_cut.png	ERR	4413.0	6333.0	5	5-20-24-22-14
2015-10-25 10:33:31	100.34889	2	0	ang	img/f_ang_cut.png	HIT	13641.0	16969.0	14	5-2-33-11-17-14-40-1-0-39-22-28-44-10
2015-10-25 10:33:48	117.61137	0	1	hap	img/m_hap_cut.png	HIT	2639.0	4287.0	3	38-37-45
2015-10-25 10:33:53	122.19714	3	0	sup	img/f_fea_cut.png	ERR	13006.0	13950.0	13	43-36-47-22-39-19-15-12-6-45-32-25-10
2015-10-25 10:34:07	136.44315	4	1	dis	img/m_dis_cut.png	HIT	6014.0	8414.0	7	0-47-2-19-22-18-34
2015-10-25 10:34:16	145.15618	2	1	ang	img/m_ang_cut.png	HIT	17004.0	18788.0	17	22-31-36-33-47-17-45-21-27-42-43-19-2-0-6-26-35
2015-10-25 10:34:35	164.24312	2	0	ang	img/f_ang_cut.png	HIT	9281.0	11209.0	10	12-26-47-1-34-43-17-39-31-38
2015-10-25 10:34:46	175.74976	0	0	hap	img/f_hap_cut.png	HIT	5036.0	6924.0	6	26-36-2-23-22-39
2015-10-25 10:34:53	182.97485	1	1	sup	img/m_sad_cut.png	ERR	3127.0	4759.0	4	11-26-19-46
2015-10-25 10:34:58	188.03944	1	0	fea	img/f_sad_cut.png	ERR	8526.0	10942.0	9	27-26-42-9-40-20-34-25-30
2015-10-25 10:35:10	199.28826	2	1	ang	img/m_ang_cut.png	HIT	21637.0	23173.0	22	32-23-40-44-22-10-17-37-1-15-28-3-36-31-20-24-38-4-18-12-30-19
2015-10-25 10:35:33	222.75455	6	1	sup	img/m_ntr_cut.png	ERR	9323.0	11651.0	10	33-3-20-24-1-16-28-35-10-47
2015-10-25 10:35:45	234.70953	0	1	hap	img/m_hap_cut.png	HIT	1248.0	2872.0	2	13-35
2015-10-25 10:35:48	237.89338	4	0	dis	img/f_dis_cut.png	HIT	9023.0	14502.0	10	23-1-15-29-26-33-44-12-11-28
2015-10-25 10:36:03	252.72898	5	1	sup	img/m_sup_cut.png	HIT	6731.0	7563.0	7	30-20-44-47-10-28-17
2015-10-25 10:36:11	260.59094	6	0	ntr	img/f_ntr_cut.png	HIT	8903.0	10055.0	9	36-21-23-1-5-17-15-41-43
2015-10-25 10:36:21	270.94291	4	1	dis	img/m_dis_cut.png	HIT	11962.0	13154.0	12	9-47-28-19-43-40-5-33-6-27-15-29
2015-10-25 10:36:35	284.39802	3	0	sup	img/f_fea_cut.png	ERR	2285.0	3461.0	3	10-27-12
2015-10-25 10:36:39	288.15881	3	1	sup	img/m_fea_cut.png	ERR	10317.0	11941.0	11	12-23-0-42-39-32-15-44-13-34-21
2015-10-25 10:36:51	300.40138	5	0	sup	img/f_sup_cut.png	HIT	6234.0	7506.0	7	36-42-44-32-31-10-27
2015-10-25 10:36:59	308.2072	1	1	sup	img/m_sad_cut.png	ERR	7293.0	9421.0	8	29-11-3-1-12-33-10-40
2015-10-25 10:37:08	317.93437	0	1	hap	img/m_hap_cut.png	HIT	5928.0	6704.0	6	41-17-4-11-26-13
2015-10-25 10:37:15	324.9831	3	0	sup	img/f_fea_cut.png	ERR	7094.0	8494.0	8	5-40-37-17-21-30-11-9
2015-10-25 10:37:24	333.77313	0	0	hap	img/f_hap_cut.png	HIT	3204.0	4444.0	4	17-24-13-38
2015-10-25 10:37:29	338.51963	4	1	sup	img/m_dis_cut.png	ERR	1986.0	3586.0	2	47-6
2015-10-25 10:37:33	342.41051	4	0	dis	img/f_dis_cut.png	HIT	15431.0	17247.0	16	8-2-36-38-22-32-16-27-18-20-11-1-10-13-3-19
2015-10-25 10:37:50	359.969	1	0	fea	img/f_sad_cut.png	ERR	6838.0	9382.0	7	42-26-20-27-2-18-4
2015-10-25 10:38:00	369.65575	5	0	sup	img/f_sup_cut.png	HIT	9239.0	10575.0	10	46-42-32-19-43-41-13-27-1-20
2015-10-25 10:38:11	380.53589	6	0	ntr	img/f_ntr_cut.png	HIT	11464.0	12648.0	12	35-32-6-19-30-26-17-18-38-2-28-1
2015-10-25 10:38:24	393.48555	3	1	sup	img/m_fea_cut.png	ERR	3641.0	4513.0	4	41-21-47-46
2015-10-25 10:38:29	398.30465	2	1	ang	img/m_ang_cut.png	HIT	13903.0	14623.0	14	32-19-28-44-1-0-33-11-6-13-46-38-18-30
2015-10-25 10:38:44	413.2304	5	1	sup	img/m_sup_cut.png	HIT	1856.0	2464.0	2	26-17
2015-10-25 10:38:46	416.00108	6	1	fea	img/m_ntr_cut.png	ERR	11137.0	13361.0	12	28-22-47-31-16-2-4-24-8-34-6-25
2015-10-25 10:39:00	429.66317	2	0	dis	img/f_ang_cut.png	ERR	8192.0	9992.0	9	42-24-46-40-4-15-13-31-5
2015-10-25 10:39:10	439.96253	0	0	hap	img/f_hap_cut.png	HIT	959.0	1815.0	1	21
2015-10-25 10:39:13	442.0963	1	0	fea	img/f_sad_cut.png	ERR	7920.0	9176.0	8	13-25-6-11-36-9-15-26
2015-10-25 10:39:22	451.57556	2	1	ang	img/m_ang_cut.png	HIT	9756.0	10652.0	10	25-40-37-42-32-12-26-21-44-18
2015-10-25 10:39:33	462.52897	6	1	sup	img/m_ntr_cut.png	ERR	12961.0	14057.0	13	46-5-31-30-27-42-41-0-29-33-32-26-3
2015-10-25 10:39:47	476.89471	3	0	ang	img/f_fea_cut.png	ERR	12858.0	16322.0	13	24-29-20-42-47-26-31-9-16-4-22-25-13
2015-10-25 10:40:04	493.51933	4	1	dis	img/m_dis_cut.png	HIT	10964.0	11948.0	11	41-36-21-7-37-3-9-10-40-31-30
2015-10-25 10:40:16	505.76805	1	1	ang	img/m_sad_cut.png	ERR	3007.0	4983.0	3	30-27-4
2015-10-25 10:40:21	511.05798	6	0	ntr	img/f_ntr_cut.png	HIT	5412.0	7756.0	6	2-10-7-20-13-29
2015-10-25 10:40:30	519.12531	2	0	ang	img/f_ang_cut.png	HIT	4775.0	5776.0	5	45-2-18-5-9
2015-10-25 10:40:36	525.20398	4	0	dis	img/f_dis_cut.png	HIT	4994.0	8067.0	5	34-11-19-17-22
2015-10-25 10:40:44	533.57955	5	1	sup	img/m_sup_cut.png	HIT	10772.0	11612.0	11	43-31-12-47-1-36-15-5-6-9-32
2015-10-25 10:40:56	545.49769	3	1	ntr	img/m_fea_cut.png	ERR	4586.0	5491.0	5	29-22-20-37-47
2015-10-25 10:41:02	551.28785	0	1	hap	img/m_hap_cut.png	HIT	10005.0	10798.0	10	24-10-42-0-38-40-16-39-41-29
2015-10-25 10:41:13	562.3849	5	0	sup	img/f_sup_cut.png	HIT	7129.0	8489.0	8	44-4-32-35-9-3-29-24
2015-10-25 10:41:22	571.17701	6	0	ntr	img/f_ntr_cut.png	HIT	4650.0	5466.0	5	40-25-11-34-36
2015-10-25 10:41:27	576.93789	2	1	ang	img/m_ang_cut.png	HIT	5841.0	6889.0	6	29-17-5-13-7-35
2015-10-25 10:41:35	584.12983	4	0	ang	img/f_dis_cut.png	ERR	5509.0	6949.0	6	17-3-34-37-12-32
2015-10-25 10:41:42	591.38165	3	1	sup	img/m_fea_cut.png	ERR	9594.0	10434.0	10	39-25-27-11-24-15-38-46-0-32
2015-10-25 10:41:53	602.12011	5	0	sup	img/f_sup_cut.png	HIT	1839.0	2415.0	2	30-24
2015-10-25 10:41:55	604.84165	6	1	fea	img/m_ntr_cut.png	ERR	10595.0	11779.0	11	31-43-26-27-3-18-37-21-20-34-8
2015-10-25 10:42:07	616.92225	1	0	fea	img/f_sad_cut.png	ERR	5786.0	6634.0	6	18-43-42-32-25-22
2015-10-25 10:42:14	623.85764	1	1	fea	img/m_sad_cut.png	ERR	3081.0	4553.0	4	3-18-30-38
2015-10-25 10:42:19	628.71459	4	1	dis	img/m_dis_cut.png	HIT	18791.0	19903.0	19	28-2-6-13-19-24-34-37-5-25-23-43-14-44-18-20-1-38-21
2015-10-25 10:42:39	648.91957	2	0	ang	img/f_ang_cut.png	HIT	6739.0	8739.0	7	44-30-32-20-19-26-36
2015-10-25 10:42:48	657.97217	3	0	sup	img/f_fea_cut.png	ERR	7178.0	8690.0	8	29-18-35-22-38-25-14-1
2015-10-25 10:42:57	667.00067	0	1	hap	img/m_hap_cut.png	HIT	4948.0	5836.0	5	23-2-44-19-21
2015-10-25 10:43:04	673.13773	0	0	hap	img/f_hap_cut.png	HIT	4748.0	5796.0	5	19-18-0-30-28
2015-10-25 10:43:10	679.23386	5	1	sup	img/m_sup_cut.png	HIT	1904.0	2648.0	2	22-34
2015-10-25 10:43:13	682.1877	4	0	dis	img/f_dis_cut.png	HIT	3151.0	4639.0	4	20-19-9-16
2015-10-25 10:43:18	687.1467	3	1	sup	img/m_fea_cut.png	ERR	4132.0	5468.0	5	30-44-42-41-12
2015-10-25 10:43:23	692.91531	5	1	sup	img/m_sup_cut.png	HIT	3521.0	4441.0	4	47-22-28-44
2015-10-25 10:43:28	697.65779	5	0	sup	img/f_sup_cut.png	HIT	5023.0	6486.0	6	19-15-3-9-21-32
2015-10-25 10:43:35	704.45103	6	0	ntr	img/f_ntr_cut.png	HIT	11526.0	12694.0	12	25-16-0-27-30-12-13-4-36-43-24-1
2015-10-25 10:43:48	717.44913	1	0	ang	img/f_sad_cut.png	ERR	6926.0	7838.0	7	13-1-21-33-30-20-19
2015-10-25 10:43:56	725.59579	2	1	ang	img/m_ang_cut.png	HIT	11259.0	13075.0	12	24-3-36-37-44-11-46-0-15-22-40-14
2015-10-25 10:44:09	738.97792	4	1	sup	img/m_dis_cut.png	ERR	5037.0	6741.0	6	40-44-39-13-27-33
2015-10-25 10:44:16	746.02629	6	1	ntr	img/m_ntr_cut.png	HIT	7184.0	8833.0	8	5-4-32-17-15-0-7-38
2015-10-25 10:44:26	755.16449	0	0	hap	img/f_hap_cut.png	HIT	1197.0	2868.0	2	29-10
2015-10-25 10:44:29	758.33838	3	0	sup	img/f_fea_cut.png	ERR	6959.0	10376.0	7	33-19-31-1-35-25-41
2015-10-25 10:44:39	769.02229	2	0	ang	img/f_ang_cut.png	HIT	7200.0	9200.0	8	26-47-23-7-18-20-0-5
2015-10-25 10:44:49	778.52311	0	1	hap	img/m_hap_cut.png	HIT	4489.0	5689.0	5	47-12-44-10-41
2015-10-25 10:44:55	784.51588	1	1	sad	img/m_sad_cut.png	HIT	4654.0	7391.0	5	22-35-11-20-8
2015-10-25 10:45:03	792.21517	1	1	ang	img/m_sad_cut.png	ERR	2614.0	3806.0	3	26-22-25
2015-10-25 10:45:07	796.84397	6	0	ntr	img/f_ntr_cut.png	HIT	9889.0	10618.0	10	37-35-45-24-28-6-0-23-21-11
2015-10-25 10:45:18	807.76407	3	0	dis	img/f_fea_cut.png	ERR	8141.0	9765.0	9	7-19-42-15-27-41-29-37-33
2015-10-25 10:45:28	817.83476	4	0	ang	img/f_dis_cut.png	ERR	3849.0	4609.0	4	2-10-18-41
2015-10-25 10:45:33	822.74818	4	1	dis	img/m_dis_cut.png	HIT	1580.0	2963.0	2	29-24
2015-10-25 10:45:36	826.01211	5	1	sup	img/m_sup_cut.png	HIT	2976.0	3480.0	3	29-8-37
2015-10-25 10:45:40	829.78836	3	1	ang	img/m_fea_cut.png	ERR	3074.0	5874.0	4	18-21-3-33
2015-10-25 10:45:46	835.96391	2	1	ang	img/m_ang_cut.png	HIT	6102.0	7910.0	7	38-35-0-10-22-41-23
2015-10-25 10:45:55	844.18067	0	0	hap	img/f_hap_cut.png	HIT	4788.0	5556.0	5	36-11-35-15-29
2015-10-25 10:46:00	850.04357	5	0	sup	img/f_sup_cut.png	HIT	3075.0	4563.0	4	40-8-30-35
2015-10-25 10:46:05	854.90998	1	0	sad	img/f_sad_cut.png	HIT	2671.0	4623.0	3	33-34-11
2015-10-25 10:46:10	859.83544	0	1	hap	img/m_hap_cut.png	HIT	1083.0	2514.0	2	37-4
2015-10-25 10:46:13	862.65345	6	1	sad	img/m_ntr_cut.png	ERR	1489.0	2601.0	2	10-38
2015-10-25 10:46:16	865.55776	2	0	ang	img/f_ang_cut.png	HIT	2027.0	3539.0	3	22-26-43
2015-10-25 10:46:20	869.40435	3	1	sup	img/m_fea_cut.png	ERR	7701.0	12236.0	8	19-18-17-42-34-46-5-29
2015-10-25 10:46:32	881.9398	1	0	hap	img/f_sad_cut.png	ERR	2426.0	3482.0	3	29-12-31
2015-10-25 10:46:36	885.72558	6	0	ntr	img/f_ntr_cut.png	HIT	10095.0	11719.0	11	5-42-8-27-29-31-21-15-25-18-24
2015-10-25 10:46:48	897.74794	5	1	sup	img/m_sup_cut.png	HIT	3338.0	4395.0	4	34-20-0-6
2015-10-25 10:46:53	902.44583	5	0	sup	img/f_sup_cut.png	HIT	1497.0	2729.0	2	21-31
2015-10-25 10:46:56	905.47717	4	1	ang	img/m_dis_cut.png	ERR	4708.0	6052.0	5	14-45-26-31-9
2015-10-25 10:47:02	911.82903	2	1	ang	img/m_ang_cut.png	HIT	6732.0	7644.0	7	38-16-2-47-27-29-13
2015-10-25 10:47:10	919.78173	1	1	fea	img/m_sad_cut.png	ERR	2862.0	3742.0	3	18-21-43
2015-10-25 10:47:14	923.82928	0	0	hap	img/f_hap_cut.png	HIT	5806.0	6606.0	6	3-23-8-9-5-37
2015-10-25 10:47:21	930.74112	2	0	ang	img/f_ang_cut.png	HIT	2056.0	3528.0	3	10-24-44
2015-10-25 10:47:25	934.57412	6	1	ntr	img/m_ntr_cut.png	HIT	6870.0	8447.0	7	42-32-5-18-36-14-22
2015-10-25 10:47:34	943.32547	4	0	ang	img/f_dis_cut.png	ERR	1546.0	2618.0	2	26-39
2015-10-25 10:47:37	946.24697	0	1	hap	img/m_hap_cut.png	HIT	2020.0	3661.0	3	20-12-18
2015-10-25 10:47:41	950.21482	3	0	sup	img/f_fea_cut.png	ERR	3203.0	4459.0	4	25-44-8-36
