# Supplementary material for: Mapping the emotional face. How individual face parts contribute to successful emotion recognition
Source: PLoS One. 2017 May 11;12(5):e0177239. doi: 10.1371/journal.pone.0177239 (PMC5426715; doi:10.1371/journal.pone.0177239)
Supplement: S1 Code — (ZIP) [file pone.0177239.s003.zip › app/static/logfiles/logfile23.txt]

####### THIS IS A LOGFILE FOR THE DYNAMIC MASKING FACE EXPERIMENT ######
Participant Number: 23
Date and Time: 2015-10-25 09:46:19.674053
age: 36 ,gender: 1 ,environ: 2 ,occup: 2 ,advert: 2
###################################################################
time	cumtime	express	ident	button	filename	evaluation	stopRT	choiceRT	maskNum	maskList
2015-10-25 09:47:30	0.0	0	0	hap	img/f_hap_cut.png	HIT	5751.0	7736.0	6	23-4-21-39-18-0
2015-10-25 09:47:38	8.24178	2	0	dis	img/f_ang_cut.png	ERR	12630.0	14550.0	13	27-23-2-30-37-5-17-4-38-11-33-35-10
2015-10-25 09:47:53	23.27826	3	0	fea	img/f_fea_cut.png	HIT	11216.0	16608.0	12	40-44-17-4-42-5-34-21-19-8-2-13
2015-10-25 09:48:10	40.37235	1	0	ang	img/f_sad_cut.png	ERR	23667.0	30661.0	24	9-33-39-6-38-19-45-5-25-20-12-23-31-28-2-22-34-24-8-32-36-15-11-0
2015-10-25 09:48:41	71.52817	6	1	ntr	img/m_ntr_cut.png	HIT	19912.0	21648.0	20	46-25-8-15-13-31-18-42-26-30-38-14-44-40-41-20-2-4-16-3
2015-10-25 09:49:04	93.70676	6	0	ang	img/f_ntr_cut.png	ERR	20962.0	22402.0	21	43-13-31-39-20-12-40-14-45-27-1-4-44-24-26-16-21-15-33-35-7
2015-10-25 09:49:26	116.58856	5	0	sup	img/f_sup_cut.png	HIT	27770.0	29690.0	28	39-30-35-32-38-29-11-44-6-17-2-5-40-3-8-12-42-27-9-19-33-15-41-0-14-7-16-25
2015-10-25 09:49:57	146.75414	4	0	dis	img/f_dis_cut.png	HIT	13459.0	15867.0	14	12-22-7-17-23-45-41-21-20-38-35-11-29-40
2015-10-25 09:50:13	163.12941	0	1	hap	img/m_hap_cut.png	HIT	13419.0	17987.0	14	28-14-43-0-15-5-33-42-38-11-10-21-37-20
2015-10-25 09:50:32	181.68868	3	1	fea	img/m_fea_cut.png	HIT	16565.0	18350.0	17	30-29-5-36-6-1-33-24-27-32-42-9-11-34-35-3-26
2015-10-25 09:50:50	200.52962	5	1	sup	img/m_sup_cut.png	HIT	16112.0	18864.0	17	8-27-22-16-4-7-6-43-20-45-46-13-28-10-36-21-41
2015-10-25 09:51:10	219.90153	4	1	dis	img/m_dis_cut.png	HIT	22111.0	25655.0	23	4-20-12-17-41-37-10-46-1-47-34-45-14-22-9-43-32-28-0-18-24-13-38
2015-10-25 09:51:36	246.03695	1	1	sad	img/m_sad_cut.png	HIT	35121.0	42857.0	36	17-37-14-36-38-45-8-46-32-7-24-28-9-47-0-44-40-34-11-2-1-6-27-26-10-39-20-29-33-21-3-19-5-13-43-30
2015-10-25 09:52:19	289.36636	2	1	dis	img/m_ang_cut.png	ERR	31620.0	36877.0	32	5-31-24-25-14-30-17-41-2-37-3-10-19-21-4-6-45-15-42-27-8-40-11-38-47-44-46-28-35-33-26-39
2015-10-25 09:52:57	326.74999	1	0	sup	img/f_sad_cut.png	ERR	764.0	3347.0	1	24
2015-10-25 09:53:00	330.57828	2	1	sad	img/m_ang_cut.png	ERR	22243.0	30419.0	23	20-42-17-16-4-1-23-3-27-35-13-21-0-10-38-39-41-14-6-36-46-24-12
2015-10-25 09:53:31	361.49234	3	1	sup	img/m_fea_cut.png	ERR	19413.0	21014.0	20	16-45-36-8-9-47-24-41-28-38-4-1-40-39-37-17-32-10-34-18
2015-10-25 09:53:53	382.987	2	0	ang	img/f_ang_cut.png	HIT	23077.0	26933.0	23	15-44-37-42-10-41-34-16-47-31-43-6-12-9-33-22-45-39-36-20-29-35-8
2015-10-25 09:54:20	410.39935	6	0	ntr	img/f_ntr_cut.png	HIT	32941.0	34518.0	33	37-23-44-25-33-35-21-39-14-1-42-46-27-28-9-20-11-16-22-47-12-0-34-19-43-24-31-6-8-7-17-2-38
2015-10-25 09:54:55	445.39251	6	1	ntr	img/m_ntr_cut.png	HIT	29496.0	31464.0	30	4-41-45-47-3-28-33-37-31-5-13-30-1-9-17-8-34-6-2-35-7-38-29-40-44-36-43-19-11-27
2015-10-25 09:55:27	477.34788	0	0	hap	img/f_hap_cut.png	HIT	31873.0	33391.0	32	28-32-9-8-1-12-15-20-26-24-42-16-10-31-7-43-19-5-39-44-27-41-35-38-33-47-30-17-2-29-4-25
2015-10-25 09:56:01	511.22002	3	0	sup	img/f_fea_cut.png	ERR	23967.0	25223.0	24	44-20-35-9-1-0-28-27-41-3-36-39-30-25-2-23-37-4-15-19-21-10-32-40
2015-10-25 09:56:27	536.95656	1	1	fea	img/m_sad_cut.png	ERR	29348.0	32877.0	30	11-46-19-30-40-20-44-2-39-43-4-28-35-23-41-42-12-13-5-0-36-32-6-25-14-17-3-10-7-27
2015-10-25 09:57:00	570.32445	0	1	hap	img/m_hap_cut.png	HIT	8135.0	10192.0	9	30-18-43-10-23-13-35-36-11
2015-10-25 09:57:11	581.00257	4	0	dis	img/f_dis_cut.png	HIT	6737.0	7849.0	7	28-38-23-15-21-42-32
2015-10-25 09:57:19	589.35203	5	1	sup	img/m_sup_cut.png	HIT	17388.0	19076.0	18	26-38-13-35-24-39-18-43-19-40-15-33-41-36-2-21-20-11
2015-10-25 09:57:39	608.90377	5	0	sup	img/f_sup_cut.png	HIT	22212.0	24812.0	23	42-23-16-21-11-41-43-26-13-20-4-14-5-30-1-8-15-2-28-34-44-0-46
2015-10-25 09:58:04	634.21451	4	1	dis	img/m_dis_cut.png	HIT	8132.0	11332.0	9	38-11-15-37-16-21-1-19-47
2015-10-25 09:58:16	646.04085	3	0	sup	img/f_fea_cut.png	ERR	25721.0	29177.0	26	4-11-37-16-26-31-20-18-39-19-13-25-15-35-1-8-33-6-43-12-14-38-27-10-17-23
2015-10-25 09:58:46	675.69488	4	1	dis	img/m_dis_cut.png	HIT	16435.0	18163.0	17	9-30-13-22-23-31-5-27-42-37-12-44-6-33-15-1-11
2015-10-25 09:59:04	694.33607	0	1	hap	img/m_hap_cut.png	HIT	11984.0	13193.0	12	12-25-44-19-46-26-41-1-10-2-8-37
2015-10-25 09:59:18	708.01247	1	0	ang	img/f_sad_cut.png	ERR	12106.0	16042.0	13	33-8-30-39-2-42-45-16-22-10-4-11-21
2015-10-25 09:59:34	724.53862	2	1	sup	img/m_ang_cut.png	ERR	874.0	2660.0	1	27
2015-10-25 09:59:38	727.70707	6	1	ntr	img/m_ntr_cut.png	HIT	12653.0	15117.0	13	22-4-21-42-36-1-33-28-8-35-31-16-15
2015-10-25 09:59:53	743.30025	5	1	fea	img/m_sup_cut.png	ERR	16068.0	20213.0	17	2-21-26-32-39-45-1-20-7-11-37-25-16-22-30-6-15
2015-10-25 10:00:14	764.0007	1	1	ang	img/m_sad_cut.png	ERR	5831.0	6839.0	6	34-25-37-31-16-12
2015-10-25 10:00:21	771.34552	2	0	ang	img/f_ang_cut.png	HIT	4878.0	6478.0	5	14-29-2-30-19
2015-10-25 10:00:28	778.29698	4	0	dis	img/f_dis_cut.png	HIT	14916.0	16940.0	15	14-46-11-9-2-36-13-44-40-18-38-8-25-21-39
2015-10-25 10:00:46	795.71615	3	1	fea	img/m_fea_cut.png	HIT	14479.0	16511.0	15	40-22-36-5-7-20-15-38-11-29-33-13-37-10-45
2015-10-25 10:01:03	812.73701	6	0	ntr	img/f_ntr_cut.png	HIT	37226.0	39354.0	38	43-32-29-42-5-34-26-0-15-6-24-8-21-37-47-41-33-4-16-13-46-10-35-39-17-44-27-36-3-20-7-9-11-1-38-23-12-14
2015-10-25 10:01:42	852.56586	5	0	sup	img/f_sup_cut.png	HIT	14936.0	16152.0	15	5-2-40-10-25-37-0-18-44-9-21-31-47-12-42
2015-10-25 10:01:59	869.21417	0	0	hap	img/f_hap_cut.png	HIT	8091.0	9771.0	9	25-18-23-40-37-12-10-41-16
2015-10-25 10:02:09	879.47949	4	1	dis	img/m_dis_cut.png	HIT	12110.0	14727.0	13	35-40-41-3-39-2-22-34-23-16-18-37-29
2015-10-25 10:02:25	894.71212	0	1	hap	img/m_hap_cut.png	HIT	10397.0	12053.0	11	3-11-30-33-23-24-15-44-20-21-46
2015-10-25 10:02:37	907.24439	2	0	ang	img/f_ang_cut.png	HIT	8737.0	15506.0	9	20-34-22-18-2-21-41-26-45
2015-10-25 10:02:53	923.24635	6	0	ntr	img/f_ntr_cut.png	HIT	19323.0	21195.0	20	47-41-17-42-11-31-0-10-2-20-29-19-45-30-25-7-39-46-3-22
2015-10-25 10:03:15	944.93483	3	1	fea	img/m_fea_cut.png	HIT	18186.0	20325.0	19	9-19-29-21-4-24-46-1-33-11-36-40-25-17-37-12-39-34-35
2015-10-25 10:03:36	965.74153	5	0	sup	img/f_sup_cut.png	HIT	21548.0	23084.0	22	5-23-33-24-10-42-3-13-26-40-36-25-7-44-18-12-16-47-0-9-22-45
2015-10-25 10:03:59	989.31744	4	0	dis	img/f_dis_cut.png	HIT	17808.0	19408.0	18	24-19-10-6-20-8-27-30-16-9-36-17-47-37-28-35-41-29
2015-10-25 10:04:19	1009.20354	1	0	sad	img/f_sad_cut.png	HIT	25005.0	26470.0	25	33-25-1-3-41-15-38-44-36-5-18-14-29-35-40-47-12-8-46-26-32-9-2-13-19
2015-10-25 10:04:46	1036.14521	6	1	ntr	img/m_ntr_cut.png	HIT	16574.0	18150.0	17	13-19-42-17-23-37-22-46-16-34-26-8-44-31-38-10-1
2015-10-25 10:05:05	1054.76332	5	1	sup	img/m_sup_cut.png	HIT	9155.0	11907.0	10	0-7-40-12-20-32-10-4-22-19
2015-10-25 10:05:17	1067.16397	1	1	ang	img/m_sad_cut.png	ERR	19322.0	22274.0	20	36-43-10-44-16-23-4-27-40-8-13-25-26-11-1-29-34-42-17-32
2015-10-25 10:05:40	1089.91262	3	0	fea	img/f_fea_cut.png	HIT	27997.0	29430.0	28	5-26-35-39-38-11-14-16-23-37-42-7-2-18-8-46-44-43-20-28-47-41-19-40-32-36-34-29
2015-10-25 10:06:10	1119.81452	0	0	hap	img/f_hap_cut.png	HIT	2514.0	3778.0	3	13-37-43
2015-10-25 10:06:14	1124.08632	2	1	ang	img/m_ang_cut.png	HIT	12749.0	14925.0	13	24-42-33-0-21-3-1-11-23-38-8-6-34
2015-10-25 10:06:29	1139.48889	5	1	sup	img/m_sup_cut.png	HIT	17146.0	19226.0	18	46-37-29-23-31-10-36-7-6-13-0-12-26-40-42-1-43-15
2015-10-25 10:06:49	1159.19781	5	0	sup	img/f_sup_cut.png	HIT	22270.0	24286.0	23	25-24-32-39-22-16-43-29-42-2-31-7-15-40-8-21-46-30-9-5-10-20-45
2015-10-25 10:07:14	1183.96407	3	1	fea	img/m_fea_cut.png	HIT	13823.0	16247.0	14	26-46-34-17-31-27-16-37-5-15-28-21-8-44
2015-10-25 10:07:31	1200.68957	2	1	dis	img/m_ang_cut.png	ERR	12747.0	14027.0	13	43-26-1-14-41-15-47-32-24-23-18-12-42
2015-10-25 10:07:45	1215.21288	6	0	ntr	img/f_ntr_cut.png	HIT	16321.0	18129.0	17	18-17-4-26-46-15-20-43-44-13-7-36-40-3-30-9-41
2015-10-25 10:08:04	1233.82812	1	1	fea	img/m_sad_cut.png	ERR	11898.0	13858.0	12	8-2-4-15-33-10-30-45-19-35-23-38
2015-10-25 10:08:18	1248.15938	6	1	ntr	img/m_ntr_cut.png	HIT	24346.0	30754.0	25	25-44-37-0-10-14-11-23-4-33-40-3-22-24-42-32-9-13-31-8-21-36-45-15-18
2015-10-25 10:08:49	1279.40803	0	0	hap	img/f_hap_cut.png	HIT	8295.0	9894.0	9	18-0-39-45-35-43-29-28-6
2015-10-25 10:09:00	1289.78562	2	0	ang	img/f_ang_cut.png	HIT	8699.0	9979.0	9	39-19-43-5-42-33-10-7-30
2015-10-25 10:09:10	1300.2591	0	1	hap	img/m_hap_cut.png	HIT	2513.0	3863.0	3	47-13-18
2015-10-25 10:09:14	1304.61982	3	0	sup	img/f_fea_cut.png	ERR	5717.0	6901.0	6	21-15-11-44-10-45
2015-10-25 10:09:22	1312.01677	1	0	fea	img/f_sad_cut.png	ERR	12912.0	14705.0	13	11-40-24-14-27-8-25-34-43-22-5-46-31
2015-10-25 10:09:37	1327.23444	4	1	dis	img/m_dis_cut.png	HIT	13722.0	14891.0	14	3-15-16-41-38-32-9-23-5-1-26-44-12-42
2015-10-25 10:09:52	1342.63824	4	0	dis	img/f_dis_cut.png	HIT	7602.0	9059.0	8	44-12-40-30-39-22-21-36
2015-10-25 10:10:02	1352.21748	2	0	ang	img/f_ang_cut.png	HIT	6612.0	8309.0	7	43-27-46-10-2-30-19
2015-10-25 10:10:11	1361.02042	1	1	fea	img/m_sad_cut.png	ERR	21576.0	32936.0	22	34-4-3-22-0-2-44-8-7-45-30-43-20-24-42-31-32-18-26-29-28-5
2015-10-25 10:10:44	1394.4458	4	1	dis	img/m_dis_cut.png	HIT	13501.0	15853.0	14	23-4-12-33-3-42-44-26-19-32-30-29-20-27
2015-10-25 10:11:01	1410.78341	6	0	ntr	img/f_ntr_cut.png	HIT	11388.0	12884.0	12	8-22-5-32-21-27-30-28-40-14-34-10
2015-10-25 10:11:14	1424.15699	3	1	fea	img/m_fea_cut.png	HIT	4906.0	6002.0	5	34-13-10-17-26
2015-10-25 10:11:20	1430.66132	6	1	ntr	img/m_ntr_cut.png	HIT	15429.0	16783.0	16	24-33-10-9-1-28-26-38-29-37-6-25-17-15-12-31
2015-10-25 10:11:38	1447.94339	2	1	dis	img/m_ang_cut.png	ERR	12036.0	14451.0	13	7-20-46-26-14-25-1-11-23-0-18-12-45
2015-10-25 10:11:53	1462.91481	1	0	dis	img/f_sad_cut.png	ERR	26201.0	30082.0	27	3-1-34-20-47-37-23-16-27-43-32-17-15-33-8-2-35-38-0-22-14-6-19-39-40-9-12
2015-10-25 10:12:23	1493.48049	0	1	hap	img/m_hap_cut.png	HIT	9370.0	10803.0	10	44-8-22-26-9-45-18-21-30-32
2015-10-25 10:12:35	1504.77169	5	0	sup	img/f_sup_cut.png	HIT	11741.0	13005.0	12	31-39-28-30-12-46-22-9-2-18-13-15
2015-10-25 10:12:48	1518.27922	3	0	sup	img/f_fea_cut.png	ERR	29431.0	32535.0	30	47-38-35-41-33-31-40-27-26-20-0-8-23-9-42-25-30-24-46-11-6-18-5-1-2-4-44-34-21-28
2015-10-25 10:13:21	1551.29215	4	0	dis	img/f_dis_cut.png	HIT	11442.0	14026.0	12	39-45-9-36-2-37-33-13-35-25-29-21
2015-10-25 10:13:36	1565.80516	5	1	sup	img/m_sup_cut.png	HIT	13905.0	15153.0	14	25-7-1-32-18-20-34-0-19-24-9-2-13-28
2015-10-25 10:13:51	1581.45887	0	0	hap	img/f_hap_cut.png	HIT	7026.0	8826.0	8	7-22-18-31-25-37-41-28
2015-10-25 10:14:01	1590.81963	6	1	ntr	img/m_ntr_cut.png	HIT	14668.0	17237.0	15	19-21-42-40-29-22-24-7-9-1-47-15-20-8-30
2015-10-25 10:14:18	1608.56275	3	1	fea	img/m_fea_cut.png	HIT	13854.0	15414.0	14	34-11-12-31-15-1-2-38-0-14-40-30-29-22
2015-10-25 10:14:34	1624.46081	0	1	hap	img/m_hap_cut.png	HIT	4191.0	5695.0	5	17-40-22-21-29
2015-10-25 10:14:40	1630.65165	4	1	dis	img/m_dis_cut.png	HIT	19887.0	21159.0	20	18-16-26-6-31-27-14-28-37-9-47-12-17-15-5-36-11-38-10-22
2015-10-25 10:15:02	1652.30377	3	0	sup	img/f_fea_cut.png	ERR	30189.0	32229.0	31	24-30-26-15-31-8-18-41-13-4-11-36-45-14-44-7-42-46-27-16-1-20-22-25-39-40-21-2-3-10-38
2015-10-25 10:15:35	1685.02563	2	1	sad	img/m_ang_cut.png	ERR	28658.0	30010.0	29	33-17-35-14-25-36-37-6-42-20-27-9-41-4-26-40-28-16-31-23-19-38-15-24-1-7-34-22-45
2015-10-25 10:16:05	1715.53303	5	0	sup	img/f_sup_cut.png	HIT	32185.0	33865.0	33	37-20-15-28-27-14-3-32-40-18-9-41-5-7-12-6-39-19-29-13-46-25-31-35-4-17-11-0-30-24-10-45-42
2015-10-25 10:16:40	1749.88964	1	1	sad	img/m_sad_cut.png	HIT	24526.0	26054.0	25	45-33-26-6-3-4-36-15-9-0-40-47-14-44-5-12-24-28-39-29-16-27-19-34-46
2015-10-25 10:17:06	1776.43208	6	0	sad	img/f_ntr_cut.png	ERR	27366.0	29414.0	28	21-27-17-37-45-30-12-20-7-2-44-33-13-16-36-5-25-40-32-34-47-4-38-14-24-23-1-42
2015-10-25 10:17:36	1806.32243	1	0	fea	img/f_sad_cut.png	ERR	19118.0	21862.0	20	47-11-26-44-14-34-23-0-3-38-41-16-30-27-18-43-13-8-45-9
2015-10-25 10:17:59	1828.69025	4	0	dis	img/f_dis_cut.png	HIT	11223.0	13239.0	12	5-11-28-2-46-15-30-44-20-34-23-10
2015-10-25 10:18:12	1842.43466	0	0	hap	img/f_hap_cut.png	HIT	6447.0	8054.0	7	36-27-28-41-13-16-4
2015-10-25 10:18:21	1850.9873	5	1	fea	img/m_sup_cut.png	ERR	12741.0	14269.0	13	31-22-13-2-30-3-21-5-41-35-32-20-43
2015-10-25 10:18:36	1865.74487	2	0	ang	img/f_ang_cut.png	HIT	10065.0	12337.0	11	16-19-12-46-25-33-34-1-30-37-35
2015-10-25 10:18:48	1878.56343	6	0	ntr	img/f_ntr_cut.png	HIT	31154.0	34635.0	32	44-14-20-2-40-3-1-46-29-5-27-38-16-47-34-19-4-33-42-17-28-23-10-41-0-13-8-12-21-25-32-22
2015-10-25 10:19:24	1913.71025	3	0	fea	img/f_fea_cut.png	HIT	27631.0	30623.0	28	18-30-39-24-43-46-9-1-8-42-3-31-5-20-12-23-33-44-41-32-34-22-11-26-25-27-21-0
2015-10-25 10:19:55	1944.81515	5	1	fea	img/m_sup_cut.png	ERR	22020.0	23556.0	22	39-35-15-8-2-20-12-19-7-11-34-26-14-47-44-10-25-38-22-0-23-4
2015-10-25 10:20:19	1968.85685	3	1	sad	img/m_fea_cut.png	ERR	11080.0	13168.0	12	30-6-22-32-46-39-27-26-14-21-19-16
2015-10-25 10:20:32	1982.53566	2	1	sad	img/m_ang_cut.png	ERR	23969.0	26058.0	24	15-38-34-25-37-30-27-22-40-9-1-42-21-44-5-47-36-23-19-8-2-35-16-13
2015-10-25 10:20:59	2009.07983	0	0	hap	img/f_hap_cut.png	HIT	6372.0	7901.0	7	5-36-37-14-15-6-42
2015-10-25 10:21:07	2017.47688	2	0	ang	img/f_ang_cut.png	HIT	9840.0	11120.0	10	15-25-10-44-33-38-24-29-30-8
2015-10-25 10:21:19	2029.06327	5	0	fea	img/f_sup_cut.png	ERR	9144.0	11472.0	10	10-1-2-28-13-21-32-30-26-38
2015-10-25 10:21:31	2041.03831	1	0	sad	img/f_sad_cut.png	HIT	32347.0	33867.0	33	19-40-17-18-2-30-36-24-5-20-32-27-14-28-23-7-3-43-33-45-15-47-11-0-35-8-21-41-31-12-4-22-16
2015-10-25 10:22:05	2075.39754	4	1	dis	img/m_dis_cut.png	HIT	24300.0	26244.0	25	23-31-37-14-5-13-27-12-24-47-34-8-20-35-39-10-9-46-26-38-1-7-3-29-36
2015-10-25 10:22:32	2102.11223	1	1	sad	img/m_sad_cut.png	HIT	23921.0	24937.0	24	45-29-4-2-26-23-44-22-43-31-28-41-7-14-42-34-47-25-5-33-24-36-10-17
2015-10-25 10:22:57	2127.53283	6	1	ntr	img/m_ntr_cut.png	HIT	30128.0	33496.0	31	32-33-47-44-3-18-4-2-24-42-36-39-28-38-5-35-9-11-19-43-12-14-1-29-0-16-25-10-45-22-6
2015-10-25 10:23:31	2161.52289	0	1	hap	img/m_hap_cut.png	HIT	8428.0	13700.0	9	2-40-20-16-30-27-31-13-5
2015-10-25 10:23:46	2175.719	4	0	dis	img/f_dis_cut.png	HIT	4664.0	7105.0	5	31-10-19-30-12
2015-10-25 10:26:28	0.0	5	0	sup	img/f_sup_cut.png	HIT	27384.0	29608.0	28	11-5-6-47-31-10-44-41-32-27-7-40-42-16-24-13-36-0-28-3-17-4-12-39-30-38-43-15
2015-10-25 10:26:58	30.08633	3	0	fea	img/f_fea_cut.png	HIT	33955.0	36467.0	34	18-15-35-37-11-16-2-8-4-38-27-24-41-29-9-33-7-3-19-14-32-25-5-6-1-47-44-36-0-30-17-12-31-45
2015-10-25 10:27:35	67.02886	2	1	sad	img/m_ang_cut.png	ERR	12258.0	15722.0	13	13-34-37-7-11-32-33-29-28-39-44-18-23
2015-10-25 10:27:52	83.22081	5	1	sup	img/m_sup_cut.png	HIT	6672.0	8152.0	7	43-19-10-8-11-30-22
2015-10-25 10:28:00	91.8549	0	0	hap	img/f_hap_cut.png	HIT	6844.0	8197.0	7	36-25-46-31-8-34-9
2015-10-25 10:28:09	100.53465	0	1	hap	img/m_hap_cut.png	HIT	9702.0	10615.0	10	42-22-26-23-19-28-38-5-0-21
2015-10-25 10:28:20	111.63286	4	1	dis	img/m_dis_cut.png	HIT	5326.0	7606.0	6	10-23-27-15-39-45
2015-10-25 10:28:28	119.73971	1	1	sad	img/m_sad_cut.png	HIT	8325.0	10165.0	9	13-14-19-25-33-4-18-26-40
2015-10-25 10:28:39	130.38339	6	1	ntr	img/m_ntr_cut.png	HIT	13292.0	14805.0	14	2-47-3-39-27-30-15-38-4-13-43-33-26-42
2015-10-25 10:28:54	145.66359	6	0	ntr	img/f_ntr_cut.png	HIT	19653.0	20677.0	20	32-24-31-46-27-29-6-44-16-39-5-12-45-1-38-10-40-19-0-26
2015-10-25 10:29:15	166.83886	3	1	fea	img/m_fea_cut.png	HIT	10484.0	12005.0	11	12-34-35-1-37-18-31-23-30-10-25
2015-10-25 10:29:28	179.33912	1	0	fea	img/f_sad_cut.png	ERR	17088.0	25184.0	18	15-3-39-40-33-22-28-5-20-35-21-25-7-2-34-18-43-36
2015-10-25 10:29:53	205.01575	4	0	dis	img/f_dis_cut.png	HIT	7172.0	8793.0	8	30-11-9-25-1-40-29-15
2015-10-25 10:30:03	214.29235	2	0	ang	img/f_ang_cut.png	HIT	8554.0	10155.0	9	24-18-46-15-16-5-34-41-36
2015-10-25 10:30:13	224.92951	5	0	sup	img/f_sup_cut.png	HIT	12039.0	13974.0	13	34-9-5-16-30-18-3-45-20-23-6-19-10
2015-10-25 10:30:28	239.40356	0	1	hap	img/m_hap_cut.png	HIT	4700.0	5692.0	5	9-19-15-29-8
2015-10-25 10:30:34	245.57885	1	0	sad	img/f_sad_cut.png	HIT	22826.0	23947.0	23	40-3-14-29-47-12-28-9-36-4-19-11-2-20-17-1-18-33-35-7-32-31-39
2015-10-25 10:30:58	270.01615	3	0	sup	img/f_fea_cut.png	ERR	30269.0	32021.0	31	20-16-21-15-28-17-4-39-31-36-10-47-12-46-42-32-7-33-27-29-44-2-3-24-6-9-43-19-38-26-11
2015-10-25 10:31:31	302.51578	4	1	dis	img/m_dis_cut.png	HIT	19059.0	21436.0	20	17-18-36-7-19-4-10-30-37-20-43-8-40-41-2-28-14-22-15-25
2015-10-25 10:31:53	324.42431	3	1	fea	img/m_fea_cut.png	HIT	17102.0	19134.0	18	47-30-39-17-46-9-28-26-2-8-6-3-20-34-43-33-40-18
2015-10-25 10:32:12	344.0621	1	1	sad	img/m_sad_cut.png	HIT	18540.0	19725.0	19	28-26-6-17-15-37-1-18-33-20-43-4-44-27-36-32-40-10-2
2015-10-25 10:32:33	364.27185	2	0	ang	img/f_ang_cut.png	HIT	12170.0	14499.0	13	1-12-41-37-26-43-40-36-29-27-46-24-31
2015-10-25 10:32:48	379.26082	6	1	ntr	img/m_ntr_cut.png	HIT	14947.0	16203.0	15	45-24-22-17-21-13-23-2-36-9-33-35-34-20-14
2015-10-25 10:33:04	395.96783	2	1	sad	img/m_ang_cut.png	ERR	34150.0	38367.0	35	26-41-0-40-18-20-28-35-17-33-10-37-3-16-32-14-6-7-5-36-29-43-9-21-23-38-42-31-11-2-8-39-44-22-30
2015-10-25 10:33:43	434.81515	0	0	hap	img/f_hap_cut.png	HIT	8502.0	9814.0	9	17-47-7-46-6-24-31-37-40
2015-10-25 10:33:53	445.12892	6	0	ntr	img/f_ntr_cut.png	HIT	15840.0	17192.0	16	42-16-15-0-28-31-23-34-22-33-37-44-25-12-7-39
2015-10-25 10:34:11	462.80958	5	1	fea	img/m_sup_cut.png	ERR	10628.0	12356.0	11	36-32-20-22-39-37-25-34-21-46-18
2015-10-25 10:34:24	475.65765	4	0	dis	img/f_dis_cut.png	HIT	3938.0	5378.0	4	34-22-20-25
2015-10-25 10:34:30	481.54655	1	1	sad	img/m_sad_cut.png	HIT	24082.0	25826.0	25	24-40-23-44-30-26-14-9-45-16-47-7-28-33-20-46-11-32-1-2-6-21-5-38-3
2015-10-25 10:34:56	507.85998	3	1	fea	img/m_fea_cut.png	HIT	27554.0	30267.0	28	7-25-19-39-17-18-40-37-45-31-23-33-0-12-46-27-36-8-15-9-20-10-30-35-4-2-42-26
2015-10-25 10:35:27	538.60051	4	1	dis	img/m_dis_cut.png	HIT	2579.0	3723.0	3	47-9-28
2015-10-25 10:35:31	542.80629	0	1	hap	img/m_hap_cut.png	HIT	4078.0	6598.0	5	24-12-10-21-31
2015-10-25 10:35:38	549.88343	5	1	sup	img/m_sup_cut.png	HIT	24672.0	25704.0	25	3-43-45-41-4-32-44-0-16-42-15-46-7-34-27-47-1-5-26-12-30-14-36-8-18
2015-10-25 10:36:04	576.07893	2	1	ang	img/m_ang_cut.png	HIT	20325.0	22078.0	21	14-22-44-21-19-47-1-0-37-40-11-27-6-36-26-45-35-17-31-10-24
2015-10-25 10:36:27	598.64929	6	0	ntr	img/f_ntr_cut.png	HIT	9775.0	11191.0	10	39-47-43-25-3-22-4-13-45-34
2015-10-25 10:36:39	610.33245	3	0	fea	img/f_fea_cut.png	HIT	23273.0	25217.0	24	6-38-35-33-45-31-43-2-12-24-28-25-10-29-40-5-37-21-32-18-46-36-3-16
2015-10-25 10:37:04	636.0426	0	0	hap	img/f_hap_cut.png	HIT	5809.0	7065.0	6	5-22-44-45-29-8
2015-10-25 10:37:12	643.60374	2	0	ang	img/f_ang_cut.png	HIT	6435.0	8700.0	7	18-15-0-39-19-21-45
2015-10-25 10:37:21	652.80621	6	1	ntr	img/m_ntr_cut.png	HIT	23947.0	25275.0	24	3-19-17-21-4-46-37-38-15-0-13-14-26-44-7-45-5-12-20-31-39-24-30-33
2015-10-25 10:37:47	678.63714	5	0	sup	img/f_sup_cut.png	HIT	16001.0	17065.0	16	10-40-35-42-12-14-39-31-19-4-27-11-45-37-33-36
2015-10-25 10:38:05	696.17329	4	0	dis	img/f_dis_cut.png	HIT	8560.0	9984.0	9	4-23-27-2-42-17-35-29-46
2015-10-25 10:38:15	706.67482	1	0	sad	img/f_sad_cut.png	HIT	19430.0	20686.0	20	11-37-28-4-13-40-6-1-16-8-38-30-41-24-2-3-36-46-26-23
2015-10-25 10:38:36	727.87505	2	0	ang	img/f_ang_cut.png	HIT	11257.0	13009.0	12	16-30-10-23-42-21-46-14-8-36-45-12
2015-10-25 10:38:50	741.38813	4	1	dis	img/m_dis_cut.png	HIT	1597.0	3717.0	2	15-5
2015-10-25 10:38:54	745.58944	2	1	ang	img/m_ang_cut.png	HIT	19779.0	21396.0	20	38-3-30-27-45-7-16-6-22-8-0-18-41-24-26-44-37-33-29-32
2015-10-25 10:39:16	767.46352	5	0	sup	img/f_sup_cut.png	HIT	21770.0	22738.0	22	16-8-13-39-25-12-14-24-42-37-17-43-35-26-3-28-18-45-21-46-40-23
2015-10-25 10:39:39	790.66447	1	1	sad	img/m_sad_cut.png	HIT	21376.0	23312.0	22	0-12-25-44-29-8-7-20-37-3-33-11-2-40-23-41-10-5-42-26-19-45
2015-10-25 10:40:03	814.46881	6	0	ntr	img/f_ntr_cut.png	HIT	27076.0	28756.0	28	12-28-9-3-27-22-25-45-6-24-32-4-31-14-47-15-23-2-42-19-13-16-21-5-46-36-35-1
2015-10-25 10:40:32	843.71444	3	0	fea	img/f_fea_cut.png	HIT	20873.0	21937.0	21	35-7-43-10-5-3-28-41-44-32-31-22-47-42-33-15-39-17-14-40-21
2015-10-25 10:40:55	866.14639	3	1	fea	img/m_fea_cut.png	HIT	15860.0	16797.0	16	8-31-34-47-45-44-21-2-43-25-18-35-24-30-7-27
2015-10-25 10:41:12	883.4268	1	0	sad	img/f_sad_cut.png	HIT	14439.0	15775.0	15	41-25-5-6-31-43-4-20-16-11-13-2-7-22-0
2015-10-25 10:41:28	899.67727	4	0	dis	img/f_dis_cut.png	HIT	2225.0	4169.0	3	21-13-19
2015-10-25 10:41:33	904.34415	0	0	hap	img/f_hap_cut.png	HIT	12176.0	14000.0	13	45-47-8-28-7-16-18-36-11-40-33-29-44
2015-10-25 10:41:47	918.84675	5	1	fea	img/m_sup_cut.png	ERR	15631.0	16904.0	16	32-12-42-21-41-22-11-45-36-19-25-2-40-47-15-29
2015-10-25 10:42:05	936.25455	6	1	ntr	img/m_ntr_cut.png	HIT	15133.0	16828.0	16	14-7-20-47-26-30-36-13-16-19-22-11-10-45-15-5
2015-10-25 10:42:22	953.59875	0	1	hap	img/m_hap_cut.png	HIT	22111.0	24255.0	23	0-20-10-39-7-46-28-25-3-22-47-26-34-41-5-24-18-32-19-14-30-9-45
2015-10-25 10:42:47	978.41214	0	0	hap	img/f_hap_cut.png	HIT	7403.0	8788.0	8	18-28-8-36-35-1-13-15
2015-10-25 10:42:56	987.72182	5	0	sup	img/f_sup_cut.png	HIT	18113.0	19777.0	19	40-42-45-16-31-23-27-21-13-46-12-24-4-39-18-19-35-6-33
2015-10-25 10:43:16	1008.03509	4	0	dis	img/f_dis_cut.png	HIT	4471.0	7255.0	5	28-4-21-17-42
2015-10-25 10:43:24	1015.7774	6	1	sad	img/m_ntr_cut.png	ERR	11410.0	12826.0	12	9-27-28-4-31-3-24-40-10-19-29-45
2015-10-25 10:43:37	1029.08949	3	0	sup	img/f_fea_cut.png	ERR	16650.0	18418.0	17	3-30-14-18-7-17-40-28-8-42-27-1-10-33-19-21-37
2015-10-25 10:43:56	1047.99975	0	1	hap	img/m_hap_cut.png	HIT	9812.0	11021.0	10	7-6-15-32-35-41-38-21-14-36
2015-10-25 10:44:08	1059.516	4	1	dis	img/m_dis_cut.png	HIT	4658.0	6250.0	5	26-43-31-46-14
2015-10-25 10:44:15	1066.2712	3	1	fea	img/m_fea_cut.png	HIT	29354.0	30810.0	30	28-22-12-2-18-37-15-1-7-31-20-0-17-47-45-5-8-10-40-26-29-34-19-11-9-44-41-14-16-39
2015-10-25 10:44:46	1097.54886	1	1	sad	img/m_sad_cut.png	HIT	12497.0	13794.0	13	24-29-20-28-45-40-34-9-4-31-22-26-36
2015-10-25 10:45:00	1111.83916	2	0	ang	img/f_ang_cut.png	HIT	17622.0	19341.0	18	31-4-11-28-47-12-43-7-46-39-25-37-14-45-32-0-21-19
2015-10-25 10:45:20	1131.6745	6	0	ntr	img/f_ntr_cut.png	HIT	18182.0	20006.0	19	34-22-37-12-46-27-39-29-30-18-6-23-33-45-25-0-42-4-2
2015-10-25 10:45:41	1152.18393	5	1	fea	img/m_sup_cut.png	ERR	4334.0	7222.0	5	24-21-34-9-35
2015-10-25 10:45:48	1159.89198	2	1	ang	img/m_ang_cut.png	HIT	9254.0	11239.0	10	12-35-31-42-10-43-47-5-16-9
2015-10-25 10:46:00	1171.62138	1	0	sad	img/f_sad_cut.png	HIT	9103.0	11111.0	10	42-16-8-25-32-43-2-10-41-7
2015-10-25 10:46:12	1183.22945	5	0	sup	img/f_sup_cut.png	HIT	17203.0	18939.0	18	47-9-22-17-14-38-1-30-31-8-34-4-15-23-44-21-40-20
2015-10-25 10:46:31	1202.66417	4	1	dis	img/m_dis_cut.png	HIT	1351.0	3375.0	2	47-45
2015-10-25 10:46:35	1206.52309	1	0	sad	img/f_sad_cut.png	HIT	34304.0	36016.0	35	19-1-2-40-36-6-23-0-4-22-11-3-38-31-35-18-15-39-45-16-27-33-5-9-24-44-8-7-46-41-25-28-30-14-32
2015-10-25 10:47:11	1242.99882	0	1	hap	img/m_hap_cut.png	HIT	6176.0	7984.0	7	5-40-37-24-8-21-23
2015-10-25 10:47:20	1251.47168	2	1	ang	img/m_ang_cut.png	HIT	8038.0	11598.0	9	39-23-36-42-10-14-35-41-22
2015-10-25 10:47:32	1263.56202	0	0	hap	img/f_hap_cut.png	HIT	17804.0	18909.0	18	46-32-24-41-20-30-2-43-3-27-44-0-10-16-6-31-5-1
2015-10-25 10:47:51	1282.94165	1	1	sad	img/m_sad_cut.png	HIT	30138.0	31850.0	31	7-2-32-15-16-22-41-47-4-34-0-9-8-43-6-5-23-46-33-27-40-25-20-13-35-29-37-44-17-19-45
2015-10-25 10:48:24	1315.27951	3	1	sad	img/m_fea_cut.png	ERR	20863.0	21903.0	21	32-11-37-19-39-15-35-21-43-46-40-33-4-3-9-23-8-16-5-24-18
2015-10-25 10:48:46	1337.68423	4	0	dis	img/f_dis_cut.png	HIT	13266.0	15019.0	14	18-23-46-36-11-43-13-39-41-38-47-7-29-14
2015-10-25 10:49:02	1353.20845	5	1	sup	img/m_sup_cut.png	HIT	16526.0	17862.0	17	27-30-22-42-46-10-14-0-25-20-11-5-6-8-1-9-32
2015-10-25 10:49:20	1371.56785	6	0	ntr	img/f_ntr_cut.png	HIT	7967.0	9023.0	8	35-34-40-18-3-22-31-39
2015-10-25 10:49:29	1381.10599	2	0	ntr	img/f_ang_cut.png	ERR	7003.0	9023.0	7	18-13-23-44-38-30-2
2015-10-25 10:49:39	1390.47784	6	1	ntr	img/m_ntr_cut.png	HIT	24160.0	25681.0	25	39-42-47-5-26-14-41-32-21-13-43-17-34-15-33-44-12-22-7-38-28-8-4-25-2
2015-10-25 10:50:05	1416.6744	3	0	sup	img/f_fea_cut.png	ERR	19917.0	21173.0	20	4-11-9-27-16-36-19-8-7-37-23-25-44-1-17-18-10-47-45-41
2015-10-25 10:50:27	1438.34261	3	1	fea	img/m_fea_cut.png	HIT	17243.0	19964.0	18	15-2-33-25-19-12-29-44-11-13-23-20-26-37-43-16-3-28
2015-10-25 10:50:47	1458.79765	6	0	ntr	img/f_ntr_cut.png	HIT	15593.0	17041.0	16	0-45-4-44-19-27-30-20-43-3-12-6-15-10-36-7
2015-10-25 10:51:05	1476.34576	0	1	hap	img/m_hap_cut.png	HIT	7572.0	9013.0	8	46-18-11-19-27-44-29-35
2015-10-25 10:51:14	1485.861	4	0	dis	img/f_dis_cut.png	HIT	11915.0	13435.0	12	39-37-18-21-19-28-3-38-41-20-44-47
2015-10-25 10:51:28	1499.78701	1	0	sad	img/f_sad_cut.png	HIT	13655.0	15312.0	14	29-6-15-16-42-34-41-35-9-26-28-21-40-12
2015-10-25 10:51:44	1515.61021	5	0	sup	img/f_sup_cut.png	HIT	10478.0	12071.0	11	20-35-43-44-32-9-10-21-37-41-27
2015-10-25 10:51:57	1528.19558	3	0	fea	img/f_fea_cut.png	HIT	14790.0	16358.0	15	25-16-46-10-7-5-11-22-44-35-45-1-21-8-41
2015-10-25 10:52:13	1545.04044	6	1	ntr	img/m_ntr_cut.png	HIT	15368.0	16880.0	16	35-37-25-19-8-14-27-43-41-39-5-29-1-34-40-24
2015-10-25 10:52:31	1562.40832	0	0	hap	img/f_hap_cut.png	HIT	7373.0	9151.0	8	28-40-45-46-36-29-18-38
2015-10-25 10:52:40	1572.04793	4	1	dis	img/m_dis_cut.png	HIT	5719.0	7032.0	6	20-35-22-24-15-44
2015-10-25 10:52:48	1579.56805	2	0	ang	img/f_ang_cut.png	HIT	7022.0	9605.0	8	31-38-13-11-14-41-10-39
2015-10-25 10:52:58	1589.71179	5	1	sup	img/m_sup_cut.png	HIT	19603.0	20875.0	20	12-46-14-19-27-8-1-32-43-15-37-20-33-4-10-2-5-38-36-6
2015-10-25 10:53:19	1611.0895	2	1	fea	img/m_ang_cut.png	ERR	22069.0	24254.0	23	31-24-27-9-25-21-43-1-39-33-32-44-17-4-20-23-28-11-46-26-41-3-6
2015-10-25 10:53:44	1635.83294	1	1	sad	img/m_sad_cut.png	HIT	11690.0	15618.0	12	38-36-27-16-7-5-31-42-9-24-12-25
2015-10-25 10:54:00	1651.94849	3	1	fea	img/m_fea_cut.png	HIT	10890.0	12234.0	11	42-27-29-11-45-17-12-9-35-26-24
2015-10-25 10:54:13	1664.67129	4	1	fea	img/m_dis_cut.png	ERR	7339.0	8171.0	8	13-1-32-33-44-19-15-9
2015-10-25 10:54:22	1673.32229	2	0	ang	img/f_ang_cut.png	HIT	8093.0	12270.0	9	46-0-22-24-43-19-4-12-23
2015-10-25 10:54:34	1686.08803	4	0	dis	img/f_dis_cut.png	HIT	15795.0	21715.0	16	24-41-9-44-4-42-29-33-43-6-46-28-0-34-21-25
2015-10-25 10:54:57	1708.3	2	1	ang	img/m_ang_cut.png	HIT	20839.0	22255.0	21	41-2-31-33-4-32-35-5-30-46-1-44-10-18-0-23-36-39-26-14-43
2015-10-25 10:55:19	1731.0402	1	0	sad	img/f_sad_cut.png	HIT	10729.0	12001.0	11	35-25-5-0-38-21-39-23-28-3-22
2015-10-25 10:55:32	1743.55458	6	1	ntr	img/m_ntr_cut.png	HIT	11862.0	12807.0	12	30-45-20-36-14-18-5-32-34-33-8-37
2015-10-25 10:55:45	1756.86253	3	0	fea	img/f_fea_cut.png	HIT	7142.0	9126.0	8	19-45-29-10-35-3-40-17
2015-10-25 10:55:55	1766.49485	6	0	ntr	img/f_ntr_cut.png	HIT	31133.0	34701.0	32	43-8-21-7-32-0-1-26-45-34-14-17-10-2-44-35-38-15-12-24-9-39-41-18-33-11-25-16-30-28-6-29
2015-10-25 10:56:30	1801.69469	0	1	hap	img/m_hap_cut.png	HIT	9239.0	10920.0	10	31-10-7-14-33-12-23-8-13-30
2015-10-25 10:56:41	1813.11575	5	1	sup	img/m_sup_cut.png	HIT	15075.0	16635.0	16	7-29-44-19-45-23-24-4-34-25-22-13-28-1-47-14
2015-10-25 10:56:59	1830.25136	5	0	sup	img/f_sup_cut.png	HIT	18051.0	20387.0	19	5-15-44-18-24-13-27-19-1-21-3-8-29-33-47-28-26-14-45
2015-10-25 10:57:19	1851.12927	1	1	sad	img/m_sad_cut.png	HIT	13243.0	14684.0	14	26-46-38-7-14-10-21-12-37-8-32-27-39-31
2015-10-25 10:57:35	1866.2895	0	0	hap	img/f_hap_cut.png	HIT	12915.0	13875.0	13	1-47-3-20-0-41-17-39-9-15-23-34-12
