# Supplementary material for: Mapping the emotional face. How individual face parts contribute to successful emotion recognition
Source: PLoS One. 2017 May 11;12(5):e0177239. doi: 10.1371/journal.pone.0177239 (PMC5426715; doi:10.1371/journal.pone.0177239)
Supplement: S1 Code — (ZIP) [file pone.0177239.s003.zip › app/static/logfiles/logfile26.txt]

####### THIS IS A LOGFILE FOR THE DYNAMIC MASKING FACE EXPERIMENT ######
Participant Number: 26
Date and Time: 2015-10-25 11:00:57.539251
age: 23 ,gender: 1 ,environ: 2 ,occup: 0 ,advert: 2
###################################################################
time	cumtime	express	ident	button	filename	evaluation	stopRT	choiceRT	maskNum	maskList
2015-10-25 11:01:32	0.0	3	0	sup	img/f_fea_cut.png	ERR	15681.0	27865.0	16	38-20-21-44-40-31-36-6-41-1-33-42-39-5-9-12
2015-10-25 11:02:00	28.3398	0	1	hap	img/m_hap_cut.png	HIT	8908.0	10724.0	9	43-34-23-14-16-5-39-29-10
2015-10-25 11:02:11	39.56303	6	1	ntr	img/m_ntr_cut.png	HIT	22194.0	24259.0	23	5-28-11-43-0-37-2-25-6-24-19-26-35-16-14-10-46-44-31-33-34-29-8
2015-10-25 11:02:36	64.29785	2	1	ang	img/m_ang_cut.png	HIT	17353.0	19905.0	18	13-29-41-33-31-5-43-3-47-35-40-45-20-10-21-22-2-1
2015-10-25 11:02:57	84.68173	1	1	fea	img/m_sad_cut.png	ERR	24338.0	25690.0	25	5-30-19-40-3-12-25-16-44-13-20-32-9-17-27-43-2-37-31-11-28-6-8-18-47
2015-10-25 11:03:23	110.84325	5	1	fea	img/m_sup_cut.png	ERR	8254.0	9638.0	9	18-40-25-13-42-14-21-43-26
2015-10-25 11:03:33	120.96028	6	0	dis	img/f_ntr_cut.png	ERR	24145.0	33395.0	25	20-46-1-31-43-4-22-29-10-8-32-47-35-44-0-23-38-24-42-5-28-33-27-9-26
2015-10-25 11:04:07	154.83727	0	0	dis	img/f_hap_cut.png	ERR	535.0	15178.0	1	4
2015-10-25 11:04:22	170.52226	3	1	fea	img/m_fea_cut.png	HIT	25390.0	29319.0	26	24-23-2-36-29-12-33-31-30-32-47-25-14-39-40-45-43-41-5-46-34-18-44-19-35-27
2015-10-25 11:04:52	200.38597	4	1	dis	img/m_dis_cut.png	HIT	14598.0	15750.0	15	7-32-35-2-19-38-46-23-33-16-44-5-47-22-45
2015-10-25 11:05:09	216.64527	1	0	sad	img/f_sad_cut.png	HIT	15782.0	17190.0	16	0-34-27-11-38-42-14-44-39-41-32-20-26-35-40-23
2015-10-25 11:05:26	234.32401	2	0	ang	img/f_ang_cut.png	HIT	9127.0	11191.0	10	11-27-47-17-5-38-6-10-40-31
2015-10-25 11:05:38	245.98993	4	0	ang	img/f_dis_cut.png	ERR	8075.0	9828.0	9	26-10-28-42-1-20-27-39-41
2015-10-25 11:05:48	256.30833	5	0	sup	img/f_sup_cut.png	HIT	12478.0	14174.0	13	25-19-7-36-31-38-6-3-18-28-0-30-33
2015-10-25 11:06:03	270.97169	0	0	hap	img/f_hap_cut.png	HIT	14082.0	16138.0	15	12-0-38-35-27-46-32-16-6-7-24-22-23-29-43
2015-10-25 11:06:19	287.61414	2	1	ang	img/m_ang_cut.png	HIT	5063.0	6951.0	6	10-34-33-27-29-25
2015-10-25 11:06:27	295.05684	3	0	sup	img/f_fea_cut.png	ERR	18929.0	19890.0	19	21-11-44-19-17-18-43-8-5-6-13-7-22-9-20-28-42-40-10
2015-10-25 11:06:47	315.42381	6	1	ntr	img/m_ntr_cut.png	HIT	17154.0	20642.0	18	29-40-23-33-38-22-2-8-34-43-18-37-25-13-31-44-32-19
2015-10-25 11:07:08	336.55169	6	0	ntr	img/f_ntr_cut.png	HIT	13298.0	23474.0	14	15-29-1-2-9-36-40-10-47-8-31-12-46-35
2015-10-25 11:07:32	360.51354	4	1	dis	img/m_dis_cut.png	HIT	9727.0	10821.0	10	45-41-5-43-34-11-46-18-38-20
2015-10-25 11:07:44	371.84788	1	1	sup	img/m_sad_cut.png	ERR	11813.0	13190.0	12	19-36-10-31-0-38-14-1-3-32-20-13
2015-10-25 11:07:57	385.517	3	1	fea	img/m_fea_cut.png	HIT	26152.0	28088.0	27	24-29-36-37-23-30-32-19-22-12-5-9-1-39-42-28-0-13-47-27-45-20-31-41-43-26-8
2015-10-25 11:08:26	414.10214	5	1	fea	img/m_sup_cut.png	ERR	10455.0	12480.0	11	2-32-9-5-26-8-22-3-18-41-28
2015-10-25 11:08:39	427.07122	1	0	ntr	img/f_sad_cut.png	ERR	11436.0	12573.0	12	24-3-34-38-10-47-32-5-4-36-27-45
2015-10-25 11:08:52	440.1509	5	0	sup	img/f_sup_cut.png	HIT	7102.0	8766.0	8	31-37-0-28-21-13-44-22
2015-10-25 11:09:01	449.45509	4	0	dis	img/f_dis_cut.png	HIT	2343.0	3559.0	3	29-38-14
2015-10-25 11:09:05	453.50388	0	1	hap	img/m_hap_cut.png	HIT	10500.0	11668.0	11	7-46-5-35-11-1-14-6-43-20-32
2015-10-25 11:09:18	465.65142	2	0	dis	img/f_ang_cut.png	ERR	12762.0	13778.0	13	28-37-41-33-35-44-45-5-36-3-11-4-13
2015-10-25 11:09:32	479.93545	3	1	fea	img/m_fea_cut.png	HIT	9590.0	10574.0	10	27-7-39-5-1-40-18-8-29-25
2015-10-25 11:09:43	490.99347	2	1	ang	img/m_ang_cut.png	HIT	5412.0	7121.0	6	41-42-29-1-20-5
2015-10-25 11:09:50	498.61212	1	1	sad	img/m_sad_cut.png	HIT	7059.0	9489.0	8	40-13-34-6-8-38-31-47
2015-10-25 11:10:00	508.57822	0	0	hap	img/f_hap_cut.png	HIT	3588.0	4660.0	4	44-38-30-2
2015-10-25 11:10:06	513.72359	4	0	ang	img/f_dis_cut.png	ERR	3159.0	5207.0	4	34-16-10-5
2015-10-25 11:10:11	519.39219	3	0	sup	img/f_fea_cut.png	ERR	5522.0	7051.0	6	13-47-22-33-4-37
2015-10-25 11:10:19	526.92994	4	1	dis	img/m_dis_cut.png	HIT	9710.0	10855.0	10	37-0-40-26-19-9-41-5-15-22
2015-10-25 11:10:30	538.26707	6	1	sad	img/m_ntr_cut.png	ERR	8728.0	10024.0	9	19-2-45-14-17-4-34-33-15
2015-10-25 11:10:41	548.77037	6	0	ntr	img/f_ntr_cut.png	HIT	19060.0	20932.0	20	18-19-0-22-2-45-4-14-11-39-43-38-16-13-27-12-37-33-34-31
2015-10-25 11:11:02	570.19039	1	0	fea	img/f_sad_cut.png	ERR	14355.0	15899.0	15	17-44-0-23-43-38-16-11-22-12-5-26-45-21-47
2015-10-25 11:11:18	586.5758	2	0	ang	img/f_ang_cut.png	HIT	8957.0	9965.0	9	40-43-0-28-14-4-34-9-2
2015-10-25 11:11:29	597.01769	5	0	sup	img/f_sup_cut.png	HIT	7989.0	8845.0	8	19-3-39-38-45-42-10-21
2015-10-25 11:11:38	606.34888	0	1	fea	img/m_hap_cut.png	ERR	9530.0	11067.0	10	8-28-39-24-43-23-10-46-47-15
2015-10-25 11:11:50	617.93564	5	1	sup	img/m_sup_cut.png	HIT	12401.0	14633.0	13	4-13-6-24-3-34-46-43-18-38-27-2-10
2015-10-25 11:12:05	633.04761	1	0	sad	img/f_sad_cut.png	HIT	12128.0	14200.0	13	22-24-17-30-36-5-10-29-28-18-19-27-1
2015-10-25 11:12:20	647.72179	6	0	ntr	img/f_ntr_cut.png	HIT	14911.0	15903.0	15	11-5-20-31-42-46-28-4-34-32-27-47-14-19-40
2015-10-25 11:12:36	664.11382	2	0	ang	img/f_ang_cut.png	HIT	7705.0	9553.0	8	31-6-15-14-11-26-47-30
2015-10-25 11:12:46	674.17195	3	1	sup	img/m_fea_cut.png	ERR	11709.0	13661.0	12	19-42-47-8-1-9-38-36-39-20-28-10
2015-10-25 11:13:00	688.31566	0	0	hap	img/f_hap_cut.png	HIT	5168.0	7226.0	6	38-42-7-30-37-0
2015-10-25 11:13:08	696.02338	0	1	hap	img/m_hap_cut.png	HIT	7943.0	8751.0	8	22-7-31-27-24-33-30-12
2015-10-25 11:13:17	705.27585	4	1	dis	img/m_dis_cut.png	HIT	12495.0	13879.0	13	19-17-12-40-47-31-4-13-6-3-14-9-35
2015-10-25 11:13:32	719.65568	4	0	dis	img/f_dis_cut.png	HIT	7241.0	8853.0	8	3-18-45-47-15-22-7-16
2015-10-25 11:13:41	728.99323	6	1	ntr	img/m_ntr_cut.png	HIT	17785.0	18873.0	18	46-23-32-35-44-6-43-0-42-15-11-5-13-2-8-38-30-34
2015-10-25 11:14:00	748.36246	5	1	sup	img/m_sup_cut.png	HIT	11731.0	13395.0	12	32-41-39-17-4-22-20-19-47-3-7-26
2015-10-25 11:14:14	762.23435	3	0	sup	img/f_fea_cut.png	ERR	12088.0	13736.0	13	1-46-10-5-35-6-16-4-17-34-43-0-20
2015-10-25 11:14:28	776.45343	2	1	ang	img/m_ang_cut.png	HIT	19366.0	21142.0	20	45-32-4-21-17-35-42-5-19-15-44-2-3-12-36-13-8-37-26-40
2015-10-25 11:14:50	798.09859	1	1	sad	img/m_sad_cut.png	HIT	3718.0	5422.0	4	20-10-41-28
2015-10-25 11:14:56	804.00122	5	0	sup	img/f_sup_cut.png	HIT	11291.0	14203.0	12	37-41-28-43-31-14-47-20-30-3-10-19
2015-10-25 11:15:11	818.68888	1	1	fea	img/m_sad_cut.png	ERR	13958.0	16166.0	14	12-19-15-8-14-2-7-22-16-25-9-33-27-17
2015-10-25 11:15:27	835.32713	4	0	dis	img/f_dis_cut.png	HIT	15098.0	17050.0	16	9-45-36-24-8-31-14-44-47-12-16-40-7-2-29-22
2015-10-25 11:15:45	852.85245	2	0	ang	img/f_ang_cut.png	HIT	12815.0	14272.0	13	18-45-35-3-32-5-26-6-36-20-37-4-21
2015-10-25 11:15:59	867.61725	6	0	ntr	img/f_ntr_cut.png	HIT	9665.0	10610.0	10	25-30-13-33-23-45-41-29-5-12
2015-10-25 11:16:11	878.71382	5	1	fea	img/m_sup_cut.png	ERR	12851.0	19163.0	13	14-16-10-32-37-5-38-1-43-33-47-3-22
2015-10-25 11:16:30	898.36864	0	0	ntr	img/f_hap_cut.png	ERR	12206.0	13758.0	13	9-12-45-4-19-44-20-15-32-23-22-26-42
2015-10-25 11:16:44	912.60188	3	1	fea	img/m_fea_cut.png	HIT	8960.0	10680.0	9	13-11-40-39-23-21-42-18-34
2015-10-25 11:16:56	923.76466	5	0	sup	img/f_sup_cut.png	HIT	21253.0	29486.0	22	15-32-22-41-12-38-8-20-17-0-18-33-26-44-25-5-6-42-45-19-21-23
2015-10-25 11:17:26	953.7239	1	0	ang	img/f_sad_cut.png	ERR	20237.0	22133.0	21	44-37-6-38-1-29-12-41-47-2-23-14-36-5-40-9-28-46-32-30-33
2015-10-25 11:17:48	976.3411	3	0	fea	img/f_fea_cut.png	HIT	10814.0	12462.0	11	7-15-41-33-10-6-36-16-32-18-44
2015-10-25 11:18:01	989.28952	6	1	ntr	img/m_ntr_cut.png	HIT	9402.0	10650.0	10	27-18-31-39-14-12-10-5-19-26
2015-10-25 11:18:12	1000.42877	0	1	hap	img/m_hap_cut.png	HIT	8653.0	9685.0	9	41-42-15-7-24-45-39-30-8
2015-10-25 11:18:22	1010.61246	4	1	ang	img/m_dis_cut.png	ERR	1950.0	2815.0	2	26-43
2015-10-25 11:18:26	1013.92336	2	1	dis	img/m_ang_cut.png	ERR	17902.0	19062.0	18	12-47-32-43-1-37-13-14-10-36-31-17-9-45-39-2-44-16
2015-10-25 11:18:45	1033.48253	6	0	ntr	img/f_ntr_cut.png	HIT	9777.0	11057.0	10	24-25-9-8-36-38-19-21-10-44
2015-10-25 11:18:57	1045.0272	4	0	dis	img/f_dis_cut.png	HIT	8177.0	9993.0	9	2-36-6-15-14-0-43-30-29
2015-10-25 11:19:07	1055.512	2	0	ang	img/f_ang_cut.png	HIT	14884.0	16292.0	15	5-17-24-15-27-7-23-40-21-33-0-44-11-41-22
2015-10-25 11:19:24	1072.29813	1	1	sad	img/m_sad_cut.png	HIT	4606.0	5814.0	5	25-46-5-34-1
2015-10-25 11:19:30	1078.59856	1	0	sad	img/f_sad_cut.png	HIT	13936.0	14953.0	14	6-0-15-29-14-1-25-36-42-47-9-19-26-22
2015-10-25 11:19:46	1094.04405	3	1	fea	img/m_fea_cut.png	HIT	17344.0	19608.0	18	37-12-6-24-17-19-35-20-11-33-15-21-22-44-43-9-26-28
2015-10-25 11:20:06	1114.12968	5	0	sup	img/f_sup_cut.png	HIT	9637.0	10661.0	10	46-11-21-14-17-32-41-22-9-42
2015-10-25 11:20:17	1125.26995	2	1	sad	img/m_ang_cut.png	ERR	11131.0	12819.0	12	39-1-34-33-44-2-17-46-11-29-32-37
2015-10-25 11:20:30	1138.57804	6	1	ntr	img/m_ntr_cut.png	HIT	22586.0	23699.0	23	26-42-33-16-36-32-22-13-28-19-44-6-46-27-38-1-9-7-43-23-25-15-45
2015-10-25 11:20:55	1162.77551	0	1	hap	img/m_hap_cut.png	HIT	7257.0	8833.0	8	0-16-5-32-31-30-38-8
2015-10-25 11:21:04	1172.12026	5	1	sup	img/m_sup_cut.png	HIT	2909.0	4549.0	3	21-46-34
2015-10-25 11:21:09	1177.16665	4	1	dis	img/m_dis_cut.png	HIT	13240.0	15056.0	14	35-0-36-8-32-23-15-33-44-11-25-2-28-22
2015-10-25 11:21:25	1192.72067	0	0	hap	img/f_hap_cut.png	HIT	3294.0	4822.0	4	45-9-29-34
2015-10-25 11:21:30	1198.01548	3	0	sad	img/f_fea_cut.png	ERR	8738.0	9914.0	9	13-27-29-23-12-42-9-36-0
2015-10-25 11:21:40	1208.41522	3	1	fea	img/m_fea_cut.png	HIT	15682.0	18899.0	16	13-30-21-11-23-24-33-37-17-28-36-20-46-43-41-10
2015-10-25 11:22:00	1227.80193	5	0	sup	img/f_sup_cut.png	HIT	12244.0	13917.0	13	25-23-2-7-11-38-41-4-27-28-31-39-8
2015-10-25 11:22:14	1242.21701	2	1	ang	img/m_ang_cut.png	HIT	11931.0	14587.0	12	4-6-27-5-45-1-23-37-26-47-28-3
2015-10-25 11:22:29	1257.29643	6	1	sad	img/m_ntr_cut.png	ERR	2563.0	4123.0	3	30-34-27
2015-10-25 11:22:34	1261.91026	5	1	sup	img/m_sup_cut.png	HIT	10684.0	11932.0	11	0-38-6-31-19-1-2-7-13-20-46
2015-10-25 11:22:46	1274.33973	3	0	sup	img/f_fea_cut.png	ERR	15688.0	16696.0	16	18-25-13-19-45-28-8-30-4-7-9-11-47-24-41-16
2015-10-25 11:23:03	1291.52395	4	0	ang	img/f_dis_cut.png	ERR	9096.0	10784.0	10	1-38-7-18-43-6-5-3-27-46
2015-10-25 11:23:15	1302.78245	2	0	ang	img/f_ang_cut.png	HIT	5926.0	7031.0	6	7-36-22-33-44-34
2015-10-25 11:23:22	1310.28824	0	1	hap	img/m_hap_cut.png	HIT	12910.0	14326.0	13	26-18-19-38-2-6-15-33-31-11-3-32-37
2015-10-25 11:23:37	1325.08143	1	1	sad	img/m_sad_cut.png	HIT	13527.0	15135.0	14	41-24-14-38-5-17-23-39-19-31-8-46-10-16
2015-10-25 11:23:53	1340.71581	0	0	hap	img/f_hap_cut.png	HIT	8182.0	9990.0	9	19-31-1-16-10-46-36-40-12
2015-10-25 11:24:03	1351.17732	1	0	sad	img/f_sad_cut.png	HIT	9157.0	11373.0	10	38-41-47-28-17-5-10-18-6-27
2015-10-25 11:24:15	1363.0575	4	1	dis	img/m_dis_cut.png	HIT	1235.0	3011.0	2	22-18
2015-10-25 11:24:18	1366.54846	6	0	ntr	img/f_ntr_cut.png	HIT	13127.0	14792.0	14	31-6-14-32-15-7-25-13-44-8-29-43-40-21
2015-10-25 11:24:34	1381.8283	1	1	sup	img/m_sad_cut.png	ERR	11284.0	12884.0	12	0-41-5-42-38-16-1-25-33-29-2-14
2015-10-25 11:24:47	1395.20207	3	1	fea	img/m_fea_cut.png	HIT	9066.0	11778.0	10	47-20-8-14-7-22-46-34-25-15
2015-10-25 11:24:59	1407.4757	2	1	ang	img/m_ang_cut.png	HIT	16954.0	18002.0	17	39-29-8-5-36-21-16-42-20-44-35-19-33-22-13-7-10
2015-10-25 11:25:18	1425.96498	0	1	hap	img/m_hap_cut.png	HIT	1256.0	3072.0	2	21-6
2015-10-25 11:25:21	1429.5168	5	1	sup	img/m_sup_cut.png	HIT	12281.0	13678.0	13	11-41-24-15-0-30-27-33-35-4-20-34-39
2015-10-25 11:25:36	1443.67653	3	0	sup	img/f_fea_cut.png	ERR	11079.0	12568.0	12	14-18-47-36-16-45-44-26-9-34-6-4
2015-10-25 11:25:49	1456.72938	6	1	sad	img/m_ntr_cut.png	ERR	6591.0	8369.0	7	34-22-8-12-5-29-15
2015-10-25 11:25:57	1465.61258	5	0	sup	img/f_sup_cut.png	HIT	14923.0	15779.0	15	28-38-44-13-33-17-29-32-45-35-43-4-47-42-34
2015-10-25 11:26:14	1481.92003	6	0	ntr	img/f_ntr_cut.png	HIT	15092.0	17092.0	16	28-13-41-29-6-5-0-31-1-25-15-7-43-10-40-36
2015-10-25 11:26:31	1499.5003	0	0	hap	img/f_hap_cut.png	HIT	5110.0	7040.0	6	23-27-8-6-29-43
2015-10-25 11:26:39	1507.04122	4	0	dis	img/f_dis_cut.png	HIT	11111.0	13000.0	12	20-46-15-0-2-1-24-37-36-39-29-31
2015-10-25 11:26:52	1520.54328	1	0	ang	img/f_sad_cut.png	ERR	24397.0	26013.0	25	2-6-20-40-1-4-45-29-41-7-44-37-36-33-19-22-11-39-16-12-9-34-18-42-13
2015-10-25 11:27:19	1547.02416	2	0	ang	img/f_ang_cut.png	HIT	5218.0	7082.0	6	3-31-2-21-10-13
2015-10-25 11:27:26	1554.5961	4	1	dis	img/m_dis_cut.png	HIT	5839.0	6719.0	6	3-34-7-39-5-46
2015-10-25 11:28:01	0.0	1	0	fea	img/f_sad_cut.png	ERR	10650.0	12979.0	11	1-34-13-4-28-6-19-21-43-30-5
2015-10-25 11:28:14	13.44826	0	0	hap	img/f_hap_cut.png	HIT	1855.0	3183.0	2	13-42
2015-10-25 11:28:18	17.10689	6	0	ntr	img/f_ntr_cut.png	HIT	6156.0	7687.0	7	34-21-3-39-4-11-36
2015-10-25 11:28:26	25.29173	5	1	sup	img/m_sup_cut.png	HIT	12100.0	13844.0	13	0-22-38-31-4-30-27-45-9-19-47-20-35
2015-10-25 11:28:41	39.65345	5	0	sup	img/f_sup_cut.png	HIT	5930.0	6738.0	6	6-29-13-43-12-9
2015-10-25 11:28:48	46.88167	6	1	ang	img/m_ntr_cut.png	ERR	11117.0	13077.0	12	19-26-35-25-22-30-36-40-17-9-43-37
2015-10-25 11:29:01	60.44008	1	1	sup	img/m_sad_cut.png	ERR	13891.0	14828.0	14	42-45-7-40-46-29-26-41-28-12-38-31-10-2
2015-10-25 11:29:17	75.74408	3	1	fea	img/m_fea_cut.png	HIT	10730.0	12299.0	11	22-5-21-13-8-45-47-15-0-24-38
2015-10-25 11:29:29	88.53016	2	1	ang	img/m_ang_cut.png	HIT	5318.0	7342.0	6	24-40-27-26-47-35
2015-10-25 11:29:37	96.38122	0	1	hap	img/m_hap_cut.png	HIT	13098.0	14714.0	14	46-37-47-36-33-28-31-15-41-5-24-11-20-2
2015-10-25 11:29:53	111.57712	3	0	sup	img/f_fea_cut.png	ERR	8669.0	9797.0	9	17-38-14-26-3-34-27-25-22
2015-10-25 11:30:03	121.86601	4	1	dis	img/m_dis_cut.png	HIT	7379.0	9062.0	8	27-16-11-33-0-8-22-43
2015-10-25 11:30:12	131.4136	2	0	ang	img/f_ang_cut.png	HIT	5753.0	6817.0	6	14-43-8-19-35-16
2015-10-25 11:30:20	138.71843	4	0	dis	img/f_dis_cut.png	HIT	11330.0	12931.0	12	14-15-42-37-2-32-7-34-43-23-9-44
2015-10-25 11:30:33	152.15697	2	1	sad	img/m_ang_cut.png	ERR	13110.0	18462.0	14	24-44-26-43-34-10-12-14-28-42-21-19-7-5
2015-10-25 11:30:52	171.11098	2	0	ang	img/f_ang_cut.png	HIT	5092.0	7012.0	6	1-40-16-22-34-18
2015-10-25 11:31:00	178.60283	4	1	ang	img/m_dis_cut.png	ERR	5033.0	6888.0	6	20-9-26-28-42-36
2015-10-25 11:31:07	185.97456	6	0	ntr	img/f_ntr_cut.png	HIT	9954.0	10954.0	10	28-3-46-1-37-41-15-44-10-9
2015-10-25 11:31:18	197.42018	1	1	fea	img/m_sad_cut.png	ERR	4216.0	6120.0	5	31-47-10-41-14
2015-10-25 11:31:25	204.02981	5	1	sup	img/m_sup_cut.png	HIT	14205.0	15590.0	15	15-1-18-39-25-38-23-4-9-31-6-45-33-44-0
2015-10-25 11:31:41	220.18377	1	0	sad	img/f_sad_cut.png	HIT	8406.0	9831.0	9	15-29-27-1-16-34-14-8-39
2015-10-25 11:31:51	230.50513	0	1	hap	img/m_hap_cut.png	HIT	4017.0	5984.0	5	34-41-42-21-31
2015-10-25 11:31:58	236.97069	6	1	ntr	img/m_ntr_cut.png	HIT	11108.0	12588.0	12	15-3-25-31-7-21-9-30-12-38-43-11
2015-10-25 11:32:11	250.05642	3	0	hap	img/f_fea_cut.png	ERR	1167.0	3169.0	2	30-35
2015-10-25 11:32:15	253.70464	5	0	sup	img/f_sup_cut.png	HIT	12229.0	13861.0	13	27-31-6-19-12-44-15-14-9-20-40-34-10
2015-10-25 11:32:29	268.0515	0	0	hap	img/f_hap_cut.png	HIT	4719.0	5767.0	5	23-43-7-21-30
2015-10-25 11:32:35	274.32162	3	1	sup	img/m_fea_cut.png	ERR	12210.0	13619.0	13	44-0-46-14-1-32-9-28-38-20-24-10-5
2015-10-25 11:32:49	288.43585	4	0	dis	img/f_dis_cut.png	HIT	6906.0	8019.0	7	40-36-11-23-32-45-30
2015-10-25 11:32:58	296.93412	2	0	ang	img/f_ang_cut.png	HIT	5471.0	7567.0	6	1-20-36-26-19-28
2015-10-25 11:33:06	304.97929	5	1	sup	img/m_sup_cut.png	HIT	3541.0	4517.0	4	22-33-34-43
2015-10-25 11:33:11	309.97707	4	1	dis	img/m_dis_cut.png	HIT	1306.0	2570.0	2	39-45
2015-10-25 11:33:14	313.02558	6	0	ntr	img/f_ntr_cut.png	HIT	9521.0	10705.0	10	23-5-2-30-4-3-36-42-24-44
2015-10-25 11:33:25	324.23938	0	0	hap	img/f_hap_cut.png	HIT	4990.0	5950.0	5	41-35-40-32-29
2015-10-25 11:33:32	330.6802	5	0	sup	img/f_sup_cut.png	HIT	8213.0	9717.0	9	37-44-25-36-39-1-12-30-18
2015-10-25 11:33:42	340.88134	1	1	sup	img/m_sad_cut.png	ERR	11078.0	12863.0	12	0-29-5-16-19-39-24-43-46-31-45-1
2015-10-25 11:33:55	354.21489	2	1	sad	img/m_ang_cut.png	ERR	9810.0	10802.0	10	6-46-24-34-32-40-20-42-39-10
2015-10-25 11:34:06	365.50219	1	0	sad	img/f_sad_cut.png	HIT	18417.0	29881.0	19	13-37-34-25-16-33-39-6-10-22-32-46-24-4-14-41-8-2-18
2015-10-25 11:34:37	395.8787	0	1	hap	img/m_hap_cut.png	HIT	3016.0	4559.0	4	22-18-13-44
2015-10-25 11:34:42	400.9286	4	0	dis	img/f_dis_cut.png	HIT	5419.0	6763.0	6	42-36-21-18-1-10
2015-10-25 11:34:49	408.18187	6	1	ntr	img/m_ntr_cut.png	HIT	18077.0	19942.0	19	10-3-33-16-25-44-35-38-41-6-14-26-34-9-19-17-8-2-31
2015-10-25 11:35:10	428.66058	3	1	ntr	img/m_fea_cut.png	ERR	14616.0	15544.0	15	24-43-45-25-6-28-39-11-5-36-13-38-33-40-41
2015-10-25 11:35:26	444.69439	3	0	sup	img/f_fea_cut.png	ERR	3559.0	4519.0	4	10-25-3-0
2015-10-25 11:35:31	449.72292	0	0	hap	img/f_hap_cut.png	HIT	2153.0	3769.0	3	39-29-40
2015-10-25 11:35:35	453.98633	4	0	dis	img/f_dis_cut.png	HIT	8170.0	9882.0	9	11-40-5-31-47-19-32-26-29
2015-10-25 11:35:45	464.39595	2	1	ang	img/m_ang_cut.png	HIT	13710.0	14918.0	14	7-8-0-41-39-5-2-42-4-38-31-21-20-10
2015-10-25 11:36:01	479.79494	3	1	sup	img/m_fea_cut.png	ERR	10857.0	11945.0	11	28-41-35-18-19-16-27-42-26-6-13
2015-10-25 11:36:13	492.21722	1	1	sad	img/m_sad_cut.png	HIT	8720.0	9809.0	9	27-11-24-37-41-12-7-10-30
2015-10-25 11:36:23	502.52119	3	0	sup	img/f_fea_cut.png	ERR	15687.0	16935.0	16	27-26-18-15-17-20-25-39-46-21-36-41-0-30-40-10
2015-10-25 11:36:41	519.94331	4	1	dis	img/m_dis_cut.png	HIT	5221.0	7157.0	6	36-2-23-29-31-8
2015-10-25 11:36:49	527.5896	5	1	sup	img/m_sup_cut.png	HIT	13608.0	15240.0	14	27-28-4-3-35-44-9-39-36-16-33-24-19-34
2015-10-25 11:37:04	543.32294	2	0	ang	img/f_ang_cut.png	HIT	8303.0	9807.0	9	20-15-0-42-6-32-43-35-27
2015-10-25 11:37:15	553.62909	0	1	fea	img/m_hap_cut.png	ERR	10477.0	11926.0	11	9-44-18-33-35-26-32-17-28-25-43
2015-10-25 11:37:27	566.03482	1	0	ntr	img/f_sad_cut.png	ERR	8167.0	17584.0	9	12-24-32-28-29-13-21-46-22
2015-10-25 11:37:45	584.1163	6	1	ntr	img/m_ntr_cut.png	HIT	16694.0	17998.0	17	25-30-17-15-4-32-35-20-21-6-40-9-47-14-22-27-18
2015-10-25 11:38:04	602.57904	6	0	ntr	img/f_ntr_cut.png	HIT	5925.0	6829.0	6	29-43-28-31-18-21
2015-10-25 11:38:11	609.91288	5	0	fea	img/f_sup_cut.png	ERR	12292.0	14056.0	13	33-32-24-31-7-13-18-46-1-36-41-28-45
2015-10-25 11:38:25	624.4625	6	0	ntr	img/f_ntr_cut.png	HIT	9030.0	10701.0	10	31-44-32-42-34-28-2-11-13-41
2015-10-25 11:38:37	635.63551	1	1	sup	img/m_sad_cut.png	ERR	19504.0	21584.0	20	12-29-27-44-11-42-35-39-25-6-17-46-24-20-30-38-45-40-37-43
2015-10-25 11:38:59	657.72222	2	0	hap	img/f_ang_cut.png	ERR	5776.0	7208.0	6	6-39-2-21-4-40
2015-10-25 11:39:06	665.40868	2	1	dis	img/m_ang_cut.png	ERR	5605.0	6701.0	6	14-9-2-16-18-6
2015-10-25 11:39:14	672.60043	5	0	sup	img/f_sup_cut.png	HIT	18060.0	19828.0	19	23-26-43-42-20-4-40-8-34-25-44-5-45-13-19-15-28-0-41
2015-10-25 11:39:34	692.89703	6	1	ntr	img/m_ntr_cut.png	HIT	6633.0	7706.0	7	27-42-34-2-30-31-39
2015-10-25 11:39:42	701.08768	4	1	dis	img/m_dis_cut.png	HIT	6084.0	8173.0	7	36-16-46-28-27-21-32
2015-10-25 11:39:51	709.7653	0	1	hap	img/m_hap_cut.png	HIT	14242.0	15778.0	15	9-17-28-19-8-2-46-18-39-31-43-16-3-29-47
2015-10-25 11:40:07	726.03466	1	0	sad	img/f_sad_cut.png	HIT	7278.0	9214.0	8	42-26-23-8-41-21-0-34
2015-10-25 11:40:17	735.74893	3	0	fea	img/f_fea_cut.png	HIT	17684.0	18900.0	18	27-1-11-38-15-35-39-43-23-24-21-42-5-20-45-46-2-37
2015-10-25 11:40:36	755.13619	0	0	hap	img/f_hap_cut.png	HIT	1481.0	2937.0	2	21-47
2015-10-25 11:40:39	758.5604	3	1	fea	img/m_fea_cut.png	HIT	10152.0	12032.0	11	14-26-3-45-33-25-32-37-19-34-4
2015-10-25 11:40:52	771.07319	5	1	sup	img/m_sup_cut.png	HIT	9420.0	10565.0	10	9-11-35-3-42-36-28-5-22-14
2015-10-25 11:41:03	782.13362	4	0	dis	img/f_dis_cut.png	HIT	4653.0	6181.0	5	8-37-27-23-19
2015-10-25 11:41:10	788.79728	4	0	dis	img/f_dis_cut.png	HIT	2426.0	3714.0	3	23-21-46
2015-10-25 11:41:14	792.99293	2	1	ang	img/m_ang_cut.png	HIT	5129.0	7153.0	6	29-1-20-4-26-38
2015-10-25 11:41:22	800.64012	2	0	ang	img/f_ang_cut.png	HIT	5101.0	7189.0	6	0-35-8-4-10-34
2015-10-25 11:41:29	808.31744	1	0	sad	img/f_sad_cut.png	HIT	8292.0	10444.0	9	1-5-0-12-36-15-29-34-47
2015-10-25 11:41:40	819.24194	6	0	ntr	img/f_ntr_cut.png	HIT	13768.0	14756.0	14	45-5-25-46-39-43-33-27-2-41-10-18-19-12
2015-10-25 11:41:55	834.54684	3	1	sup	img/m_fea_cut.png	ERR	13997.0	14806.0	14	17-4-13-28-43-3-21-8-29-6-22-19-25-11
2015-10-25 11:42:11	849.84908	5	0	fea	img/f_sup_cut.png	ERR	9474.0	11138.0	10	42-32-47-8-34-31-40-13-43-39
2015-10-25 11:42:22	861.4805	3	0	fea	img/f_fea_cut.png	HIT	6209.0	8369.0	7	21-8-18-44-38-34-10
2015-10-25 11:42:31	870.32268	4	1	dis	img/m_dis_cut.png	HIT	7306.0	8778.0	8	31-25-43-20-3-24-22-9
2015-10-25 11:42:41	879.58372	5	1	sup	img/m_sup_cut.png	HIT	4533.0	5557.0	5	34-10-0-15-17
2015-10-25 11:42:47	885.61803	0	1	hap	img/m_hap_cut.png	HIT	4560.0	5696.0	5	18-25-10-36-32
2015-10-25 11:42:53	891.80531	6	1	ntr	img/m_ntr_cut.png	HIT	6749.0	7757.0	7	12-45-27-1-23-34-39
2015-10-25 11:43:01	900.05159	0	0	ntr	img/f_hap_cut.png	ERR	6375.0	7735.0	7	35-24-19-10-31-43-18
2015-10-25 11:43:09	908.26009	1	1	fea	img/m_sad_cut.png	ERR	14434.0	18587.0	15	30-41-43-4-18-22-1-45-31-0-40-46-2-32-10
2015-10-25 11:43:28	927.33683	3	0	sup	img/f_fea_cut.png	ERR	12738.0	14186.0	13	46-28-3-13-38-4-31-22-32-39-12-40-10
2015-10-25 11:43:43	942.01749	0	0	ang	img/f_hap_cut.png	ERR	13766.0	16198.0	14	10-16-17-23-9-14-41-26-33-0-24-46-36-7
2015-10-25 11:44:00	958.697	5	0	sup	img/f_sup_cut.png	HIT	8911.0	9647.0	9	14-18-26-39-16-47-40-34-23
2015-10-25 11:44:10	968.82761	1	1	sup	img/m_sad_cut.png	ERR	9192.0	10528.0	10	41-21-31-16-25-28-26-19-44-12
2015-10-25 11:44:21	979.86072	2	1	ang	img/m_ang_cut.png	HIT	9880.0	11201.0	10	14-39-41-36-35-6-4-10-22-42
2015-10-25 11:44:32	991.55561	2	0	ang	img/f_ang_cut.png	HIT	4406.0	6199.0	5	39-23-29-5-17
2015-10-25 11:44:39	998.2753	6	1	ntr	img/m_ntr_cut.png	HIT	5629.0	6597.0	6	30-6-8-7-26-5
2015-10-25 11:44:46	1005.35983	1	0	ntr	img/f_sad_cut.png	ERR	2960.0	6368.0	3	47-22-10
2015-10-25 11:44:53	1012.23568	4	0	dis	img/f_dis_cut.png	HIT	11711.0	12799.0	12	42-41-34-27-9-17-45-0-2-3-19-30
2015-10-25 11:45:06	1025.51651	6	0	ntr	img/f_ntr_cut.png	HIT	5275.0	6587.0	6	36-31-10-6-11-39
2015-10-25 11:45:14	1032.58569	3	1	fea	img/m_fea_cut.png	HIT	3821.0	5237.0	4	38-26-17-34
2015-10-25 11:45:19	1038.3289	5	1	fea	img/m_sup_cut.png	ERR	3133.0	4973.0	4	26-2-11-1
2015-10-25 11:45:25	1043.80677	4	1	dis	img/m_dis_cut.png	HIT	6122.0	7979.0	7	7-44-23-19-39-38-41
2015-10-25 11:45:33	1052.27758	0	1	hap	img/m_hap_cut.png	HIT	4830.0	5943.0	5	33-8-38-22-13
2015-10-25 11:45:40	1058.71781	3	0	sup	img/f_fea_cut.png	ERR	4833.0	5695.0	5	22-27-34-29-30
2015-10-25 11:45:46	1064.90561	2	1	sad	img/m_ang_cut.png	ERR	12747.0	14299.0	13	39-27-5-44-37-47-15-25-45-6-17-24-34
2015-10-25 11:46:01	1079.70322	4	1	sad	img/m_dis_cut.png	ERR	9294.0	10726.0	10	2-45-28-33-35-42-7-9-34-1
2015-10-25 11:46:12	1090.9116	1	0	sad	img/f_sad_cut.png	HIT	10752.0	12248.0	11	10-9-19-16-5-37-21-17-38-14-39
2015-10-25 11:46:25	1103.66212	6	1	ntr	img/m_ntr_cut.png	HIT	12153.0	14313.0	13	42-4-18-21-3-8-1-11-24-7-40-27-28
2015-10-25 11:46:39	1118.46779	0	1	hap	img/m_hap_cut.png	HIT	4453.0	5950.0	5	1-0-11-34-29
2015-10-25 11:46:46	1124.89598	4	0	dis	img/f_dis_cut.png	HIT	7186.0	8779.0	8	19-38-46-28-36-39-35-25
2015-10-25 11:46:55	1134.17652	0	0	hap	img/f_hap_cut.png	HIT	5487.0	6963.0	6	5-6-15-40-34-16
2015-10-25 11:47:03	1141.61851	6	0	ntr	img/f_ntr_cut.png	HIT	9789.0	10885.0	10	21-39-20-42-18-26-6-22-12-13
2015-10-25 11:47:14	1153.02393	5	0	sup	img/f_sup_cut.png	HIT	6797.0	7853.0	7	29-12-2-36-35-9-26
2015-10-25 11:47:22	1161.41189	1	1	fea	img/m_sad_cut.png	ERR	7527.0	9231.0	8	35-16-14-11-0-40-26-5
2015-10-25 11:47:32	1171.12871	2	0	ang	img/f_ang_cut.png	HIT	11829.0	12838.0	12	40-5-12-45-24-19-28-31-21-46-29-43
2015-10-25 11:47:45	1184.45372	3	1	sup	img/m_fea_cut.png	ERR	16025.0	17073.0	16	27-40-8-11-20-36-2-5-42-25-45-35-3-4-6-26
2015-10-25 11:48:03	1202.02905	5	1	sup	img/m_sup_cut.png	HIT	19072.0	21129.0	20	0-18-6-39-8-17-14-12-42-4-2-3-40-31-27-45-33-7-10-28
