# Supplementary material for: Mapping the emotional face. How individual face parts contribute to successful emotion recognition
Source: PLoS One. 2017 May 11;12(5):e0177239. doi: 10.1371/journal.pone.0177239 (PMC5426715; doi:10.1371/journal.pone.0177239)
Supplement: S1 Code — (ZIP) [file pone.0177239.s003.zip › app/static/logfiles/logfile28.txt]

####### THIS IS A LOGFILE FOR THE DYNAMIC MASKING FACE EXPERIMENT ######
Participant Number: 28
Date and Time: 2015-10-25 15:24:52.699121
age: 23 ,gender: 0 ,environ: 2 ,occup: 0 ,advert: 2
###################################################################
time	cumtime	express	ident	button	filename	evaluation	stopRT	choiceRT	maskNum	maskList
2015-10-25 15:25:34	0.0	3	0	ang	img/f_fea_cut.png	ERR	10583.0	18415.0	11	18-44-6-3-42-36-29-11-43-21-12
2015-10-25 15:25:53	18.88728	5	1	fea	img/m_sup_cut.png	ERR	12941.0	14795.0	13	36-47-20-33-2-9-3-14-32-11-12-27-10
2015-10-25 15:26:09	34.20684	4	0	dis	img/f_dis_cut.png	HIT	21756.0	23269.0	22	39-44-32-20-37-11-16-25-34-35-47-28-22-0-24-41-12-36-5-43-27-29
2015-10-25 15:26:32	57.94594	6	1	fea	img/m_ntr_cut.png	ERR	22769.0	27497.0	23	3-5-39-1-15-35-17-4-32-28-46-20-40-36-29-22-27-31-8-0-47-34-10
2015-10-25 15:27:00	85.91317	0	0	hap	img/f_hap_cut.png	HIT	5507.0	7171.0	6	37-1-20-7-9-42
2015-10-25 15:27:08	93.56231	0	1	hap	img/m_hap_cut.png	HIT	17118.0	21190.0	18	6-27-26-38-34-46-14-5-2-16-47-42-18-41-4-37-23-19
2015-10-25 15:27:30	115.22867	3	1	fea	img/m_fea_cut.png	HIT	19759.0	32719.0	20	17-14-33-7-31-42-46-5-27-10-4-28-2-20-11-3-37-29-34-12
2015-10-25 15:28:03	148.43937	1	1	ang	img/m_sad_cut.png	ERR	12477.0	14109.0	13	25-7-28-2-42-17-1-6-40-34-10-0-20
2015-10-25 15:28:17	163.03151	2	0	ang	img/f_ang_cut.png	HIT	15426.0	17035.0	16	2-4-26-32-24-27-13-37-0-46-38-22-41-35-5-42
2015-10-25 15:28:35	180.53545	4	1	ang	img/m_dis_cut.png	ERR	15607.0	17079.0	16	36-16-18-28-23-15-41-3-45-13-6-11-26-27-25-1
2015-10-25 15:28:52	198.0958	6	0	sad	img/f_ntr_cut.png	ERR	12550.0	14198.0	13	43-21-3-38-44-30-4-29-28-0-32-42-6
2015-10-25 15:29:07	212.77161	2	1	dis	img/m_ang_cut.png	ERR	26132.0	33869.0	27	6-30-24-41-45-3-40-20-16-18-0-31-33-11-17-5-2-32-7-34-38-36-1-43-9-15-35
2015-10-25 15:29:41	247.11715	1	0	sad	img/f_sad_cut.png	HIT	19150.0	21438.0	20	17-45-46-31-39-28-13-23-35-29-12-37-41-15-18-14-4-25-19-8
2015-10-25 15:30:03	269.0383	5	0	sup	img/f_sup_cut.png	HIT	13778.0	15114.0	14	33-26-19-31-39-21-24-0-12-44-27-13-1-30
2015-10-25 15:30:19	284.63635	6	1	ntr	img/m_ntr_cut.png	HIT	21624.0	25625.0	22	22-1-38-42-33-23-8-11-41-12-4-20-10-28-5-45-2-26-29-7-3-46
2015-10-25 15:30:45	310.74209	3	1	fea	img/m_fea_cut.png	HIT	12352.0	14152.0	13	17-42-21-15-31-22-27-12-34-37-16-7-11
2015-10-25 15:31:00	325.37988	2	1	ang	img/m_ang_cut.png	HIT	16763.0	18179.0	17	36-6-20-13-38-8-37-19-41-31-7-28-18-26-15-24-46
2015-10-25 15:31:18	344.03492	0	0	hap	img/f_hap_cut.png	HIT	7902.0	9326.0	8	46-12-17-9-31-21-45-34
2015-10-25 15:31:28	353.84915	5	1	sup	img/m_sup_cut.png	HIT	14327.0	16272.0	15	36-4-11-14-18-5-16-31-13-17-15-24-10-29-40
2015-10-25 15:31:45	370.60445	2	0	ang	img/f_ang_cut.png	HIT	10600.0	12200.0	11	3-42-14-15-21-46-26-31-8-20-30
2015-10-25 15:31:58	383.28586	4	0	dis	img/f_dis_cut.png	HIT	12953.0	14185.0	13	12-37-17-43-3-44-4-31-15-38-22-29-35
2015-10-25 15:32:12	397.9426	1	0	ang	img/f_sad_cut.png	ERR	23658.0	28891.0	24	21-30-42-6-11-37-32-22-33-47-12-20-7-24-45-46-8-28-39-38-9-31-36-35
2015-10-25 15:32:42	427.32785	4	1	dis	img/m_dis_cut.png	HIT	16741.0	18046.0	17	24-2-34-17-44-23-13-4-21-11-16-22-5-20-8-7-37
2015-10-25 15:33:00	445.85898	1	1	fea	img/m_sad_cut.png	ERR	13316.0	15108.0	14	27-36-42-26-28-46-0-21-45-25-11-4-18-17
2015-10-25 15:33:16	461.44813	0	1	hap	img/m_hap_cut.png	HIT	4854.0	6102.0	5	37-42-29-12-1
2015-10-25 15:33:22	468.03373	5	0	sup	img/f_sup_cut.png	HIT	9596.0	10812.0	10	43-17-10-11-24-15-14-30-6-41
2015-10-25 15:33:34	479.36765	3	0	ang	img/f_fea_cut.png	ERR	22917.0	23989.0	23	8-47-22-5-3-6-17-45-2-1-0-25-14-4-28-33-39-32-19-11-21-27-15
2015-10-25 15:33:58	503.86016	6	0	ntr	img/f_ntr_cut.png	HIT	16519.0	18087.0	17	23-2-39-18-22-31-37-19-5-1-6-45-8-38-17-46-16
2015-10-25 15:34:17	522.42963	4	0	dis	img/f_dis_cut.png	HIT	18366.0	19943.0	19	39-31-28-36-38-14-45-13-47-17-4-7-8-19-32-25-30-35-11
2015-10-25 15:34:37	542.8524	0	0	hap	img/f_hap_cut.png	HIT	5898.0	6962.0	6	12-8-38-29-21-10
2015-10-25 15:34:45	550.29027	0	1	hap	img/m_hap_cut.png	HIT	6650.0	7810.0	7	1-22-40-29-37-21-24
2015-10-25 15:34:53	558.59192	6	1	ntr	img/m_ntr_cut.png	HIT	16592.0	18048.0	17	26-34-25-37-16-17-1-28-12-9-47-45-24-35-15-42-0
2015-10-25 15:35:11	577.14307	2	0	ang	img/f_ang_cut.png	HIT	5123.0	7275.0	6	29-44-32-45-23-21
2015-10-25 15:35:19	584.89789	1	1	sad	img/m_sad_cut.png	HIT	21490.0	25235.0	22	6-25-27-32-37-15-43-46-35-38-34-2-8-22-36-5-40-20-13-10-47-12
2015-10-25 15:35:45	610.60543	3	1	dis	img/m_fea_cut.png	ERR	11124.0	13012.0	12	3-24-30-21-0-38-16-26-6-10-34-47
2015-10-25 15:35:58	624.099	5	1	sup	img/m_sup_cut.png	HIT	17496.0	19544.0	18	8-47-12-19-37-11-17-28-20-29-38-25-0-27-46-41-34-32
2015-10-25 15:36:18	644.11272	5	0	sup	img/f_sup_cut.png	HIT	13744.0	14832.0	14	16-42-10-7-21-2-11-25-19-6-17-14-12-3
2015-10-25 15:36:34	659.44174	3	0	sup	img/f_fea_cut.png	ERR	21907.0	29003.0	22	25-19-12-16-13-10-47-26-6-3-30-23-1-8-18-2-40-28-29-35-34-24
2015-10-25 15:37:03	688.92644	6	0	ntr	img/f_ntr_cut.png	HIT	20838.0	21702.0	21	33-17-4-22-26-25-40-37-39-44-27-0-46-43-1-24-6-20-31-2-9
2015-10-25 15:37:25	711.10484	2	1	ang	img/m_ang_cut.png	HIT	18714.0	20066.0	19	25-21-27-41-43-17-9-47-3-11-46-28-38-33-13-7-37-10-18
2015-10-25 15:37:46	731.67414	1	0	fea	img/f_sad_cut.png	ERR	15809.0	19697.0	16	28-30-24-7-2-37-47-10-4-11-46-20-31-39-15-6
2015-10-25 15:38:06	751.84939	4	1	dis	img/m_dis_cut.png	HIT	9450.0	11345.0	10	42-4-2-15-28-35-34-21-39-44
2015-10-25 15:38:18	763.67494	3	0	sup	img/f_fea_cut.png	ERR	33905.0	39433.0	34	32-39-17-25-42-19-0-24-28-11-35-22-5-6-7-47-18-3-40-13-20-2-41-8-43-15-45-46-4-23-21-16-27-10
2015-10-25 15:38:58	803.58751	3	1	fea	img/m_fea_cut.png	HIT	27569.0	30593.0	28	12-44-47-16-15-21-45-27-29-11-28-2-4-35-1-37-20-30-46-43-8-9-25-41-6-24-10-3
2015-10-25 15:39:29	834.64714	4	0	ang	img/f_dis_cut.png	ERR	15431.0	16952.0	16	31-43-25-5-37-30-41-6-0-17-27-19-38-45-1-36
2015-10-25 15:39:46	852.08531	1	1	sad	img/m_sad_cut.png	HIT	19868.0	21868.0	20	39-27-26-28-4-44-31-2-41-23-18-22-12-7-3-35-42-1-30-24
2015-10-25 15:40:09	874.42604	6	0	ntr	img/f_ntr_cut.png	HIT	17799.0	18712.0	18	24-0-36-2-37-32-33-30-42-14-31-35-15-25-12-44-10-1
2015-10-25 15:40:28	893.61934	4	1	dis	img/m_dis_cut.png	HIT	14994.0	16283.0	15	10-4-11-33-39-38-23-41-7-1-13-46-42-27-30
2015-10-25 15:40:45	910.38301	5	0	sup	img/f_sup_cut.png	HIT	22845.0	23933.0	23	8-36-11-43-14-26-37-45-35-22-15-25-47-38-16-19-39-1-29-17-42-12-13
2015-10-25 15:41:09	934.795	6	1	ntr	img/m_ntr_cut.png	HIT	20309.0	21925.0	21	16-17-23-6-47-43-44-5-25-14-26-2-7-22-37-1-39-9-31-10-13
2015-10-25 15:41:32	957.20655	5	1	sup	img/m_sup_cut.png	HIT	15315.0	16652.0	16	36-29-38-2-46-14-7-47-19-22-4-5-21-34-11-33
2015-10-25 15:41:49	974.34243	0	0	hap	img/f_hap_cut.png	HIT	6806.0	9006.0	7	42-2-32-45-34-20-39
2015-10-25 15:41:58	983.84808	1	0	ang	img/f_sad_cut.png	ERR	17969.0	19017.0	18	31-2-44-29-27-6-23-11-9-3-42-24-33-20-0-43-22-1
2015-10-25 15:42:18	1003.37525	2	0	ang	img/f_ang_cut.png	HIT	5484.0	6860.0	6	35-45-29-4-43-5
2015-10-25 15:42:25	1010.7139	2	1	ang	img/m_ang_cut.png	HIT	15146.0	16899.0	16	19-26-33-16-38-22-43-9-31-35-44-39-30-25-45-36
2015-10-25 15:42:42	1028.0883	0	1	hap	img/m_hap_cut.png	HIT	7893.0	9022.0	8	4-31-42-43-28-23-37-18
2015-10-25 15:42:52	1037.60275	2	0	ang	img/f_ang_cut.png	HIT	6587.0	7769.0	7	46-3-20-5-19-10-12
2015-10-25 15:43:00	1045.92429	6	1	fea	img/m_ntr_cut.png	ERR	14801.0	16337.0	15	24-5-0-45-21-14-28-39-31-9-6-19-26-10-36
2015-10-25 15:43:17	1062.76199	3	0	sup	img/f_fea_cut.png	ERR	14729.0	16577.0	15	33-31-9-21-4-18-40-47-42-25-11-39-17-0-34
2015-10-25 15:43:34	1079.82685	0	0	hap	img/f_hap_cut.png	HIT	9167.0	11112.0	10	6-20-25-7-24-33-9-30-13-18
2015-10-25 15:43:46	1091.44192	1	1	sad	img/m_sad_cut.png	HIT	19676.0	25236.0	20	6-0-32-16-34-3-36-8-47-7-41-44-20-43-29-38-15-22-37-11
2015-10-25 15:44:12	1117.16003	0	1	hap	img/m_hap_cut.png	HIT	5486.0	6778.0	6	44-1-20-36-29-38
2015-10-25 15:44:19	1124.43219	5	0	fea	img/f_sup_cut.png	ERR	17012.0	22116.0	17	39-9-13-41-20-19-37-15-35-16-2-6-5-33-30-26-10
2015-10-25 15:44:41	1147.03638	4	1	dis	img/m_dis_cut.png	HIT	13846.0	14967.0	14	34-9-4-11-13-25-5-3-39-19-16-27-36-21
2015-10-25 15:44:57	1162.48266	3	1	fea	img/m_fea_cut.png	HIT	13917.0	15677.0	14	21-43-14-24-0-22-36-6-33-28-26-35-19-9
2015-10-25 15:45:13	1178.64353	1	0	sad	img/f_sad_cut.png	HIT	29386.0	31075.0	30	4-21-5-19-36-13-39-35-20-23-8-24-27-6-42-28-40-2-47-43-46-37-16-17-9-29-1-26-22-45
2015-10-25 15:45:45	1210.19609	5	1	sup	img/m_sup_cut.png	HIT	14530.0	15978.0	15	38-34-27-8-20-6-18-42-46-5-44-43-45-21-37
2015-10-25 15:46:01	1226.66861	2	1	ang	img/m_ang_cut.png	HIT	7101.0	9013.0	8	9-44-23-18-2-34-6-42
2015-10-25 15:46:11	1236.16747	6	0	ntr	img/f_ntr_cut.png	HIT	6586.0	8154.0	7	34-12-16-10-24-15-1
2015-10-25 15:46:19	1244.8242	4	0	ang	img/f_dis_cut.png	ERR	13303.0	17000.0	14	10-15-22-44-41-20-24-6-26-43-32-9-8-46
2015-10-25 15:46:37	1262.29989	0	1	hap	img/m_hap_cut.png	HIT	10214.0	11999.0	11	28-19-39-33-36-7-44-31-20-13-40
2015-10-25 15:46:49	1274.80322	4	0	dis	img/f_dis_cut.png	HIT	7530.0	9523.0	8	2-16-30-38-21-42-10-33
2015-10-25 15:46:59	1284.81585	6	0	ntr	img/f_ntr_cut.png	HIT	10114.0	12026.0	11	15-42-22-4-6-27-46-32-1-33-9
2015-10-25 15:47:12	1297.34307	0	0	hap	img/f_hap_cut.png	HIT	6131.0	7779.0	7	8-32-15-4-13-22-0
2015-10-25 15:47:20	1305.60103	1	0	fea	img/f_sad_cut.png	ERR	8710.0	10366.0	9	45-6-4-35-3-24-34-8-12
2015-10-25 15:47:31	1316.45624	1	1	dis	img/m_sad_cut.png	ERR	15148.0	18853.0	16	47-16-4-38-41-11-2-19-7-27-42-30-20-10-14-39
2015-10-25 15:47:50	1335.7918	2	1	ang	img/m_ang_cut.png	HIT	9892.0	10868.0	10	22-37-4-20-8-0-11-47-26-5
2015-10-25 15:48:01	1347.13814	4	1	dis	img/m_dis_cut.png	HIT	8171.0	10027.0	9	38-19-1-32-42-5-28-21-2
2015-10-25 15:48:12	1357.65199	6	1	ntr	img/m_ntr_cut.png	HIT	8960.0	9840.0	9	14-30-36-27-38-26-35-19-34
2015-10-25 15:48:22	1367.98557	3	1	fea	img/m_fea_cut.png	HIT	10482.0	12506.0	11	38-15-26-20-40-3-27-47-43-17-22
2015-10-25 15:48:35	1380.98491	3	0	fea	img/f_fea_cut.png	HIT	14864.0	24177.0	15	6-46-22-2-42-27-4-43-11-26-13-36-10-7-41
2015-10-25 15:49:00	1405.6386	2	0	ang	img/f_ang_cut.png	HIT	13433.0	14785.0	14	2-6-7-24-11-36-13-30-28-29-40-35-27-46
2015-10-25 15:49:15	1420.92093	5	1	sup	img/m_sup_cut.png	HIT	3900.0	4860.0	4	22-38-34-24
2015-10-25 15:49:21	1426.27527	5	0	fea	img/f_sup_cut.png	ERR	4286.0	6369.0	5	23-29-4-34-32
2015-10-25 15:49:28	1433.17229	0	1	hap	img/m_hap_cut.png	HIT	9047.0	10999.0	10	12-24-46-5-22-39-36-3-20-30
2015-10-25 15:49:39	1444.69832	6	0	sad	img/f_ntr_cut.png	ERR	19714.0	20867.0	20	0-31-38-29-27-21-9-43-23-6-33-4-30-19-45-32-8-44-12-26
2015-10-25 15:50:00	1466.04912	5	1	sup	img/m_sup_cut.png	HIT	12604.0	15132.0	13	45-2-13-38-40-14-0-44-11-12-33-10-23
2015-10-25 15:50:16	1481.66634	4	0	dis	img/f_dis_cut.png	HIT	12172.0	14076.0	13	41-36-42-35-15-39-2-46-18-20-14-29-37
2015-10-25 15:50:31	1496.22629	3	1	sup	img/m_fea_cut.png	ERR	13130.0	15834.0	14	27-12-10-9-29-43-47-42-36-20-45-22-37-5
2015-10-25 15:50:47	1512.53747	6	1	ntr	img/m_ntr_cut.png	HIT	11677.0	12877.0	12	28-2-43-41-23-30-7-22-25-16-26-38
2015-10-25 15:51:00	1525.90061	1	1	ang	img/m_sad_cut.png	ERR	9645.0	12189.0	10	13-44-36-18-34-17-22-5-0-2
2015-10-25 15:51:13	1538.579	1	0	ntr	img/f_sad_cut.png	ERR	12564.0	13748.0	13	9-15-20-4-42-31-1-41-47-10-38-0-43
2015-10-25 15:51:27	1552.81151	5	0	sup	img/f_sup_cut.png	HIT	8519.0	9751.0	9	19-18-41-21-35-30-34-9-37
2015-10-25 15:51:37	1563.05682	2	1	ang	img/m_ang_cut.png	HIT	15732.0	16924.0	16	8-40-37-32-29-35-15-46-41-0-45-42-11-7-10-4
2015-10-25 15:51:55	1580.48392	3	0	fea	img/f_fea_cut.png	HIT	17786.0	19626.0	18	25-38-35-16-0-13-37-32-6-8-29-11-2-4-27-31-36-34
2015-10-25 15:52:15	1600.58934	2	0	ang	img/f_ang_cut.png	HIT	5485.0	7064.0	6	14-11-18-26-10-12
2015-10-25 15:52:23	1608.1449	0	0	hap	img/f_hap_cut.png	HIT	4712.0	6483.0	5	27-1-22-34-26
2015-10-25 15:52:29	1615.1375	4	1	dis	img/m_dis_cut.png	HIT	12955.0	13931.0	13	0-12-19-34-11-28-41-26-31-8-7-5-21
2015-10-25 15:52:44	1629.5503	3	0	hap	img/f_fea_cut.png	ERR	7286.0	8910.0	8	27-33-3-41-30-28-45-4
2015-10-25 15:52:53	1638.95168	6	1	ntr	img/m_ntr_cut.png	HIT	11408.0	12681.0	12	14-1-22-33-3-25-16-8-32-13-20-17
2015-10-25 15:53:06	1652.12782	2	0	ang	img/f_ang_cut.png	HIT	19360.0	20952.0	20	17-33-40-7-25-28-2-9-6-24-12-46-0-16-47-23-42-26-45-41
2015-10-25 15:53:28	1673.60508	5	0	sup	img/f_sup_cut.png	HIT	11865.0	12889.0	12	22-0-17-20-27-30-13-41-42-9-21-3
2015-10-25 15:53:41	1686.98378	0	0	hap	img/f_hap_cut.png	HIT	7013.0	8109.0	7	28-38-27-47-10-33-12
2015-10-25 15:53:50	1695.60823	5	1	sup	img/m_sup_cut.png	HIT	17759.0	18624.0	18	16-43-25-39-6-42-32-37-3-45-29-38-0-33-35-11-5-14
2015-10-25 15:54:09	1714.74023	4	0	dis	img/f_dis_cut.png	HIT	6000.0	6688.0	6	7-47-17-41-29-1
2015-10-25 15:54:16	1721.91198	1	1	fea	img/m_sad_cut.png	ERR	17007.0	18559.0	17	13-33-39-23-14-46-38-7-19-30-15-17-37-25-43-21-5
2015-10-25 15:54:35	1740.94993	0	1	hap	img/m_hap_cut.png	HIT	5050.0	6969.0	6	34-31-14-43-13-44
2015-10-25 15:54:43	1748.40024	2	1	ang	img/m_ang_cut.png	HIT	6497.0	7706.0	7	6-46-18-25-22-43-13
2015-10-25 15:54:51	1756.60028	6	0	ntr	img/f_ntr_cut.png	HIT	9892.0	11909.0	10	22-40-21-0-30-34-5-3-38-23
2015-10-25 15:55:03	1769.00035	1	0	ang	img/f_sad_cut.png	ERR	6046.0	8072.0	7	39-20-22-13-9-11-41
2015-10-25 15:55:12	1777.5634	4	1	dis	img/m_dis_cut.png	HIT	4291.0	5795.0	5	15-19-21-25-28
2015-10-25 15:55:18	1783.86017	3	1	ntr	img/m_fea_cut.png	ERR	10502.0	11734.0	11	36-35-6-45-33-3-41-43-17-28-16
2015-10-25 15:56:11	0.0	6	0	ntr	img/f_ntr_cut.png	HIT	18991.0	19991.0	19	7-29-44-16-43-4-40-11-1-42-2-10-5-15-24-25-6-31-0
2015-10-25 15:56:31	20.47424	4	1	dis	img/m_dis_cut.png	HIT	12288.0	13808.0	13	17-42-28-26-10-3-24-36-7-5-27-6-14
2015-10-25 15:56:45	34.77365	2	1	ang	img/m_ang_cut.png	HIT	4062.0	6078.0	5	25-10-21-12-36
2015-10-25 15:56:52	41.33033	0	1	hap	img/m_hap_cut.png	HIT	4909.0	5797.0	5	45-28-32-20-13
2015-10-25 15:56:58	47.63121	0	0	hap	img/f_hap_cut.png	HIT	8989.0	11694.0	9	35-12-31-6-38-44-26-19-30
2015-10-25 15:57:11	59.81461	6	1	ntr	img/m_ntr_cut.png	HIT	7957.0	8957.0	8	36-17-40-10-47-33-13-35
2015-10-25 15:57:20	69.26608	1	0	sad	img/f_sad_cut.png	HIT	10312.0	11992.0	11	14-9-3-40-38-26-16-45-21-0-29
2015-10-25 15:57:32	81.74498	1	1	sad	img/m_sad_cut.png	HIT	19588.0	22044.0	20	16-41-4-45-38-47-0-11-3-24-40-18-28-37-9-34-20-6-7-8
2015-10-25 15:57:55	104.26852	3	0	fea	img/f_fea_cut.png	HIT	18204.0	20405.0	19	25-31-24-12-18-21-20-42-16-27-46-41-22-28-33-4-6-26-35
2015-10-25 15:58:16	125.15	4	0	dis	img/f_dis_cut.png	HIT	5648.0	6832.0	6	40-18-8-7-30-39
2015-10-25 15:58:23	132.45973	5	0	sup	img/f_sup_cut.png	HIT	18569.0	19633.0	19	38-46-31-19-22-20-32-13-37-39-2-36-17-3-43-28-27-15-25
2015-10-25 15:58:43	152.59072	3	1	sup	img/m_fea_cut.png	ERR	7716.0	8908.0	8	37-20-16-2-45-10-17-25
2015-10-25 15:58:53	161.98005	5	1	sup	img/m_sup_cut.png	HIT	17033.0	18961.0	18	38-35-15-39-8-32-17-29-36-16-45-37-41-1-7-4-47-11
2015-10-25 15:59:12	181.47975	2	0	ang	img/f_ang_cut.png	HIT	6037.0	8045.0	7	23-17-10-43-45-21-28
2015-10-25 15:59:21	190.01826	2	1	ang	img/m_ang_cut.png	HIT	8316.0	9828.0	9	41-8-35-14-23-18-2-36-45
2015-10-25 15:59:31	200.33156	4	0	dis	img/f_dis_cut.png	HIT	4103.0	5951.0	5	3-47-23-29-44
2015-10-25 15:59:37	206.77728	6	0	sad	img/f_ntr_cut.png	ERR	5914.0	6962.0	6	6-12-41-29-30-1
2015-10-25 15:59:45	214.26539	5	0	fea	img/f_sup_cut.png	ERR	9229.0	10629.0	10	11-2-40-17-41-28-29-22-35-16
2015-10-25 15:59:56	225.38051	5	1	sup	img/m_sup_cut.png	HIT	14579.0	15604.0	15	19-43-4-38-44-32-0-17-35-42-10-24-6-28-39
2015-10-25 16:00:12	241.46482	0	0	hap	img/f_hap_cut.png	HIT	6427.0	7865.0	7	25-35-19-33-44-21-14
2015-10-25 16:00:21	249.82001	0	1	hap	img/m_hap_cut.png	HIT	9195.0	10851.0	10	44-22-25-40-36-46-41-43-27-31
2015-10-25 16:00:32	261.16572	6	1	ntr	img/m_ntr_cut.png	HIT	10344.0	11912.0	11	8-23-40-4-11-18-42-39-22-14-16
2015-10-25 16:00:44	273.56373	1	0	sad	img/f_sad_cut.png	HIT	8578.0	9722.0	9	28-26-24-31-0-16-34-20-12
2015-10-25 16:00:55	283.78166	2	0	ang	img/f_ang_cut.png	HIT	11723.0	13068.0	12	24-11-16-45-2-4-41-18-26-13-5-9
2015-10-25 16:01:08	297.3332	3	0	ang	img/f_fea_cut.png	ERR	8259.0	9684.0	9	35-7-16-31-14-15-22-11-27
2015-10-25 16:01:18	307.50241	4	1	dis	img/m_dis_cut.png	HIT	9625.0	11209.0	10	20-16-45-27-8-31-42-37-46-35
2015-10-25 16:01:30	319.2057	3	1	fea	img/m_fea_cut.png	HIT	17986.0	20402.0	18	47-35-20-9-1-4-36-17-30-21-32-33-39-6-19-8-25-26
2015-10-25 16:01:51	340.10784	1	1	sad	img/m_sad_cut.png	HIT	8612.0	10396.0	9	29-38-3-34-20-28-27-11-7
2015-10-25 16:02:02	351.00019	4	1	ang	img/m_dis_cut.png	ERR	2831.0	3879.0	3	0-26-41
2015-10-25 16:02:06	355.36762	1	0	fea	img/f_sad_cut.png	ERR	14928.0	16329.0	15	44-0-3-39-2-1-42-28-19-37-4-12-26-8-24
2015-10-25 16:02:23	372.17919	4	0	ang	img/f_dis_cut.png	ERR	8894.0	10222.0	9	19-38-16-33-17-43-46-18-13
2015-10-25 16:02:34	382.89398	3	1	fea	img/m_fea_cut.png	HIT	10083.0	12067.0	11	6-22-39-24-15-2-0-26-45-19-3
2015-10-25 16:02:46	395.45285	2	0	ang	img/f_ang_cut.png	HIT	8133.0	9989.0	9	32-24-17-21-23-0-11-29-15
2015-10-25 16:02:57	405.93587	3	0	fea	img/f_fea_cut.png	HIT	22773.0	24293.0	23	1-39-4-35-36-25-9-12-33-37-26-11-44-28-40-16-45-15-0-7-14-30-41
2015-10-25 16:03:21	430.71312	5	0	sup	img/f_sup_cut.png	HIT	9567.0	10847.0	10	33-34-35-24-42-36-17-1-20-4
2015-10-25 16:03:33	442.03227	0	1	hap	img/m_hap_cut.png	HIT	2995.0	3963.0	3	10-9-29
2015-10-25 16:03:37	446.47998	6	0	ntr	img/f_ntr_cut.png	HIT	9488.0	10835.0	10	20-16-38-2-9-30-0-35-1-26
2015-10-25 16:03:49	457.79368	6	1	ntr	img/m_ntr_cut.png	HIT	10877.0	11822.0	11	30-9-27-18-16-17-35-6-7-40-4
2015-10-25 16:04:01	470.11749	1	1	sad	img/m_sad_cut.png	HIT	7208.0	9097.0	8	5-47-25-19-34-44-1-39
2015-10-25 16:04:10	479.71559	2	1	ang	img/m_ang_cut.png	HIT	7366.0	8991.0	8	0-35-5-36-29-43-34-24
2015-10-25 16:04:20	489.20279	5	1	sup	img/m_sup_cut.png	HIT	16276.0	17652.0	17	47-1-5-33-28-0-15-24-17-2-37-11-25-30-42-29-20
2015-10-25 16:04:38	507.34362	0	0	hap	img/f_hap_cut.png	HIT	9579.0	11236.0	10	28-10-14-6-44-23-42-45-21-26
2015-10-25 16:04:50	519.08279	6	0	fea	img/f_ntr_cut.png	ERR	11169.0	18617.0	12	45-33-4-11-15-36-30-38-47-29-42-46
2015-10-25 16:05:09	538.19432	0	1	hap	img/m_hap_cut.png	HIT	4192.0	5881.0	5	45-36-27-9-16
2015-10-25 16:05:15	544.55417	0	0	hap	img/f_hap_cut.png	HIT	1940.0	2852.0	2	45-21
2015-10-25 16:05:19	547.88434	5	0	sup	img/f_sup_cut.png	HIT	6089.0	7706.0	7	24-37-16-20-14-30-36
2015-10-25 16:05:27	556.0745	6	1	sad	img/m_ntr_cut.png	ERR	7630.0	8574.0	8	2-7-34-26-20-39-1-38
2015-10-25 16:05:36	565.1625	4	1	dis	img/m_dis_cut.png	HIT	12512.0	14032.0	13	27-37-23-44-35-41-4-42-47-0-31-26-45
2015-10-25 16:05:50	579.68817	1	0	fea	img/f_sad_cut.png	ERR	6797.0	8037.0	7	34-29-3-33-2-18-20
2015-10-25 16:05:59	588.2104	2	0	dis	img/f_ang_cut.png	ERR	12567.0	14768.0	13	5-37-32-19-16-11-7-0-39-9-20-33-14
2015-10-25 16:06:14	603.45859	4	0	ang	img/f_dis_cut.png	ERR	14600.0	17024.0	15	9-26-38-20-16-37-15-39-24-4-32-23-3-27-2
2015-10-25 16:06:32	620.95395	1	1	sup	img/m_sad_cut.png	ERR	10603.0	11811.0	11	38-7-11-1-47-39-25-23-22-21-0
2015-10-25 16:06:44	633.25273	5	1	sup	img/m_sup_cut.png	HIT	9399.0	12351.0	10	18-6-44-24-17-26-27-32-14-4
2015-10-25 16:06:57	646.09163	3	0	ang	img/f_fea_cut.png	ERR	12397.0	13781.0	13	41-38-39-4-12-24-26-40-8-6-35-22-32
2015-10-25 16:07:11	660.34751	2	1	ang	img/m_ang_cut.png	HIT	13268.0	14972.0	14	28-33-13-3-23-15-42-20-22-27-47-1-16-7
2015-10-25 16:07:27	675.81031	3	1	sup	img/m_fea_cut.png	ERR	7906.0	9778.0	8	0-3-39-37-21-45-4-10
2015-10-25 16:07:37	686.07941	1	0	sad	img/f_sad_cut.png	HIT	5543.0	6879.0	6	26-0-14-28-18-5
2015-10-25 16:07:44	693.45195	1	1	sad	img/m_sad_cut.png	HIT	14690.0	16354.0	15	18-28-42-6-5-38-47-34-37-17-13-33-11-7-27
2015-10-25 16:08:01	710.28296	2	1	ang	img/m_ang_cut.png	HIT	6050.0	7792.0	7	36-27-16-37-10-41-43
2015-10-25 16:08:09	718.55789	6	0	ntr	img/f_ntr_cut.png	HIT	10906.0	11819.0	11	2-47-15-41-27-40-4-33-1-13-42
2015-10-25 16:08:22	730.86191	2	0	ang	img/f_ang_cut.png	HIT	4595.0	5843.0	5	0-37-11-29-42
2015-10-25 16:08:28	737.19813	6	1	sad	img/m_ntr_cut.png	ERR	5289.0	7089.0	6	19-43-29-38-40-17
2015-10-25 16:08:35	744.7747	3	0	sup	img/f_fea_cut.png	ERR	7495.0	8858.0	8	42-46-25-10-40-45-2-44
2015-10-25 16:08:45	754.12808	3	1	ang	img/m_fea_cut.png	ERR	15796.0	22428.0	16	44-22-12-1-36-7-31-45-6-21-28-27-46-40-8-3
2015-10-25 16:09:08	777.0394	4	0	dis	img/f_dis_cut.png	HIT	3904.0	4873.0	4	45-21-27-30
2015-10-25 16:09:13	782.39289	0	0	hap	img/f_hap_cut.png	HIT	14042.0	16042.0	15	41-16-0-1-31-27-22-5-34-26-3-33-42-44-9
2015-10-25 16:09:30	798.92476	5	1	dis	img/m_sup_cut.png	ERR	8938.0	9834.0	9	22-12-19-39-6-44-3-8-24
2015-10-25 16:09:40	809.24982	4	1	dis	img/m_dis_cut.png	HIT	14122.0	16058.0	15	28-2-17-12-36-34-3-32-20-42-39-37-0-38-10
2015-10-25 16:09:57	825.79794	5	0	fea	img/f_sup_cut.png	ERR	4096.0	5960.0	5	10-37-24-36-27
2015-10-25 16:10:03	832.25795	0	1	hap	img/m_hap_cut.png	HIT	2065.0	4234.0	3	37-22-21
2015-10-25 16:10:08	836.98089	3	0	fea	img/f_fea_cut.png	HIT	11822.0	13134.0	12	12-8-2-9-11-47-7-1-15-19-34-36
2015-10-25 16:10:21	850.64001	1	0	ang	img/f_sad_cut.png	ERR	11486.0	12830.0	12	47-42-13-37-8-12-1-44-27-40-22-3
2015-10-25 16:10:35	863.9515	3	1	fea	img/m_fea_cut.png	HIT	16219.0	17731.0	17	12-25-19-10-39-15-4-41-43-18-31-20-16-0-5-28-33
2015-10-25 16:10:53	882.19356	2	1	ang	img/m_ang_cut.png	HIT	4756.0	5580.0	5	32-1-10-15-9
2015-10-25 16:10:59	888.2603	1	1	fea	img/m_sad_cut.png	ERR	18114.0	20155.0	19	39-29-27-20-43-47-37-36-9-15-6-33-0-11-35-18-40-14-23
2015-10-25 16:11:20	908.91823	6	0	ntr	img/f_ntr_cut.png	HIT	7935.0	8952.0	8	26-39-24-27-31-2-30-32
2015-10-25 16:11:29	918.34547	6	1	ntr	img/m_ntr_cut.png	HIT	10614.0	12254.0	11	8-23-22-2-16-17-12-24-27-10-37
2015-10-25 16:11:42	931.08376	4	0	dis	img/f_dis_cut.png	HIT	7201.0	8903.0	8	31-25-47-12-9-18-30-1
2015-10-25 16:11:51	940.4858	0	0	hap	img/f_hap_cut.png	HIT	6467.0	7952.0	7	19-5-14-27-38-30-33
2015-10-25 16:12:00	948.93654	2	0	dis	img/f_ang_cut.png	ERR	6193.0	7889.0	7	27-6-46-23-11-13-10
2015-10-25 16:12:08	957.32342	4	1	dis	img/m_dis_cut.png	HIT	8935.0	9611.0	9	2-40-28-33-1-41-39-27-21
2015-10-25 16:12:18	967.42316	5	0	fea	img/f_sup_cut.png	ERR	21118.0	23086.0	22	42-6-19-12-35-13-26-3-24-20-27-46-0-18-47-25-11-45-23-37-21-7
2015-10-25 16:12:42	990.99779	5	1	sup	img/m_sup_cut.png	HIT	6939.0	7659.0	7	17-9-40-44-26-10-34
2015-10-25 16:12:50	999.15471	0	1	hap	img/m_hap_cut.png	HIT	8758.0	9886.0	9	24-41-3-7-18-33-32-26-38
2015-10-25 16:13:00	1009.54357	2	1	ang	img/m_ang_cut.png	HIT	9350.0	10830.0	10	35-16-47-17-37-15-34-7-42-3
2015-10-25 16:13:12	1020.8609	5	1	sup	img/m_sup_cut.png	HIT	9762.0	10747.0	10	3-36-30-28-35-7-42-21-29-46
2015-10-25 16:13:23	1032.09963	2	0	ang	img/f_ang_cut.png	HIT	7529.0	8833.0	8	16-15-33-9-1-29-17-24
2015-10-25 16:13:32	1041.42108	0	1	hap	img/m_hap_cut.png	HIT	11515.0	12547.0	12	15-24-30-39-21-11-1-20-7-45-43-5
2015-10-25 16:13:45	1054.49757	4	1	dis	img/m_dis_cut.png	HIT	19892.0	21020.0	20	13-11-6-3-22-39-9-24-12-2-31-15-16-46-35-1-41-45-19-23
2015-10-25 16:14:07	1075.99647	3	0	fea	img/f_fea_cut.png	HIT	8862.0	9974.0	9	9-45-25-13-27-3-26-22-8
2015-10-25 16:14:17	1086.47765	5	0	fea	img/f_sup_cut.png	ERR	12772.0	15077.0	13	32-7-20-2-4-47-5-28-6-15-30-42-33
2015-10-25 16:14:33	1102.03561	6	0	fea	img/f_ntr_cut.png	ERR	14339.0	15667.0	15	3-28-34-25-39-20-37-8-16-32-36-21-10-30-29
2015-10-25 16:14:49	1118.17903	1	1	ang	img/m_sad_cut.png	ERR	10376.0	11872.0	11	1-30-42-24-38-45-4-34-6-37-46
2015-10-25 16:15:01	1130.54297	0	0	hap	img/f_hap_cut.png	HIT	1761.0	2745.0	2	21-30
2015-10-25 16:15:04	1133.77838	4	0	dis	img/f_dis_cut.png	HIT	9858.0	10610.0	10	5-33-40-12-15-4-19-37-1-29
2015-10-25 16:15:16	1144.88855	1	0	sad	img/f_sad_cut.png	HIT	4695.0	6327.0	5	16-17-34-12-4
2015-10-25 16:15:22	1151.7126	3	1	fea	img/m_fea_cut.png	HIT	15726.0	17414.0	16	45-16-41-26-44-36-21-24-9-11-1-19-32-12-27-34
2015-10-25 16:15:40	1169.61919	6	1	ntr	img/m_ntr_cut.png	HIT	10057.0	11816.0	11	45-23-40-2-38-37-39-28-6-47-13
2015-10-25 16:15:53	1181.91098	2	1	ang	img/m_ang_cut.png	HIT	13168.0	14632.0	14	17-25-24-33-15-23-45-27-19-13-6-22-28-8
2015-10-25 16:16:08	1197.02852	0	1	hap	img/m_hap_cut.png	HIT	3928.0	4776.0	4	13-11-12-5
2015-10-25 16:16:13	1202.29514	5	0	fea	img/f_sup_cut.png	ERR	4988.0	5677.0	5	26-4-34-24-5
2015-10-25 16:16:19	1208.46589	6	1	ntr	img/m_ntr_cut.png	HIT	14226.0	15650.0	15	31-20-38-41-27-46-17-12-44-19-18-34-30-2-16
2015-10-25 16:16:35	1224.59772	5	1	sup	img/m_sup_cut.png	HIT	18071.0	20959.0	19	25-2-16-31-21-11-35-29-44-20-28-5-24-3-15-33-19-13-7
2015-10-25 16:16:57	1246.05255	6	0	fea	img/f_ntr_cut.png	ERR	6317.0	8605.0	7	38-30-29-41-26-2-12
2015-10-25 16:17:06	1255.14922	2	0	ang	img/f_ang_cut.png	HIT	2974.0	4022.0	3	26-20-38
2015-10-25 16:17:10	1259.65681	4	0	dis	img/f_dis_cut.png	HIT	6256.0	7633.0	7	22-30-19-31-41-29-16
2015-10-25 16:17:18	1267.77446	3	0	sup	img/f_fea_cut.png	ERR	12857.0	13802.0	13	42-2-16-43-39-7-10-3-47-13-17-23-26
2015-10-25 16:17:33	1282.05692	4	1	dis	img/m_dis_cut.png	HIT	3152.0	4808.0	4	46-38-21-7
2015-10-25 16:17:38	1287.36174	3	1	fea	img/m_fea_cut.png	HIT	11395.0	16043.0	12	26-42-38-21-2-4-27-31-36-32-20-44
2015-10-25 16:17:55	1303.88945	1	1	ang	img/m_sad_cut.png	ERR	15368.0	17296.0	16	9-15-30-8-23-38-34-47-43-28-26-40-45-20-21-24
2015-10-25 16:18:12	1321.68	0	0	hap	img/f_hap_cut.png	HIT	6136.0	7913.0	7	40-41-0-37-39-44-4
2015-10-25 16:18:21	1330.08768	1	0	sad	img/f_sad_cut.png	HIT	13438.0	15318.0	14	0-40-31-2-8-19-7-14-18-36-42-30-28-12
