# Supplementary material for: Mapping the emotional face. How individual face parts contribute to successful emotion recognition
Source: PLoS One. 2017 May 11;12(5):e0177239. doi: 10.1371/journal.pone.0177239 (PMC5426715; doi:10.1371/journal.pone.0177239)
Supplement: S1 Code — (ZIP) [file pone.0177239.s003.zip › app/static/logfiles/logfile35.txt]

####### THIS IS A LOGFILE FOR THE DYNAMIC MASKING FACE EXPERIMENT ######
Participant Number: 35
Date and Time: 2015-10-30 12:59:28.573469
age: 25 ,gender: 0 ,environ: 2 ,occup: 0 ,advert: 4
###################################################################
time	cumtime	express	ident	button	filename	evaluation	stopRT	choiceRT	maskNum	maskList
2015-10-30 12:59:58	0.0	1	0	fea	img/f_sad_cut.png	ERR	23519.0	27495.0	24	32-28-26-39-24-27-23-14-25-7-15-38-35-36-12-45-9-43-17-2-4-6-29-11
2015-10-30 13:00:26	27.96992	4	0	dis	img/f_dis_cut.png	HIT	26656.0	31064.0	27	39-29-18-45-0-24-38-7-46-44-5-42-33-21-37-4-19-27-28-41-31-20-36-6-25-34-47
2015-10-30 13:00:57	59.49907	4	1	dis	img/m_dis_cut.png	HIT	35087.0	40616.0	36	35-11-4-25-21-32-8-2-41-45-9-29-40-6-1-33-24-3-13-42-23-31-14-15-37-28-44-20-30-27-38-17-16-46-10-7
2015-10-30 13:01:38	100.59027	6	1	fea	img/m_ntr_cut.png	ERR	19990.0	22990.0	20	19-25-11-1-28-13-14-26-37-21-15-43-39-18-3-35-17-36-42-30
2015-10-30 13:02:02	124.05181	6	0	fea	img/f_ntr_cut.png	ERR	43739.0	47932.0	44	33-30-46-2-6-0-29-37-3-7-27-35-5-19-8-21-31-14-40-38-16-25-36-4-28-43-20-24-23-11-13-42-17-47-15-44-22-12-1-26-45-39-18-34
2015-10-30 13:02:50	172.44056	3	1	fea	img/m_fea_cut.png	HIT	6333.0	10837.0	7	34-8-5-38-37-17-21
2015-10-30 13:03:01	183.76259	2	1	ang	img/m_ang_cut.png	HIT	2884.0	6684.0	3	10-32-25
2015-10-30 13:03:09	190.93494	0	1	hap	img/m_hap_cut.png	HIT	5942.0	7678.0	6	5-4-27-40-29-16
2015-10-30 13:03:17	199.11047	3	0	fea	img/f_fea_cut.png	HIT	10004.0	15356.0	10	27-43-2-11-13-37-30-46-34-10
2015-10-30 13:03:33	214.97512	1	1	ang	img/m_sad_cut.png	ERR	13966.0	16207.0	14	18-34-20-0-33-4-45-17-28-11-25-24-9-26
2015-10-30 13:03:49	231.64952	5	1	fea	img/m_sup_cut.png	ERR	25490.0	29946.0	26	43-34-16-17-18-9-10-13-5-4-31-8-30-47-45-44-15-40-25-27-2-19-36-21-38-46
2015-10-30 13:04:20	262.06474	0	0	hap	img/f_hap_cut.png	HIT	14251.0	16395.0	15	10-13-38-8-6-25-14-28-9-16-30-21-22-20-31
2015-10-30 13:04:37	278.95593	5	0	fea	img/f_sup_cut.png	ERR	17855.0	29031.0	18	39-26-15-18-24-21-42-9-40-7-17-22-20-4-44-19-35-10
2015-10-30 13:05:06	308.46012	2	0	ang	img/f_ang_cut.png	HIT	15946.0	18130.0	16	46-15-45-47-12-21-8-7-17-11-39-19-18-9-27-4
2015-10-30 13:05:25	327.07614	5	0	ang	img/f_sup_cut.png	ERR	3398.0	6730.0	4	9-16-3-19
2015-10-30 13:05:32	334.2893	2	1	sad	img/m_ang_cut.png	ERR	28462.0	30102.0	29	13-22-11-1-3-39-15-31-36-34-12-5-45-23-25-24-4-28-2-29-47-17-40-0-14-46-20-33-32
2015-10-30 13:06:02	364.86979	0	0	hap	img/f_hap_cut.png	HIT	11847.0	13719.0	12	14-27-28-6-35-4-8-32-20-10-38-44
2015-10-30 13:06:17	379.07885	3	0	sup	img/f_fea_cut.png	ERR	8183.0	11327.0	9	43-42-44-46-29-31-4-34-21
2015-10-30 13:06:28	390.89457	6	0	fea	img/f_ntr_cut.png	ERR	30520.0	38161.0	31	46-40-16-25-28-3-32-29-36-30-15-21-43-14-42-18-2-47-1-38-4-41-0-44-6-31-26-33-19-39-12
2015-10-30 13:07:07	429.53659	2	0	ang	img/f_ang_cut.png	HIT	2168.0	4104.0	3	34-19-20
2015-10-30 13:07:12	434.12193	6	1	fea	img/m_ntr_cut.png	ERR	41848.0	46705.0	42	3-4-47-12-33-23-15-32-38-44-2-21-46-37-6-18-11-31-45-40-41-5-7-16-20-29-28-39-36-30-27-0-14-19-8-9-13-1-43-25-42-34
2015-10-30 13:07:59	481.27718	5	1	sup	img/m_sup_cut.png	HIT	13340.0	18084.0	14	15-27-19-2-16-5-44-23-32-21-22-26-47-43
2015-10-30 13:08:17	499.84718	4	1	dis	img/m_dis_cut.png	HIT	26086.0	27950.0	27	1-4-17-7-3-19-6-11-2-16-8-47-41-45-46-39-9-18-13-34-42-23-31-22-27-30-26
2015-10-30 13:08:46	528.26713	1	1	fea	img/m_sad_cut.png	ERR	19350.0	21023.0	20	32-24-4-0-29-47-10-13-21-18-15-39-22-19-12-38-28-1-23-36
2015-10-30 13:09:07	549.76101	1	0	fea	img/f_sad_cut.png	ERR	22088.0	30152.0	23	19-35-27-15-43-32-23-2-24-7-26-17-36-12-4-34-21-0-11-10-37-31-14
2015-10-30 13:09:38	580.40599	0	1	hap	img/m_hap_cut.png	HIT	26283.0	28884.0	27	44-23-43-11-0-22-17-3-40-1-32-28-35-7-29-14-36-31-4-47-19-9-26-18-42-8-21
2015-10-30 13:10:07	609.75796	4	0	dis	img/f_dis_cut.png	HIT	13252.0	15100.0	14	2-45-10-5-31-18-15-12-46-3-7-22-1-11
2015-10-30 13:10:23	625.33939	3	1	sup	img/m_fea_cut.png	ERR	14497.0	15841.0	15	7-24-17-40-44-15-0-30-34-39-6-11-18-5-1
2015-10-30 13:10:39	641.65036	4	1	dis	img/m_dis_cut.png	HIT	16386.0	18026.0	17	2-12-38-32-22-45-31-6-21-7-27-30-34-33-46-43-41
2015-10-30 13:10:58	660.1684	6	1	sad	img/m_ntr_cut.png	ERR	21117.0	28901.0	22	2-12-24-25-19-30-44-29-28-35-1-38-4-18-45-0-7-41-6-14-34-21
2015-10-30 13:11:27	689.54732	3	1	sup	img/m_fea_cut.png	ERR	24763.0	28187.0	25	37-31-25-46-9-16-11-2-5-23-6-12-47-13-41-24-35-21-19-38-15-42-29-1-34
2015-10-30 13:11:56	718.22073	3	0	hap	img/f_fea_cut.png	ERR	7348.0	9253.0	8	19-40-30-7-6-11-45-43
2015-10-30 13:12:06	727.96409	6	0	fea	img/f_ntr_cut.png	ERR	24481.0	34545.0	25	16-39-45-13-29-5-22-2-31-27-1-38-24-32-30-17-21-19-4-37-20-46-10-26-12
2015-10-30 13:12:41	763.00217	0	1	hap	img/m_hap_cut.png	HIT	8495.0	9967.0	9	42-7-36-2-28-3-44-14-40
2015-10-30 13:12:51	773.44782	0	0	hap	img/f_hap_cut.png	HIT	10391.0	11927.0	11	12-3-15-19-10-7-32-8-13-37-38
2015-10-30 13:13:03	785.85866	5	0	fea	img/f_sup_cut.png	ERR	12594.0	17202.0	13	18-34-10-27-3-40-23-28-6-45-1-9-0
2015-10-30 13:13:21	803.53457	4	0	ang	img/f_dis_cut.png	ERR	5421.0	6981.0	6	8-4-27-38-26-44
2015-10-30 13:13:29	810.98283	1	0	fea	img/f_sad_cut.png	ERR	15849.0	20025.0	16	29-46-4-27-45-14-32-38-19-5-35-12-34-26-16-24
2015-10-30 13:13:49	831.48855	5	1	sup	img/m_sup_cut.png	HIT	23173.0	28238.0	24	44-12-7-3-35-4-29-33-19-47-22-20-26-11-21-23-14-42-34-39-17-24-43-27
2015-10-30 13:14:18	860.19506	1	1	sup	img/m_sad_cut.png	ERR	2701.0	3741.0	3	10-29-45
2015-10-30 13:14:22	864.41856	2	0	ang	img/f_ang_cut.png	HIT	10884.0	12780.0	11	21-26-37-0-4-11-32-35-15-2-34
2015-10-30 13:14:35	877.6721	2	1	ang	img/m_ang_cut.png	HIT	8439.0	11327.0	9	21-4-13-8-19-24-11-34-47
2015-10-30 13:14:47	889.49107	2	0	ang	img/f_ang_cut.png	HIT	7475.0	9118.0	8	31-43-4-25-46-44-10-12
2015-10-30 13:14:57	899.08484	4	1	ang	img/m_dis_cut.png	ERR	1408.0	2912.0	2	26-12
2015-10-30 13:15:00	902.47541	5	0	sup	img/f_sup_cut.png	HIT	22474.0	24379.0	23	6-33-43-32-29-35-18-15-40-26-30-36-4-9-11-19-1-44-16-3-2-41-0
2015-10-30 13:15:25	927.32366	3	0	sup	img/f_fea_cut.png	ERR	7890.0	14394.0	8	46-30-35-42-10-31-41-23
2015-10-30 13:15:40	942.18756	0	0	hap	img/f_hap_cut.png	HIT	11474.0	12995.0	12	12-32-14-41-9-44-0-5-13-28-34-6
2015-10-30 13:15:53	955.66675	5	1	fea	img/m_sup_cut.png	ERR	14081.0	15681.0	15	30-25-11-31-44-13-5-20-17-29-0-37-22-43-1
2015-10-30 13:16:09	971.81596	4	0	dis	img/f_dis_cut.png	HIT	12464.0	14512.0	13	39-37-23-11-1-24-35-33-36-21-28-7-25
2015-10-30 13:16:24	986.81914	1	0	fea	img/f_sad_cut.png	ERR	6229.0	9326.0	7	40-24-4-21-34-35-18
2015-10-30 13:16:34	996.62945	0	1	hap	img/m_hap_cut.png	HIT	11074.0	13346.0	12	47-8-42-18-10-16-17-7-26-13-11-36
2015-10-30 13:16:48	1010.45107	2	1	ang	img/m_ang_cut.png	HIT	6332.0	8500.0	7	27-41-7-43-1-10-47
2015-10-30 13:16:57	1019.44694	1	1	fea	img/m_sad_cut.png	ERR	29021.0	35078.0	29	31-46-15-7-1-36-6-38-2-44-5-14-35-20-19-33-42-16-18-41-34-40-13-32-12-29-25-47-11
2015-10-30 13:17:33	1054.99531	3	1	fea	img/m_fea_cut.png	HIT	14396.0	17908.0	15	25-16-29-6-7-47-42-3-23-44-30-46-14-37-15
2015-10-30 13:17:51	1073.37868	6	1	fea	img/m_ntr_cut.png	ERR	13963.0	15387.0	14	14-20-33-36-45-41-31-24-16-6-21-34-27-3
2015-10-30 13:18:07	1089.25141	6	0	fea	img/f_ntr_cut.png	ERR	23019.0	23979.0	23	27-9-36-24-29-44-7-12-43-25-19-31-3-20-47-40-23-1-38-4-30-11-0
2015-10-30 13:18:31	1113.71333	1	0	fea	img/f_sad_cut.png	ERR	20975.0	23944.0	21	0-38-28-44-11-2-39-31-46-40-1-34-45-7-4-29-42-18-21-12-6
2015-10-30 13:18:56	1138.13176	4	0	ang	img/f_dis_cut.png	ERR	3264.0	5184.0	4	24-1-26-25
2015-10-30 13:19:01	1143.78362	0	0	hap	img/f_hap_cut.png	HIT	6310.0	8014.0	7	20-25-43-7-3-13-40
2015-10-30 13:19:10	1152.27246	3	1	sup	img/m_fea_cut.png	ERR	9845.0	11805.0	10	44-45-35-31-17-10-29-43-0-7
2015-10-30 13:19:22	1164.55189	1	1	sup	img/m_sad_cut.png	ERR	5297.0	8889.0	6	12-21-33-34-2-9
2015-10-30 13:19:32	1173.95564	6	1	fea	img/m_ntr_cut.png	ERR	19576.0	22769.0	20	35-7-5-30-6-31-21-44-4-13-24-45-18-8-0-47-23-39-10-11
2015-10-30 13:19:55	1197.19675	6	0	fea	img/f_ntr_cut.png	ERR	32864.0	35408.0	33	31-35-22-40-46-4-6-38-42-2-36-15-3-23-19-11-26-8-9-12-30-33-27-37-24-7-13-14-20-5-32-34-17
2015-10-30 13:20:31	1233.07229	2	0	ang	img/f_ang_cut.png	HIT	1605.0	7837.0	2	26-24
2015-10-30 13:20:39	1241.38626	4	1	ang	img/m_dis_cut.png	ERR	6039.0	7647.0	7	37-19-13-27-7-34-2
2015-10-30 13:20:47	1249.53177	3	0	ang	img/f_fea_cut.png	ERR	9378.0	10690.0	10	45-20-41-39-23-40-14-17-13-38
2015-10-30 13:20:58	1260.71218	5	1	sup	img/m_sup_cut.png	HIT	10236.0	11869.0	11	44-19-33-24-43-41-14-18-34-15-39
2015-10-30 13:21:11	1273.06429	2	1	sad	img/m_ang_cut.png	ERR	35664.0	39208.0	36	13-3-1-45-11-12-7-15-4-41-0-40-46-33-28-31-9-24-14-6-39-36-32-25-5-44-42-18-19-35-20-16-22-38-34-26
2015-10-30 13:21:50	1312.73634	0	1	hap	img/m_hap_cut.png	HIT	1236.0	3052.0	2	37-12
2015-10-30 13:21:54	1316.26827	5	0	fea	img/f_sup_cut.png	ERR	5022.0	7469.0	6	21-18-29-39-46-3
2015-10-30 13:22:02	1324.22731	0	1	hap	img/m_hap_cut.png	HIT	1600.0	3040.0	2	34-24
2015-10-30 13:22:05	1327.74868	6	0	sup	img/f_ntr_cut.png	ERR	24418.0	29531.0	25	3-7-0-5-12-25-20-2-40-22-8-13-42-14-9-44-31-27-10-16-28-6-29-18-47
2015-10-30 13:22:35	1357.74725	0	0	hap	img/f_hap_cut.png	HIT	10299.0	12243.0	11	13-25-5-19-24-28-26-10-34-32-15
2015-10-30 13:22:48	1370.47211	1	0	fea	img/f_sad_cut.png	ERR	13611.0	15643.0	14	9-15-24-28-23-12-14-7-20-34-36-29-18-25
2015-10-30 13:23:04	1386.5902	4	0	ang	img/f_dis_cut.png	ERR	724.0	4484.0	1	9
2015-10-30 13:23:09	1391.55705	3	0	fea	img/f_fea_cut.png	HIT	18129.0	25305.0	19	41-35-32-20-25-27-6-39-11-15-38-10-29-7-37-1-34-3-30
2015-10-30 13:23:35	1417.32824	2	0	ang	img/f_ang_cut.png	HIT	2537.0	4977.0	3	29-37-1
2015-10-30 13:23:40	1422.78781	6	1	fea	img/m_ntr_cut.png	ERR	14999.0	17984.0	15	26-0-8-14-29-9-38-45-1-43-7-20-46-30-6
2015-10-30 13:23:59	1441.2413	5	1	sup	img/m_sup_cut.png	HIT	14776.0	16032.0	15	18-46-40-27-0-19-9-10-25-8-45-36-3-39-6
2015-10-30 13:24:15	1457.75451	3	1	fea	img/m_fea_cut.png	HIT	34596.0	38924.0	35	31-12-28-5-9-39-20-33-35-11-1-44-18-37-46-45-29-17-36-15-4-47-13-26-19-21-30-8-32-0-6-25-14-34-38
2015-10-30 13:24:55	1497.17088	4	1	ang	img/m_dis_cut.png	ERR	1216.0	4096.0	2	34-5
2015-10-30 13:24:59	1501.75002	1	1	fea	img/m_sad_cut.png	ERR	29196.0	39124.0	30	19-45-46-22-23-37-32-42-13-9-33-27-24-16-39-10-38-44-34-7-21-4-29-26-6-31-15-11-28-41
2015-10-30 13:25:39	1541.33451	2	1	ang	img/m_ang_cut.png	HIT	11384.0	13368.0	12	30-23-27-5-0-13-20-46-4-2-10-9
2015-10-30 13:25:53	1555.18213	5	0	sup	img/f_sup_cut.png	HIT	4496.0	5784.0	5	4-7-34-20-43
2015-10-30 13:25:59	1561.45292	2	0	ang	img/f_ang_cut.png	HIT	20255.0	22160.0	21	22-0-9-16-45-21-35-3-1-4-20-8-15-25-41-37-38-19-6-10-39
2015-10-30 13:26:22	1584.09284	5	0	fea	img/f_sup_cut.png	ERR	10801.0	12850.0	11	45-40-24-32-44-38-13-21-4-10-34
2015-10-30 13:26:35	1597.41394	1	0	fea	img/f_sad_cut.png	ERR	26099.0	28371.0	27	38-41-44-45-8-1-0-21-36-15-42-23-9-26-18-10-16-27-4-37-19-34-46-22-43-32-14
2015-10-30 13:27:04	1626.268	3	1	sup	img/m_fea_cut.png	ERR	12719.0	17343.0	13	31-8-1-33-2-4-38-22-10-18-27-12-44
2015-10-30 13:27:22	1644.09685	4	0	ang	img/f_dis_cut.png	ERR	2354.0	3978.0	3	27-25-39
2015-10-30 13:27:26	1648.57988	6	1	ntr	img/m_ntr_cut.png	HIT	38302.0	42502.0	39	29-24-5-18-42-25-43-8-20-19-35-33-3-38-7-46-26-12-14-23-36-13-27-21-32-44-1-0-41-22-37-31-16-28-2-6-39-34-11
2015-10-30 13:28:09	1691.55872	3	0	fea	img/f_fea_cut.png	HIT	27679.0	29663.0	28	40-46-16-44-8-41-5-47-26-37-2-25-12-42-32-3-34-33-45-10-17-0-28-36-11-18-29-24
2015-10-30 13:28:39	1721.69791	5	1	dis	img/m_sup_cut.png	ERR	27065.0	28938.0	28	38-10-24-19-32-26-0-31-40-36-5-2-11-3-37-23-25-33-21-17-41-8-7-35-9-28-47-20
2015-10-30 13:29:09	1751.10784	0	0	hap	img/f_hap_cut.png	HIT	11310.0	12934.0	12	7-21-25-18-1-24-47-16-44-37-39-46
2015-10-30 13:29:22	1764.53317	0	1	hap	img/m_hap_cut.png	HIT	10262.0	11878.0	11	24-30-6-3-47-36-35-31-28-40-9
2015-10-30 13:29:35	1776.96803	1	1	fea	img/m_sad_cut.png	ERR	33552.0	39449.0	34	17-26-0-9-28-41-43-5-27-8-47-3-35-7-22-30-46-36-33-12-20-10-4-42-40-6-32-44-13-16-23-11-21-45
2015-10-30 13:30:15	1816.95544	2	1	ang	img/m_ang_cut.png	HIT	8456.0	10777.0	9	4-23-12-46-42-2-36-10-32
2015-10-30 13:30:26	1828.22613	4	1	dis	img/m_dis_cut.png	HIT	28697.0	30041.0	29	3-38-1-4-14-6-44-17-11-35-25-43-45-27-40-42-31-32-39-13-2-8-23-19-37-18-36-22-21
2015-10-30 13:30:56	1858.75847	6	0	fea	img/f_ntr_cut.png	ERR	25797.0	28358.0	26	18-10-2-36-21-29-41-28-9-37-15-47-27-12-25-44-24-1-45-30-35-8-23-19-3-11
2015-10-30 13:31:25	1887.58349	1	1	ntr	img/m_sad_cut.png	ERR	10731.0	11659.0	11	20-1-14-0-36-25-28-3-34-12-15
2015-10-30 13:31:37	1899.72651	1	0	fea	img/f_sad_cut.png	ERR	17262.0	19446.0	18	41-27-21-36-4-43-39-28-33-38-37-23-26-45-7-40-2-31
2015-10-30 13:31:57	1919.65089	5	1	sup	img/m_sup_cut.png	HIT	13861.0	15038.0	14	0-20-3-4-45-8-43-44-30-41-19-29-28-39
2015-10-30 13:32:13	1935.17258	6	0	ntr	img/f_ntr_cut.png	HIT	30586.0	32746.0	31	4-38-6-36-24-13-15-47-41-5-28-35-22-25-20-27-3-44-33-31-10-8-2-34-40-23-37-1-17-30-43
2015-10-30 13:32:46	1968.39803	3	0	fea	img/f_fea_cut.png	HIT	33139.0	36180.0	34	2-36-32-30-7-40-35-23-22-45-26-0-8-19-31-47-4-14-5-42-3-44-11-13-25-38-24-41-27-12-16-33-34-10
2015-10-30 13:33:23	2005.05464	0	1	hap	img/m_hap_cut.png	HIT	11695.0	12879.0	12	43-46-45-28-26-16-19-0-6-13-14-10
2015-10-30 13:33:36	2018.41368	2	1	ang	img/m_ang_cut.png	HIT	34497.0	39161.0	35	15-4-8-41-35-17-7-36-11-12-22-33-14-2-47-32-38-24-30-20-27-44-9-34-19-43-21-25-16-28-10-29-18-23-31
2015-10-30 13:34:16	2058.06305	6	1	ntr	img/m_ntr_cut.png	HIT	30525.0	32885.0	31	35-37-15-47-31-16-20-12-42-32-30-28-18-45-3-39-24-25-22-9-2-0-23-26-40-17-38-4-34-11-8
2015-10-30 13:34:49	2091.41609	4	0	dis	img/f_dis_cut.png	HIT	7445.0	9245.0	8	23-14-40-1-19-11-29-6
2015-10-30 13:34:59	2101.14137	4	1	dis	img/m_dis_cut.png	HIT	18230.0	20302.0	19	40-45-14-41-5-11-2-27-19-9-0-18-3-23-38-15-32-22-16
2015-10-30 13:35:20	2121.93367	5	0	sup	img/f_sup_cut.png	HIT	17833.0	18753.0	18	17-47-4-41-15-33-9-36-16-20-31-42-40-0-25-22-12-43
2015-10-30 13:35:39	2141.159	2	0	ang	img/f_ang_cut.png	HIT	15175.0	17559.0	16	36-25-41-45-19-42-44-47-31-2-1-29-38-24-16-12
2015-10-30 13:35:57	2159.2566	3	1	fea	img/m_fea_cut.png	HIT	13057.0	14801.0	14	38-36-47-30-10-41-0-45-35-44-21-40-42-18
2015-10-30 13:36:12	2174.54862	0	0	hap	img/f_hap_cut.png	HIT	2397.0	3997.0	3	19-13-36
2015-10-30 13:37:08	0.0	3	1	fea	img/m_fea_cut.png	HIT	21224.0	23768.0	22	33-13-5-2-20-25-36-23-47-16-4-10-24-19-14-38-42-44-7-31-29-6
2015-10-30 13:37:32	24.27503	4	0	ang	img/f_dis_cut.png	ERR	14880.0	16809.0	15	1-32-16-10-9-31-17-41-4-46-13-37-11-18-34
2015-10-30 13:37:50	41.5583	0	1	hap	img/m_hap_cut.png	HIT	17707.0	19187.0	18	47-38-32-5-18-30-14-4-1-29-31-43-6-19-45-36-9-12
2015-10-30 13:38:09	61.22955	3	0	fea	img/f_fea_cut.png	HIT	22620.0	23804.0	23	2-15-12-40-26-8-30-38-27-47-44-17-13-7-35-28-16-0-22-6-31-5-41
2015-10-30 13:38:34	85.52534	5	0	sup	img/f_sup_cut.png	HIT	18257.0	19938.0	19	45-17-47-11-30-23-4-46-14-1-0-35-12-18-37-8-28-24-25
2015-10-30 13:38:54	105.94911	2	1	ntr	img/m_ang_cut.png	ERR	19465.0	23017.0	20	38-36-18-39-29-43-44-11-31-33-15-8-13-40-20-41-27-34-37-12
2015-10-30 13:39:18	129.44675	2	0	ang	img/f_ang_cut.png	HIT	15467.0	31124.0	16	17-27-11-35-39-20-19-42-14-33-24-8-46-23-26-30
2015-10-30 13:39:49	161.06214	1	1	fea	img/m_sad_cut.png	ERR	21692.0	26164.0	22	27-46-3-32-23-8-21-11-20-15-17-26-35-7-43-28-13-16-40-18-24-12
2015-10-30 13:40:16	187.6958	4	1	dis	img/m_dis_cut.png	HIT	6778.0	8250.0	7	32-2-13-1-11-30-26
2015-10-30 13:40:25	196.42052	5	1	sup	img/m_sup_cut.png	HIT	22369.0	23858.0	23	1-40-36-3-21-46-37-14-10-17-34-45-32-41-13-39-19-38-26-22-18-7-15
2015-10-30 13:40:49	220.75505	6	0	fea	img/f_ntr_cut.png	ERR	30211.0	35211.0	31	39-20-19-38-45-13-23-16-5-28-1-37-31-9-44-17-6-22-40-12-7-18-21-46-24-43-8-34-25-14-0
2015-10-30 13:41:25	256.43874	1	0	fea	img/f_sad_cut.png	ERR	23617.0	27521.0	24	28-11-24-16-21-3-35-31-39-5-34-1-18-40-0-15-10-38-22-6-37-33-19-27
2015-10-30 13:41:53	284.43258	0	0	hap	img/f_hap_cut.png	HIT	8482.0	9989.0	9	6-30-42-20-9-44-4-34-16
2015-10-30 13:42:03	294.89484	6	1	ntr	img/m_ntr_cut.png	HIT	31910.0	35822.0	32	21-36-23-30-25-39-24-43-28-27-1-46-29-14-26-7-8-42-31-19-18-37-17-6-32-40-4-2-44-13-10-5
2015-10-30 13:42:39	331.21646	2	1	ang	img/m_ang_cut.png	HIT	10127.0	11991.0	11	1-4-32-7-5-26-27-10-21-40-18
2015-10-30 13:42:52	343.69432	0	1	hap	img/m_hap_cut.png	HIT	6037.0	8317.0	7	20-12-42-1-44-37-2
2015-10-30 13:43:01	352.52136	4	0	dis	img/f_dis_cut.png	HIT	17881.0	19458.0	18	37-2-11-15-12-1-46-19-13-23-38-3-47-31-39-40-18-21
2015-10-30 13:43:21	372.47485	5	0	fea	img/f_sup_cut.png	ERR	21484.0	25460.0	22	11-20-33-3-10-27-1-14-45-28-40-4-47-24-21-36-8-2-5-32-16-13
2015-10-30 13:43:47	398.40412	3	1	fea	img/m_fea_cut.png	HIT	6447.0	8199.0	7	16-15-4-34-8-44-25
2015-10-30 13:43:55	407.09721	3	0	fea	img/f_fea_cut.png	HIT	24846.0	26559.0	25	14-17-9-0-16-26-46-3-24-18-43-35-5-33-21-4-22-19-44-25-6-20-27-10-13
2015-10-30 13:44:22	434.14856	4	1	ang	img/m_dis_cut.png	ERR	7573.0	9317.0	8	3-17-11-43-18-39-44-26
2015-10-30 13:44:32	443.93547	0	0	hap	img/f_hap_cut.png	HIT	8904.0	10304.0	9	8-11-29-15-7-35-39-43-13
2015-10-30 13:44:43	454.71369	2	0	ang	img/f_ang_cut.png	HIT	22103.0	25288.0	23	13-12-14-42-47-18-5-4-40-41-2-9-10-43-0-6-36-38-39-23-44-21-31
2015-10-30 13:45:09	480.47745	5	1	sup	img/m_sup_cut.png	HIT	32575.0	34815.0	33	30-34-33-1-24-14-35-40-32-31-39-36-25-17-42-46-20-16-41-4-47-43-38-7-45-18-28-11-13-22-37-21-19
2015-10-30 13:45:44	515.753	6	0	ntr	img/f_ntr_cut.png	HIT	21645.0	23285.0	22	42-22-9-23-10-38-4-45-41-19-3-30-37-40-46-16-18-44-31-20-36-33
2015-10-30 13:46:08	539.52389	1	1	ntr	img/m_sad_cut.png	ERR	24965.0	30725.0	25	22-7-15-35-8-47-42-24-21-9-45-10-28-32-34-44-27-33-16-39-41-37-0-25-26
2015-10-30 13:46:39	570.73445	1	0	fea	img/f_sad_cut.png	ERR	24029.0	27014.0	24	45-33-8-4-9-44-11-15-36-34-41-6-46-47-18-12-38-19-27-43-22-5-21-10
2015-10-30 13:47:06	598.23095	6	1	ntr	img/m_ntr_cut.png	HIT	27639.0	29023.0	28	18-35-31-33-26-45-25-27-0-16-2-41-13-1-22-3-23-39-42-14-24-17-37-7-44-19-34-11
2015-10-30 13:47:36	627.72505	0	1	hap	img/m_hap_cut.png	HIT	12023.0	13949.0	13	0-40-35-25-10-3-43-47-28-44-21-13-9
2015-10-30 13:47:50	642.16707	0	0	hap	img/f_hap_cut.png	HIT	23211.0	25004.0	24	32-31-1-9-15-0-42-17-20-16-35-5-23-11-8-19-27-36-39-24-44-22-10-34
2015-10-30 13:48:16	667.66251	5	1	sup	img/m_sup_cut.png	HIT	11792.0	13480.0	12	7-16-29-26-31-32-11-21-45-24-4-27
2015-10-30 13:48:30	681.62058	3	1	fea	img/m_fea_cut.png	HIT	24357.0	26157.0	25	40-41-18-39-10-20-6-2-21-8-44-15-29-42-30-12-1-31-43-46-0-33-36-19-32
2015-10-30 13:48:56	708.23919	4	1	dis	img/m_dis_cut.png	HIT	20431.0	22200.0	21	25-33-18-32-34-6-27-45-15-4-20-14-16-2-7-41-42-3-9-29-23
2015-10-30 13:49:19	730.91664	5	0	sup	img/f_sup_cut.png	HIT	11773.0	12589.0	12	25-29-13-18-38-12-3-20-15-16-23-45
2015-10-30 13:49:32	744.01401	2	1	ang	img/m_ang_cut.png	HIT	15623.0	16759.0	16	5-24-12-25-7-2-36-13-0-30-15-20-26-1-46-17
2015-10-30 13:49:49	761.27086	6	1	ntr	img/m_ntr_cut.png	HIT	31328.0	36585.0	32	30-7-23-1-2-36-4-40-20-12-39-9-19-24-27-32-29-37-38-15-46-10-31-25-44-47-34-8-18-43-5-21
2015-10-30 13:50:26	798.32869	3	0	fea	img/f_fea_cut.png	HIT	34390.0	36206.0	35	42-31-10-40-39-4-20-17-1-11-27-25-28-13-32-34-9-14-38-23-37-45-5-26-30-7-0-12-47-2-19-6-15-46-43
2015-10-30 13:51:03	834.99836	6	0	ntr	img/f_ntr_cut.png	HIT	32426.0	34283.0	33	33-18-29-3-14-19-35-42-31-7-38-23-8-5-36-13-43-0-39-16-40-17-9-32-47-30-1-20-15-28-34-10-45
2015-10-30 13:51:38	869.75738	2	0	dis	img/f_ang_cut.png	ERR	8475.0	10355.0	9	43-47-20-5-34-33-14-13-18
2015-10-30 13:51:49	880.5787	1	0	sad	img/f_sad_cut.png	HIT	9114.0	11938.0	10	24-41-16-17-34-42-23-25-2-11
2015-10-30 13:52:01	893.00177	1	1	fea	img/m_sad_cut.png	ERR	34045.0	37837.0	35	45-41-8-7-17-15-37-2-4-3-13-11-0-42-40-27-10-23-39-1-24-35-18-28-5-43-20-38-31-9-16-46-34-6-14
2015-10-30 13:52:39	931.30531	4	0	dis	img/f_dis_cut.png	HIT	6892.0	7628.0	7	14-1-38-6-32-31-30
2015-10-30 13:52:48	939.41714	1	1	fea	img/m_sad_cut.png	ERR	4835.0	5803.0	5	9-20-33-30-14
2015-10-30 13:52:54	945.69136	5	0	sup	img/f_sup_cut.png	HIT	17209.0	19473.0	18	27-3-20-2-4-42-5-39-9-18-41-19-26-11-1-22-34-23
2015-10-30 13:53:14	965.63748	1	0	fea	img/f_sad_cut.png	ERR	24132.0	26524.0	25	43-36-28-8-25-19-41-32-46-22-31-20-45-4-17-9-34-30-16-27-26-37-14-11-6
2015-10-30 13:53:41	992.65435	2	0	ang	img/f_ang_cut.png	HIT	16632.0	18016.0	17	33-14-46-23-31-30-41-5-22-10-1-25-9-19-44-12-16
2015-10-30 13:53:59	1011.13622	6	1	sad	img/m_ntr_cut.png	ERR	28395.0	38516.0	29	19-0-7-23-36-33-17-5-4-25-8-12-35-45-21-44-41-28-10-40-11-18-42-14-3-39-15-30-2
2015-10-30 13:54:38	1050.12411	0	0	hap	img/f_hap_cut.png	HIT	16820.0	18140.0	17	5-41-9-12-36-0-26-39-18-11-29-32-40-15-24-6-13
2015-10-30 13:54:57	1068.73854	0	1	hap	img/m_hap_cut.png	HIT	8400.0	10232.0	9	28-30-2-45-14-1-31-29-23
2015-10-30 13:55:08	1079.46453	3	0	sup	img/f_fea_cut.png	ERR	8090.0	15289.0	9	11-40-15-28-26-45-10-47-41
2015-10-30 13:55:23	1095.25194	3	1	fea	img/m_fea_cut.png	HIT	13901.0	15350.0	14	23-10-4-41-33-29-1-32-14-20-12-17-15-22
2015-10-30 13:55:39	1111.07697	4	0	dis	img/f_dis_cut.png	HIT	5096.0	7288.0	6	20-23-3-10-29-12
2015-10-30 13:55:47	1118.84993	5	1	fea	img/m_sup_cut.png	ERR	17590.0	20814.0	18	9-40-46-11-29-23-6-27-31-19-34-39-26-36-10-14-45-8
2015-10-30 13:56:08	1140.139	6	0	ntr	img/f_ntr_cut.png	HIT	13542.0	14742.0	14	46-42-22-28-30-25-24-17-37-43-5-31-34-0
2015-10-30 13:56:23	1155.36405	4	1	dis	img/m_dis_cut.png	HIT	9098.0	11467.0	10	41-27-33-39-12-10-5-38-17-19
2015-10-30 13:56:35	1167.3033	2	1	ang	img/m_ang_cut.png	HIT	11730.0	13594.0	12	28-16-43-25-40-45-17-34-35-13-39-15
2015-10-30 13:56:49	1181.37526	0	0	hap	img/f_hap_cut.png	HIT	2123.0	4171.0	3	4-13-8
2015-10-30 13:56:54	1186.03219	1	0	fea	img/f_sad_cut.png	ERR	12193.0	15137.0	13	33-30-17-32-45-23-27-0-26-40-29-37-36
2015-10-30 13:57:10	1201.64801	5	0	fea	img/f_sup_cut.png	ERR	6113.0	7617.0	7	11-3-15-37-30-10-45
2015-10-30 13:57:18	1209.74814	6	1	ntr	img/m_ntr_cut.png	HIT	18729.0	21482.0	19	29-35-12-26-15-9-13-31-14-32-20-2-37-47-10-19-42-4-3
2015-10-30 13:57:40	1231.70025	2	1	ang	img/m_ang_cut.png	HIT	6877.0	8477.0	7	10-28-14-22-13-5-11
2015-10-30 13:57:49	1240.6823	5	1	sup	img/m_sup_cut.png	HIT	26704.0	28647.0	27	28-6-24-4-7-25-1-16-11-40-5-37-29-13-38-31-21-0-26-44-27-23-14-47-22-35-10
2015-10-30 13:58:18	1269.80872	3	1	fea	img/m_fea_cut.png	HIT	14066.0	15858.0	15	28-10-4-16-37-27-19-3-7-5-33-29-1-0-32
2015-10-30 13:58:34	1286.16019	4	1	dis	img/m_dis_cut.png	HIT	6858.0	8043.0	7	14-18-11-26-19-9-22
2015-10-30 13:58:43	1294.68239	3	0	fea	img/f_fea_cut.png	HIT	26550.0	27926.0	27	36-47-38-27-14-45-24-6-3-28-0-43-16-44-8-42-21-13-11-4-35-25-19-20-33-46-1
2015-10-30 13:59:11	1323.08436	1	1	fea	img/m_sad_cut.png	ERR	28104.0	29784.0	29	45-38-8-36-35-10-31-40-7-3-16-17-1-20-11-46-28-22-37-47-39-30-0-23-43-27-4-29-24
2015-10-30 13:59:41	1353.33907	2	0	ang	img/f_ang_cut.png	HIT	7426.0	9331.0	8	32-44-26-24-33-34-5-37
2015-10-30 13:59:51	1363.14925	4	0	dis	img/f_dis_cut.png	HIT	17930.0	18906.0	18	40-26-2-34-23-28-43-37-41-42-45-27-31-46-35-10-21-20
2015-10-30 14:00:11	1382.5488	6	0	ntr	img/f_ntr_cut.png	HIT	11552.0	12729.0	12	28-2-3-35-17-16-38-23-27-29-8-40
2015-10-30 14:00:24	1395.77538	0	1	hap	img/m_hap_cut.png	HIT	13064.0	15048.0	14	22-30-32-12-9-43-28-10-17-46-24-15-13-8
2015-10-30 14:00:39	1411.31345	0	1	hap	img/m_hap_cut.png	HIT	13441.0	14946.0	14	30-40-17-28-26-2-23-38-37-3-9-35-36-11
2015-10-30 14:00:55	1426.74489	6	1	ntr	img/m_ntr_cut.png	HIT	30815.0	33695.0	31	24-44-32-20-25-16-11-34-3-22-7-13-15-45-28-30-2-4-18-21-0-43-6-42-1-41-46-27-14-40-19
2015-10-30 14:01:29	1460.91627	3	0	sup	img/f_fea_cut.png	ERR	29352.0	36913.0	30	41-38-11-45-14-42-19-21-4-40-37-32-46-16-39-8-17-31-12-27-0-35-33-23-43-1-2-34-28-18
2015-10-30 14:02:06	1498.29292	0	0	hap	img/f_hap_cut.png	HIT	15588.0	17164.0	16	3-16-31-43-14-6-23-45-5-41-25-11-8-0-34-19
2015-10-30 14:02:24	1515.93205	5	0	sup	img/f_sup_cut.png	HIT	15964.0	18676.0	16	8-2-28-7-32-13-12-35-39-30-45-23-38-21-44-10
2015-10-30 14:02:43	1535.11617	5	1	fea	img/m_sup_cut.png	ERR	17208.0	19265.0	18	18-37-2-6-23-43-29-22-27-20-41-42-9-21-0-47-10-30
2015-10-30 14:03:03	1554.86703	4	0	dis	img/f_dis_cut.png	HIT	8293.0	9949.0	9	41-2-31-7-29-24-20-44-27
2015-10-30 14:03:13	1565.29591	1	0	ang	img/f_sad_cut.png	ERR	19479.0	21607.0	20	22-9-6-17-46-24-28-13-3-16-36-1-43-8-47-7-29-19-4-14
2015-10-30 14:03:36	1587.38666	3	1	fea	img/m_fea_cut.png	HIT	28217.0	30217.0	29	0-15-24-3-28-33-20-29-8-6-42-36-32-43-16-35-44-40-25-17-31-22-11-12-37-14-1-10-30
2015-10-30 14:04:06	1618.07914	1	1	fea	img/m_sad_cut.png	ERR	16794.0	18258.0	17	43-18-8-32-16-28-22-39-47-44-14-15-19-21-10-34-7
2015-10-30 14:04:25	1636.81404	2	1	ang	img/m_ang_cut.png	HIT	32616.0	34176.0	33	43-14-13-42-28-31-4-5-39-21-11-20-2-45-30-38-22-36-12-27-40-7-44-26-16-1-35-19-34-32-41-29-10
2015-10-30 14:05:00	1671.47135	2	0	ang	img/f_ang_cut.png	HIT	34734.0	36566.0	35	46-9-13-47-27-39-10-16-23-19-30-31-1-11-26-35-38-45-43-17-40-4-14-3-34-5-7-37-42-22-15-8-6-33-21
2015-10-30 14:05:37	1708.53076	6	0	ntr	img/f_ntr_cut.png	HIT	14575.0	15864.0	15	18-15-24-4-16-25-3-45-40-22-46-8-42-10-7
2015-10-30 14:05:53	1724.86805	4	1	dis	img/m_dis_cut.png	HIT	12482.0	13786.0	13	41-9-5-12-27-36-31-40-35-26-15-39-2
2015-10-30 14:06:07	1739.1472	6	0	ntr	img/f_ntr_cut.png	HIT	5400.0	6696.0	6	3-35-4-0-34-15
2015-10-30 14:06:14	1746.32429	2	1	ang	img/m_ang_cut.png	HIT	9380.0	10876.0	10	27-7-39-13-10-43-12-4-3-40
2015-10-30 14:06:26	1757.69648	4	0	dis	img/f_dis_cut.png	HIT	5929.0	6897.0	6	12-27-42-21-28-17
2015-10-30 14:06:33	1765.07075	6	1	ntr	img/m_ntr_cut.png	HIT	11247.0	12896.0	12	10-25-9-27-44-28-45-7-42-5-13-39
2015-10-30 14:06:47	1778.46965	4	1	dis	img/m_dis_cut.png	HIT	6675.0	8036.0	7	28-14-41-25-36-30-3
2015-10-30 14:06:55	1787.03926	5	1	dis	img/m_sup_cut.png	ERR	17689.0	18985.0	18	47-46-6-8-43-27-21-38-11-14-3-35-2-33-13-42-36-4
2015-10-30 14:07:15	1806.50443	2	0	ang	img/f_ang_cut.png	HIT	5155.0	6667.0	6	28-31-30-15-12-16
2015-10-30 14:07:22	1813.65844	5	0	fea	img/f_sup_cut.png	ERR	22611.0	23692.0	23	7-46-45-18-43-14-12-6-31-28-42-24-38-37-27-3-5-20-22-15-35-17-25
2015-10-30 14:07:46	1837.81584	1	1	fea	img/m_sad_cut.png	ERR	11932.0	12708.0	12	33-9-38-25-0-14-6-16-42-21-45-27
2015-10-30 14:07:59	1851.00084	0	0	hap	img/f_hap_cut.png	HIT	9652.0	10748.0	10	14-26-40-12-27-46-17-6-37-15
2015-10-30 14:08:10	1862.24445	3	0	ntr	img/f_fea_cut.png	ERR	8253.0	9725.0	9	27-16-4-2-17-43-3-14-31
2015-10-30 14:08:21	1872.448	1	0	fea	img/f_sad_cut.png	ERR	8639.0	9727.0	9	15-5-23-11-34-16-21-29-37
2015-10-30 14:08:31	1882.67175	0	1	hap	img/m_hap_cut.png	HIT	5968.0	7160.0	6	25-31-8-21-29-43
2015-10-30 14:08:38	1890.31642	3	1	fea	img/m_fea_cut.png	HIT	21617.0	27417.0	22	30-3-23-31-44-8-14-29-7-15-32-2-10-13-34-25-38-33-0-24-1-45
2015-10-30 14:09:06	1918.21182	5	0	fea	img/f_sup_cut.png	ERR	17900.0	21396.0	18	42-32-27-19-24-10-9-45-26-18-22-1-2-7-12-29-44-47
2015-10-30 14:09:28	1940.09078	4	0	dis	img/f_dis_cut.png	HIT	7048.0	9176.0	8	13-22-21-15-23-38-46-39
2015-10-30 14:09:38	1949.75894	5	1	fea	img/m_sup_cut.png	ERR	27892.0	29516.0	28	29-27-9-24-37-22-45-47-46-11-42-31-4-3-44-32-6-17-28-20-13-7-30-5-15-0-41-34
2015-10-30 14:10:08	1979.79997	6	1	ntr	img/m_ntr_cut.png	HIT	19146.0	21114.0	20	45-28-22-44-43-33-40-9-19-20-1-16-12-46-10-18-32-15-36-29
2015-10-30 14:10:30	2001.40326	1	1	fea	img/m_sad_cut.png	ERR	30063.0	43423.0	31	13-45-14-30-36-40-10-24-8-12-5-16-23-1-38-34-46-22-27-7-4-20-32-28-15-35-33-29-31-17-18
2015-10-30 14:11:13	2045.31901	4	1	dis	img/m_dis_cut.png	HIT	6806.0	8030.0	7	27-20-18-24-10-4-22
2015-10-30 14:11:22	2053.82519	1	0	fea	img/f_sad_cut.png	ERR	23230.0	24975.0	24	7-26-47-37-16-42-13-33-45-38-43-30-40-21-34-19-39-46-24-18-41-31-32-25
2015-10-30 14:11:47	2079.27501	2	1	ang	img/m_ang_cut.png	HIT	4917.0	7430.0	5	23-32-26-10-25
2015-10-30 14:11:55	2087.17695	0	1	hap	img/m_hap_cut.png	HIT	1376.0	2545.0	2	21-12
2015-10-30 14:11:58	2090.22761	3	1	sup	img/m_fea_cut.png	ERR	13186.0	16418.0	14	39-15-40-44-18-38-14-3-13-21-17-0-10-22
2015-10-30 14:12:15	2107.13606	0	0	hap	img/f_hap_cut.png	HIT	2355.0	3539.0	3	9-37-20
2015-10-30 14:12:19	2111.15445	2	0	ang	img/f_ang_cut.png	HIT	5837.0	6909.0	6	21-15-36-38-19-29
2015-10-30 14:12:27	2118.56691	3	0	sup	img/f_fea_cut.png	ERR	6785.0	7681.0	7	28-9-41-43-39-10-7
2015-10-30 14:12:35	2126.72922	6	0	ntr	img/f_ntr_cut.png	HIT	3417.0	4922.0	4	42-40-10-15
