# Supplementary material for: Mapping the emotional face. How individual face parts contribute to successful emotion recognition
Source: PLoS One. 2017 May 11;12(5):e0177239. doi: 10.1371/journal.pone.0177239 (PMC5426715; doi:10.1371/journal.pone.0177239)
Supplement: S1 Code — (ZIP) [file pone.0177239.s003.zip › app/static/logfiles/logfile36.txt]

####### THIS IS A LOGFILE FOR THE DYNAMIC MASKING FACE EXPERIMENT ######
Participant Number: 36
Date and Time: 2015-10-30 12:59:35.786250
age: 19 ,gender: 0 ,environ: 2 ,occup: 0 ,advert: 4
###################################################################
time	cumtime	express	ident	button	filename	evaluation	stopRT	choiceRT	maskNum	maskList
2015-10-30 13:01:14	0.0	4	0	ang	img/f_dis_cut.png	ERR	14277.0	43197.0	15	4-6-35-45-2-42-21-5-3-38-39-46-34-10-43
2015-10-30 13:01:57	43.49169	4	1	dis	img/m_dis_cut.png	HIT	12047.0	15567.0	13	19-46-23-6-15-45-37-14-26-17-44-21-36
2015-10-30 13:02:13	59.35445	1	1	fea	img/m_sad_cut.png	ERR	12911.0	14951.0	13	17-41-1-26-44-8-10-14-33-9-38-23-30
2015-10-30 13:02:28	74.6012	3	1	fea	img/m_fea_cut.png	HIT	11974.0	13822.0	12	26-33-4-34-45-32-14-25-36-8-22-38
2015-10-30 13:02:42	88.72176	2	1	dis	img/m_ang_cut.png	ERR	19929.0	22937.0	20	7-47-0-3-23-9-20-28-31-12-4-34-18-25-44-14-19-40-46-22
2015-10-30 13:03:06	111.96163	6	0	ntr	img/f_ntr_cut.png	HIT	14465.0	16049.0	15	37-24-5-12-23-10-30-33-34-14-11-31-9-13-41
2015-10-30 13:03:22	128.30594	5	1	sup	img/m_sup_cut.png	HIT	5596.0	6900.0	6	21-24-13-26-45-4
2015-10-30 13:03:29	135.50741	2	0	ang	img/f_ang_cut.png	HIT	6370.0	7882.0	7	24-36-23-1-10-14-41
2015-10-30 13:03:37	143.68602	6	1	ntr	img/m_ntr_cut.png	HIT	23340.0	27292.0	24	9-42-46-22-45-41-3-40-24-15-11-12-28-19-36-31-39-25-37-47-13-20-10-33
2015-10-30 13:04:05	171.27111	1	0	sad	img/f_sad_cut.png	HIT	9679.0	20055.0	10	4-38-28-32-10-29-30-37-25-47
2015-10-30 13:04:25	191.62997	0	0	hap	img/f_hap_cut.png	HIT	8426.0	10050.0	9	21-12-43-45-16-46-14-8-5
2015-10-30 13:04:36	201.98278	5	0	fea	img/f_sup_cut.png	ERR	19881.0	22761.0	20	14-3-41-13-18-0-38-10-16-23-46-40-36-33-26-15-25-39-35-22
2015-10-30 13:04:59	225.0408	3	0	fea	img/f_fea_cut.png	HIT	5886.0	7014.0	6	31-19-24-29-34-27
2015-10-30 13:05:06	232.35564	0	1	hap	img/m_hap_cut.png	HIT	10909.0	12325.0	11	45-3-34-33-0-44-32-28-38-7-27
2015-10-30 13:05:19	244.97988	3	0	sup	img/f_fea_cut.png	ERR	5951.0	9399.0	6	32-15-46-44-10-21
2015-10-30 13:05:28	254.67803	6	0	ntr	img/f_ntr_cut.png	HIT	16892.0	18740.0	17	17-3-16-32-13-9-23-12-31-4-21-29-2-44-19-40-10
2015-10-30 13:05:47	273.73052	5	0	sup	img/f_sup_cut.png	HIT	9535.0	12087.0	10	30-11-0-12-20-24-26-18-31-45
2015-10-30 13:06:00	286.11778	0	0	hap	img/f_hap_cut.png	HIT	15500.0	16956.0	16	46-39-40-41-10-34-19-38-4-0-7-20-11-33-27-18
2015-10-30 13:06:17	303.37057	2	0	ang	img/f_ang_cut.png	HIT	14623.0	16063.0	15	24-37-42-12-8-20-18-28-15-6-2-0-26-4-32
2015-10-30 13:06:33	319.73184	1	1	sad	img/m_sad_cut.png	HIT	3965.0	8061.0	4	21-11-34-37
2015-10-30 13:06:42	328.09468	2	1	ang	img/m_ang_cut.png	HIT	5971.0	8211.0	6	23-19-29-47-34-11
2015-10-30 13:06:50	336.63369	5	1	sup	img/m_sup_cut.png	HIT	9662.0	10854.0	10	42-5-26-2-31-0-33-16-21-9
2015-10-30 13:07:01	347.78955	1	0	fea	img/f_sad_cut.png	ERR	7845.0	12221.0	8	26-28-2-20-38-22-27-34
2015-10-30 13:07:14	360.31128	6	1	sad	img/m_ntr_cut.png	ERR	16200.0	19504.0	17	2-15-12-37-21-38-3-24-45-31-27-41-29-28-4-34-44
2015-10-30 13:07:34	380.1161	4	0	dis	img/f_dis_cut.png	HIT	23028.0	27090.0	24	2-30-44-32-36-14-43-1-24-45-0-4-22-20-37-28-42-38-47-11-18-21-34-39
2015-10-30 13:08:01	407.49866	3	1	fea	img/m_fea_cut.png	HIT	15647.0	21463.0	16	23-36-16-9-33-45-1-13-17-26-2-28-29-41-21-30
2015-10-30 13:08:23	429.2636	4	1	dis	img/m_dis_cut.png	HIT	5857.0	7001.0	6	6-21-17-42-10-22
2015-10-30 13:08:30	436.56658	0	1	hap	img/m_hap_cut.png	HIT	16799.0	18031.0	17	18-35-40-26-28-7-15-17-45-31-3-47-43-0-34-41-14
2015-10-30 13:08:49	454.89293	2	1	ang	img/m_ang_cut.png	HIT	13440.0	15520.0	14	39-16-9-37-36-17-4-46-14-29-24-20-41-3
2015-10-30 13:09:04	470.71495	0	1	hap	img/m_hap_cut.png	HIT	5544.0	6944.0	6	42-6-11-8-37-12
2015-10-30 13:09:12	477.95971	3	0	fea	img/f_fea_cut.png	HIT	15428.0	19620.0	16	3-46-37-35-16-18-34-2-10-47-27-4-17-42-43-22
2015-10-30 13:09:32	497.88017	5	0	sup	img/f_sup_cut.png	HIT	19588.0	20932.0	20	23-3-38-0-2-11-35-26-30-12-27-37-1-8-32-36-19-9-21-7
2015-10-30 13:09:53	519.10721	0	0	hap	img/f_hap_cut.png	HIT	3721.0	4873.0	4	13-37-24-32
2015-10-30 13:09:58	524.28017	1	0	sad	img/f_sad_cut.png	HIT	7114.0	9130.0	8	47-36-44-35-28-10-12-23
2015-10-30 13:10:07	533.70246	5	1	sup	img/m_sup_cut.png	HIT	10095.0	12055.0	11	27-8-2-16-47-23-31-25-45-26-30
2015-10-30 13:10:20	546.05546	1	1	dis	img/m_sad_cut.png	ERR	12181.0	17701.0	13	6-8-7-15-29-33-41-39-5-13-19-26-14
2015-10-30 13:10:38	564.05848	6	0	ntr	img/f_ntr_cut.png	HIT	22698.0	24322.0	23	40-23-2-36-14-39-43-7-31-12-32-35-24-44-0-33-17-45-22-30-19-42-10
2015-10-30 13:11:02	588.67744	2	0	ang	img/f_ang_cut.png	HIT	4180.0	8980.0	5	16-19-26-13-40
2015-10-30 13:11:12	597.95963	4	0	ang	img/f_dis_cut.png	ERR	3934.0	5014.0	4	32-45-18-10
2015-10-30 13:11:17	603.29522	4	1	dis	img/m_dis_cut.png	HIT	18887.0	19791.0	19	44-1-31-45-46-42-37-13-8-2-27-28-23-40-43-9-14-39-29
2015-10-30 13:11:37	623.39008	3	1	fea	img/m_fea_cut.png	HIT	2310.0	4294.0	3	42-10-17
2015-10-30 13:11:42	627.98463	6	1	sad	img/m_ntr_cut.png	ERR	10517.0	11989.0	11	2-22-7-6-40-24-41-44-17-34-30
2015-10-30 13:11:54	640.27126	5	0	sup	img/f_sup_cut.png	HIT	11075.0	12835.0	12	15-27-17-30-0-41-46-5-16-21-31-12
2015-10-30 13:12:07	653.40693	2	1	dis	img/m_ang_cut.png	ERR	7208.0	9104.0	8	15-0-20-14-12-10-1-30
2015-10-30 13:12:16	662.80747	5	1	sup	img/m_sup_cut.png	HIT	26660.0	27852.0	27	24-40-36-44-3-16-42-11-38-41-29-5-7-33-4-23-15-20-46-9-32-8-47-6-14-39-17
2015-10-30 13:12:45	690.95629	3	1	fea	img/m_fea_cut.png	HIT	3406.0	5502.0	4	36-24-10-30
2015-10-30 13:12:50	696.76057	1	1	dis	img/m_sad_cut.png	ERR	7414.0	8902.0	8	47-30-13-0-22-8-26-15
2015-10-30 13:13:00	705.9599	0	0	hap	img/f_hap_cut.png	HIT	6941.0	8005.0	7	24-40-46-34-20-25-29
2015-10-30 13:13:08	714.26928	4	1	dis	img/m_dis_cut.png	HIT	14003.0	14963.0	14	44-36-1-33-9-7-39-2-38-24-20-30-37-8
2015-10-30 13:13:23	729.53705	2	0	ang	img/f_ang_cut.png	HIT	1932.0	2948.0	2	29-11
2015-10-30 13:13:26	732.78498	6	1	ntr	img/m_ntr_cut.png	HIT	10169.0	12033.0	11	25-17-43-32-7-5-22-13-31-10-46
2015-10-30 13:13:39	745.11197	0	1	hap	img/m_hap_cut.png	HIT	4933.0	5989.0	5	3-25-43-30-29
2015-10-30 13:13:45	751.39911	4	0	ang	img/f_dis_cut.png	ERR	5146.0	7162.0	6	23-31-4-13-34-5
2015-10-30 13:13:53	758.85766	3	0	dis	img/f_fea_cut.png	ERR	17979.0	22003.0	18	26-38-17-4-13-14-5-1-24-19-35-40-28-45-9-41-42-30
2015-10-30 13:14:15	781.16056	1	0	sad	img/f_sad_cut.png	HIT	12951.0	15583.0	13	8-17-44-20-23-16-22-33-42-12-24-10-15
2015-10-30 13:14:31	797.04197	6	0	ntr	img/f_ntr_cut.png	HIT	9529.0	11098.0	10	6-19-3-28-0-1-39-27-34-32
2015-10-30 13:14:42	808.44183	0	0	hap	img/f_hap_cut.png	HIT	8205.0	9613.0	9	43-24-3-40-44-19-12-37-20
2015-10-30 13:14:52	818.35369	6	0	ntr	img/f_ntr_cut.png	HIT	6805.0	7821.0	7	28-0-22-25-7-40-14
2015-10-30 13:15:00	826.47408	0	1	hap	img/m_hap_cut.png	HIT	11118.0	12951.0	12	3-12-46-41-0-35-26-23-14-11-21-7
2015-10-30 13:15:13	839.72242	4	0	ang	img/f_dis_cut.png	ERR	9149.0	12045.0	10	38-1-7-14-17-44-15-27-10-4
2015-10-30 13:15:26	852.06595	1	1	sup	img/m_sad_cut.png	ERR	20738.0	23794.0	21	41-19-36-4-35-3-26-37-29-8-33-16-38-7-23-28-5-9-6-14-43
2015-10-30 13:15:50	876.15864	1	0	sad	img/f_sad_cut.png	HIT	14032.0	16160.0	15	7-26-43-38-27-5-18-47-35-44-0-19-21-6-25
2015-10-30 13:16:06	892.61814	5	1	fea	img/m_sup_cut.png	ERR	22947.0	25579.0	23	2-23-3-40-17-46-32-30-26-9-35-42-15-7-18-38-20-41-33-12-43-25-29
2015-10-30 13:16:32	918.49574	4	1	dis	img/m_dis_cut.png	HIT	4790.0	5991.0	5	34-23-16-30-5
2015-10-30 13:16:38	924.78609	6	1	sad	img/m_ntr_cut.png	ERR	5873.0	6945.0	6	24-34-31-14-30-29
2015-10-30 13:16:46	932.02675	3	1	sup	img/m_fea_cut.png	ERR	14802.0	20130.0	15	47-18-26-41-25-5-46-13-12-22-11-43-17-21-1
2015-10-30 13:17:06	952.45713	2	0	ang	img/f_ang_cut.png	HIT	2436.0	4324.0	3	18-29-17
2015-10-30 13:17:11	957.08355	2	1	dis	img/m_ang_cut.png	ERR	15070.0	16742.0	16	39-4-5-11-35-9-27-13-12-10-38-25-8-30-18-26
2015-10-30 13:17:28	974.12227	5	0	sup	img/f_sup_cut.png	HIT	6486.0	7725.0	7	27-34-17-46-8-4-36
2015-10-30 13:17:36	982.14722	3	0	dis	img/f_fea_cut.png	ERR	14854.0	23296.0	15	9-35-31-0-17-43-27-44-23-8-1-19-38-47-30
2015-10-30 13:17:59	1005.74583	2	0	ang	img/f_ang_cut.png	HIT	3165.0	4909.0	4	30-9-37-21
2015-10-30 13:18:05	1010.97203	4	1	dis	img/m_dis_cut.png	HIT	5055.0	6703.0	6	2-27-12-30-6-0
2015-10-30 13:18:12	1018.02068	6	0	sad	img/f_ntr_cut.png	ERR	16086.0	18159.0	17	21-16-33-13-46-22-24-35-26-17-20-38-4-19-45-6-23
2015-10-30 13:18:30	1036.47429	0	1	hap	img/m_hap_cut.png	HIT	8709.0	10110.0	9	33-19-0-2-12-17-5-34-42
2015-10-30 13:18:41	1046.88757	4	0	dis	img/f_dis_cut.png	HIT	15196.0	17117.0	16	18-25-11-12-1-40-36-32-35-7-20-22-13-14-47-31
2015-10-30 13:18:58	1064.30958	1	0	ntr	img/f_sad_cut.png	ERR	1660.0	2876.0	2	34-42
2015-10-30 13:19:01	1067.48576	2	1	dis	img/m_ang_cut.png	ERR	9805.0	11005.0	10	24-3-45-5-44-10-9-19-22-30
2015-10-30 13:19:12	1078.78882	0	0	hap	img/f_hap_cut.png	HIT	2229.0	3565.0	3	37-13-21
2015-10-30 13:19:16	1082.6539	5	0	ntr	img/f_sup_cut.png	ERR	10641.0	11849.0	11	38-33-43-16-47-27-24-25-28-42-20
2015-10-30 13:19:28	1094.80505	1	1	dis	img/m_sad_cut.png	ERR	10842.0	12089.0	11	14-31-27-21-20-46-38-36-4-30-35
2015-10-30 13:19:41	1107.19662	3	1	sup	img/m_fea_cut.png	ERR	8293.0	9997.0	9	12-23-45-41-3-2-10-1-15
2015-10-30 13:19:51	1117.4934	3	0	fea	img/f_fea_cut.png	HIT	18746.0	20130.0	19	24-29-16-0-13-2-41-11-3-22-20-31-38-19-44-36-8-26-34
2015-10-30 13:20:12	1137.92375	5	1	sup	img/m_sup_cut.png	HIT	13884.0	16940.0	14	19-41-37-16-6-39-11-22-42-40-25-24-31-10
2015-10-30 13:20:29	1155.167	6	1	ntr	img/m_ntr_cut.png	HIT	4696.0	6216.0	5	13-34-12-31-16
2015-10-30 13:20:35	1161.68551	6	1	sad	img/m_ntr_cut.png	ERR	15672.0	17080.0	16	35-24-23-28-18-31-9-19-0-4-45-7-38-10-22-41
2015-10-30 13:20:53	1179.05977	1	0	sad	img/f_sad_cut.png	HIT	10275.0	12091.0	11	28-18-41-46-5-31-11-13-12-34-44
2015-10-30 13:21:05	1191.45246	4	0	ang	img/f_dis_cut.png	ERR	8860.0	10973.0	9	28-37-44-23-45-42-2-33-34
2015-10-30 13:21:16	1202.72738	2	0	ang	img/f_ang_cut.png	HIT	5743.0	7231.0	6	16-33-31-13-10-44
2015-10-30 13:21:24	1210.26234	5	1	fea	img/m_sup_cut.png	ERR	7658.0	11115.0	8	39-26-6-19-4-41-21-38
2015-10-30 13:21:35	1221.6803	0	0	hap	img/f_hap_cut.png	HIT	13040.0	15080.0	14	44-42-1-14-39-22-0-9-36-27-45-33-10-11
2015-10-30 13:21:51	1237.0614	1	1	sad	img/m_sad_cut.png	HIT	6041.0	7994.0	7	43-1-19-17-30-34-23
2015-10-30 13:21:59	1245.3619	5	0	fea	img/f_sup_cut.png	ERR	6472.0	8223.0	7	18-0-15-26-10-40-7
2015-10-30 13:22:08	1253.88684	3	0	fea	img/f_fea_cut.png	HIT	9970.0	10882.0	10	3-27-41-16-24-4-35-34-0-39
2015-10-30 13:22:19	1265.07186	0	1	hap	img/m_hap_cut.png	HIT	10058.0	11794.0	11	40-12-6-24-5-11-43-4-21-37-33
2015-10-30 13:22:31	1277.16697	2	1	ang	img/m_ang_cut.png	HIT	4424.0	9633.0	5	11-10-30-29-44
2015-10-30 13:22:41	1287.10361	6	0	ntr	img/f_ntr_cut.png	HIT	18498.0	19906.0	19	27-37-16-39-45-41-15-47-36-20-17-4-40-32-26-33-0-22-42
2015-10-30 13:23:01	1307.30894	4	1	dis	img/m_dis_cut.png	HIT	2876.0	3828.0	3	18-28-13
2015-10-30 13:23:05	1311.43963	3	1	sup	img/m_fea_cut.png	ERR	14830.0	15895.0	15	38-42-17-39-43-16-22-19-6-47-44-9-8-40-34
2015-10-30 13:23:21	1327.62969	5	1	sup	img/m_sup_cut.png	HIT	11851.0	12908.0	12	3-23-1-28-18-37-14-12-40-2-26-36
2015-10-30 13:23:35	1340.83883	6	0	ntr	img/f_ntr_cut.png	HIT	16402.0	18267.0	17	43-44-47-45-13-16-41-11-36-22-35-17-20-18-42-25-3
2015-10-30 13:23:53	1359.40598	1	0	sad	img/f_sad_cut.png	HIT	5167.0	6863.0	6	25-3-38-12-34-32
2015-10-30 13:24:00	1366.56888	2	1	sad	img/m_ang_cut.png	ERR	12624.0	14016.0	13	24-11-16-8-2-6-9-43-41-34-47-30-36
2015-10-30 13:24:15	1380.88666	2	0	ang	img/f_ang_cut.png	HIT	1234.0	2754.0	2	34-19
2015-10-30 13:24:18	1383.94423	3	1	fea	img/m_fea_cut.png	HIT	9221.0	10902.0	10	3-23-15-5-13-4-26-14-43-33
2015-10-30 13:24:29	1395.14351	4	1	dis	img/m_dis_cut.png	HIT	7412.0	8908.0	8	8-32-43-3-13-37-18-0
2015-10-30 13:24:38	1404.35206	1	1	sup	img/m_sad_cut.png	ERR	22790.0	24903.0	23	24-40-3-32-30-2-35-31-41-23-43-11-45-28-1-6-19-38-14-25-4-22-29
2015-10-30 13:25:03	1429.54892	6	1	ntr	img/m_ntr_cut.png	HIT	12572.0	13772.0	13	16-27-33-5-7-26-47-13-8-31-11-0-42
2015-10-30 13:25:17	1443.62188	3	0	fea	img/f_fea_cut.png	HIT	6789.0	8197.0	7	6-35-25-28-22-20-10
2015-10-30 13:25:26	1452.12762	5	0	sup	img/f_sup_cut.png	HIT	15453.0	17005.0	16	44-4-24-33-47-22-41-40-11-38-35-0-8-46-21-34
2015-10-30 13:25:43	1469.43135	4	0	dis	img/f_dis_cut.png	HIT	8412.0	9780.0	9	8-42-16-12-13-22-1-19-41
2015-10-30 13:25:53	1479.51593	0	1	hap	img/m_hap_cut.png	HIT	17412.0	18988.0	18	19-16-12-20-8-22-45-14-39-36-9-43-11-35-23-17-44-40
2015-10-30 13:26:12	1498.80727	0	0	hap	img/f_hap_cut.png	HIT	9757.0	11013.0	10	31-25-0-45-44-40-12-42-26-13
2015-10-30 13:26:48	0.0	2	0	ang	img/f_ang_cut.png	HIT	4754.0	5883.0	5	25-2-14-19-41
2015-10-30 13:26:55	6.18015	4	1	dis	img/m_dis_cut.png	HIT	12049.0	13674.0	13	24-39-31-4-0-25-35-41-16-23-13-29-33
2015-10-30 13:27:08	20.14717	1	1	sad	img/m_sad_cut.png	HIT	10004.0	12068.0	10	2-35-15-42-8-32-40-43-26-21
2015-10-30 13:27:21	32.51802	6	1	sad	img/m_ntr_cut.png	ERR	10780.0	12085.0	11	22-4-21-13-42-15-5-18-44-47-9
2015-10-30 13:27:33	44.89985	3	0	sup	img/f_fea_cut.png	ERR	6988.0	8989.0	7	32-19-2-43-8-10-15
2015-10-30 13:27:43	54.19273	1	0	ntr	img/f_sad_cut.png	ERR	20591.0	21951.0	21	33-26-13-12-46-9-20-45-2-39-28-7-19-32-43-37-44-8-16-11-35
2015-10-30 13:28:05	76.44238	0	1	hap	img/m_hap_cut.png	HIT	7679.0	9247.0	8	15-0-40-44-16-34-2-18
2015-10-30 13:28:14	85.99429	2	1	sad	img/m_ang_cut.png	ERR	14814.0	16486.0	15	3-12-6-15-44-41-31-38-1-17-21-39-29-27-34
2015-10-30 13:28:31	102.78031	5	1	sup	img/m_sup_cut.png	HIT	6339.0	9000.0	7	31-6-40-10-41-21-36
2015-10-30 13:28:40	112.08199	4	0	ang	img/f_dis_cut.png	ERR	5790.0	7357.0	6	19-14-44-1-0-27
2015-10-30 13:28:48	119.76359	5	0	fea	img/f_sup_cut.png	ERR	18730.0	20802.0	19	31-24-19-6-29-41-26-12-8-27-4-45-35-17-11-39-28-3-7
2015-10-30 13:29:09	140.85812	0	0	hap	img/f_hap_cut.png	HIT	11808.0	13064.0	12	28-8-47-32-42-27-12-19-20-18-33-11
2015-10-30 13:29:23	154.22151	6	0	sad	img/f_ntr_cut.png	ERR	15011.0	15979.0	15	33-41-39-24-4-45-29-27-35-38-6-20-30-0-23
2015-10-30 13:29:39	170.50005	3	1	fea	img/m_fea_cut.png	HIT	4894.0	5862.0	5	26-41-27-12-6
2015-10-30 13:29:45	176.66136	6	1	ntr	img/m_ntr_cut.png	HIT	14650.0	16146.0	15	2-20-40-44-30-22-16-11-36-0-6-46-3-33-17
2015-10-30 13:30:01	193.10121	0	0	hap	img/f_hap_cut.png	HIT	6151.0	7807.0	7	8-14-31-41-25-29-20
2015-10-30 13:30:10	201.20614	2	1	sad	img/m_ang_cut.png	ERR	6564.0	21460.0	7	35-33-10-1-27-22-24
2015-10-30 13:30:31	222.97713	1	0	ang	img/f_sad_cut.png	ERR	13809.0	15409.0	14	44-32-45-21-11-35-17-36-28-9-19-40-2-22
2015-10-30 13:30:47	238.68556	2	0	ang	img/f_ang_cut.png	HIT	8374.0	10102.0	9	28-15-24-47-26-9-1-22-46
2015-10-30 13:30:57	249.08621	1	1	fea	img/m_sad_cut.png	ERR	10020.0	12276.0	11	0-6-1-14-23-30-19-21-2-16-34
2015-10-30 13:31:10	261.66178	5	0	sup	img/f_sup_cut.png	HIT	4479.0	5751.0	5	32-21-26-7-23
2015-10-30 13:31:16	267.71927	6	0	ntr	img/f_ntr_cut.png	HIT	6598.0	7742.0	7	34-6-41-12-4-17-38
2015-10-30 13:31:24	275.76006	4	1	dis	img/m_dis_cut.png	HIT	10734.0	11886.0	11	33-38-37-23-11-28-8-9-15-21-10
2015-10-30 13:31:36	287.94289	3	0	fea	img/f_fea_cut.png	HIT	17048.0	20520.0	18	17-0-30-37-32-15-43-44-28-24-18-42-41-12-20-29-16-13
2015-10-30 13:31:57	308.76573	4	0	ang	img/f_dis_cut.png	ERR	2645.0	4237.0	3	27-34-1
2015-10-30 13:32:02	313.30243	5	1	sup	img/m_sup_cut.png	HIT	14993.0	15977.0	15	46-39-27-40-43-13-36-22-5-6-45-38-37-18-16
2015-10-30 13:32:18	329.57434	3	1	fea	img/m_fea_cut.png	HIT	16894.0	18062.0	17	33-22-4-37-17-5-6-18-16-39-13-11-36-26-0-35-20
2015-10-30 13:32:36	347.93326	0	1	hap	img/m_hap_cut.png	HIT	1103.0	2895.0	2	10-19
2015-10-30 13:32:39	351.12856	2	0	ang	img/f_ang_cut.png	HIT	2198.0	3870.0	3	29-45-35
2015-10-30 13:32:44	355.29618	5	0	sup	img/f_sup_cut.png	HIT	6414.0	7670.0	7	42-12-30-8-34-21-7
2015-10-30 13:32:52	363.26482	3	0	fea	img/f_fea_cut.png	HIT	10909.0	13166.0	11	6-27-10-14-16-35-11-44-47-4-1
2015-10-30 13:33:05	376.72895	0	0	hap	img/f_hap_cut.png	HIT	2989.0	3877.0	3	3-34-45
2015-10-30 13:33:09	380.90525	2	1	sad	img/m_ang_cut.png	ERR	3678.0	4934.0	4	35-34-30-6
2015-10-30 13:33:14	386.15249	5	1	sup	img/m_sup_cut.png	HIT	7037.0	8885.0	8	28-30-47-6-10-37-4-23
2015-10-30 13:33:24	395.33554	1	1	sad	img/m_sad_cut.png	HIT	3388.0	4900.0	4	43-34-30-14
2015-10-30 13:33:29	400.53726	3	1	fea	img/m_fea_cut.png	HIT	20882.0	26258.0	21	46-1-0-39-5-9-22-42-15-47-16-6-3-20-23-32-4-43-28-36-17
2015-10-30 13:33:55	427.08525	6	0	ntr	img/f_ntr_cut.png	HIT	12850.0	13904.0	13	11-16-7-1-39-44-17-6-5-14-34-8-38
2015-10-30 13:34:10	441.28875	6	1	sad	img/m_ntr_cut.png	ERR	8875.0	9939.0	9	6-38-14-1-0-39-10-22-2
2015-10-30 13:34:20	451.53256	0	1	hap	img/m_hap_cut.png	HIT	6002.0	7538.0	6	30-18-41-47-40-34
2015-10-30 13:34:28	459.37685	4	0	dis	img/f_dis_cut.png	HIT	6502.0	8062.0	7	36-30-41-45-14-18-19
2015-10-30 13:34:36	467.74288	4	1	dis	img/m_dis_cut.png	HIT	3334.0	4494.0	4	16-21-25-26
2015-10-30 13:34:41	472.53764	1	0	sad	img/f_sad_cut.png	HIT	5617.0	6889.0	6	22-16-18-6-9-7
2015-10-30 13:34:48	479.72298	5	1	sup	img/m_sup_cut.png	HIT	6723.0	8763.0	7	12-26-9-1-3-14-13
2015-10-30 13:34:57	488.80227	2	1	ang	img/m_ang_cut.png	HIT	18805.0	22621.0	19	0-39-12-45-5-23-35-47-9-41-25-16-21-46-14-17-31-40-18
2015-10-30 13:35:20	511.72018	4	1	dis	img/m_dis_cut.png	HIT	4166.0	5822.0	5	35-37-13-29-22
2015-10-30 13:35:26	517.84238	1	1	sad	img/m_sad_cut.png	HIT	18680.0	20048.0	19	39-25-20-40-37-33-43-17-27-3-16-38-14-19-29-12-21-44-9
2015-10-30 13:35:47	538.18208	5	0	fea	img/f_sup_cut.png	ERR	10848.0	14680.0	11	43-26-38-11-41-1-3-45-15-31-10
2015-10-30 13:36:01	553.16259	3	1	fea	img/m_fea_cut.png	HIT	12429.0	14133.0	13	25-15-0-5-42-28-39-18-23-32-21-9-11
2015-10-30 13:36:16	567.6318	2	0	ang	img/f_ang_cut.png	HIT	7436.0	9172.0	8	6-20-23-43-37-31-34-38
2015-10-30 13:36:25	577.11162	4	0	dis	img/f_dis_cut.png	HIT	4291.0	5939.0	5	21-5-20-12-45
2015-10-30 13:36:32	583.3583	0	1	hap	img/m_hap_cut.png	HIT	5855.0	7103.0	6	20-4-26-7-47-10
2015-10-30 13:36:39	590.76365	6	0	sad	img/f_ntr_cut.png	ERR	13630.0	15942.0	14	45-40-4-6-28-37-39-22-2-21-18-32-43-1
2015-10-30 13:36:55	607.00082	0	0	hap	img/f_hap_cut.png	HIT	9683.0	10963.0	10	25-32-27-26-31-28-16-9-30-33
2015-10-30 13:37:07	618.26814	3	0	sup	img/f_fea_cut.png	ERR	8922.0	9834.0	9	7-47-2-12-17-37-0-10-15
2015-10-30 13:37:17	628.4019	6	1	sad	img/m_ntr_cut.png	ERR	9018.0	10954.0	10	14-45-9-41-12-11-21-7-29-39
2015-10-30 13:37:28	639.65769	1	0	sad	img/f_sad_cut.png	HIT	12191.0	14551.0	13	43-9-36-28-35-25-7-5-18-38-44-10-42
2015-10-30 13:37:43	654.50637	4	1	dis	img/m_dis_cut.png	HIT	13101.0	15061.0	14	37-33-47-23-24-25-46-19-32-38-13-0-22-29
2015-10-30 13:37:58	669.86612	1	1	sad	img/m_sad_cut.png	HIT	14742.0	16150.0	15	5-17-24-8-32-38-18-45-35-9-39-27-34-15-23
2015-10-30 13:38:15	686.31472	0	0	hap	img/f_hap_cut.png	HIT	3253.0	4957.0	4	30-18-20-5
2015-10-30 13:38:20	691.57027	1	0	sad	img/f_sad_cut.png	HIT	4433.0	8777.0	5	24-21-10-14-22
2015-10-30 13:38:29	700.64376	3	0	fea	img/f_fea_cut.png	HIT	19589.0	21733.0	20	2-45-28-12-25-32-33-36-30-37-35-15-19-14-13-31-5-27-40-34
2015-10-30 13:38:51	722.67218	3	1	fea	img/m_fea_cut.png	HIT	20245.0	21981.0	21	25-15-30-44-22-0-13-16-5-9-18-4-47-8-45-17-6-28-20-46-11
2015-10-30 13:39:13	744.95455	5	0	sup	img/f_sup_cut.png	HIT	6614.0	7830.0	7	32-21-30-4-40-37-11
2015-10-30 13:39:21	753.0825	2	1	ang	img/m_ang_cut.png	HIT	23745.0	25153.0	24	7-24-30-33-28-9-20-11-1-14-16-47-37-41-31-40-45-6-8-22-35-15-27-3
2015-10-30 13:39:47	778.52855	6	0	ntr	img/f_ntr_cut.png	HIT	20816.0	25840.0	21	40-47-12-13-17-4-46-28-18-15-44-45-7-38-3-1-21-14-11-9-10
2015-10-30 13:40:13	804.6655	0	1	hap	img/m_hap_cut.png	HIT	6712.0	7872.0	7	27-4-14-28-7-26-37
2015-10-30 13:40:21	812.83699	4	0	dis	img/f_dis_cut.png	HIT	7870.0	8982.0	8	16-38-3-35-7-21-17-41
2015-10-30 13:40:30	822.11669	2	0	ang	img/f_ang_cut.png	HIT	3959.0	5183.0	4	40-17-34-1
2015-10-30 13:40:36	827.60017	5	1	fea	img/m_sup_cut.png	ERR	11924.0	13516.0	12	39-41-2-24-44-1-3-27-6-42-10-8
2015-10-30 13:40:50	841.42073	6	1	ntr	img/m_ntr_cut.png	HIT	10747.0	12187.0	11	24-16-36-3-31-20-17-42-10-7-38
2015-10-30 13:41:02	853.90856	2	0	ang	img/f_ang_cut.png	HIT	9667.0	10915.0	10	40-25-46-42-15-39-9-21-4-27
2015-10-30 13:41:13	865.12381	3	0	fea	img/f_fea_cut.png	HIT	13702.0	15910.0	14	44-25-33-30-6-40-4-24-12-8-16-38-21-10
2015-10-30 13:41:30	881.33252	3	1	fea	img/m_fea_cut.png	HIT	2942.0	4238.0	3	17-10-21
2015-10-30 13:41:34	885.87032	4	0	dis	img/f_dis_cut.png	HIT	10087.0	12375.0	11	11-25-0-39-47-23-1-32-10-30-43
2015-10-30 13:41:47	898.5397	6	0	ntr	img/f_ntr_cut.png	HIT	13046.0	15118.0	14	28-36-41-20-0-25-39-45-43-17-7-31-26-2
2015-10-30 13:42:02	913.95527	2	1	dis	img/m_ang_cut.png	ERR	5390.0	7606.0	6	10-24-7-14-19-25
2015-10-30 13:42:10	921.86226	1	1	sad	img/m_sad_cut.png	HIT	7328.0	8912.0	8	20-41-10-27-35-23-22-44
2015-10-30 13:42:19	931.07705	0	1	hap	img/m_hap_cut.png	HIT	8797.0	9941.0	9	43-16-4-17-18-35-26-12-44
2015-10-30 13:42:30	941.349	4	1	dis	img/m_dis_cut.png	HIT	3550.0	4790.0	4	2-30-14-20
2015-10-30 13:42:35	946.43785	6	1	sad	img/m_ntr_cut.png	ERR	3670.0	4878.0	4	24-34-13-16
2015-10-30 13:42:40	951.61772	0	0	hap	img/f_hap_cut.png	HIT	8021.0	9877.0	9	12-3-6-46-35-0-22-21-2
2015-10-30 13:42:50	961.7982	5	1	sup	img/m_sup_cut.png	HIT	11752.0	18744.0	12	37-43-30-13-32-46-19-33-38-15-25-11
2015-10-30 13:43:09	980.84519	5	0	sup	img/f_sup_cut.png	HIT	14994.0	16178.0	15	37-38-31-20-18-0-44-24-46-23-47-21-13-36-34
2015-10-30 13:43:26	997.32985	1	0	sad	img/f_sad_cut.png	HIT	10089.0	13985.0	11	5-2-30-46-41-44-7-43-33-10-9
2015-10-30 13:43:40	1011.61564	3	0	fea	img/f_fea_cut.png	HIT	22755.0	24195.0	23	16-4-14-18-47-23-36-38-45-42-26-39-15-44-2-3-5-6-7-11-9-8-10
2015-10-30 13:44:04	1036.10783	2	0	dis	img/f_ang_cut.png	ERR	5640.0	8800.0	6	18-10-20-6-32-14
2015-10-30 13:44:14	1045.20772	4	0	ang	img/f_dis_cut.png	ERR	9093.0	11437.0	10	19-35-25-17-44-33-15-1-26-7
2015-10-30 13:44:25	1056.94984	0	0	hap	img/f_hap_cut.png	HIT	9122.0	11162.0	10	22-33-11-40-5-36-17-26-15-12
2015-10-30 13:44:37	1068.41488	6	0	ntr	img/f_ntr_cut.png	HIT	1578.0	2834.0	2	34-10
2015-10-30 13:44:40	1071.55211	4	1	sad	img/m_dis_cut.png	ERR	14031.0	16991.0	15	20-32-4-41-12-5-1-24-34-6-7-2-10-36-26
2015-10-30 13:44:57	1088.84533	6	1	sad	img/m_ntr_cut.png	ERR	7329.0	8857.0	8	8-43-35-44-10-25-2-32
2015-10-30 13:45:06	1098.00757	1	1	fea	img/m_sad_cut.png	ERR	26276.0	28428.0	27	40-46-19-17-7-8-12-5-13-32-39-0-38-24-9-2-28-23-15-3-16-4-22-31-30-35-25
2015-10-30 13:45:35	1126.73182	5	0	fea	img/f_sup_cut.png	ERR	17808.0	21744.0	18	17-27-16-4-8-3-19-28-38-30-37-41-35-9-46-5-31-10
2015-10-30 13:45:57	1148.77549	1	0	sad	img/f_sad_cut.png	HIT	12148.0	14124.0	13	3-14-13-12-35-41-25-2-17-15-10-39-47
2015-10-30 13:46:12	1163.19848	0	1	hap	img/m_hap_cut.png	HIT	6123.0	8035.0	7	12-14-19-17-43-34-22
2015-10-30 13:46:20	1171.53628	3	1	fea	img/m_fea_cut.png	HIT	16741.0	20645.0	17	2-3-37-28-13-0-47-40-29-45-31-24-21-17-5-36-34
2015-10-30 13:46:41	1192.47825	2	1	dis	img/m_ang_cut.png	ERR	10740.0	11756.0	11	19-43-45-46-13-15-32-14-27-4-0
2015-10-30 13:46:53	1204.53531	5	1	sup	img/m_sup_cut.png	HIT	17238.0	19070.0	18	40-3-30-45-43-20-19-32-2-37-27-8-36-4-18-7-16-31
2015-10-30 13:47:12	1223.90962	6	1	ntr	img/m_ntr_cut.png	HIT	12478.0	13958.0	13	30-9-1-42-19-23-41-6-3-20-35-33-11
2015-10-30 13:47:26	1238.16763	3	1	sup	img/m_fea_cut.png	ERR	15758.0	18966.0	16	0-43-36-37-13-46-7-31-5-40-26-39-32-22-28-34
2015-10-30 13:47:46	1257.43129	2	0	dis	img/f_ang_cut.png	ERR	8596.0	11092.0	9	11-32-36-34-9-44-12-37-6
2015-10-30 13:47:57	1268.82421	6	0	ntr	img/f_ntr_cut.png	HIT	8307.0	10019.0	9	38-47-13-0-45-12-42-10-46
2015-10-30 13:48:07	1279.14509	0	1	hap	img/m_hap_cut.png	HIT	2362.0	3722.0	3	38-10-13
2015-10-30 13:48:11	1283.17425	4	0	dis	img/f_dis_cut.png	HIT	16754.0	19874.0	17	25-14-8-35-6-20-4-43-38-28-36-24-9-34-7-39-18
2015-10-30 13:48:32	1303.35179	3	0	sup	img/f_fea_cut.png	ERR	9144.0	16092.0	10	26-47-0-6-29-22-24-17-10-43
2015-10-30 13:48:48	1319.73982	5	1	sup	img/m_sup_cut.png	HIT	16246.0	17774.0	17	18-0-35-25-4-3-33-9-8-43-42-1-47-12-6-29-38
2015-10-30 13:49:06	1337.81587	5	0	sup	img/f_sup_cut.png	HIT	3373.0	4645.0	4	6-21-36-4
2015-10-30 13:49:11	1342.76234	1	0	ntr	img/f_sad_cut.png	ERR	13207.0	14903.0	14	35-37-44-38-24-43-39-23-11-7-0-33-3-20
2015-10-30 13:49:26	1357.95911	4	1	dis	img/m_dis_cut.png	HIT	11757.0	13063.0	12	46-35-24-20-3-31-34-19-26-8-28-29
2015-10-30 13:49:40	1371.32392	1	1	sad	img/m_sad_cut.png	HIT	18960.0	20592.0	19	35-33-29-19-24-12-18-8-20-23-32-1-17-11-31-44-47-39-26
2015-10-30 13:50:01	1392.21482	2	1	sad	img/m_ang_cut.png	ERR	9561.0	15777.0	10	9-38-44-10-31-4-7-37-6-42
2015-10-30 13:50:17	1408.29035	0	0	hap	img/f_hap_cut.png	HIT	18698.0	20010.0	19	15-18-24-9-0-41-1-47-31-39-19-20-8-40-28-16-4-17-29
