# Supplementary material for: Mapping the emotional face. How individual face parts contribute to successful emotion recognition
Source: PLoS One. 2017 May 11;12(5):e0177239. doi: 10.1371/journal.pone.0177239 (PMC5426715; doi:10.1371/journal.pone.0177239)
Supplement: S1 Code — (ZIP) [file pone.0177239.s003.zip › app/static/logfiles/logfile39.txt]

####### THIS IS A LOGFILE FOR THE DYNAMIC MASKING FACE EXPERIMENT ######
Participant Number: 39
Date and Time: 2015-11-02 11:52:36.903105
age: 20 ,gender: 0 ,environ: 2 ,occup: 0 ,advert: 0
###################################################################
time	cumtime	express	ident	button	filename	evaluation	stopRT	choiceRT	maskNum	maskList
2015-11-02 11:53:23	0.0	3	0	fea	img/f_fea_cut.png	HIT	3877.0	6614.0	4	29-44-26-28
2015-11-02 11:53:31	7.14309	1	1	fea	img/m_sad_cut.png	ERR	15819.0	18092.0	16	35-2-30-20-19-4-17-47-38-16-25-28-7-15-42-32
2015-11-02 11:53:49	25.726	1	0	sad	img/f_sad_cut.png	HIT	13947.0	15571.0	14	24-32-6-44-21-27-11-33-29-40-41-34-23-2
2015-11-02 11:54:05	41.81329	0	1	hap	img/m_hap_cut.png	HIT	4333.0	6229.0	5	19-22-30-13-39
2015-11-02 11:54:12	48.55267	4	0	ang	img/f_dis_cut.png	ERR	3543.0	5199.0	4	34-20-32-21
2015-11-02 11:54:18	54.25225	5	1	sup	img/m_sup_cut.png	HIT	6929.0	9370.0	7	30-7-11-21-9-27-29
2015-11-02 11:54:28	64.1478	6	0	sup	img/f_ntr_cut.png	ERR	16282.0	20218.0	17	18-33-26-10-24-13-16-15-30-19-3-35-12-41-34-29-5
2015-11-02 11:54:48	84.88886	3	1	fea	img/m_fea_cut.png	HIT	5889.0	7113.0	6	43-34-26-40-47-39
2015-11-02 11:54:56	92.49813	2	0	ang	img/f_ang_cut.png	HIT	15152.0	17704.0	16	31-40-44-11-0-36-15-33-43-14-8-10-37-3-34-1
2015-11-02 11:55:14	110.69558	4	1	dis	img/m_dis_cut.png	HIT	12653.0	13957.0	13	5-45-15-21-40-33-38-14-16-46-42-20-6
2015-11-02 11:55:29	125.16351	2	1	ang	img/m_ang_cut.png	HIT	9758.0	12367.0	10	43-13-36-19-40-8-28-47-18-32
2015-11-02 11:55:42	138.03969	0	0	hap	img/f_hap_cut.png	HIT	10571.0	12468.0	11	43-47-38-42-39-5-12-1-4-22-36
2015-11-02 11:55:55	151.01929	5	0	sup	img/f_sup_cut.png	HIT	6641.0	10297.0	7	7-33-10-31-3-27-13
2015-11-02 11:56:05	161.84353	6	1	sup	img/m_ntr_cut.png	ERR	23714.0	27818.0	24	20-12-25-40-23-29-43-9-33-21-44-18-8-36-2-5-14-39-22-0-6-4-17-38
2015-11-02 11:56:34	190.16653	0	0	hap	img/f_hap_cut.png	HIT	11555.0	12747.0	12	47-45-12-1-24-43-30-14-5-41-34-44
2015-11-02 11:56:47	203.40979	5	0	sup	img/f_sup_cut.png	HIT	21949.0	23605.0	22	24-17-8-39-42-14-3-37-33-13-7-47-21-38-18-12-31-1-16-19-11-44
2015-11-02 11:57:11	227.52712	6	0	ntr	img/f_ntr_cut.png	HIT	11091.0	13035.0	12	38-33-42-19-35-17-6-36-30-47-22-46
2015-11-02 11:57:25	241.05124	3	1	sup	img/m_fea_cut.png	ERR	16440.0	19337.0	17	22-0-28-44-30-35-23-34-9-1-10-39-18-20-41-7-15
2015-11-02 11:57:44	260.91438	0	1	hap	img/m_hap_cut.png	HIT	13015.0	13879.0	13	30-36-19-21-6-41-16-35-32-27-12-39-17
2015-11-02 11:57:59	275.29932	4	1	dis	img/m_dis_cut.png	HIT	19090.0	21114.0	20	17-16-20-2-25-30-11-44-13-41-18-45-32-36-39-47-22-9-1-8
2015-11-02 11:58:20	296.9593	4	0	dis	img/f_dis_cut.png	HIT	8899.0	10523.0	9	44-36-32-33-10-37-8-39-34
2015-11-02 11:58:31	307.99109	2	0	ang	img/f_ang_cut.png	HIT	10589.0	11886.0	11	40-43-8-35-45-16-4-27-15-10-22
2015-11-02 11:58:44	320.39739	2	1	sad	img/m_ang_cut.png	ERR	2673.0	3770.0	3	34-36-16
2015-11-02 11:58:48	324.70837	3	0	sup	img/f_fea_cut.png	ERR	26786.0	28162.0	27	27-24-42-44-41-15-22-21-12-8-40-36-23-20-17-7-0-6-2-16-3-13-28-45-19-9-10
2015-11-02 11:59:17	353.39055	1	0	ang	img/f_sad_cut.png	ERR	21594.0	24098.0	22	40-3-10-31-38-17-34-29-24-14-13-2-15-44-9-19-7-27-33-42-12-30
2015-11-02 11:59:41	377.98067	1	1	fea	img/m_sad_cut.png	ERR	24962.0	28738.0	25	33-44-4-7-28-38-1-37-24-26-45-32-0-18-12-16-21-8-10-35-27-40-22-47-15
2015-11-02 12:00:11	407.28935	5	1	fea	img/m_sup_cut.png	ERR	15423.0	18167.0	16	23-30-10-17-11-6-16-21-7-4-8-37-34-0-46-38
2015-11-02 12:00:29	425.95353	6	1	ntr	img/m_ntr_cut.png	HIT	27407.0	31815.0	28	1-5-3-11-10-31-47-6-37-36-27-24-15-33-43-16-40-25-21-46-23-44-8-34-45-0-18-38
2015-11-02 12:01:02	458.27253	5	1	fea	img/m_sup_cut.png	ERR	8110.0	10406.0	9	21-47-0-10-14-27-20-11-39
2015-11-02 12:01:13	469.18528	4	0	dis	img/f_dis_cut.png	HIT	9919.0	10759.0	10	11-23-37-25-39-27-35-22-46-14
2015-11-02 12:01:24	480.44864	0	1	hap	img/m_hap_cut.png	HIT	3856.0	5176.0	4	36-44-13-26
2015-11-02 12:01:30	486.12268	5	0	sup	img/f_sup_cut.png	HIT	10931.0	12282.0	11	33-3-35-14-26-13-21-45-25-9-29
2015-11-02 12:01:42	498.91279	6	0	fea	img/f_ntr_cut.png	ERR	18261.0	20558.0	19	12-18-23-7-22-44-36-39-3-10-15-27-40-35-16-21-28-33-46
2015-11-02 12:02:03	519.98813	3	1	fea	img/m_fea_cut.png	HIT	15586.0	17986.0	16	21-2-8-6-37-3-16-32-44-34-27-14-4-29-40-28
2015-11-02 12:02:22	538.47193	1	1	sup	img/m_sad_cut.png	ERR	18832.0	20320.0	19	41-5-11-9-23-44-38-22-3-10-21-36-39-18-28-15-31-42-16
2015-11-02 12:02:43	559.28735	6	1	ntr	img/m_ntr_cut.png	HIT	15681.0	16993.0	16	21-38-30-19-24-47-20-34-46-27-36-42-13-37-28-33
2015-11-02 12:03:00	576.78259	2	1	ang	img/m_ang_cut.png	HIT	17366.0	22902.0	18	0-11-4-41-7-20-19-21-47-1-32-8-25-33-28-43-10-13
2015-11-02 12:03:24	600.18276	3	0	fea	img/f_fea_cut.png	HIT	15389.0	17269.0	16	10-19-16-33-1-3-20-31-38-39-11-2-6-40-15-9
2015-11-02 12:03:41	617.96051	2	0	ang	img/f_ang_cut.png	HIT	5710.0	6926.0	6	7-9-27-39-1-19
2015-11-02 12:03:49	625.38835	4	1	dis	img/m_dis_cut.png	HIT	5139.0	6860.0	6	19-21-34-20-2-44
2015-11-02 12:03:56	632.76348	0	0	hap	img/f_hap_cut.png	HIT	6004.0	7116.0	6	7-23-8-47-29-22
2015-11-02 12:04:04	640.3894	1	0	fea	img/f_sad_cut.png	ERR	16402.0	18538.0	17	21-15-46-3-11-25-30-43-42-18-4-22-26-36-8-19-17
2015-11-02 12:04:23	659.43265	2	1	sad	img/m_ang_cut.png	ERR	19388.0	20916.0	20	33-35-34-12-37-6-25-5-31-32-20-17-3-11-15-27-46-38-0-41
2015-11-02 12:04:44	680.84145	1	1	fea	img/m_sad_cut.png	ERR	15823.0	16816.0	16	44-41-21-30-5-6-28-33-47-29-2-14-22-34-10-45
2015-11-02 12:05:02	698.16222	4	1	dis	img/m_dis_cut.png	HIT	12195.0	14595.0	13	4-24-41-25-26-39-15-0-8-7-28-22-32
2015-11-02 12:05:17	713.24494	0	1	hap	img/m_hap_cut.png	HIT	11336.0	12992.0	12	28-17-15-38-44-46-47-19-16-30-18-24
2015-11-02 12:05:30	726.74784	6	0	ntr	img/f_ntr_cut.png	HIT	24685.0	25974.0	25	14-5-20-26-1-43-19-47-13-27-18-39-28-25-7-31-6-23-41-30-15-4-32-9-8
2015-11-02 12:05:57	753.2071	5	1	sup	img/m_sup_cut.png	HIT	5302.0	6991.0	6	26-21-20-18-39-7
2015-11-02 12:06:04	760.71222	0	0	hap	img/f_hap_cut.png	HIT	7480.0	8880.0	8	27-16-28-30-31-12-24-15
2015-11-02 12:06:14	770.11153	2	0	ang	img/f_ang_cut.png	HIT	2317.0	4205.0	3	10-16-45
2015-11-02 12:06:18	774.85174	3	1	sup	img/m_fea_cut.png	ERR	12235.0	13931.0	13	42-10-6-13-8-24-44-12-45-31-34-16-18
2015-11-02 12:06:33	789.29424	6	1	ntr	img/m_ntr_cut.png	HIT	19962.0	20882.0	20	23-45-30-0-3-38-19-16-27-42-25-41-39-32-17-5-47-31-34-2
2015-11-02 12:06:54	810.68541	4	0	dis	img/f_dis_cut.png	HIT	3245.0	5232.0	4	10-27-34-39
2015-11-02 12:07:00	816.4279	5	0	sup	img/f_sup_cut.png	HIT	14621.0	16149.0	15	27-37-32-15-6-46-33-12-2-21-25-34-43-14-19
2015-11-02 12:07:17	833.07055	3	0	sup	img/f_fea_cut.png	ERR	25479.0	29960.0	26	28-1-0-13-11-39-33-29-25-42-40-20-38-12-43-47-17-31-45-32-15-4-26-27-24-6
2015-11-02 12:07:47	863.52176	1	0	ang	img/f_sad_cut.png	ERR	16802.0	17755.0	17	3-39-30-8-24-46-12-33-10-5-22-6-7-44-28-9-19
2015-11-02 12:08:05	881.78749	0	1	hap	img/m_hap_cut.png	HIT	8825.0	9777.0	9	0-32-38-17-14-29-22-9-35
2015-11-02 12:08:16	892.06814	1	0	ang	img/f_sad_cut.png	ERR	15431.0	16759.0	16	45-9-17-2-11-38-44-14-29-4-20-8-6-27-3-23
2015-11-02 12:08:33	909.32672	0	0	hap	img/f_hap_cut.png	HIT	20927.0	21831.0	21	28-10-39-20-8-44-17-36-7-2-16-24-5-45-19-4-30-42-46-0-22
2015-11-02 12:08:55	931.66022	2	0	ang	img/f_ang_cut.png	HIT	7427.0	8819.0	8	24-42-19-3-36-10-15-33
2015-11-02 12:09:04	940.98345	1	1	sad	img/m_sad_cut.png	HIT	16596.0	18340.0	17	47-41-0-27-20-11-23-19-34-30-38-42-7-43-18-32-16
2015-11-02 12:09:23	959.82271	5	1	sup	img/m_sup_cut.png	HIT	9343.0	11156.0	10	14-5-35-33-15-8-32-4-34-17
2015-11-02 12:09:35	971.48986	5	0	sup	img/f_sup_cut.png	HIT	14855.0	16600.0	15	37-9-46-10-1-44-47-42-41-19-13-28-18-31-29
2015-11-02 12:09:52	988.59951	3	1	fea	img/m_fea_cut.png	HIT	14883.0	16899.0	15	9-24-47-22-18-4-39-37-23-16-11-21-7-42-31
2015-11-02 12:10:10	1006.02286	3	0	sup	img/f_fea_cut.png	ERR	20077.0	21805.0	21	0-32-30-27-9-17-23-2-46-25-20-19-18-15-26-5-36-44-40-4-24
2015-11-02 12:10:32	1028.3262	6	1	ntr	img/m_ntr_cut.png	HIT	8664.0	9736.0	9	6-1-3-41-23-29-14-21-13
2015-11-02 12:10:42	1038.58057	4	1	dis	img/m_dis_cut.png	HIT	1695.0	3087.0	2	22-3
2015-11-02 12:10:46	1042.17381	4	0	ang	img/f_dis_cut.png	ERR	3147.0	5051.0	4	5-27-26-29
2015-11-02 12:10:51	1047.72483	2	1	sad	img/m_ang_cut.png	ERR	17000.0	18416.0	17	7-3-6-37-11-43-22-26-30-0-9-25-8-44-45-42-33
2015-11-02 12:11:10	1066.70456	6	0	ang	img/f_ntr_cut.png	ERR	9955.0	11116.0	10	22-9-13-7-33-24-19-0-30-16
2015-11-02 12:11:22	1078.3248	2	0	ang	img/f_ang_cut.png	HIT	9813.0	12261.0	10	21-34-20-45-26-16-14-31-47-3
2015-11-02 12:11:35	1091.11037	4	0	ang	img/f_dis_cut.png	ERR	10727.0	12087.0	11	1-38-27-46-9-34-42-6-8-19-41
2015-11-02 12:11:47	1103.70085	3	0	sup	img/f_fea_cut.png	ERR	7764.0	8804.0	8	9-10-29-0-11-7-23-44
2015-11-02 12:11:56	1112.99804	6	0	ntr	img/f_ntr_cut.png	HIT	13118.0	15430.0	14	34-30-11-13-14-24-32-45-27-10-46-7-28-2
2015-11-02 12:12:12	1128.91479	1	0	fea	img/f_sad_cut.png	ERR	16335.0	21759.0	17	35-23-24-15-1-10-32-21-22-43-41-16-17-34-36-38-11
2015-11-02 12:12:35	1151.19542	0	1	hap	img/m_hap_cut.png	HIT	11233.0	13049.0	12	11-30-23-27-46-14-28-15-2-47-21-34
2015-11-02 12:12:48	1164.75879	6	1	ntr	img/m_ntr_cut.png	HIT	22624.0	23816.0	23	14-46-4-47-8-34-39-5-0-12-38-28-42-27-32-16-15-41-26-1-22-19-10
2015-11-02 12:13:13	1189.0634	1	1	sad	img/m_sad_cut.png	HIT	15487.0	17151.0	16	30-1-43-27-24-23-31-6-12-38-5-26-42-34-41-45
2015-11-02 12:13:30	1206.7139	2	1	sad	img/m_ang_cut.png	ERR	8415.0	9635.0	9	30-13-34-2-23-19-46-40-43
2015-11-02 12:13:40	1216.84901	3	1	sup	img/m_fea_cut.png	ERR	26770.0	27994.0	27	25-0-33-7-41-43-38-45-31-16-39-4-20-42-6-11-2-18-17-15-40-36-1-22-3-9-12
2015-11-02 12:14:09	1245.35123	5	0	sup	img/f_sup_cut.png	HIT	8337.0	10866.0	9	13-27-30-17-25-42-3-22-9
2015-11-02 12:14:20	1256.72887	5	1	sup	img/m_sup_cut.png	HIT	11591.0	16000.0	12	4-20-38-9-29-47-21-41-7-11-24-40
2015-11-02 12:14:37	1273.23015	4	1	dis	img/m_dis_cut.png	HIT	21151.0	22911.0	22	7-23-46-39-35-20-0-41-34-32-37-45-19-25-10-38-40-47-24-14-30-16
2015-11-02 12:15:00	1296.65235	0	0	hap	img/f_hap_cut.png	HIT	16930.0	18202.0	17	32-45-15-26-23-12-19-38-47-0-18-5-44-30-8-34-29
2015-11-02 12:15:19	1315.36623	2	1	ang	img/m_ang_cut.png	HIT	12778.0	14402.0	13	4-46-11-44-37-8-34-32-18-22-27-41-39
2015-11-02 12:15:34	1330.28108	5	1	sup	img/m_sup_cut.png	HIT	6570.0	7986.0	7	32-20-2-10-28-22-16
2015-11-02 12:15:42	1338.76208	0	0	hap	img/f_hap_cut.png	HIT	4745.0	6393.0	5	3-34-45-38-22
2015-11-02 12:15:49	1345.70316	5	0	sup	img/f_sup_cut.png	HIT	15840.0	16849.0	16	17-44-30-1-41-0-2-23-40-36-9-22-31-43-39-21
2015-11-02 12:16:07	1363.09592	0	1	hap	img/m_hap_cut.png	HIT	9941.0	10869.0	10	47-22-40-4-35-11-41-20-0-13
2015-11-02 12:16:18	1374.46875	4	1	dis	img/m_dis_cut.png	HIT	13645.0	14983.0	14	26-47-4-14-11-24-45-35-23-38-46-41-6-43
2015-11-02 12:16:33	1389.95411	2	0	ang	img/f_ang_cut.png	HIT	7653.0	8709.0	8	42-16-1-11-30-32-5-23
2015-11-02 12:16:43	1399.17311	3	1	fea	img/m_fea_cut.png	HIT	11252.0	13277.0	12	42-8-26-11-14-9-7-28-22-30-33-35
2015-11-02 12:16:56	1412.94911	1	1	sup	img/m_sad_cut.png	ERR	22487.0	30711.0	23	32-36-16-9-45-37-24-20-35-15-0-33-42-30-38-12-26-13-8-5-43-27-10
2015-11-02 12:17:28	1444.2065	6	0	sup	img/f_ntr_cut.png	ERR	13532.0	15037.0	14	14-40-3-30-0-29-38-1-39-21-27-34-24-44
2015-11-02 12:17:43	1459.75488	1	0	fea	img/f_sad_cut.png	ERR	15557.0	17261.0	16	7-9-44-6-31-25-21-47-12-42-23-24-10-37-39-4
2015-11-02 12:18:01	1477.50507	6	1	ntr	img/m_ntr_cut.png	HIT	22034.0	23186.0	22	7-28-19-12-43-24-18-45-26-33-21-35-5-9-8-32-30-0-13-31-11-6
2015-11-02 12:18:25	1501.20717	4	0	dis	img/f_dis_cut.png	HIT	18385.0	19945.0	19	27-32-1-43-9-35-2-6-47-28-25-39-3-42-45-36-24-21-41
2015-11-02 12:18:45	1521.67808	3	0	sup	img/f_fea_cut.png	ERR	18670.0	19974.0	19	25-16-39-38-6-27-17-47-3-14-41-4-44-43-42-5-29-32-11
2015-11-02 12:19:06	1542.17032	1	1	fea	img/m_sad_cut.png	ERR	10516.0	11997.0	11	26-46-19-23-17-40-18-14-10-22-5
2015-11-02 12:19:18	1554.67921	5	1	sup	img/m_sup_cut.png	HIT	9867.0	10915.0	10	6-5-28-21-16-0-19-30-10-13
2015-11-02 12:19:30	1566.09364	3	1	fea	img/m_fea_cut.png	HIT	14100.0	17988.0	15	18-24-2-6-16-32-25-0-37-10-14-38-20-3-11
2015-11-02 12:19:48	1584.59457	3	0	sup	img/f_fea_cut.png	ERR	9341.0	10821.0	10	35-42-23-10-13-37-21-31-0-24
2015-11-02 12:19:59	1595.91059	6	0	ntr	img/f_ntr_cut.png	HIT	15047.0	16767.0	16	15-0-39-24-45-25-34-11-35-6-23-13-30-43-36-40
2015-11-02 12:20:17	1613.18735	1	0	ang	img/f_sad_cut.png	ERR	9732.0	10845.0	10	2-15-33-11-32-4-46-22-9-44
2015-11-02 12:20:28	1624.56022	4	0	dis	img/f_dis_cut.png	HIT	11203.0	13019.0	12	3-11-33-44-34-25-12-40-47-2-30-21
2015-11-02 12:20:42	1638.07863	2	0	ang	img/f_ang_cut.png	HIT	15041.0	16762.0	16	17-42-27-44-24-47-18-46-41-31-16-0-22-14-10-20
2015-11-02 12:20:59	1655.3914	5	0	sup	img/f_sup_cut.png	HIT	7548.0	8885.0	8	7-4-8-10-44-36-33-1
2015-11-02 12:21:08	1664.85364	4	1	dis	img/m_dis_cut.png	HIT	3596.0	4860.0	4	16-10-29-30
2015-11-02 12:21:14	1670.2939	0	1	hap	img/m_hap_cut.png	HIT	6989.0	7749.0	7	10-34-1-16-12-17-11
2015-11-02 12:21:22	1678.5475	2	1	sad	img/m_ang_cut.png	ERR	3757.0	4773.0	4	3-10-30-42
2015-11-02 12:21:27	1683.84325	0	0	hap	img/f_hap_cut.png	HIT	15990.0	16902.0	16	10-0-20-40-38-43-4-9-47-28-33-42-46-24-3-13
2015-11-02 12:21:45	1701.31709	6	1	ntr	img/m_ntr_cut.png	HIT	5789.0	6758.0	6	4-21-44-23-31-17
2015-11-02 12:22:13	0.0	0	1	hap	img/m_hap_cut.png	HIT	4929.0	6002.0	5	35-19-26-46-37
2015-11-02 12:22:19	6.50221	5	0	sup	img/f_sup_cut.png	HIT	24658.0	25739.0	25	8-11-17-42-27-36-2-14-13-38-1-0-18-20-28-44-7-41-6-47-40-33-39-29-24
2015-11-02 12:22:45	32.793	1	1	fea	img/m_sad_cut.png	ERR	15442.0	17418.0	16	17-29-3-2-25-45-38-1-11-10-20-35-46-4-26-32
2015-11-02 12:23:03	50.70324	3	0	fea	img/f_fea_cut.png	HIT	13910.0	15286.0	14	33-40-0-47-8-15-36-44-22-9-10-17-26-43
2015-11-02 12:23:19	66.48858	2	0	ang	img/f_ang_cut.png	HIT	7388.0	9540.0	8	30-39-24-47-44-10-0-34
2015-11-02 12:23:29	76.53456	4	0	dis	img/f_dis_cut.png	HIT	12222.0	13830.0	13	3-1-45-0-19-14-44-31-24-37-5-21-30
2015-11-02 12:23:43	90.8572	4	1	dis	img/m_dis_cut.png	HIT	5099.0	6620.0	6	19-46-31-26-29-0
2015-11-02 12:23:51	98.00164	2	1	sad	img/m_ang_cut.png	ERR	22945.0	24114.0	23	11-23-41-9-25-18-13-43-15-38-1-44-28-4-0-14-35-5-20-27-2-26-34
2015-11-02 12:24:15	122.61027	5	1	sup	img/m_sup_cut.png	HIT	6186.0	7570.0	7	46-12-13-10-6-17-40
2015-11-02 12:24:23	130.69117	1	0	fea	img/f_sad_cut.png	ERR	6376.0	9584.0	7	22-2-34-10-8-23-21
2015-11-02 12:24:33	140.81754	6	0	ntr	img/f_ntr_cut.png	HIT	14783.0	15719.0	15	15-37-6-44-16-46-8-26-39-12-0-13-34-45-28
2015-11-02 12:24:50	157.04126	0	0	hap	img/f_hap_cut.png	HIT	1517.0	2741.0	2	13-19
2015-11-02 12:24:53	160.30418	3	1	fea	img/m_fea_cut.png	HIT	7616.0	8688.0	8	6-36-8-44-34-21-24-2
2015-11-02 12:25:02	169.50853	6	1	sup	img/m_ntr_cut.png	ERR	9208.0	13641.0	10	1-13-4-26-23-41-24-32-6-29
2015-11-02 12:25:16	183.64871	1	1	fea	img/m_sad_cut.png	ERR	19277.0	23542.0	20	5-0-30-13-41-23-27-45-31-11-20-26-8-22-40-18-36-3-15-43
2015-11-02 12:25:40	207.71597	3	0	sup	img/f_fea_cut.png	ERR	7229.0	8573.0	8	34-18-21-4-45-14-22-19
2015-11-02 12:25:49	216.78811	2	0	ang	img/f_ang_cut.png	HIT	12152.0	14736.0	13	47-12-7-44-18-13-23-2-38-27-0-10-30
2015-11-02 12:26:05	232.0186	2	1	sad	img/m_ang_cut.png	ERR	14518.0	16454.0	15	30-46-26-10-4-19-9-39-32-40-7-21-12-44-5
2015-11-02 12:26:22	248.99576	4	1	dis	img/m_dis_cut.png	HIT	10205.0	11884.0	11	37-18-32-3-11-43-38-0-19-29-8
2015-11-02 12:26:34	261.42544	0	0	hap	img/f_hap_cut.png	HIT	14591.0	15687.0	15	4-9-47-31-17-0-10-24-7-42-34-3-5-12-32
2015-11-02 12:26:50	277.66572	6	0	ntr	img/f_ntr_cut.png	HIT	12584.0	13720.0	13	46-10-12-13-11-19-24-18-41-8-39-9-1
2015-11-02 12:27:04	291.89972	3	1	fea	img/m_fea_cut.png	HIT	25063.0	29822.0	26	4-44-7-42-13-2-12-33-46-45-43-8-18-19-24-41-39-40-9-1-20-27-30-10-22-11
2015-11-02 12:27:35	322.2316	5	1	sup	img/m_sup_cut.png	HIT	3590.0	4942.0	4	46-21-24-32
2015-11-02 12:27:40	327.6781	4	0	dis	img/f_dis_cut.png	HIT	6915.0	7956.0	7	10-11-35-43-8-31-21
2015-11-02 12:27:49	336.14019	0	1	hap	img/m_hap_cut.png	HIT	17776.0	19640.0	18	11-16-38-10-34-22-26-0-4-46-15-42-47-18-30-43-40-2
2015-11-02 12:28:09	356.27461	5	0	sup	img/f_sup_cut.png	HIT	19843.0	20835.0	20	12-9-6-8-26-18-45-14-4-31-5-38-17-46-24-20-32-19-22-13
2015-11-02 12:28:30	377.61903	6	1	ntr	img/m_ntr_cut.png	HIT	17955.0	18851.0	18	11-8-4-29-20-33-3-25-16-31-22-23-19-38-43-0-24-35
2015-11-02 12:28:49	396.96313	1	0	sad	img/f_sad_cut.png	HIT	16925.0	19973.0	17	34-47-31-46-17-37-21-38-20-10-36-9-2-4-45-22-15
2015-11-02 12:29:10	417.46227	4	0	dis	img/f_dis_cut.png	HIT	3359.0	4863.0	4	6-22-8-10
2015-11-02 12:29:15	422.83366	0	0	hap	img/f_hap_cut.png	HIT	6944.0	7808.0	7	32-27-41-0-20-14-21
2015-11-02 12:29:24	431.13038	2	0	ang	img/f_ang_cut.png	HIT	4982.0	6094.0	5	33-5-18-22-28
2015-11-02 12:29:30	437.74725	5	0	sup	img/f_sup_cut.png	HIT	14670.0	15782.0	15	13-33-23-5-47-14-27-3-31-35-10-0-36-15-19
2015-11-02 12:29:47	454.02996	1	0	ang	img/f_sad_cut.png	ERR	8735.0	9816.0	9	46-8-11-0-30-9-33-31-35
2015-11-02 12:29:57	464.34178	2	1	fea	img/m_ang_cut.png	ERR	14497.0	16505.0	15	42-46-19-45-14-7-3-17-24-11-23-22-13-5-25
2015-11-02 12:30:14	481.35647	4	1	dis	img/m_dis_cut.png	HIT	14884.0	16012.0	15	8-3-7-33-18-26-47-34-4-20-19-45-27-41-36
2015-11-02 12:30:30	497.86961	3	1	sup	img/m_fea_cut.png	ERR	6146.0	7754.0	7	10-43-37-7-38-20-41
2015-11-02 12:30:39	506.12908	6	1	ntr	img/m_ntr_cut.png	HIT	15608.0	17160.0	16	12-8-24-36-5-43-6-33-27-7-10-1-37-46-45-42
2015-11-02 12:30:56	523.80681	0	1	hap	img/m_hap_cut.png	HIT	13934.0	14830.0	14	1-9-20-42-27-33-39-7-25-26-23-6-43-37
2015-11-02 12:31:12	539.16853	3	0	fea	img/f_fea_cut.png	HIT	18736.0	20000.0	19	47-39-11-3-6-17-34-7-4-25-16-1-44-23-22-24-32-37-13
2015-11-02 12:31:32	559.68675	5	1	dis	img/m_sup_cut.png	ERR	2236.0	3892.0	3	22-4-27
2015-11-02 12:31:37	564.08838	6	0	sup	img/f_ntr_cut.png	ERR	23215.0	26215.0	24	22-35-16-44-14-39-33-18-37-43-3-47-4-6-0-17-23-36-41-7-11-31-28-29
2015-11-02 12:32:03	590.82798	1	1	sad	img/m_sad_cut.png	HIT	13798.0	14983.0	14	23-27-39-17-6-47-26-10-1-35-29-20-11-31
2015-11-02 12:32:19	606.31321	6	1	ntr	img/m_ntr_cut.png	HIT	17922.0	19170.0	18	5-0-8-37-19-45-36-34-20-44-1-42-18-35-16-24-29-41
2015-11-02 12:32:39	626.01242	0	0	hap	img/f_hap_cut.png	HIT	6327.0	7759.0	7	27-36-14-41-4-35-33
2015-11-02 12:32:47	634.29166	3	0	sup	img/f_fea_cut.png	ERR	13985.0	14977.0	14	26-40-46-15-5-3-19-32-22-0-12-43-41-38
2015-11-02 12:33:02	649.77923	4	0	dis	img/f_dis_cut.png	HIT	4912.0	5968.0	5	23-47-42-20-22
2015-11-02 12:33:09	656.27996	3	1	sup	img/m_fea_cut.png	ERR	18125.0	19989.0	19	16-31-43-13-4-24-11-44-47-33-0-37-17-34-12-1-7-29-40
2015-11-02 12:33:29	676.7839	2	0	ang	img/f_ang_cut.png	HIT	6647.0	8007.0	7	27-8-30-33-18-35-32
2015-11-02 12:33:38	685.31028	1	1	fea	img/m_sad_cut.png	ERR	14452.0	15988.0	15	36-28-38-19-13-44-45-25-41-39-34-30-26-27-3
2015-11-02 12:33:54	701.84367	5	0	sup	img/f_sup_cut.png	HIT	11544.0	13089.0	12	11-44-36-33-16-15-34-43-9-32-25-8
2015-11-02 12:34:08	715.43759	1	0	sad	img/f_sad_cut.png	HIT	24345.0	25721.0	25	44-25-27-23-29-43-31-28-35-26-33-45-18-14-6-47-21-0-9-46-8-12-30-42-20
2015-11-02 12:34:34	741.67116	0	1	hap	img/m_hap_cut.png	HIT	9778.0	10914.0	10	15-23-47-35-40-41-12-3-33-37
2015-11-02 12:34:46	753.09369	4	1	dis	img/m_dis_cut.png	HIT	8662.0	10015.0	9	3-33-7-40-9-18-42-14-0
2015-11-02 12:34:56	763.6221	6	0	ntr	img/f_ntr_cut.png	HIT	23389.0	24797.0	24	13-18-29-40-31-15-28-14-6-41-38-7-32-5-16-45-1-30-4-9-35-10-19-12
2015-11-02 12:35:21	788.9043	2	1	sad	img/m_ang_cut.png	ERR	26438.0	28342.0	27	6-0-42-30-15-22-13-3-19-16-36-23-35-12-46-31-28-45-5-2-24-44-32-43-4-34-25
2015-11-02 12:35:50	817.75954	5	1	dis	img/m_sup_cut.png	ERR	1511.0	3223.0	2	22-28
2015-11-02 12:35:54	821.51415	5	0	sup	img/f_sup_cut.png	HIT	22504.0	23952.0	23	37-17-42-44-36-32-15-9-35-45-28-7-4-27-11-41-46-25-33-14-21-6-43
2015-11-02 12:36:19	845.97405	2	1	ang	img/m_ang_cut.png	HIT	19736.0	21080.0	20	4-11-28-40-21-1-24-41-6-33-15-8-19-2-29-26-13-31-44-20
2015-11-02 12:36:40	867.54019	6	1	ntr	img/m_ntr_cut.png	HIT	22668.0	23908.0	23	9-43-27-38-6-29-13-35-39-20-33-46-7-41-28-23-3-8-1-2-40-34-0
2015-11-02 12:37:04	891.94743	1	0	fea	img/f_sad_cut.png	ERR	19250.0	20994.0	20	37-20-13-41-33-10-16-29-27-24-43-5-19-39-32-17-38-2-0-44
2015-11-02 12:37:26	913.45383	1	1	sup	img/m_sad_cut.png	ERR	13632.0	14889.0	14	46-38-27-26-16-12-34-9-21-14-47-39-37-17
2015-11-02 12:37:41	928.85124	3	1	sup	img/m_fea_cut.png	ERR	19372.0	20933.0	20	44-6-7-46-18-9-47-3-34-35-31-39-10-38-19-25-13-45-23-0
2015-11-02 12:38:03	950.35051	4	0	dis	img/f_dis_cut.png	HIT	8668.0	10052.0	9	23-36-42-12-39-15-19-24-30
2015-11-02 12:38:13	960.90758	3	0	fea	img/f_fea_cut.png	HIT	15207.0	17391.0	16	18-35-15-12-47-11-7-16-32-10-28-45-22-8-37-5
2015-11-02 12:38:31	978.8055	5	1	fea	img/m_sup_cut.png	ERR	12256.0	14201.0	13	24-4-9-39-44-18-17-22-33-10-16-8-20
2015-11-02 12:38:46	993.50548	0	0	hap	img/f_hap_cut.png	HIT	4931.0	5699.0	5	36-10-42-8-13
2015-11-02 12:38:52	999.73129	4	1	dis	img/m_dis_cut.png	HIT	4514.0	5779.0	5	35-43-12-34-22
2015-11-02 12:38:59	1006.02073	0	1	hap	img/m_hap_cut.png	HIT	6495.0	7791.0	7	42-14-36-15-23-38-44
2015-11-02 12:39:07	1014.32415	2	0	ang	img/f_ang_cut.png	HIT	10014.0	11294.0	10	0-9-33-46-47-41-34-36-16-22
2015-11-02 12:39:19	1026.13144	6	0	sup	img/f_ntr_cut.png	ERR	15541.0	16789.0	16	14-6-38-44-15-27-35-7-37-36-4-26-39-29-2-42
2015-11-02 12:39:36	1043.4366	2	1	sad	img/m_ang_cut.png	ERR	6856.0	7976.0	7	27-26-23-32-0-34-30
2015-11-02 12:39:44	1051.92789	4	0	dis	img/f_dis_cut.png	HIT	7065.0	8833.0	8	31-46-7-19-9-21-5-12
2015-11-02 12:39:54	1061.33923	5	0	sup	img/f_sup_cut.png	HIT	6623.0	7848.0	7	29-37-21-47-12-28-32
2015-11-02 12:40:02	1069.70962	4	1	dis	img/m_dis_cut.png	HIT	4974.0	6055.0	5	45-43-1-17-21
2015-11-02 12:40:09	1076.30164	1	0	sad	img/f_sad_cut.png	HIT	20692.0	22236.0	21	11-43-30-20-4-41-40-39-0-14-23-9-3-36-24-37-10-13-33-7-28
2015-11-02 12:40:32	1099.05569	0	1	hap	img/m_hap_cut.png	HIT	3850.0	4738.0	4	9-45-15-13
2015-11-02 12:40:37	1104.30296	1	1	sup	img/m_sad_cut.png	ERR	8940.0	10037.0	9	6-2-7-17-37-40-21-4-23
2015-11-02 12:40:47	1114.90436	6	0	sup	img/f_ntr_cut.png	ERR	24262.0	25902.0	25	23-12-5-39-41-20-27-38-6-31-18-14-29-30-35-47-4-36-7-46-24-28-40-10-22
2015-11-02 12:41:14	1141.33773	3	1	sad	img/m_fea_cut.png	ERR	18655.0	20471.0	19	30-11-18-12-39-0-23-28-41-17-5-2-14-29-42-24-43-36-33
2015-11-02 12:41:35	1162.32722	0	0	hap	img/f_hap_cut.png	HIT	2791.0	4053.0	3	3-28-37
2015-11-02 12:41:39	1166.88773	3	0	sup	img/f_fea_cut.png	ERR	22528.0	23904.0	23	14-42-32-20-41-28-25-16-1-18-0-19-6-35-2-7-15-27-3-45-21-36-24
2015-11-02 12:42:04	1191.305	6	1	sad	img/m_ntr_cut.png	ERR	11536.0	13624.0	12	13-36-45-4-12-40-47-22-11-43-29-34
2015-11-02 12:42:18	1205.44599	5	1	fea	img/m_sup_cut.png	ERR	23319.0	25471.0	24	46-6-15-23-18-47-4-2-11-35-31-27-9-42-8-14-22-38-3-12-41-29-5-1
2015-11-02 12:42:44	1231.4087	2	0	ang	img/f_ang_cut.png	HIT	11523.0	12899.0	12	47-32-45-40-42-26-39-20-28-7-29-1
2015-11-02 12:42:57	1244.81487	6	0	sad	img/f_ntr_cut.png	ERR	7342.0	9518.0	8	21-0-34-36-23-22-25-11
2015-11-02 12:43:07	1254.84877	4	0	dis	img/f_dis_cut.png	HIT	9885.0	10990.0	10	6-16-0-28-41-2-36-19-45-22
2015-11-02 12:43:19	1266.35973	6	1	sad	img/m_ntr_cut.png	ERR	8630.0	9902.0	9	38-8-18-29-33-10-20-1-2
2015-11-02 12:43:29	1276.76881	0	0	hap	img/f_hap_cut.png	HIT	8985.0	9785.0	9	32-5-23-19-16-10-6-41-30
2015-11-02 12:43:40	1287.08118	1	1	fea	img/m_sad_cut.png	ERR	10073.0	12422.0	11	1-18-28-16-22-6-10-26-8-21-25
2015-11-02 12:43:53	1300.02437	5	0	sup	img/f_sup_cut.png	HIT	7888.0	8632.0	8	10-46-25-44-20-16-13-24
2015-11-02 12:44:02	1309.16909	4	1	dis	img/m_dis_cut.png	HIT	10206.0	12110.0	11	5-31-12-19-44-36-11-33-43-39-7
2015-11-02 12:44:14	1321.8085	3	1	sup	img/m_fea_cut.png	ERR	15566.0	16927.0	16	4-37-23-0-42-44-45-30-21-29-18-9-24-34-27-12
2015-11-02 12:44:32	1339.22425	5	1	sup	img/m_sup_cut.png	HIT	18729.0	19609.0	19	18-7-30-9-47-4-45-14-0-33-42-1-6-39-46-15-11-41-24
2015-11-02 12:44:52	1359.34228	0	1	hap	img/m_hap_cut.png	HIT	6731.0	7579.0	7	34-12-9-39-36-8-29
2015-11-02 12:45:00	1367.44294	2	1	sad	img/m_ang_cut.png	ERR	14979.0	15963.0	15	19-11-5-24-22-40-1-6-35-38-9-39-36-29-18
2015-11-02 12:45:16	1383.91212	3	0	sup	img/f_fea_cut.png	ERR	8698.0	10139.0	9	34-11-22-7-47-20-27-23-32
2015-11-02 12:45:27	1394.56166	1	0	sad	img/f_sad_cut.png	HIT	7692.0	8924.0	8	3-43-39-14-1-15-10-12
2015-11-02 12:45:37	1404.00457	2	0	ang	img/f_ang_cut.png	HIT	8282.0	9770.0	9	30-31-41-24-11-32-27-35-12
2015-11-02 12:45:47	1414.29215	6	0	ntr	img/f_ntr_cut.png	HIT	20590.0	22607.0	21	37-22-12-47-29-27-39-38-3-30-20-9-11-23-5-13-16-6-32-10-1
2015-11-02 12:46:10	1437.39016	0	0	hap	img/f_hap_cut.png	HIT	7645.0	8997.0	8	34-17-20-7-22-1-16-13
2015-11-02 12:46:19	1446.90937	6	1	sad	img/m_ntr_cut.png	ERR	9956.0	10980.0	10	38-45-13-34-5-12-41-21-16-40
2015-11-02 12:46:31	1458.40722	4	0	ang	img/f_dis_cut.png	ERR	9810.0	11731.0	10	37-20-32-14-44-18-12-40-27-26
2015-11-02 12:46:43	1470.65839	4	1	dis	img/m_dis_cut.png	HIT	7934.0	8974.0	8	43-18-36-4-6-16-41-30
2015-11-02 12:46:53	1480.12511	1	1	sup	img/m_sad_cut.png	ERR	15827.0	16931.0	16	37-30-29-46-12-31-14-41-11-42-40-0-32-8-18-39
2015-11-02 12:47:10	1497.57761	0	1	hap	img/m_hap_cut.png	HIT	1164.0	2901.0	2	13-10
2015-11-02 12:47:14	1500.99045	2	0	ang	img/f_ang_cut.png	HIT	3720.0	5057.0	4	29-4-35-19
2015-11-02 12:47:19	1506.55841	3	0	fea	img/f_fea_cut.png	HIT	5161.0	7578.0	6	24-30-40-18-47-46
2015-11-02 12:47:27	1514.69178	3	1	fea	img/m_fea_cut.png	HIT	26182.0	27973.0	27	7-18-45-6-16-4-43-17-2-47-13-8-20-0-31-42-12-33-25-38-30-41-26-29-23-36-15
2015-11-02 12:47:56	1543.15918	5	1	sup	img/m_sup_cut.png	HIT	17167.0	18816.0	18	5-2-18-28-6-46-9-19-0-30-14-47-43-26-13-7-21-16
2015-11-02 12:48:15	1562.53141	1	0	sad	img/f_sad_cut.png	HIT	5936.0	8088.0	6	31-18-34-3-11-26
2015-11-02 12:48:24	1571.13722	5	0	sup	img/f_sup_cut.png	HIT	6839.0	7752.0	7	38-29-27-17-45-33-18
2015-11-02 12:48:32	1579.40639	2	1	sad	img/m_ang_cut.png	ERR	12301.0	14549.0	13	47-11-21-45-8-9-32-42-35-23-10-14-4
