# Supplementary material for: Mapping the emotional face. How individual face parts contribute to successful emotion recognition
Source: PLoS One. 2017 May 11;12(5):e0177239. doi: 10.1371/journal.pone.0177239 (PMC5426715; doi:10.1371/journal.pone.0177239)
Supplement: S1 Code — (ZIP) [file pone.0177239.s003.zip › app/static/logfiles/logfile40.txt]

####### THIS IS A LOGFILE FOR THE DYNAMIC MASKING FACE EXPERIMENT ######
Participant Number: 40
Date and Time: 2015-11-02 12:56:35.301963
age: 21 ,gender: 1 ,environ: 2 ,occup: 0 ,advert: 2
###################################################################
time	cumtime	express	ident	button	filename	evaluation	stopRT	choiceRT	maskNum	maskList
2015-11-02 12:57:26	0.0	1	1	sup	img/m_sad_cut.png	ERR	35817.0	41921.0	36	42-6-5-44-43-25-41-31-30-8-46-23-38-9-16-19-18-27-35-24-13-37-7-47-39-2-22-29-45-11-28-3-12-36-26-10
2015-11-02 12:58:08	42.40328	3	1	fea	img/m_fea_cut.png	HIT	17860.0	18828.0	18	29-35-9-22-14-30-19-5-24-18-21-23-4-27-38-26-32-41
2015-11-02 12:58:28	61.71608	0	0	hap	img/f_hap_cut.png	HIT	15411.0	19403.0	16	0-30-21-4-9-40-29-7-36-26-18-23-16-38-11-25
2015-11-02 12:58:48	81.61245	5	0	sup	img/f_sup_cut.png	HIT	16646.0	18263.0	17	5-0-35-2-1-32-18-31-25-24-43-33-16-12-21-42-22
2015-11-02 12:59:06	100.38323	0	1	hap	img/m_hap_cut.png	HIT	9753.0	11001.0	10	38-23-27-29-36-34-11-19-7-3
2015-11-02 12:59:18	111.88795	2	0	ang	img/f_ang_cut.png	HIT	15779.0	18635.0	16	18-1-43-32-25-14-35-41-34-36-31-33-26-3-21-11
2015-11-02 12:59:37	131.00636	6	1	ntr	img/m_ntr_cut.png	HIT	24520.0	26000.0	25	23-17-10-26-4-8-38-2-47-1-13-39-35-46-44-42-27-21-15-25-16-29-9-33-7
2015-11-02 13:00:03	157.49425	6	0	ntr	img/f_ntr_cut.png	HIT	16163.0	17692.0	17	10-22-8-29-39-3-38-35-25-26-36-33-13-42-24-41-9
2015-11-02 13:00:22	175.67845	5	1	sup	img/m_sup_cut.png	HIT	6956.0	8309.0	7	32-9-46-7-34-29-33
2015-11-02 13:00:30	184.49637	1	0	fea	img/f_sad_cut.png	ERR	29937.0	33265.0	30	35-46-39-13-32-29-19-7-3-42-41-9-12-28-43-24-38-18-10-16-15-23-6-45-17-26-36-8-4-34
2015-11-02 13:01:04	218.25762	4	1	dis	img/m_dis_cut.png	HIT	8408.0	10073.0	9	34-16-10-44-29-40-15-19-0
2015-11-02 13:01:15	228.82679	2	1	dis	img/m_ang_cut.png	ERR	27646.0	29086.0	28	28-35-1-41-18-39-15-34-7-44-21-19-27-13-14-9-25-29-10-38-17-16-11-0-36-37-5-33
2015-11-02 13:01:44	258.39498	4	0	dis	img/f_dis_cut.png	HIT	24889.0	25617.0	25	13-42-10-7-15-46-1-6-37-17-2-32-28-23-24-0-31-34-27-8-33-19-40-47-30
2015-11-02 13:02:10	284.52586	3	0	sup	img/f_fea_cut.png	ERR	15403.0	17084.0	16	25-0-1-3-17-45-35-22-26-34-23-29-8-30-18-46
2015-11-02 13:02:28	302.11351	6	1	ntr	img/m_ntr_cut.png	HIT	29219.0	34267.0	30	12-38-2-39-35-11-4-0-3-26-20-5-15-37-14-31-29-41-33-47-19-8-18-1-40-45-32-21-30-27
2015-11-02 13:03:03	336.87578	1	1	sup	img/m_sad_cut.png	ERR	7863.0	9111.0	8	14-10-22-16-21-12-36-7
2015-11-02 13:03:12	346.49402	2	1	ang	img/m_ang_cut.png	HIT	17092.0	18924.0	18	20-15-47-30-3-16-36-14-38-25-0-22-5-33-46-23-18-28
2015-11-02 13:03:32	365.94711	3	1	sup	img/m_fea_cut.png	ERR	31541.0	33573.0	32	27-6-35-1-33-32-22-25-16-14-0-11-2-3-4-37-23-45-36-38-17-21-8-24-30-20-43-29-31-34-44-13
2015-11-02 13:04:06	400.0209	4	1	dis	img/m_dis_cut.png	HIT	6457.0	7714.0	7	35-27-40-21-18-45-44
2015-11-02 13:04:14	408.23964	4	0	dis	img/f_dis_cut.png	HIT	16482.0	17698.0	17	25-46-43-0-45-6-23-33-16-4-47-28-27-11-20-21-44
2015-11-02 13:04:32	426.45217	1	0	ang	img/f_sad_cut.png	ERR	3647.0	5367.0	4	18-30-41-35
2015-11-02 13:04:38	432.30466	5	0	sup	img/f_sup_cut.png	HIT	5180.0	6668.0	6	6-36-15-21-26-46
2015-11-02 13:04:45	439.46569	2	0	ang	img/f_ang_cut.png	HIT	13939.0	14859.0	14	44-16-37-7-3-1-9-34-32-2-19-18-13-29
2015-11-02 13:05:01	454.84142	0	1	hap	img/m_hap_cut.png	HIT	15835.0	17051.0	16	31-40-23-42-3-32-24-0-7-9-41-15-12-38-13-43
2015-11-02 13:05:18	472.3816	3	0	sup	img/f_fea_cut.png	ERR	16924.0	17948.0	17	35-26-25-42-44-39-14-21-45-8-33-10-30-47-17-11-7
2015-11-02 13:05:37	490.82346	6	0	ntr	img/f_ntr_cut.png	HIT	29540.0	30652.0	30	4-12-13-32-19-44-27-26-16-20-9-2-3-14-45-29-38-1-33-40-15-37-36-24-30-39-47-5-41-31
2015-11-02 13:06:08	521.97432	5	1	sup	img/m_sup_cut.png	HIT	18804.0	19860.0	19	11-24-4-42-9-12-41-23-18-16-40-0-19-30-43-44-17-34-10
2015-11-02 13:06:28	542.33267	0	0	hap	img/f_hap_cut.png	HIT	5611.0	7195.0	6	47-26-41-32-29-28
2015-11-02 13:06:36	550.02456	6	0	fea	img/f_ntr_cut.png	ERR	15970.0	17411.0	16	38-7-28-31-4-6-10-8-5-35-9-23-21-1-41-45
2015-11-02 13:06:54	567.92495	1	1	sad	img/m_sad_cut.png	HIT	24897.0	25889.0	25	16-15-36-9-30-24-4-18-29-0-45-43-25-17-32-11-1-2-7-19-23-22-26-20-39
2015-11-02 13:07:20	594.32193	0	0	hap	img/f_hap_cut.png	HIT	2723.0	3803.0	3	34-21-33
2015-11-02 13:07:25	598.64379	3	0	fea	img/f_fea_cut.png	HIT	15378.0	16866.0	16	35-23-5-41-38-17-13-9-0-14-29-8-46-44-34-12
2015-11-02 13:07:42	616.00209	4	1	dis	img/m_dis_cut.png	HIT	3314.0	4634.0	4	28-15-29-26
2015-11-02 13:07:47	621.13049	0	1	hap	img/m_hap_cut.png	HIT	11630.0	12662.0	12	22-36-20-41-23-30-34-47-9-28-31-2
2015-11-02 13:08:00	634.28983	2	0	ang	img/f_ang_cut.png	HIT	17469.0	18821.0	18	3-36-25-12-34-14-44-18-23-38-10-41-35-31-11-30-42-32
2015-11-02 13:08:20	653.59209	1	0	sad	img/f_sad_cut.png	HIT	14125.0	15621.0	15	26-47-0-3-23-2-18-38-29-10-43-41-13-5-20
2015-11-02 13:08:36	669.71952	4	0	dis	img/f_dis_cut.png	HIT	9093.0	10686.0	10	1-20-33-43-38-3-24-47-22-17
2015-11-02 13:08:47	680.91136	2	1	ang	img/m_ang_cut.png	HIT	2737.0	4393.0	3	30-24-19
2015-11-02 13:08:52	685.80499	5	0	sup	img/f_sup_cut.png	HIT	13159.0	14647.0	14	36-33-11-45-41-32-3-44-46-6-13-1-21-27
2015-11-02 13:09:07	700.92797	6	1	ntr	img/m_ntr_cut.png	HIT	16559.0	17543.0	17	24-8-3-15-44-21-27-29-43-42-14-28-13-35-41-5-6
2015-11-02 13:09:25	718.96898	5	1	sup	img/m_sup_cut.png	HIT	5971.0	6795.0	6	23-42-8-3-26-30
2015-11-02 13:09:32	726.26115	3	1	fea	img/m_fea_cut.png	HIT	9763.0	10643.0	10	21-32-24-8-35-7-38-16-18-29
2015-11-02 13:09:43	737.47602	1	0	fea	img/f_sad_cut.png	ERR	13533.0	14573.0	14	12-44-22-25-37-42-30-27-14-43-3-32-34-46
2015-11-02 13:09:59	752.54919	5	0	sup	img/f_sup_cut.png	HIT	5486.0	6631.0	6	5-33-27-30-13-46
2015-11-02 13:10:06	759.6823	4	0	dis	img/f_dis_cut.png	HIT	5480.0	6528.0	6	32-44-30-2-43-17
2015-11-02 13:10:13	766.71052	5	1	sup	img/m_sup_cut.png	HIT	15626.0	16642.0	16	16-36-44-8-12-9-3-47-25-39-18-0-34-28-23-17
2015-11-02 13:10:30	783.83567	3	0	sup	img/f_fea_cut.png	ERR	8456.0	9522.0	9	21-38-25-36-40-10-13-42-2
2015-11-02 13:10:40	793.86557	2	0	ang	img/f_ang_cut.png	HIT	10138.0	11818.0	11	40-18-36-7-39-19-26-1-21-17-29
2015-11-02 13:10:52	806.18241	2	1	dis	img/m_ang_cut.png	ERR	28871.0	30184.0	29	33-44-35-23-7-0-24-37-38-20-43-32-34-5-40-36-45-22-17-25-16-9-11-14-13-12-27-29-3
2015-11-02 13:11:23	836.86199	6	0	ntr	img/f_ntr_cut.png	HIT	20680.0	21872.0	21	30-18-14-26-25-16-42-12-1-31-17-43-40-6-23-29-8-20-2-0-7
2015-11-02 13:11:45	859.23586	0	0	hap	img/f_hap_cut.png	HIT	11038.0	13326.0	12	20-7-15-36-31-27-11-41-47-26-0-30
2015-11-02 13:11:59	873.08272	0	1	hap	img/m_hap_cut.png	HIT	6949.0	8237.0	7	5-10-38-23-24-29-22
2015-11-02 13:12:08	881.82543	3	1	sup	img/m_fea_cut.png	ERR	17103.0	19824.0	18	40-5-0-22-14-16-13-9-17-11-25-4-31-45-41-32-34-44
2015-11-02 13:12:28	902.15119	6	1	fea	img/m_ntr_cut.png	ERR	14686.0	15758.0	15	31-30-9-17-11-25-22-13-6-10-26-29-33-24-16
2015-11-02 13:12:44	918.42185	4	1	ang	img/m_dis_cut.png	ERR	14513.0	16081.0	15	1-38-23-6-17-31-35-44-42-2-11-34-32-26-13
2015-11-02 13:13:01	934.99795	1	1	sup	img/m_sad_cut.png	ERR	3672.0	5320.0	4	18-21-31-19
2015-11-02 13:13:07	940.83681	0	0	hap	img/f_hap_cut.png	HIT	1224.0	2728.0	2	29-35
2015-11-02 13:13:10	944.07407	3	0	fea	img/f_fea_cut.png	HIT	20224.0	21753.0	21	11-46-24-12-35-42-15-20-5-36-22-43-47-38-44-18-25-41-34-21-33
2015-11-02 13:13:32	966.31514	2	0	ang	img/f_ang_cut.png	HIT	10373.0	11829.0	11	14-3-15-33-22-42-27-11-25-24-18
2015-11-02 13:13:45	978.64098	6	1	sad	img/m_ntr_cut.png	ERR	25383.0	27383.0	26	29-16-45-6-17-36-24-9-38-27-20-42-37-40-5-33-35-8-18-2-1-19-34-7-44-30
2015-11-02 13:14:12	1006.50695	5	1	sup	img/m_sup_cut.png	HIT	11958.0	13398.0	12	8-42-39-47-12-26-7-45-20-18-30-40
2015-11-02 13:14:26	1020.40243	0	1	hap	img/m_hap_cut.png	HIT	8151.0	9648.0	9	40-39-28-7-45-22-38-21-9
2015-11-02 13:14:37	1030.57225	1	1	fea	img/m_sad_cut.png	ERR	7807.0	8711.0	8	46-13-45-31-21-32-10-36
2015-11-02 13:14:46	1039.80404	5	0	sup	img/f_sup_cut.png	HIT	3088.0	4984.0	4	22-32-3-27
2015-11-02 13:14:51	1045.28529	6	0	fea	img/f_ntr_cut.png	ERR	17988.0	22356.0	18	1-27-19-10-0-37-22-2-16-31-12-34-5-13-35-21-45-6
2015-11-02 13:15:14	1068.15898	2	1	fea	img/m_ang_cut.png	ERR	18177.0	27986.0	19	47-34-41-7-2-5-16-25-0-26-3-4-29-21-38-22-42-40-45
2015-11-02 13:15:43	1096.65182	4	0	dis	img/f_dis_cut.png	HIT	5211.0	6580.0	6	6-47-28-43-29-3
2015-11-02 13:15:50	1103.72452	3	1	fea	img/m_fea_cut.png	HIT	5887.0	7911.0	6	12-25-20-22-10-21
2015-11-02 13:15:58	1112.15461	1	0	sad	img/f_sad_cut.png	HIT	19552.0	23656.0	20	22-44-18-29-1-47-6-25-4-37-3-31-39-45-13-12-32-10-21-27
2015-11-02 13:16:22	1136.31161	4	1	dis	img/m_dis_cut.png	HIT	17968.0	19033.0	18	13-11-36-4-0-37-8-3-2-25-17-20-32-42-40-26-31-29
2015-11-02 13:16:42	1155.84202	6	0	sup	img/f_ntr_cut.png	ERR	17529.0	18521.0	18	2-42-34-41-23-18-17-19-5-25-7-29-10-40-45-27-0-38
2015-11-02 13:17:01	1174.85239	5	0	fea	img/f_sup_cut.png	ERR	9359.0	11535.0	10	44-26-28-17-41-47-32-31-34-20
2015-11-02 13:17:13	1186.9094	1	0	fea	img/f_sad_cut.png	ERR	14693.0	15717.0	15	31-10-4-44-1-22-35-46-16-2-12-9-28-11-8
2015-11-02 13:17:29	1203.11609	6	1	ntr	img/m_ntr_cut.png	HIT	24877.0	26021.0	25	45-29-8-20-7-43-40-27-15-33-42-41-46-24-16-17-3-2-13-31-19-14-47-10-34
2015-11-02 13:17:56	1229.62398	3	0	sup	img/f_fea_cut.png	ERR	20919.0	22511.0	21	27-26-0-17-30-8-45-28-2-14-16-46-36-44-12-37-24-25-20-29-10
2015-11-02 13:18:19	1252.64387	2	1	sad	img/m_ang_cut.png	ERR	17575.0	18800.0	18	24-42-25-4-41-29-8-20-27-0-26-18-2-14-34-22-33-37
2015-11-02 13:18:38	1271.94677	2	0	ang	img/f_ang_cut.png	HIT	2897.0	3762.0	3	7-26-12
2015-11-02 13:18:42	1276.2088	5	1	sup	img/m_sup_cut.png	HIT	2956.0	3757.0	3	35-10-20
2015-11-02 13:18:46	1280.45652	4	1	ang	img/m_dis_cut.png	ERR	1551.0	2719.0	2	26-18
2015-11-02 13:18:50	1283.66725	0	1	hap	img/m_hap_cut.png	HIT	21456.0	22632.0	22	20-31-45-25-27-11-7-24-1-30-44-17-15-43-33-47-34-0-22-16-29-23
2015-11-02 13:19:13	1306.80969	0	0	hap	img/f_hap_cut.png	HIT	2959.0	4007.0	3	32-37-23
2015-11-02 13:19:17	1311.32304	4	0	dis	img/f_dis_cut.png	HIT	24347.0	25652.0	25	4-9-37-7-15-40-45-17-6-3-11-16-8-5-38-34-24-27-31-47-10-2-18-21-36
2015-11-02 13:19:43	1337.4658	3	1	fea	img/m_fea_cut.png	HIT	18754.0	19730.0	19	33-11-40-44-43-15-12-28-25-5-19-42-45-17-0-10-3-30-9
2015-11-02 13:20:04	1357.69298	1	1	sup	img/m_sad_cut.png	ERR	13035.0	14539.0	14	24-4-30-17-12-38-15-39-32-29-8-21-19-43
2015-11-02 13:20:19	1372.72727	3	1	sup	img/m_fea_cut.png	ERR	6857.0	7625.0	7	45-44-9-4-23-34-40
2015-11-02 13:20:27	1380.84162	4	0	dis	img/f_dis_cut.png	HIT	10495.0	12103.0	11	6-39-33-5-0-44-27-26-18-23-12
2015-11-02 13:20:39	1393.44169	0	0	hap	img/f_hap_cut.png	HIT	6774.0	7911.0	7	26-7-14-17-41-15-19
2015-11-02 13:20:48	1401.85978	5	0	sup	img/f_sup_cut.png	HIT	16563.0	17579.0	17	46-2-25-9-11-19-7-43-45-28-41-12-34-16-8-13-6
2015-11-02 13:21:06	1419.94212	6	1	ntr	img/m_ntr_cut.png	HIT	13274.0	14770.0	14	44-10-46-11-33-38-32-35-4-26-30-21-9-13
2015-11-02 13:21:21	1435.20922	2	0	ang	img/f_ang_cut.png	HIT	3406.0	5310.0	4	5-10-34-16
2015-11-02 13:21:27	1441.01756	2	1	fea	img/m_ang_cut.png	ERR	28354.0	31155.0	29	12-5-2-24-14-41-13-22-40-33-36-6-23-39-35-8-47-3-46-45-44-25-20-43-1-7-26-17-34
2015-11-02 13:21:59	1472.66828	0	1	hap	img/m_hap_cut.png	HIT	4600.0	6000.0	5	39-10-33-37-35
2015-11-02 13:22:05	1479.17962	4	1	dis	img/m_dis_cut.png	HIT	13993.0	14881.0	14	31-0-38-20-47-41-28-7-13-32-3-11-34-21
2015-11-02 13:22:21	1494.57054	3	0	fea	img/f_fea_cut.png	HIT	10783.0	11655.0	11	33-40-9-22-24-41-30-25-13-5-45
2015-11-02 13:22:33	1506.74081	1	0	sad	img/f_sad_cut.png	HIT	15918.0	16959.0	16	10-45-19-31-24-0-26-39-13-1-20-14-4-5-27-46
2015-11-02 13:22:50	1524.19421	1	1	ntr	img/m_sad_cut.png	ERR	21708.0	22588.0	22	47-32-44-2-41-1-22-12-13-14-23-30-37-5-3-43-31-35-39-18-4-16
2015-11-02 13:23:13	1547.29052	6	0	ntr	img/f_ntr_cut.png	HIT	19553.0	20545.0	20	17-26-14-44-8-37-20-42-28-7-33-24-23-36-3-39-22-31-25-46
2015-11-02 13:23:34	1568.35314	5	1	sup	img/m_sup_cut.png	HIT	6984.0	7616.0	7	1-17-13-8-43-30-29
2015-11-02 13:23:42	1576.47998	0	1	hap	img/m_hap_cut.png	HIT	5073.0	6705.0	6	34-23-9-16-21-13
2015-11-02 13:23:50	1583.68969	0	0	hap	img/f_hap_cut.png	HIT	5204.0	6557.0	6	45-22-37-42-13-15
2015-11-02 13:23:57	1590.74231	4	0	dis	img/f_dis_cut.png	HIT	6912.0	7841.0	7	34-25-32-37-20-4-22
2015-11-02 13:24:05	1599.09466	3	0	fea	img/f_fea_cut.png	HIT	10656.0	11744.0	11	8-18-6-25-26-3-9-32-21-22-12
2015-11-02 13:24:17	1611.34997	2	1	fea	img/m_ang_cut.png	ERR	22580.0	27308.0	23	17-7-45-38-2-8-44-23-24-41-33-37-42-26-46-25-32-22-21-0-11-10-36
2015-11-02 13:24:45	1639.16323	2	0	ang	img/f_ang_cut.png	HIT	24156.0	25748.0	25	12-1-19-38-17-32-44-33-0-43-2-39-40-15-42-7-16-26-31-14-36-6-27-29-23
2015-11-02 13:25:11	1665.40873	5	0	sup	img/f_sup_cut.png	HIT	4171.0	5467.0	5	22-20-40-3-16
2015-11-02 13:25:17	1671.38347	4	1	ang	img/m_dis_cut.png	ERR	5668.0	6910.0	6	19-5-33-34-26-43
2015-11-02 13:25:25	1678.79326	1	0	sad	img/f_sad_cut.png	HIT	7736.0	9000.0	8	25-31-42-16-27-24-17-8
2015-11-02 13:25:34	1688.28031	6	0	ntr	img/f_ntr_cut.png	HIT	19335.0	20856.0	20	42-9-13-2-0-45-47-40-20-30-16-28-17-33-11-22-4-6-7-34
2015-11-02 13:25:56	1709.63087	5	1	sup	img/m_sup_cut.png	HIT	5674.0	6579.0	6	3-36-11-8-22-25
2015-11-02 13:26:03	1716.71205	3	1	fea	img/m_fea_cut.png	HIT	7876.0	8676.0	8	39-8-5-21-16-40-17-20
2015-11-02 13:26:12	1725.87977	1	1	sad	img/m_sad_cut.png	HIT	7646.0	9150.0	8	5-10-30-29-26-36-7-47
2015-11-02 13:26:21	1735.53096	6	1	ntr	img/m_ntr_cut.png	HIT	10504.0	11736.0	11	19-1-27-30-11-13-40-3-17-10-16
2015-11-02 13:27:06	0.0	2	1	fea	img/m_ang_cut.png	ERR	22696.0	23952.0	23	6-12-1-15-9-27-2-23-8-46-45-19-17-0-26-14-33-11-5-30-35-21-37
2015-11-02 13:27:31	24.44243	1	1	fea	img/m_sad_cut.png	ERR	14167.0	16079.0	15	18-24-45-17-8-19-23-35-22-30-29-34-15-10-13
2015-11-02 13:27:47	41.01491	2	0	ang	img/f_ang_cut.png	HIT	10445.0	11958.0	11	28-24-0-41-43-31-11-46-32-30-39
2015-11-02 13:28:00	53.45705	1	0	ntr	img/f_sad_cut.png	ERR	12477.0	13501.0	13	28-7-3-44-19-21-11-10-20-39-0-15-12
2015-11-02 13:28:14	67.46434	0	1	hap	img/m_hap_cut.png	HIT	6936.0	7782.0	7	33-38-2-45-42-18-37
2015-11-02 13:28:22	75.74001	6	1	ntr	img/m_ntr_cut.png	HIT	21196.0	22708.0	22	39-23-27-15-17-13-42-8-5-34-19-32-30-2-41-20-9-18-33-24-16-45
2015-11-02 13:28:45	98.93248	4	0	dis	img/f_dis_cut.png	HIT	1168.0	2576.0	2	22-7
2015-11-02 13:28:48	102.01827	5	1	sup	img/m_sup_cut.png	HIT	8729.0	9737.0	9	13-23-31-2-35-12-1-26-5
2015-11-02 13:28:59	112.25575	0	0	hap	img/f_hap_cut.png	HIT	8951.0	9888.0	9	15-33-0-35-17-11-31-10-14
2015-11-02 13:29:09	122.64986	5	0	sup	img/f_sup_cut.png	HIT	7469.0	8469.0	8	45-16-19-4-17-44-30-15
2015-11-02 13:29:18	131.61811	6	0	ntr	img/f_ntr_cut.png	HIT	10643.0	11555.0	11	17-41-30-32-14-24-33-44-13-35-12
2015-11-02 13:29:30	143.65723	3	0	fea	img/f_fea_cut.png	HIT	5519.0	6511.0	6	24-36-22-18-23-4
2015-11-02 13:29:37	150.67658	4	1	dis	img/m_dis_cut.png	HIT	2813.0	3597.0	3	12-39-21
2015-11-02 13:29:41	154.76701	3	1	sup	img/m_fea_cut.png	ERR	11165.0	12605.0	12	3-45-11-20-31-37-2-36-34-40-10-39
2015-11-02 13:29:54	167.89837	0	1	hap	img/m_hap_cut.png	HIT	9009.0	9992.0	9	11-31-16-34-25-4-26-42-29
2015-11-02 13:30:05	178.43912	3	1	fea	img/m_fea_cut.png	HIT	7278.0	8711.0	8	5-20-34-32-27-1-19-42
2015-11-02 13:30:14	187.70686	6	0	ntr	img/f_ntr_cut.png	HIT	10471.0	11535.0	11	32-40-44-9-36-41-17-34-29-13-12
2015-11-02 13:30:26	199.73002	4	0	ang	img/f_dis_cut.png	ERR	3056.0	4728.0	4	18-43-35-15
2015-11-02 13:30:31	204.95885	1	1	sup	img/m_sad_cut.png	ERR	21221.0	23277.0	22	5-40-31-9-3-11-45-18-32-0-15-42-47-17-36-2-10-19-26-46-21-22
2015-11-02 13:30:55	228.74029	0	0	hap	img/f_hap_cut.png	HIT	1359.0	2701.0	2	29-3
2015-11-02 13:30:58	231.9391	5	1	fea	img/m_sup_cut.png	ERR	4466.0	5643.0	5	11-0-34-18-41
2015-11-02 13:31:04	238.0777	2	1	ang	img/m_ang_cut.png	HIT	15977.0	17033.0	16	3-45-35-30-12-15-32-37-39-28-0-14-18-7-25-10
2015-11-02 13:31:22	255.61931	2	0	ang	img/f_ang_cut.png	HIT	5315.0	6723.0	6	15-27-0-21-32-10
2015-11-02 13:31:29	262.85273	3	0	sup	img/f_fea_cut.png	ERR	18328.0	19568.0	19	39-31-1-42-32-19-38-25-40-43-33-11-26-16-17-4-14-21-30
2015-11-02 13:31:49	282.91518	5	0	sup	img/f_sup_cut.png	HIT	15949.0	16766.0	16	23-31-7-15-43-4-41-8-20-28-45-3-18-34-16-22
2015-11-02 13:32:07	300.18853	1	0	sad	img/f_sad_cut.png	HIT	18205.0	20341.0	19	24-21-44-13-43-40-9-1-18-8-35-20-7-33-25-14-46-11-3
2015-11-02 13:32:27	321.02676	4	1	dis	img/m_dis_cut.png	HIT	11757.0	12597.0	12	33-12-17-42-44-35-13-3-34-0-11-21
2015-11-02 13:32:41	334.14112	6	1	ntr	img/m_ntr_cut.png	HIT	11631.0	12503.0	12	43-5-1-34-15-32-19-41-18-9-10-7
2015-11-02 13:32:54	347.14898	5	1	dis	img/m_sup_cut.png	ERR	2979.0	3787.0	3	29-6-9
2015-11-02 13:32:58	351.43882	3	0	fea	img/f_fea_cut.png	HIT	10088.0	12017.0	11	1-16-46-39-32-42-30-34-17-5-24
2015-11-02 13:33:10	363.95861	2	0	ang	img/f_ang_cut.png	HIT	1763.0	3060.0	2	34-43
2015-11-02 13:33:14	367.54314	0	0	hap	img/f_hap_cut.png	HIT	5140.0	6628.0	6	14-33-39-38-21-7
2015-11-02 13:33:21	374.66374	1	0	fea	img/f_sad_cut.png	ERR	22580.0	24036.0	23	22-12-28-14-32-21-37-40-41-18-13-34-9-29-24-4-44-1-5-25-2-46-26
2015-11-02 13:33:46	399.18575	5	0	sup	img/f_sup_cut.png	HIT	24842.0	25771.0	25	40-14-24-36-28-7-4-37-38-6-46-8-1-35-19-13-44-16-2-18-9-3-27-17-29
2015-11-02 13:34:12	425.48255	4	0	dis	img/f_dis_cut.png	HIT	6487.0	7655.0	7	28-31-36-2-45-1-8
2015-11-02 13:34:20	433.65814	3	1	fea	img/m_fea_cut.png	HIT	2928.0	3664.0	3	36-18-34
2015-11-02 13:34:24	437.81069	0	1	hap	img/m_hap_cut.png	HIT	2672.0	3696.0	3	10-35-24
2015-11-02 13:34:28	442.02639	6	0	fea	img/f_ntr_cut.png	ERR	3837.0	4573.0	4	26-41-21-16
2015-11-02 13:34:33	447.10506	6	1	ntr	img/m_ntr_cut.png	HIT	18697.0	19705.0	19	23-25-14-6-10-18-24-46-12-38-0-5-33-30-47-29-40-2-44
2015-11-02 13:34:54	467.30837	1	1	fea	img/m_sad_cut.png	ERR	19543.0	20783.0	20	32-34-42-37-6-29-16-25-1-5-9-47-31-10-13-35-41-12-21-38
2015-11-02 13:35:15	488.59706	2	1	fea	img/m_ang_cut.png	ERR	1807.0	2543.0	2	21-23
2015-11-02 13:35:18	491.65902	4	1	ang	img/m_dis_cut.png	ERR	1412.0	2588.0	2	34-15
2015-11-02 13:35:21	494.73881	2	0	ang	img/f_ang_cut.png	HIT	1982.0	2598.0	2	35-34
2015-11-02 13:35:24	497.82057	0	0	hap	img/f_hap_cut.png	HIT	7689.0	8913.0	8	2-24-14-3-17-25-23-21
2015-11-02 13:35:34	507.24239	0	1	hap	img/m_hap_cut.png	HIT	1916.0	2788.0	2	2-21
2015-11-02 13:35:37	510.54782	4	1	dis	img/m_dis_cut.png	HIT	6821.0	7693.0	7	23-0-15-13-24-37-21
2015-11-02 13:35:45	518.75557	3	0	fea	img/f_fea_cut.png	HIT	6255.0	7623.0	7	26-31-28-13-33-35-29
2015-11-02 13:35:53	526.88346	6	0	ntr	img/f_ntr_cut.png	HIT	11722.0	12907.0	12	46-12-6-38-24-17-32-41-35-23-34-30
2015-11-02 13:36:07	540.29826	5	1	sup	img/m_sup_cut.png	HIT	11991.0	12743.0	12	22-46-1-17-23-9-19-37-6-5-34-27
2015-11-02 13:36:20	553.54687	6	1	sup	img/m_ntr_cut.png	ERR	17410.0	18640.0	18	7-41-40-11-23-45-15-22-28-12-29-47-10-32-38-33-36-9
2015-11-02 13:36:39	572.67321	1	0	fea	img/f_sad_cut.png	ERR	5006.0	5590.0	5	14-13-30-26-19
2015-11-02 13:36:45	578.79024	4	0	ang	img/f_dis_cut.png	ERR	2354.0	3562.0	3	27-20-1
2015-11-02 13:36:49	582.8621	3	1	fea	img/m_fea_cut.png	HIT	40084.0	41868.0	41	4-0-7-33-16-40-2-38-10-12-43-6-45-14-31-41-37-44-1-5-35-15-9-42-11-3-34-47-8-28-36-32-23-46-25-17-18-13-19-21-26
2015-11-02 13:37:32	625.21497	5	0	sup	img/f_sup_cut.png	HIT	25053.0	26581.0	26	4-5-20-26-40-1-13-9-31-17-11-0-19-15-27-3-41-33-35-12-18-25-47-29-43-6
2015-11-02 13:37:59	652.3035	2	1	sad	img/m_ang_cut.png	ERR	27719.0	29375.0	28	27-15-33-6-5-36-24-37-16-2-17-20-28-11-0-12-39-19-8-40-38-22-26-45-23-41-21-31
2015-11-02 13:38:29	682.18082	1	1	fea	img/m_sad_cut.png	ERR	24586.0	25866.0	25	33-31-2-5-47-12-32-24-20-44-15-43-11-45-25-35-6-42-38-27-22-26-17-16-40
2015-11-02 13:38:55	708.54553	3	1	fea	img/m_fea_cut.png	HIT	20816.0	21600.0	21	22-25-13-20-15-12-46-47-17-24-1-37-40-3-39-42-30-26-11-44-19
2015-11-02 13:39:17	730.65034	2	1	sad	img/m_ang_cut.png	ERR	7278.0	8598.0	8	34-0-19-38-29-23-30-45
2015-11-02 13:39:26	739.74042	2	0	ang	img/f_ang_cut.png	HIT	3153.0	5153.0	4	41-19-36-47
2015-11-02 13:39:32	745.38332	6	1	ntr	img/m_ntr_cut.png	HIT	10151.0	12120.0	11	42-25-40-43-11-47-19-21-28-10-36
2015-11-02 13:39:44	757.99678	4	1	dis	img/m_dis_cut.png	HIT	1202.0	2715.0	2	22-47
2015-11-02 13:39:48	761.21569	3	0	fea	img/f_fea_cut.png	HIT	14497.0	16001.0	15	41-8-32-23-28-19-47-3-26-9-37-20-21-16-33
2015-11-02 13:40:04	777.70224	1	0	sad	img/f_sad_cut.png	HIT	15198.0	16614.0	16	24-41-39-47-38-36-21-9-5-14-2-22-29-35-25-3
2015-11-02 13:40:21	794.81192	0	0	hap	img/f_hap_cut.png	HIT	3009.0	3841.0	3	10-35-12
2015-11-02 13:40:26	799.14896	5	1	dis	img/m_sup_cut.png	ERR	3024.0	4801.0	4	21-5-35-33
2015-11-02 13:40:31	804.4527	4	0	dis	img/f_dis_cut.png	HIT	10934.0	11799.0	11	13-1-12-44-6-28-41-8-17-40-22
2015-11-02 13:40:43	816.77714	0	1	hap	img/m_hap_cut.png	HIT	6342.0	7719.0	7	23-43-14-33-37-3-16
2015-11-02 13:40:51	824.99178	5	0	sup	img/f_sup_cut.png	HIT	2864.0	3539.0	3	10-23-29
2015-11-02 13:40:55	829.02201	6	0	ntr	img/f_ntr_cut.png	HIT	10567.0	11663.0	11	17-15-6-1-20-11-23-41-2-34-44
2015-11-02 13:41:08	841.1993	1	1	sad	img/m_sad_cut.png	HIT	6817.0	7897.0	7	33-27-30-25-19-15-34
2015-11-02 13:41:16	849.60932	6	0	ntr	img/f_ntr_cut.png	HIT	13438.0	14583.0	14	21-8-40-45-3-27-7-43-30-13-32-22-0-4
2015-11-02 13:41:31	864.67713	0	1	hap	img/m_hap_cut.png	HIT	3046.0	4607.0	4	33-10-2-24
2015-11-02 13:41:36	869.77689	4	1	dis	img/m_dis_cut.png	HIT	6143.0	7847.0	7	24-27-33-14-36-8-12
2015-11-02 13:41:45	878.12178	1	0	ntr	img/f_sad_cut.png	ERR	19374.0	21230.0	20	6-12-36-15-38-42-21-16-24-31-30-28-13-4-32-47-10-34-14-2
2015-11-02 13:42:06	899.84598	3	1	fea	img/m_fea_cut.png	HIT	2774.0	3654.0	3	30-34-7
2015-11-02 13:42:10	904.00356	4	0	dis	img/f_dis_cut.png	HIT	3175.0	4767.0	4	37-41-29-1
2015-11-02 13:42:16	909.27656	0	0	hap	img/f_hap_cut.png	HIT	7136.0	8616.0	8	4-7-3-14-39-13-0-42
2015-11-02 13:42:25	918.39585	2	0	ang	img/f_ang_cut.png	HIT	5694.0	6839.0	6	2-22-46-34-32-15
2015-11-02 13:42:32	925.72456	3	0	fea	img/f_fea_cut.png	HIT	10489.0	11577.0	11	0-42-26-14-37-8-1-25-29-9-5
2015-11-02 13:42:44	937.78603	1	1	sup	img/m_sad_cut.png	ERR	11526.0	12750.0	12	17-10-31-28-12-13-33-45-27-39-7-29
2015-11-02 13:42:57	951.03446	5	0	sup	img/f_sup_cut.png	HIT	8195.0	9667.0	9	17-11-13-9-25-47-5-22-29
2015-11-02 13:43:08	961.20464	5	1	sup	img/m_sup_cut.png	HIT	23964.0	24692.0	24	46-12-20-43-28-13-10-45-35-19-38-39-40-42-2-34-32-31-1-7-47-25-33-29
2015-11-02 13:43:33	986.40426	6	1	ntr	img/m_ntr_cut.png	HIT	7348.0	8492.0	8	8-11-5-14-1-21-33-29
2015-11-02 13:43:42	995.39686	2	1	sad	img/m_ang_cut.png	ERR	14530.0	17818.0	15	9-17-43-44-2-26-34-20-14-42-6-32-12-21-27
2015-11-02 13:44:00	1013.74348	3	0	fea	img/f_fea_cut.png	HIT	17069.0	18765.0	18	43-35-33-36-9-27-23-41-34-17-38-40-15-8-4-5-29-7
2015-11-02 13:44:19	1033.00767	1	0	sad	img/f_sad_cut.png	HIT	11606.0	13094.0	12	35-0-1-14-36-21-40-20-4-31-10-34
2015-11-02 13:44:33	1046.59737	2	1	ntr	img/m_ang_cut.png	ERR	4027.0	5691.0	5	30-3-44-27-24
2015-11-02 13:44:39	1052.78173	0	0	hap	img/f_hap_cut.png	HIT	6175.0	7735.0	7	0-47-17-7-9-21-15
2015-11-02 13:44:47	1061.06276	5	1	sup	img/m_sup_cut.png	HIT	2670.0	3542.0	3	30-29-17
2015-11-02 13:44:52	1065.10966	4	1	dis	img/m_dis_cut.png	HIT	13151.0	14527.0	14	43-9-45-44-40-37-33-38-16-17-23-18-12-11
2015-11-02 13:45:07	1080.13901	5	0	sup	img/f_sup_cut.png	HIT	7064.0	8497.0	8	17-9-23-43-14-41-21-19
2015-11-02 13:45:16	1089.12391	0	1	hap	img/m_hap_cut.png	HIT	4194.0	5778.0	5	6-24-4-37-9
2015-11-02 13:45:22	1095.41424	4	0	ang	img/f_dis_cut.png	ERR	4598.0	5735.0	5	38-42-40-26-41
2015-11-02 13:45:28	1101.66386	6	0	ang	img/f_ntr_cut.png	ERR	7672.0	8520.0	8	24-25-16-21-19-23-36-35
2015-11-02 13:45:37	1110.68036	2	0	ang	img/f_ang_cut.png	HIT	5474.0	7010.0	6	19-46-40-6-5-39
2015-11-02 13:45:45	1118.19246	1	1	fea	img/m_sad_cut.png	ERR	10347.0	11803.0	11	17-42-15-44-0-3-41-4-9-21-31
2015-11-02 13:45:57	1130.51038	6	1	ntr	img/m_ntr_cut.png	HIT	6725.0	7702.0	7	42-3-1-34-22-9-13
2015-11-02 13:46:05	1138.70909	3	1	sad	img/m_fea_cut.png	ERR	5107.0	7028.0	6	11-41-21-43-45-2
2015-11-02 13:46:13	1146.2555	3	1	fea	img/m_fea_cut.png	HIT	7772.0	8708.0	8	18-31-5-39-10-6-20-43
2015-11-02 13:46:22	1155.47133	3	0	fea	img/f_fea_cut.png	HIT	8590.0	9566.0	9	42-19-0-23-9-34-39-15-40
2015-11-02 13:46:32	1165.54196	5	1	sup	img/m_sup_cut.png	HIT	8569.0	9561.0	9	15-35-0-12-40-16-34-37-31
2015-11-02 13:46:42	1175.62433	0	1	hap	img/m_hap_cut.png	HIT	6597.0	7717.0	7	39-45-6-24-3-36-21
2015-11-02 13:46:50	1183.84502	5	0	sup	img/f_sup_cut.png	HIT	5722.0	6514.0	6	40-28-14-8-21-43
2015-11-02 13:46:57	1190.85632	0	0	hap	img/f_hap_cut.png	HIT	3685.0	4718.0	4	22-39-20-21
2015-11-02 13:47:02	1196.08164	2	0	ang	img/f_ang_cut.png	HIT	10269.0	12133.0	11	7-8-14-33-9-26-16-3-41-6-29
2015-11-02 13:47:15	1208.72701	1	1	fea	img/m_sad_cut.png	ERR	12925.0	13605.0	13	2-20-45-25-35-39-32-33-26-1-23-11-30
2015-11-02 13:47:29	1222.84649	6	1	ntr	img/m_ntr_cut.png	HIT	8916.0	9829.0	9	42-0-43-7-13-16-25-30-9
2015-11-02 13:47:40	1233.19087	2	1	sad	img/m_ang_cut.png	ERR	19439.0	20687.0	20	17-7-6-45-24-47-34-38-46-22-2-43-36-16-31-5-4-42-27-39
2015-11-02 13:48:01	1254.44416	6	0	fea	img/f_ntr_cut.png	ERR	6234.0	7586.0	7	47-28-35-29-34-11-44
2015-11-02 13:48:09	1262.54477	1	0	ntr	img/f_sad_cut.png	ERR	14025.0	15169.0	14	36-5-41-9-11-0-17-28-13-44-30-29-3-42
2015-11-02 13:48:25	1278.20846	4	0	dis	img/f_dis_cut.png	HIT	2012.0	3890.0	3	43-30-33
2015-11-02 13:48:29	1282.6023	4	1	dis	img/m_dis_cut.png	HIT	4376.0	5552.0	5	42-18-45-23-26
