# Supplementary material for: Mapping the emotional face. How individual face parts contribute to successful emotion recognition
Source: PLoS One. 2017 May 11;12(5):e0177239. doi: 10.1371/journal.pone.0177239 (PMC5426715; doi:10.1371/journal.pone.0177239)
Supplement: S1 Code — (ZIP) [file pone.0177239.s003.zip › app/static/logfiles/logfile43.txt]

####### THIS IS A LOGFILE FOR THE DYNAMIC MASKING FACE EXPERIMENT ######
Participant Number: 43
Date and Time: 2015-11-03 12:58:49.485856
age: 25 ,gender: 0 ,environ: 2 ,occup: 0 ,advert: 0
###################################################################
time	cumtime	express	ident	button	filename	evaluation	stopRT	choiceRT	maskNum	maskList
2015-11-03 12:59:15	0.0	5	0	sup	img/f_sup_cut.png	HIT	21213.0	24617.0	22	5-3-11-41-27-33-2-24-40-36-23-8-14-16-44-39-46-30-21-12-15-6
2015-11-03 12:59:40	25.13272	1	1	dis	img/m_sad_cut.png	ERR	25987.0	42780.0	26	29-38-2-40-14-9-35-13-45-42-12-18-43-32-10-25-28-7-11-20-4-26-41-6-39-34
2015-11-03 13:00:24	68.39165	1	0	ang	img/f_sad_cut.png	ERR	33675.0	36515.0	34	11-34-32-12-15-6-31-40-36-9-8-1-24-44-20-18-2-19-43-4-21-14-35-28-5-0-16-23-46-22-42-47-3-13
2015-11-03 13:01:01	105.38929	4	1	dis	img/m_dis_cut.png	HIT	17615.0	19423.0	18	25-32-40-18-1-14-11-8-13-42-37-28-6-38-23-2-21-29
2015-11-03 13:01:20	125.29171	4	0	dis	img/f_dis_cut.png	HIT	23170.0	24898.0	24	16-42-18-39-46-11-43-0-1-47-44-30-14-8-2-35-32-36-20-21-45-41-19-27
2015-11-03 13:01:46	150.68419	3	0	fea	img/f_fea_cut.png	HIT	29578.0	32530.0	30	25-18-8-12-14-31-9-26-7-37-43-44-29-42-32-13-30-3-46-16-34-0-22-21-24-1-40-11-41-35
2015-11-03 13:02:19	183.69472	3	1	fea	img/m_fea_cut.png	HIT	15949.0	18286.0	16	10-5-21-7-29-40-14-19-20-47-43-2-45-32-11-38
2015-11-03 13:02:38	202.49176	6	1	ntr	img/m_ntr_cut.png	HIT	23959.0	27431.0	24	38-29-40-27-21-33-41-2-24-25-8-17-47-23-15-34-43-14-13-3-1-26-6-20
2015-11-03 13:03:06	230.41837	0	0	hap	img/f_hap_cut.png	HIT	18052.0	22180.0	19	2-33-22-28-39-4-29-8-3-43-46-40-18-26-36-7-35-27-10
2015-11-03 13:03:28	253.10993	2	0	ang	img/f_ang_cut.png	HIT	26185.0	30793.0	27	23-1-45-40-15-38-42-5-21-43-46-8-19-47-22-18-41-16-31-26-20-32-44-14-3-10-39
2015-11-03 13:04:00	284.39484	6	0	ntr	img/f_ntr_cut.png	HIT	32100.0	36389.0	33	4-6-15-34-28-3-2-40-32-16-47-42-22-33-12-7-29-27-9-23-1-31-20-25-26-5-8-0-24-21-37-41-17
2015-11-03 13:04:36	321.26423	5	1	fea	img/m_sup_cut.png	ERR	28505.0	38762.0	29	9-8-38-10-15-27-18-0-45-25-13-34-5-14-12-42-36-7-24-19-43-23-1-3-28-33-32-29-4
2015-11-03 13:05:16	360.51429	0	1	hap	img/m_hap_cut.png	HIT	17249.0	19665.0	18	17-40-0-42-2-28-39-20-46-35-26-31-16-7-38-21-34-47
2015-11-03 13:05:36	380.68183	2	1	ang	img/m_ang_cut.png	HIT	28596.0	30804.0	29	20-21-37-31-15-7-36-14-5-2-13-45-47-27-28-0-43-40-29-41-12-46-16-30-17-3-33-26-6
2015-11-03 13:06:07	411.98829	2	0	ang	img/f_ang_cut.png	HIT	12184.0	15344.0	13	26-44-43-28-47-30-1-34-23-13-16-12-20
2015-11-03 13:06:23	427.83399	2	1	dis	img/m_ang_cut.png	ERR	41760.0	61072.0	42	40-28-47-9-33-14-7-30-23-42-16-38-15-12-32-8-10-26-41-2-44-43-35-5-13-24-29-45-6-1-46-17-0-3-34-31-18-37-25-20-22-36
2015-11-03 13:07:25	489.38547	1	0	sad	img/f_sad_cut.png	HIT	42231.0	54143.0	43	43-0-21-46-45-2-1-40-12-8-31-30-6-25-11-33-7-38-10-4-44-41-17-36-3-35-5-28-26-9-16-19-42-39-27-20-13-15-24-37-14-22-29
2015-11-03 13:08:19	544.02681	0	0	hap	img/f_hap_cut.png	HIT	10840.0	14729.0	11	34-36-12-0-25-44-41-22-24-42-4
2015-11-03 13:08:34	559.26269	1	1	ang	img/m_sad_cut.png	ERR	30671.0	35591.0	31	24-16-38-30-4-44-5-20-2-42-33-14-36-25-45-7-39-11-29-40-27-9-47-22-26-13-8-35-41-34-6
2015-11-03 13:09:10	595.34343	3	1	fea	img/m_fea_cut.png	HIT	25741.0	29797.0	26	0-23-2-47-40-1-17-32-43-44-22-39-42-41-26-31-30-35-36-13-27-29-14-4-38-34
2015-11-03 13:09:41	625.62482	6	0	ntr	img/f_ntr_cut.png	HIT	37280.0	39240.0	38	39-3-15-37-4-1-6-33-16-14-21-11-36-32-5-29-45-27-13-44-35-0-46-42-47-43-17-2-25-18-23-10-24-26-38-19-22-34
2015-11-03 13:10:20	665.35614	3	0	fea	img/f_fea_cut.png	HIT	20782.0	22382.0	21	27-14-1-19-46-34-40-26-4-22-20-11-0-13-9-23-17-29-37-32-31
2015-11-03 13:10:43	688.2447	0	1	hap	img/m_hap_cut.png	HIT	9509.0	11701.0	10	7-45-42-4-36-43-18-21-2-8
2015-11-03 13:10:56	700.443	5	0	sup	img/f_sup_cut.png	HIT	13071.0	15543.0	14	35-12-30-40-10-17-28-20-6-18-41-1-26-0
2015-11-03 13:11:12	716.47906	4	0	dis	img/f_dis_cut.png	HIT	4205.0	6253.0	5	10-27-29-40-14
2015-11-03 13:11:18	723.23007	5	1	sup	img/m_sup_cut.png	HIT	8645.0	10277.0	9	38-43-18-5-4-32-10-22-3
2015-11-03 13:11:29	734.01178	4	1	dis	img/m_dis_cut.png	HIT	20867.0	22652.0	21	14-6-17-12-0-5-34-1-26-15-4-3-13-28-24-11-27-36-47-21-39
2015-11-03 13:11:52	757.1575	6	1	ntr	img/m_ntr_cut.png	HIT	18055.0	19821.0	19	42-47-27-0-11-35-16-15-19-23-25-20-37-38-36-12-3-13-6
2015-11-03 13:12:13	777.47306	4	1	dis	img/m_dis_cut.png	HIT	6395.0	8051.0	7	37-35-10-15-1-29-36
2015-11-03 13:12:21	786.0191	0	1	hap	img/m_hap_cut.png	HIT	7082.0	9018.0	8	35-11-39-47-32-29-31-38
2015-11-03 13:12:31	795.55671	1	1	sad	img/m_sad_cut.png	HIT	32619.0	37611.0	33	25-15-17-10-34-28-3-16-40-46-31-32-19-7-9-47-5-33-35-12-26-18-22-0-11-27-14-2-37-45-42-30-1
2015-11-03 13:13:09	833.65075	2	0	ang	img/f_ang_cut.png	HIT	8780.0	11162.0	9	14-32-42-47-29-24-25-16-26
2015-11-03 13:13:20	845.31414	5	1	sup	img/m_sup_cut.png	HIT	8085.0	12245.0	9	5-15-18-30-41-32-29-46-34
2015-11-03 13:13:33	858.08461	6	1	ntr	img/m_ntr_cut.png	HIT	23114.0	25442.0	24	19-47-11-17-30-40-32-8-3-45-4-23-1-25-31-33-20-36-0-2-28-13-24-14
2015-11-03 13:13:59	884.01101	6	0	ntr	img/f_ntr_cut.png	HIT	12425.0	13849.0	13	24-9-37-47-2-32-13-29-23-30-38-41-3
2015-11-03 13:14:13	898.36032	2	1	sad	img/m_ang_cut.png	ERR	19411.0	21787.0	20	43-25-16-4-40-21-45-41-47-23-1-3-9-5-44-37-38-29-33-28
2015-11-03 13:14:36	920.65011	1	0	ang	img/f_sad_cut.png	ERR	5722.0	8225.0	6	43-30-12-6-42-29
2015-11-03 13:14:45	929.39297	3	1	sup	img/m_fea_cut.png	ERR	14730.0	18627.0	15	33-5-13-42-7-36-16-46-11-10-0-45-32-38-39
2015-11-03 13:15:04	948.53901	0	0	hap	img/f_hap_cut.png	HIT	13333.0	15109.0	14	25-23-31-47-16-35-44-5-38-30-26-2-34-0
2015-11-03 13:15:19	964.134	5	0	sup	img/f_sup_cut.png	HIT	7633.0	9000.0	8	31-47-17-22-16-14-13-34
2015-11-03 13:15:29	973.66395	3	0	fea	img/f_fea_cut.png	HIT	27742.0	29039.0	28	8-45-1-39-24-40-47-43-33-15-38-41-25-35-27-4-44-28-42-7-31-9-20-2-29-11-10-37
2015-11-03 13:15:58	1003.19194	4	0	dis	img/f_dis_cut.png	HIT	17393.0	19265.0	18	2-41-36-46-42-1-34-20-31-32-11-40-47-7-44-5-29-28
2015-11-03 13:16:18	1022.94861	2	1	sad	img/m_ang_cut.png	ERR	18535.0	22191.0	19	11-32-47-13-28-37-46-24-8-16-44-7-33-19-35-39-34-22-36
2015-11-03 13:16:41	1045.63772	4	0	ang	img/f_dis_cut.png	ERR	11628.0	13052.0	12	9-8-32-0-26-47-11-18-45-28-7-2
2015-11-03 13:16:54	1059.19309	1	1	sup	img/m_sad_cut.png	ERR	14708.0	16035.0	15	1-7-10-38-39-11-22-23-0-42-21-20-46-36-16
2015-11-03 13:17:11	1075.71798	5	1	sup	img/m_sup_cut.png	HIT	10929.0	11745.0	11	38-6-32-24-21-31-42-14-12-43-44
2015-11-03 13:17:23	1087.9622	1	0	sad	img/f_sad_cut.png	HIT	13063.0	15448.0	14	6-33-39-18-25-45-21-30-44-1-26-40-41-11
2015-11-03 13:17:39	1103.92572	2	0	ang	img/f_ang_cut.png	HIT	5862.0	7111.0	6	38-30-20-6-11-26
2015-11-03 13:17:47	1111.54862	6	1	ntr	img/m_ntr_cut.png	HIT	15984.0	17240.0	16	12-44-45-35-8-27-19-14-43-42-41-38-2-40-3-26
2015-11-03 13:18:04	1129.27916	0	0	hap	img/f_hap_cut.png	HIT	4622.0	6335.0	5	6-24-22-21-0
2015-11-03 13:18:11	1136.11715	6	0	ntr	img/f_ntr_cut.png	HIT	14889.0	16585.0	15	0-38-3-42-14-36-33-1-18-39-16-27-13-45-30
2015-11-03 13:18:28	1153.20826	5	0	sup	img/f_sup_cut.png	HIT	11516.0	13772.0	12	8-16-10-47-0-42-23-12-26-18-29-39
2015-11-03 13:18:43	1167.4735	0	1	hap	img/m_hap_cut.png	HIT	22445.0	24461.0	23	3-43-4-14-27-2-7-46-6-38-25-11-39-0-32-15-26-8-45-44-23-37-24
2015-11-03 13:19:08	1192.42269	3	1	fea	img/m_fea_cut.png	HIT	34442.0	37705.0	35	27-20-8-12-17-43-33-0-14-41-13-28-44-1-25-16-18-30-11-3-19-7-46-2-22-42-15-36-35-29-4-39-47-10-31
2015-11-03 13:19:46	1230.62602	3	0	fea	img/f_fea_cut.png	HIT	6810.0	7825.0	7	29-19-18-24-10-39-44
2015-11-03 13:19:54	1238.95319	4	1	dis	img/m_dis_cut.png	HIT	14915.0	16627.0	15	40-38-41-3-0-13-44-4-36-2-6-25-23-22-31
2015-11-03 13:20:11	1256.09818	0	1	hap	img/m_hap_cut.png	HIT	7350.0	9070.0	8	20-44-5-31-22-42-38-14
2015-11-03 13:20:21	1265.66286	5	0	sup	img/f_sup_cut.png	HIT	11685.0	13093.0	12	4-41-39-11-23-2-46-6-19-30-7-36
2015-11-03 13:20:34	1279.25411	0	0	hap	img/f_hap_cut.png	HIT	11309.0	12959.0	12	19-44-47-3-42-7-14-43-30-39-37-0
2015-11-03 13:20:48	1292.7161	2	0	ang	img/f_ang_cut.png	HIT	5030.0	6942.0	6	14-7-11-28-40-35
2015-11-03 13:20:55	1300.16134	2	1	ang	img/m_ang_cut.png	HIT	8140.0	9660.0	9	6-8-45-12-13-30-18-2-35
2015-11-03 13:21:05	1310.31945	4	0	dis	img/f_dis_cut.png	HIT	7403.0	9491.0	8	16-2-45-8-4-1-30-34
2015-11-03 13:21:15	1320.32118	1	0	sad	img/f_sad_cut.png	HIT	12493.0	15733.0	13	19-43-31-0-10-38-9-21-22-27-8-47-28
2015-11-03 13:21:32	1336.61965	4	1	dis	img/m_dis_cut.png	HIT	5715.0	7188.0	6	20-4-33-36-29-27
2015-11-03 13:21:39	1344.30409	5	1	sup	img/m_sup_cut.png	HIT	8572.0	12973.0	9	10-11-13-26-22-9-20-2-4
2015-11-03 13:21:53	1357.8387	6	0	ntr	img/f_ntr_cut.png	HIT	8747.0	10163.0	9	7-43-37-22-46-31-45-30-12
2015-11-03 13:22:04	1368.4971	3	1	fea	img/m_fea_cut.png	HIT	19020.0	20236.0	19	11-5-39-2-13-27-35-15-31-42-8-32-38-4-10-12-3-28-22
2015-11-03 13:22:24	1389.22984	3	0	fea	img/f_fea_cut.png	HIT	5786.0	7667.0	6	38-30-6-34-41-23
2015-11-03 13:22:33	1397.39991	6	1	ntr	img/m_ntr_cut.png	HIT	9566.0	11270.0	10	26-0-37-28-1-2-16-10-47-13
2015-11-03 13:22:44	1409.16914	1	1	ang	img/m_sad_cut.png	ERR	36757.0	45813.0	37	18-5-15-38-12-16-22-25-11-32-42-14-4-27-9-2-33-31-29-47-6-41-44-3-36-8-30-0-7-26-17-40-34-1-28-10-20
2015-11-03 13:23:31	1455.49606	4	0	dis	img/f_dis_cut.png	HIT	13726.0	15462.0	14	13-23-4-46-14-15-17-12-10-9-41-27-3-8
2015-11-03 13:23:47	1471.47002	2	0	ang	img/f_ang_cut.png	HIT	11758.0	12886.0	12	25-7-4-41-40-6-14-28-38-30-44-13
2015-11-03 13:24:00	1484.87366	0	0	hap	img/f_hap_cut.png	HIT	8556.0	10028.0	9	27-15-20-14-47-34-8-45-13
2015-11-03 13:24:11	1495.40229	3	0	fea	img/f_fea_cut.png	HIT	10119.0	12199.0	11	20-46-9-11-29-0-31-36-44-14-33
2015-11-03 13:24:23	1508.11452	6	0	ntr	img/f_ntr_cut.png	HIT	5876.0	6725.0	6	11-9-30-15-20-38
2015-11-03 13:24:30	1515.33228	0	1	hap	img/m_hap_cut.png	HIT	3820.0	4748.0	4	44-5-21-33
2015-11-03 13:24:36	1520.5826	6	1	sad	img/m_ntr_cut.png	ERR	16783.0	18047.0	17	10-45-23-16-21-35-46-34-0-15-11-4-44-37-31-3-2
2015-11-03 13:24:54	1539.14584	1	1	fea	img/m_sad_cut.png	ERR	37633.0	40393.0	38	5-27-7-41-25-15-12-21-44-18-32-3-13-19-35-46-28-43-11-22-38-6-17-2-31-36-26-42-16-14-39-9-47-45-1-40-10-33
2015-11-03 13:25:35	1580.03878	5	0	sup	img/f_sup_cut.png	HIT	25567.0	27271.0	26	13-45-17-2-35-27-39-20-38-15-7-26-6-23-32-14-43-5-46-18-31-41-44-25-22-16
2015-11-03 13:26:03	1607.81639	4	1	dis	img/m_dis_cut.png	HIT	4903.0	8007.0	5	32-9-39-29-31
2015-11-03 13:26:11	1616.33123	5	1	sup	img/m_sup_cut.png	HIT	29895.0	30847.0	30	43-16-32-47-26-28-11-10-8-44-2-37-23-46-41-0-19-4-17-24-15-7-25-13-27-6-31-39-33-29
2015-11-03 13:26:43	1647.68339	2	1	ang	img/m_ang_cut.png	HIT	13600.0	15145.0	14	32-3-4-1-13-22-39-44-16-36-24-31-18-8
2015-11-03 13:26:58	1663.34616	3	1	fea	img/m_fea_cut.png	HIT	24740.0	25940.0	25	39-15-11-2-17-7-18-9-21-6-47-5-46-24-40-29-38-30-0-19-20-12-43-34-10
2015-11-03 13:27:25	1689.80597	1	0	ang	img/f_sad_cut.png	ERR	9752.0	11080.0	10	39-19-9-14-17-37-20-25-22-6
2015-11-03 13:27:37	1701.38297	4	1	dis	img/m_dis_cut.png	HIT	2133.0	4821.0	3	29-44-45
2015-11-03 13:27:42	1706.71838	1	1	sad	img/m_sad_cut.png	HIT	31161.0	33994.0	32	39-7-8-6-19-31-45-4-41-16-44-29-40-43-36-26-1-22-20-11-28-15-23-9-35-24-37-21-0-47-33-38
2015-11-03 13:28:16	1741.2041	6	0	ntr	img/f_ntr_cut.png	HIT	13518.0	15286.0	14	28-21-33-14-7-42-24-26-20-16-13-6-30-17
2015-11-03 13:28:32	1756.98822	0	1	hap	img/m_hap_cut.png	HIT	13112.0	14888.0	14	7-19-17-3-8-26-36-45-33-31-9-38-37-24
2015-11-03 13:28:48	1772.39382	5	1	sup	img/m_sup_cut.png	HIT	6613.0	7757.0	7	38-1-18-41-8-22-42
2015-11-03 13:28:56	1780.66371	0	0	hap	img/f_hap_cut.png	HIT	7891.0	10275.0	8	0-14-42-27-8-2-21-41
2015-11-03 13:29:07	1791.44885	1	0	sad	img/f_sad_cut.png	HIT	23736.0	24744.0	24	7-18-19-37-45-44-47-15-17-3-30-42-11-40-20-34-35-31-28-23-5-21-43-9
2015-11-03 13:29:32	1816.68958	2	0	ang	img/f_ang_cut.png	HIT	10195.0	12211.0	11	47-33-3-2-29-39-30-35-38-0-31
2015-11-03 13:29:45	1829.40946	5	0	sup	img/f_sup_cut.png	HIT	7558.0	8702.0	8	21-27-22-24-25-16-34-10
2015-11-03 13:29:54	1838.63352	4	0	dis	img/f_dis_cut.png	HIT	9980.0	11492.0	10	18-15-44-31-38-5-40-1-8-22
2015-11-03 13:30:06	1850.65147	3	1	fea	img/m_fea_cut.png	HIT	3671.0	5008.0	4	10-29-35-44
2015-11-03 13:30:11	1856.17198	3	0	fea	img/f_fea_cut.png	HIT	8783.0	9960.0	9	46-7-42-24-38-35-21-10-17
2015-11-03 13:30:22	1866.66273	6	1	ntr	img/m_ntr_cut.png	HIT	20367.0	22031.0	21	44-17-27-11-1-38-15-39-24-9-22-6-16-37-3-45-30-20-32-23-18
2015-11-03 13:30:44	1889.19502	2	1	ang	img/m_ang_cut.png	HIT	7186.0	9363.0	8	15-40-11-7-38-10-0-39
2015-11-03 13:30:54	1899.05751	5	0	sup	img/f_sup_cut.png	HIT	26783.0	28519.0	27	37-16-9-34-21-3-36-17-2-5-4-1-18-47-31-15-42-41-38-0-33-19-45-29-46-25-30
2015-11-03 13:31:23	1928.13321	3	1	fea	img/m_fea_cut.png	HIT	31386.0	33842.0	32	35-42-8-1-40-6-24-0-38-36-21-29-2-23-37-12-39-46-4-45-16-25-3-34-27-9-19-32-28-47-17-5
2015-11-03 13:31:58	1962.46581	0	1	hap	img/m_hap_cut.png	HIT	6929.0	8009.0	7	33-46-15-27-42-4-29
2015-11-03 13:32:06	1971.0049	4	1	dis	img/m_dis_cut.png	HIT	2287.0	3767.0	3	0-21-42
2015-11-03 13:32:10	1975.27204	1	0	sad	img/f_sad_cut.png	HIT	16194.0	17890.0	17	46-19-1-2-39-47-14-21-23-10-38-9-26-3-45-42-18
2015-11-03 13:32:29	1993.64905	5	1	dis	img/m_sup_cut.png	ERR	5932.0	7229.0	6	3-44-18-35-21-19
2015-11-03 13:32:37	2001.38971	4	0	ang	img/f_dis_cut.png	ERR	10684.0	12253.0	11	15-19-33-5-28-38-32-45-34-23-9
2015-11-03 13:32:49	2014.13108	2	1	ang	img/m_ang_cut.png	HIT	19192.0	21536.0	20	26-38-35-9-6-45-34-41-0-28-32-8-12-21-16-3-20-31-30-43
2015-11-03 13:33:11	2036.18348	6	1	ntr	img/m_ntr_cut.png	HIT	14693.0	15771.0	15	12-32-42-19-45-7-31-8-44-0-30-1-24-26-39
2015-11-03 13:33:28	2052.4596	6	0	ntr	img/f_ntr_cut.png	HIT	13100.0	15084.0	14	0-46-4-5-37-17-19-39-10-29-14-30-40-44
2015-11-03 13:33:43	2068.03448	0	0	hap	img/f_hap_cut.png	HIT	4733.0	5725.0	5	28-30-11-31-5
2015-11-03 13:33:49	2074.26148	2	0	ang	img/f_ang_cut.png	HIT	4815.0	5887.0	5	7-8-19-3-13
2015-11-03 13:33:56	2080.66309	1	1	sad	img/m_sad_cut.png	HIT	4558.0	5982.0	5	20-34-15-45-12
2015-11-03 13:34:02	2087.15994	3	0	fea	img/f_fea_cut.png	HIT	36247.0	37839.0	37	38-11-9-46-33-45-39-30-35-18-32-23-2-16-25-41-22-12-20-29-3-0-24-5-19-4-43-40-37-1-42-6-8-47-15-10-31
2015-11-03 13:36:30	0.0	4	0	ang	img/f_dis_cut.png	ERR	4761.0	9345.0	5	47-41-34-35-12
2015-11-03 13:36:40	9.88722	2	0	ang	img/f_ang_cut.png	HIT	4543.0	5719.0	5	14-12-26-29-15
2015-11-03 13:36:46	16.10259	1	0	sad	img/f_sad_cut.png	HIT	28521.0	33769.0	29	31-11-45-33-5-36-38-47-24-16-32-13-18-19-28-29-9-3-10-7-25-0-35-34-2-44-39-6-26
2015-11-03 13:37:20	50.36773	1	1	sad	img/m_sad_cut.png	HIT	15557.0	16933.0	16	46-11-41-27-18-20-26-40-42-22-39-47-29-34-9-28
2015-11-03 13:37:38	67.79789	0	1	hap	img/m_hap_cut.png	HIT	8608.0	10040.0	9	38-27-13-43-3-46-28-6-37
2015-11-03 13:37:48	78.33127	3	1	fea	img/m_fea_cut.png	HIT	22442.0	23778.0	23	21-38-7-37-22-17-19-20-27-9-29-2-35-25-3-30-14-46-15-24-32-34-44
2015-11-03 13:38:13	102.59754	2	1	sad	img/m_ang_cut.png	ERR	30106.0	31722.0	31	22-32-41-19-23-29-39-44-12-0-37-31-14-6-38-2-16-47-8-5-45-20-25-43-36-13-10-33-35-34-11
2015-11-03 13:38:45	134.80402	4	1	dis	img/m_dis_cut.png	HIT	12668.0	14052.0	13	35-6-9-32-13-14-15-41-25-8-18-30-21
2015-11-03 13:38:59	149.37609	5	0	fea	img/f_sup_cut.png	ERR	5457.0	6945.0	6	46-15-26-28-10-42
2015-11-03 13:39:07	156.82239	0	0	hap	img/f_hap_cut.png	HIT	9480.0	10683.0	10	30-18-33-23-27-37-35-9-21-32
2015-11-03 13:39:18	168.02112	3	0	fea	img/f_fea_cut.png	HIT	5188.0	6788.0	6	27-24-29-41-10-30
2015-11-03 13:39:25	175.32045	5	1	sup	img/m_sup_cut.png	HIT	7837.0	8877.0	8	31-12-11-37-6-8-22-30
2015-11-03 13:39:35	184.70664	6	0	ntr	img/f_ntr_cut.png	HIT	23562.0	25195.0	24	46-15-4-35-8-26-31-24-41-11-42-19-1-34-25-20-39-22-27-30-36-0-16-9
2015-11-03 13:40:00	210.39694	6	1	ntr	img/m_ntr_cut.png	HIT	18612.0	20996.0	19	33-43-0-40-6-45-26-42-4-7-1-2-47-20-27-28-46-29-3
2015-11-03 13:40:22	231.89643	1	1	sad	img/m_sad_cut.png	HIT	8433.0	10233.0	9	42-27-17-28-43-7-34-8-18
2015-11-03 13:40:33	242.6154	6	1	ntr	img/m_ntr_cut.png	HIT	9261.0	10893.0	10	37-16-10-4-9-7-44-15-29-24
2015-11-03 13:40:44	254.01624	3	1	fea	img/m_fea_cut.png	HIT	12666.0	14458.0	13	4-10-7-17-11-8-28-12-35-23-3-47-5
2015-11-03 13:40:59	268.98035	3	0	fea	img/f_fea_cut.png	HIT	27217.0	29433.0	28	47-3-7-38-35-37-11-13-17-22-5-26-21-1-18-14-41-9-25-23-40-32-27-8-0-31-10-6
2015-11-03 13:41:29	298.89542	2	0	ang	img/f_ang_cut.png	HIT	8447.0	9714.0	9	44-40-32-16-17-37-34-2-12
2015-11-03 13:41:39	309.11182	2	1	ang	img/m_ang_cut.png	HIT	12577.0	13737.0	13	33-5-29-45-2-31-27-39-15-43-10-18-1
2015-11-03 13:41:53	323.36452	0	0	hap	img/f_hap_cut.png	HIT	7932.0	9028.0	8	32-5-17-38-13-22-40-10
2015-11-03 13:42:03	332.90333	1	0	sad	img/f_sad_cut.png	HIT	14064.0	16096.0	15	12-35-4-18-27-17-22-29-19-40-30-3-36-34-26
2015-11-03 13:42:20	349.50975	6	0	ntr	img/f_ntr_cut.png	HIT	17866.0	19450.0	18	47-21-28-29-37-46-36-16-4-15-7-24-41-45-22-43-35-13
2015-11-03 13:42:39	369.44474	5	0	sup	img/f_sup_cut.png	HIT	28943.0	30024.0	29	20-36-40-23-1-15-17-16-5-2-3-37-13-4-26-28-7-39-11-35-25-0-6-19-42-47-38-12-30
2015-11-03 13:43:10	400.02247	4	0	ang	img/f_dis_cut.png	ERR	13697.0	15777.0	14	24-44-42-16-12-32-18-3-10-34-41-8-37-7
2015-11-03 13:43:26	416.30324	5	1	sup	img/m_sup_cut.png	HIT	9053.0	11541.0	10	17-4-3-46-20-34-15-40-22-1
2015-11-03 13:43:38	428.35216	0	1	hap	img/m_hap_cut.png	HIT	10974.0	12302.0	11	12-26-18-25-24-17-1-6-40-36-34
2015-11-03 13:43:51	441.15966	4	1	ang	img/m_dis_cut.png	ERR	8952.0	10239.0	9	9-40-10-43-7-24-37-25-12
2015-11-03 13:44:02	451.89159	3	0	fea	img/f_fea_cut.png	HIT	32651.0	34043.0	33	24-41-31-37-40-14-27-4-1-21-33-47-23-22-29-16-7-2-25-26-6-36-11-45-13-17-28-42-19-3-30-0-34
2015-11-03 13:44:36	486.42439	2	1	sad	img/m_ang_cut.png	ERR	22255.0	24583.0	23	22-42-0-20-36-30-39-6-16-10-4-11-35-12-32-41-45-31-46-3-13-14-15
2015-11-03 13:45:02	511.50359	3	1	fea	img/m_fea_cut.png	HIT	21188.0	22813.0	22	19-30-21-43-36-5-44-24-39-15-6-2-33-20-45-16-3-0-31-12-10-46
2015-11-03 13:45:25	534.83644	0	1	hap	img/m_hap_cut.png	HIT	7215.0	8710.0	8	23-36-39-28-20-19-30-11
2015-11-03 13:45:34	544.07052	4	1	dis	img/m_dis_cut.png	HIT	12870.0	14214.0	13	1-41-47-5-34-46-8-4-37-6-42-40-21
2015-11-03 13:45:49	558.77864	6	0	ntr	img/f_ntr_cut.png	HIT	7198.0	8638.0	8	6-22-38-36-32-10-30-13
2015-11-03 13:45:58	567.90755	4	0	dis	img/f_dis_cut.png	HIT	11635.0	14131.0	12	17-46-13-26-41-33-15-45-19-25-21-18
2015-11-03 13:46:13	582.57636	1	0	sad	img/f_sad_cut.png	HIT	21986.0	23139.0	22	30-26-7-13-14-17-45-5-19-39-37-44-31-23-21-11-24-27-0-16-25-34
2015-11-03 13:46:36	606.20617	6	1	ntr	img/m_ntr_cut.png	HIT	7362.0	8741.0	8	47-29-31-0-32-41-42-13
2015-11-03 13:46:46	615.45583	5	1	sup	img/m_sup_cut.png	HIT	16795.0	17771.0	17	45-14-4-3-7-38-39-42-15-8-43-23-32-36-29-37-41
2015-11-03 13:47:04	633.78533	2	0	ang	img/f_ang_cut.png	HIT	8169.0	10441.0	9	47-16-34-15-7-8-22-18-20
2015-11-03 13:47:15	644.72713	0	0	hap	img/f_hap_cut.png	HIT	7716.0	8565.0	8	46-2-35-28-18-7-21-27
2015-11-03 13:47:24	653.8351	5	0	sup	img/f_sup_cut.png	HIT	8386.0	10210.0	9	0-16-5-25-37-21-35-19-17
2015-11-03 13:47:35	664.56513	1	1	sad	img/m_sad_cut.png	HIT	13870.0	15143.0	14	5-16-44-33-23-20-30-37-28-12-22-1-21-34
2015-11-03 13:47:50	680.19709	6	0	ntr	img/f_ntr_cut.png	HIT	14479.0	15839.0	15	2-47-23-41-31-34-35-14-3-38-36-39-22-21-16
2015-11-03 13:48:07	696.54064	3	0	fea	img/f_fea_cut.png	HIT	19854.0	21310.0	20	11-23-4-1-28-36-15-25-16-46-44-18-40-33-27-14-31-13-29-34
2015-11-03 13:48:28	718.36084	2	1	ang	img/m_ang_cut.png	HIT	13133.0	15141.0	14	37-21-3-40-35-27-12-41-16-26-30-44-39-22
2015-11-03 13:48:44	734.03164	1	1	fea	img/m_sad_cut.png	ERR	30434.0	34330.0	31	32-35-20-37-31-36-39-29-11-3-6-30-16-4-27-21-19-43-44-23-24-12-14-22-8-40-33-47-34-10-42
2015-11-03 13:49:19	768.85411	4	0	dis	img/f_dis_cut.png	HIT	5836.0	7100.0	6	4-22-40-24-26-41
2015-11-03 13:49:27	776.46613	6	1	ntr	img/m_ntr_cut.png	HIT	13796.0	14924.0	14	42-10-26-40-25-27-33-8-16-18-21-32-6-5
2015-11-03 13:49:42	791.90525	5	0	sup	img/f_sup_cut.png	HIT	10489.0	11706.0	11	42-31-5-19-29-13-39-0-14-20-4
2015-11-03 13:49:54	804.12235	0	1	hap	img/m_hap_cut.png	HIT	1567.0	5368.0	2	20-3
2015-11-03 13:50:00	810.00054	3	1	fea	img/m_fea_cut.png	HIT	8229.0	9837.0	9	42-13-38-11-5-26-47-10-18
2015-11-03 13:50:10	820.31324	5	1	fea	img/m_sup_cut.png	ERR	21218.0	23098.0	22	16-47-43-1-17-37-15-30-18-24-8-14-46-28-27-26-19-35-36-10-40-38
2015-11-03 13:50:34	843.91449	0	0	hap	img/f_hap_cut.png	HIT	8620.0	9844.0	9	22-15-41-0-19-14-35-46-13
2015-11-03 13:50:44	854.25864	2	0	ang	img/f_ang_cut.png	HIT	9316.0	11628.0	10	10-44-8-37-38-19-47-23-30-25
2015-11-03 13:50:56	866.38625	1	0	sad	img/f_sad_cut.png	HIT	39527.0	42896.0	40	46-31-47-42-41-39-44-18-28-36-3-13-15-17-1-23-33-4-38-32-21-12-5-0-6-43-9-40-14-37-11-30-35-10-45-19-24-26-7-22
2015-11-03 13:51:40	909.77288	4	1	dis	img/m_dis_cut.png	HIT	7064.0	14049.0	8	37-19-32-22-46-8-4-15
2015-11-03 13:51:54	924.32389	4	0	dis	img/f_dis_cut.png	HIT	13826.0	15082.0	14	46-14-1-4-41-12-2-28-13-18-6-42-43-36
2015-11-03 13:52:10	939.89664	3	0	fea	img/f_fea_cut.png	HIT	40823.0	41936.0	41	6-36-0-11-4-29-30-42-28-27-13-25-3-12-9-2-5-40-21-7-23-41-47-19-22-14-39-1-43-35-24-46-26-45-17-32-16-38-18-8-34
2015-11-03 13:52:52	982.32609	2	1	ang	img/m_ang_cut.png	HIT	21160.0	23824.0	22	41-0-35-3-26-5-33-9-19-6-22-47-44-18-21-24-1-8-20-29-31-43
2015-11-03 13:53:17	1006.65842	6	1	ntr	img/m_ntr_cut.png	HIT	10696.0	12120.0	11	27-18-28-12-32-46-14-30-35-38-20
2015-11-03 13:53:29	1019.27461	0	1	hap	img/m_hap_cut.png	HIT	3795.0	4899.0	4	18-21-33-22
2015-11-03 13:53:35	1024.6687	5	1	fea	img/m_sup_cut.png	ERR	2636.0	4036.0	3	4-34-33
2015-11-03 13:53:39	1029.24914	3	1	fea	img/m_fea_cut.png	HIT	16454.0	17671.0	17	16-40-43-30-14-46-37-24-25-31-8-39-10-11-12-3-45
2015-11-03 13:53:57	1047.43322	6	0	sad	img/f_ntr_cut.png	ERR	7327.0	9927.0	8	2-7-10-8-39-14-13-21
2015-11-03 13:54:08	1057.86927	0	0	hap	img/f_hap_cut.png	HIT	9111.0	10799.0	10	35-20-43-47-2-18-42-15-36-30
2015-11-03 13:54:19	1069.15841	1	1	sup	img/m_sad_cut.png	ERR	14304.0	17344.0	15	27-16-11-40-43-46-5-10-25-33-2-37-29-3-0
2015-11-03 13:54:37	1086.99428	4	1	dis	img/m_dis_cut.png	HIT	3517.0	4948.0	4	33-22-29-18
2015-11-03 13:54:43	1092.44821	2	0	ang	img/f_ang_cut.png	HIT	8166.0	9990.0	9	33-18-31-22-35-10-42-8-25
2015-11-03 13:54:53	1102.94195	5	0	fea	img/f_sup_cut.png	ERR	7077.0	9606.0	8	10-26-0-18-29-17-31-46
2015-11-03 13:55:03	1113.0459	1	0	sad	img/f_sad_cut.png	HIT	7199.0	9087.0	8	22-26-44-10-18-37-27-0
2015-11-03 13:55:13	1122.62895	6	0	ntr	img/f_ntr_cut.png	HIT	13621.0	14789.0	14	18-2-32-22-9-3-37-33-39-31-5-4-44-24
2015-11-03 13:55:28	1137.95535	0	0	hap	img/f_hap_cut.png	HIT	8458.0	9778.0	9	47-15-10-2-33-34-25-28-40
2015-11-03 13:55:38	1148.24833	3	1	sad	img/m_fea_cut.png	ERR	9897.0	11378.0	10	35-27-5-11-26-25-29-24-32-46
2015-11-03 13:55:50	1160.16228	1	0	sad	img/f_sad_cut.png	HIT	27355.0	28635.0	28	5-47-45-1-15-17-35-29-39-24-22-41-6-19-44-28-12-37-25-2-4-11-33-38-23-14-34-16
2015-11-03 13:56:19	1189.31876	2	0	ang	img/f_ang_cut.png	HIT	22492.0	24260.0	23	36-39-27-47-9-31-23-34-18-2-24-16-5-19-8-26-7-35-38-43-1-29-15
2015-11-03 13:56:44	1214.09169	2	1	ntr	img/m_ang_cut.png	ERR	12736.0	13905.0	13	20-35-43-45-13-27-40-19-3-12-28-41-16
2015-11-03 13:56:59	1228.48905	5	1	fea	img/m_sup_cut.png	ERR	39801.0	41009.0	40	0-13-3-4-27-12-38-20-2-39-42-41-16-8-1-30-22-7-19-26-36-33-37-5-17-46-28-31-9-43-6-24-44-29-47-15-35-23-25-10
2015-11-03 13:57:40	1269.98779	4	0	dis	img/f_dis_cut.png	HIT	2816.0	3792.0	3	29-9-7
2015-11-03 13:57:44	1274.2755	4	1	dis	img/m_dis_cut.png	HIT	5858.0	6682.0	6	29-45-12-24-25-42
2015-11-03 13:57:52	1281.45956	3	0	fea	img/f_fea_cut.png	HIT	27567.0	29367.0	28	31-16-33-24-7-5-34-23-27-40-11-36-19-30-0-6-3-10-32-14-17-26-42-8-25-29-21-39
2015-11-03 13:58:21	1311.32899	5	0	sup	img/f_sup_cut.png	HIT	16903.0	17807.0	17	25-19-30-28-32-0-8-3-41-31-23-27-15-36-21-14-11
2015-11-03 13:58:40	1329.63238	6	1	ntr	img/m_ntr_cut.png	HIT	4657.0	5545.0	5	17-20-14-29-46
2015-11-03 13:58:46	1335.67681	1	1	sad	img/m_sad_cut.png	HIT	23093.0	25125.0	24	3-37-12-5-14-20-33-43-23-39-10-46-7-4-45-2-28-31-30-11-36-25-24-26
2015-11-03 13:59:11	1361.28701	0	1	hap	img/m_hap_cut.png	HIT	6019.0	7882.0	7	15-22-43-23-10-37-18
2015-11-03 13:59:20	1369.68587	5	0	sup	img/f_sup_cut.png	HIT	7326.0	9014.0	8	14-27-3-10-4-8-30-9
2015-11-03 13:59:29	1379.21025	1	0	sad	img/f_sad_cut.png	HIT	18855.0	19703.0	19	13-40-21-23-6-39-31-44-30-28-24-18-16-5-35-38-22-9-34
2015-11-03 13:59:49	1399.43911	4	0	dis	img/f_dis_cut.png	HIT	4218.0	5746.0	5	6-25-30-43-15
2015-11-03 13:59:56	1405.69939	6	1	ntr	img/m_ntr_cut.png	HIT	19509.0	20822.0	20	7-26-43-3-39-34-44-30-11-23-14-16-2-41-27-25-17-21-24-1
2015-11-03 14:00:17	1427.01807	3	1	fea	img/m_fea_cut.png	HIT	18395.0	20363.0	19	10-32-26-3-40-25-9-42-8-37-31-21-23-35-16-33-5-20-30
2015-11-03 14:00:38	1447.87212	6	0	ntr	img/f_ntr_cut.png	HIT	12477.0	13661.0	13	12-41-5-45-22-36-13-9-6-23-7-26-17
2015-11-03 14:00:52	1462.03703	2	0	ang	img/f_ang_cut.png	HIT	9110.0	10894.0	10	2-28-36-47-33-13-26-3-39-14
2015-11-03 14:01:03	1473.4223	2	1	sad	img/m_ang_cut.png	ERR	21512.0	23057.0	22	6-30-27-22-46-32-21-43-7-44-11-4-34-47-24-35-28-26-9-15-33-39
2015-11-03 14:01:27	1496.96907	0	1	hap	img/m_hap_cut.png	HIT	6495.0	7975.0	7	40-41-16-45-30-20-38
2015-11-03 14:01:35	1505.44592	1	1	sad	img/m_sad_cut.png	HIT	16316.0	20444.0	17	29-28-45-43-36-35-37-1-23-16-8-39-14-30-9-34-12
2015-11-03 14:01:56	1526.38492	5	1	sup	img/m_sup_cut.png	HIT	13666.0	14890.0	14	13-2-11-30-3-41-1-31-17-20-38-42-36-9
2015-11-03 14:02:12	1541.76511	4	1	dis	img/m_dis_cut.png	HIT	5020.0	6973.0	6	14-23-24-22-1-34
2015-11-03 14:02:19	1549.24574	0	0	sad	img/f_hap_cut.png	ERR	1531.0	2908.0	2	37-40
2015-11-03 14:02:23	1552.65888	3	0	sad	img/f_fea_cut.png	ERR	10206.0	11726.0	11	38-4-20-5-11-13-18-30-42-1-43
2015-11-03 14:02:35	1564.88162	1	0	sad	img/f_sad_cut.png	HIT	29092.0	30764.0	30	39-10-18-3-19-11-43-2-45-47-1-12-23-17-44-14-7-24-4-29-42-15-37-0-41-40-5-30-28-33
2015-11-03 14:03:06	1596.17686	6	1	ntr	img/m_ntr_cut.png	HIT	24028.0	25148.0	24	36-7-31-14-27-10-0-15-43-3-40-12-2-22-34-16-24-5-4-47-13-39-44-30
2015-11-03 14:03:32	1621.82558	5	0	sup	img/f_sup_cut.png	HIT	21296.0	22768.0	22	28-20-31-33-40-1-25-36-41-17-19-6-13-14-7-43-32-37-35-16-34-30
2015-11-03 14:03:55	1645.1143	6	0	ntr	img/f_ntr_cut.png	HIT	12863.0	13743.0	13	6-42-31-39-27-30-33-35-36-3-11-43-8
2015-11-03 14:04:09	1659.35952	0	1	hap	img/m_hap_cut.png	HIT	3785.0	4673.0	4	2-5-13-36
2015-11-03 14:04:15	1664.53038	2	1	ang	img/m_ang_cut.png	HIT	17104.0	19345.0	18	35-18-32-6-15-23-0-12-11-5-3-43-1-40-28-21-29-30
2015-11-03 14:04:34	1684.36535	0	0	hap	img/f_hap_cut.png	HIT	3261.0	4790.0	4	16-32-29-28
2015-11-03 14:04:40	1689.65831	1	1	sad	img/m_sad_cut.png	HIT	16828.0	17644.0	17	5-13-17-33-23-20-8-9-2-22-15-25-1-46-43-27-34
2015-11-03 14:04:58	1707.79142	2	0	ang	img/f_ang_cut.png	HIT	16051.0	18043.0	17	31-32-40-0-19-33-41-13-34-10-11-14-4-26-1-30-47
2015-11-03 14:05:16	1726.3295	3	0	fea	img/f_fea_cut.png	HIT	30894.0	31742.0	31	32-45-33-13-29-5-25-27-31-16-1-15-39-30-41-7-18-20-40-2-17-19-22-44-0-28-46-14-42-3-34
2015-11-03 14:05:49	1758.56112	3	1	fea	img/m_fea_cut.png	HIT	23941.0	24805.0	24	1-39-6-26-28-12-23-27-29-16-11-46-33-4-45-8-24-19-36-0-32-34-37-7
2015-11-03 14:06:14	1783.86861	5	1	sup	img/m_sup_cut.png	HIT	21251.0	22700.0	22	31-41-4-38-25-37-24-28-44-26-6-10-3-47-18-36-27-0-2-16-29-22
2015-11-03 14:06:37	1807.06521	4	0	dis	img/f_dis_cut.png	HIT	9858.0	10834.0	10	41-32-45-10-4-37-13-23-19-21
2015-11-03 14:06:48	1818.39174	4	1	dis	img/m_dis_cut.png	HIT	2239.0	3984.0	3	32-29-43
