# Supplementary material for: Mapping the emotional face. How individual face parts contribute to successful emotion recognition
Source: PLoS One. 2017 May 11;12(5):e0177239. doi: 10.1371/journal.pone.0177239 (PMC5426715; doi:10.1371/journal.pone.0177239)
Supplement: S1 Code — (ZIP) [file pone.0177239.s003.zip › app/static/logfiles/logfile45.txt]

####### THIS IS A LOGFILE FOR THE DYNAMIC MASKING FACE EXPERIMENT ######
Participant Number: 45
Date and Time: 2015-11-04 16:04:20.398878
age: 19 ,gender: 0 ,environ: 2 ,occup: 0 ,advert: 0
###################################################################
time	cumtime	express	ident	button	filename	evaluation	stopRT	choiceRT	maskNum	maskList
2015-11-04 16:04:44	0.0	3	1	ang	img/m_fea_cut.png	ERR	11058.0	21530.0	12	28-17-21-23-8-46-27-14-9-47-33-43
2015-11-04 16:05:06	21.81695	2	1	sad	img/m_ang_cut.png	ERR	12953.0	16137.0	13	20-10-4-2-16-41-26-33-11-17-40-34-15
2015-11-04 16:05:22	38.25201	1	0	ang	img/f_sad_cut.png	ERR	14502.0	16191.0	15	41-45-4-14-27-21-17-19-36-47-40-5-22-3-20
2015-11-04 16:05:39	54.73653	0	1	hap	img/m_hap_cut.png	HIT	12463.0	14968.0	13	40-15-23-38-1-35-31-3-2-20-24-22-19
2015-11-04 16:05:54	70.00071	3	0	ang	img/f_fea_cut.png	ERR	17094.0	19662.0	18	14-17-32-2-24-36-9-22-29-46-16-19-39-41-3-28-7-5
2015-11-04 16:06:14	89.96315	5	0	fea	img/f_sup_cut.png	ERR	10724.0	13340.0	11	7-34-32-20-45-9-21-40-33-13-1
2015-11-04 16:06:28	103.60218	4	1	dis	img/m_dis_cut.png	HIT	20506.0	22243.0	21	7-33-3-12-0-9-45-2-40-25-14-32-1-17-6-31-4-46-28-30-47
2015-11-04 16:06:50	126.14399	0	0	hap	img/f_hap_cut.png	HIT	9765.0	11870.0	10	42-41-32-22-6-16-3-31-40-29
2015-11-04 16:07:02	138.31558	1	1	sad	img/m_sad_cut.png	HIT	18003.0	19356.0	18	29-41-24-14-28-8-7-43-33-15-17-40-3-9-27-37-35-5
2015-11-04 16:07:22	157.96967	6	0	ang	img/f_ntr_cut.png	ERR	12009.0	14417.0	12	39-33-14-2-29-23-34-25-11-19-10-36
2015-11-04 16:07:37	172.68246	5	1	fea	img/m_sup_cut.png	ERR	17404.0	19420.0	18	31-20-45-18-23-4-3-14-25-27-2-8-19-21-24-12-10-43
2015-11-04 16:07:57	192.40187	2	0	ang	img/f_ang_cut.png	HIT	4928.0	6961.0	5	9-40-34-8-25
2015-11-04 16:08:04	199.65966	6	1	sad	img/m_ntr_cut.png	ERR	11529.0	13521.0	12	35-16-21-24-47-20-45-1-29-12-34-25
2015-11-04 16:08:18	213.47455	4	0	dis	img/f_dis_cut.png	HIT	8821.0	10262.0	9	6-3-4-21-16-40-36-30-28
2015-11-04 16:08:28	224.03442	0	0	hap	img/f_hap_cut.png	HIT	6124.0	8708.0	7	44-1-16-9-36-6-17
2015-11-04 16:08:37	233.04742	5	1	hap	img/m_sup_cut.png	ERR	9184.0	11353.0	10	42-37-30-1-4-6-44-23-28-17
2015-11-04 16:08:49	244.703	4	1	dis	img/m_dis_cut.png	HIT	7426.0	9099.0	8	44-43-17-28-10-30-38-2
2015-11-04 16:08:58	254.10043	2	1	sad	img/m_ang_cut.png	ERR	8723.0	10747.0	9	8-39-38-22-10-19-14-33-2
2015-11-04 16:09:09	265.14906	3	0	fea	img/f_fea_cut.png	HIT	11572.0	13612.0	12	29-30-24-35-39-17-11-31-2-36-10-22
2015-11-04 16:09:23	279.05976	6	1	ntr	img/m_ntr_cut.png	HIT	11893.0	14261.0	12	5-17-37-13-15-41-26-19-10-3-42-1
2015-11-04 16:09:38	293.62001	4	0	dis	img/f_dis_cut.png	HIT	9438.0	11494.0	10	41-21-0-6-37-3-27-2-30-33
2015-11-04 16:09:50	305.41639	5	0	sup	img/f_sup_cut.png	HIT	6478.0	8582.0	7	40-21-32-12-15-17-35
2015-11-04 16:09:58	314.30035	2	0	ang	img/f_ang_cut.png	HIT	5749.0	7381.0	6	3-2-34-37-46-0
2015-11-04 16:10:06	321.98024	0	1	hap	img/m_hap_cut.png	HIT	6909.0	8733.0	7	8-3-20-22-31-15-21
2015-11-04 16:10:15	331.01411	1	1	sad	img/m_sad_cut.png	HIT	18777.0	26169.0	19	33-4-24-19-15-14-17-13-16-37-35-6-23-8-25-43-1-2-10
2015-11-04 16:10:42	357.48294	1	0	dis	img/f_sad_cut.png	ERR	20224.0	22198.0	21	22-14-30-43-31-1-23-25-40-3-2-4-5-8-42-15-20-33-11-29-16
2015-11-04 16:11:04	379.98024	3	1	fea	img/m_fea_cut.png	HIT	27726.0	29398.0	28	24-46-7-17-8-31-40-42-11-38-16-35-39-30-4-5-18-22-47-2-23-6-15-1-14-0-43-19
2015-11-04 16:11:34	409.67268	6	0	ntr	img/f_ntr_cut.png	HIT	15208.0	17296.0	16	11-15-35-16-27-29-46-24-8-45-39-22-31-7-19-28
2015-11-04 16:11:51	427.26712	5	0	sup	img/f_sup_cut.png	HIT	8633.0	17857.0	9	39-11-8-9-1-22-28-10-35
2015-11-04 16:12:10	445.42219	2	1	ang	img/m_ang_cut.png	HIT	5571.0	7331.0	6	5-6-18-12-33-3
2015-11-04 16:12:17	453.05811	0	1	hap	img/m_hap_cut.png	HIT	11321.0	13185.0	12	25-28-20-39-38-47-45-5-14-33-29-2
2015-11-04 16:12:31	466.54178	1	0	sad	img/f_sad_cut.png	HIT	9230.0	10966.0	10	26-40-33-29-22-14-17-24-42-12
2015-11-04 16:12:42	477.80671	3	1	fea	img/m_fea_cut.png	HIT	9583.0	11039.0	10	44-33-0-31-40-38-28-21-34-10
2015-11-04 16:12:53	489.19752	6	0	ntr	img/f_ntr_cut.png	HIT	24621.0	29053.0	25	21-36-8-20-25-35-4-39-44-9-22-37-12-47-32-29-28-45-33-2-15-19-1-34-3
2015-11-04 16:13:23	518.547	6	1	sad	img/m_ntr_cut.png	ERR	12953.0	14377.0	13	25-11-0-3-33-35-46-47-2-16-28-29-26
2015-11-04 16:13:37	533.22158	3	0	sup	img/f_fea_cut.png	ERR	8678.0	11462.0	9	6-40-31-30-21-36-39-10-2
2015-11-04 16:13:49	544.98332	0	0	hap	img/f_hap_cut.png	HIT	6866.0	8106.0	7	1-2-20-4-42-21-6
2015-11-04 16:13:58	553.39528	5	1	dis	img/m_sup_cut.png	ERR	5692.0	7524.0	6	2-45-15-21-4-23
2015-11-04 16:14:05	561.22448	4	0	ang	img/f_dis_cut.png	ERR	10147.0	12708.0	11	43-32-14-36-40-18-25-8-27-26-39
2015-11-04 16:14:18	574.23043	4	1	dis	img/m_dis_cut.png	HIT	3718.0	4918.0	4	36-31-29-45
2015-11-04 16:14:24	579.447	2	0	ang	img/f_ang_cut.png	HIT	2696.0	4008.0	3	30-34-9
2015-11-04 16:14:28	583.74953	1	1	fea	img/m_sad_cut.png	ERR	14113.0	16721.0	15	18-14-21-38-42-37-3-28-11-46-12-27-2-31-44
2015-11-04 16:14:45	600.76495	5	1	fea	img/m_sup_cut.png	ERR	7344.0	10912.0	8	40-6-45-16-10-29-25-1
2015-11-04 16:14:56	611.97571	2	1	sad	img/m_ang_cut.png	ERR	7133.0	9285.0	8	4-17-43-28-26-31-30-40
2015-11-04 16:15:06	621.55977	0	0	hap	img/f_hap_cut.png	HIT	9122.0	11042.0	10	4-41-2-12-27-3-15-36-34-33
2015-11-04 16:15:17	632.90287	5	0	fea	img/f_sup_cut.png	ERR	10877.0	12765.0	11	47-35-12-6-10-26-9-5-17-34-32
2015-11-04 16:15:30	645.96694	1	0	sad	img/f_sad_cut.png	HIT	5965.0	7285.0	6	47-21-34-19-30-2
2015-11-04 16:15:38	653.55206	3	1	fea	img/m_fea_cut.png	HIT	10283.0	15131.0	11	25-41-39-14-9-11-10-2-36-1-37
2015-11-04 16:15:53	668.98346	2	0	ang	img/f_ang_cut.png	HIT	14110.0	16046.0	15	40-18-0-21-33-7-32-4-45-3-28-42-1-10-9
2015-11-04 16:16:10	685.32621	6	0	ntr	img/f_ntr_cut.png	HIT	10014.0	12214.0	11	13-41-42-45-28-12-19-22-44-9-34
2015-11-04 16:16:22	697.83894	0	1	hap	img/m_hap_cut.png	HIT	8246.0	10006.0	9	44-0-36-35-40-46-18-26-30
2015-11-04 16:16:32	708.14654	6	1	sad	img/m_ntr_cut.png	ERR	17650.0	21018.0	18	42-12-35-15-43-14-0-22-45-38-10-44-2-6-11-46-17-7
2015-11-04 16:16:54	729.46175	1	1	sad	img/m_sad_cut.png	HIT	10350.0	12078.0	11	44-29-22-6-17-33-42-47-12-34-9
2015-11-04 16:17:06	741.83846	3	0	fea	img/f_fea_cut.png	HIT	21599.0	24687.0	22	44-30-17-16-1-11-29-33-32-14-22-9-0-37-18-8-5-28-13-12-7-23
2015-11-04 16:17:31	766.8216	4	1	ang	img/m_dis_cut.png	ERR	3118.0	5518.0	4	7-18-40-19
2015-11-04 16:17:37	772.64622	4	0	dis	img/f_dis_cut.png	HIT	5226.0	6994.0	6	13-23-35-43-22-4
2015-11-04 16:17:44	779.94649	4	1	dis	img/m_dis_cut.png	HIT	7440.0	9600.0	8	37-40-39-5-41-1-29-18
2015-11-04 16:17:54	789.84883	2	1	sad	img/m_ang_cut.png	ERR	11826.0	13506.0	12	32-6-47-9-25-42-7-10-13-15-18-5
2015-11-04 16:18:08	803.65636	1	0	sad	img/f_sad_cut.png	HIT	22396.0	24420.0	23	21-11-13-12-16-39-40-31-30-41-24-42-4-0-28-25-47-18-38-37-17-34-45
2015-11-04 16:18:33	828.3749	5	1	sup	img/m_sup_cut.png	HIT	10054.0	12526.0	11	6-12-2-17-30-42-0-32-35-47-10
2015-11-04 16:18:45	841.20124	0	0	hap	img/f_hap_cut.png	HIT	11621.0	13509.0	12	35-45-40-0-4-46-5-9-42-6-36-8
2015-11-04 16:18:59	855.01368	1	1	fea	img/m_sad_cut.png	ERR	16745.0	18193.0	17	28-36-3-11-1-20-46-23-2-21-33-32-4-31-8-26-12
2015-11-04 16:19:18	873.50314	3	0	sad	img/f_fea_cut.png	ERR	14651.0	16251.0	15	18-21-23-3-0-20-42-7-44-8-25-11-33-22-15
2015-11-04 16:19:34	890.05797	6	0	ntr	img/f_ntr_cut.png	HIT	14125.0	16373.0	15	36-23-11-46-18-3-20-30-7-42-39-19-45-14-10
2015-11-04 16:19:51	906.72988	0	1	hap	img/m_hap_cut.png	HIT	3929.0	5241.0	4	39-3-37-30
2015-11-04 16:19:56	912.27459	4	0	dis	img/f_dis_cut.png	HIT	8416.0	10048.0	9	7-23-27-25-4-42-9-22-0
2015-11-04 16:20:07	922.62142	5	0	fea	img/f_sup_cut.png	ERR	10779.0	12331.0	11	4-3-2-24-14-45-22-34-15-17-8
2015-11-04 16:20:19	935.25384	3	1	ntr	img/m_fea_cut.png	ERR	16598.0	17998.0	17	0-31-19-11-32-41-17-35-43-2-12-37-16-33-8-5-39
2015-11-04 16:20:38	953.55284	6	1	ntr	img/m_ntr_cut.png	HIT	23605.0	27581.0	24	42-17-0-12-39-26-31-38-44-36-37-1-41-7-40-45-8-43-18-32-24-6-5-21
2015-11-04 16:21:06	981.43234	2	0	ang	img/f_ang_cut.png	HIT	11259.0	14339.0	12	36-14-38-47-27-4-20-39-44-29-18-24
2015-11-04 16:21:20	996.07673	6	1	sad	img/m_ntr_cut.png	ERR	8729.0	10121.0	9	21-2-37-33-32-27-1-10-14
2015-11-04 16:21:31	1006.50027	6	0	ntr	img/f_ntr_cut.png	HIT	14524.0	19788.0	15	1-12-8-35-44-37-17-27-47-42-22-41-29-34-15
2015-11-04 16:21:51	1026.6173	0	1	hap	img/m_hap_cut.png	HIT	9464.0	12112.0	10	9-22-30-0-18-46-11-6-20-10
2015-11-04 16:22:03	1039.02817	1	1	sad	img/m_sad_cut.png	HIT	30379.0	35563.0	31	15-5-23-24-26-36-41-3-43-44-4-28-6-40-20-33-1-9-0-46-35-13-25-47-16-11-31-8-2-37-34
2015-11-04 16:22:39	1074.8863	4	0	ang	img/f_dis_cut.png	ERR	6825.0	8321.0	7	4-17-0-39-10-43-44
2015-11-04 16:22:48	1083.506	1	0	fea	img/f_sad_cut.png	ERR	14592.0	18824.0	15	2-16-0-34-26-42-14-33-17-11-47-40-35-12-44
2015-11-04 16:23:07	1102.62658	5	0	sup	img/f_sup_cut.png	HIT	16977.0	17977.0	17	15-19-9-47-18-34-2-31-22-5-37-32-45-1-12-46-16
2015-11-04 16:23:25	1120.8981	2	1	sad	img/m_ang_cut.png	ERR	7997.0	9261.0	8	7-29-36-31-28-19-37-33
2015-11-04 16:23:35	1130.46559	5	1	sup	img/m_sup_cut.png	HIT	13113.0	15385.0	14	11-42-10-47-7-20-38-21-24-33-8-5-30-39
2015-11-04 16:23:50	1146.15676	0	0	hap	img/f_hap_cut.png	HIT	13636.0	15332.0	14	15-27-29-0-32-11-4-40-44-9-31-19-5-21
2015-11-04 16:24:06	1161.79284	4	1	dis	img/m_dis_cut.png	HIT	3966.0	5022.0	4	30-26-23-42
2015-11-04 16:24:11	1167.11711	2	0	ang	img/f_ang_cut.png	HIT	3456.0	5344.0	4	13-34-9-31
2015-11-04 16:24:17	1172.75819	3	1	fea	img/m_fea_cut.png	HIT	18075.0	21467.0	19	25-4-35-3-1-42-21-23-11-6-40-36-9-33-28-24-34-43-0
2015-11-04 16:24:39	1194.52265	3	0	fea	img/f_fea_cut.png	HIT	17400.0	19376.0	18	40-4-8-23-24-17-1-25-22-16-12-46-15-3-34-7-11-38
2015-11-04 16:24:58	1214.19564	1	0	sad	img/f_sad_cut.png	HIT	6574.0	8574.0	7	3-30-18-17-12-33-26
2015-11-04 16:25:07	1223.07193	2	1	sad	img/m_ang_cut.png	ERR	19239.0	21199.0	20	42-41-46-17-47-8-3-27-16-18-34-36-15-28-38-1-5-30-31-21
2015-11-04 16:25:29	1244.57037	3	1	fea	img/m_fea_cut.png	HIT	7981.0	10085.0	8	16-34-2-46-12-30-38-28
2015-11-04 16:25:39	1254.96208	0	1	hap	img/m_hap_cut.png	HIT	6525.0	8077.0	7	21-3-11-28-31-30-47
2015-11-04 16:25:48	1263.34212	4	1	dis	img/m_dis_cut.png	HIT	7197.0	9029.0	8	2-18-17-6-38-31-39-34
2015-11-04 16:25:57	1272.67404	3	0	sad	img/f_fea_cut.png	ERR	23421.0	25301.0	24	45-32-8-37-14-43-19-36-21-38-15-46-2-7-3-16-40-6-20-27-4-22-33-26
2015-11-04 16:26:22	1298.27532	2	0	ang	img/f_ang_cut.png	HIT	4012.0	6188.0	5	32-27-40-34-5
2015-11-04 16:26:29	1304.76465	0	0	hap	img/f_hap_cut.png	HIT	6448.0	8744.0	7	3-28-19-42-27-36-18
2015-11-04 16:26:38	1313.80984	5	0	sup	img/f_sup_cut.png	HIT	16018.0	17706.0	16	47-8-35-13-10-2-15-20-26-3-25-0-40-29-34-6
2015-11-04 16:26:56	1331.81206	5	1	sup	img/m_sup_cut.png	HIT	16567.0	17927.0	17	22-33-2-46-29-8-5-21-43-27-30-16-24-19-36-39-0
2015-11-04 16:27:14	1350.0379	6	1	sad	img/m_ntr_cut.png	ERR	22541.0	24301.0	23	36-41-16-18-4-10-38-26-32-0-28-11-30-3-46-22-27-1-35-42-21-34-44
2015-11-04 16:27:39	1374.6353	1	1	sad	img/m_sad_cut.png	HIT	11398.0	12854.0	12	20-16-24-39-26-10-40-11-15-14-4-46
2015-11-04 16:27:52	1387.78984	4	0	dis	img/f_dis_cut.png	HIT	5826.0	7354.0	6	40-30-34-28-9-1
2015-11-04 16:28:00	1395.44738	6	0	ntr	img/f_ntr_cut.png	HIT	11218.0	12914.0	12	6-47-34-42-40-9-45-30-21-0-13-7
2015-11-04 16:28:13	1408.70968	0	1	hap	img/m_hap_cut.png	HIT	6129.0	8473.0	7	23-36-10-6-43-5-29
2015-11-04 16:28:22	1417.48012	3	0	fea	img/f_fea_cut.png	HIT	11027.0	13979.0	12	10-24-27-34-42-38-37-2-18-29-20-35
2015-11-04 16:28:36	1431.75967	3	1	fea	img/m_fea_cut.png	HIT	10676.0	13324.0	11	0-34-6-11-1-2-21-42-40-26-15
2015-11-04 16:28:50	1445.38349	0	0	hap	img/f_hap_cut.png	HIT	9144.0	10864.0	10	16-23-29-4-41-3-33-18-45-42
2015-11-04 16:29:01	1456.55126	4	1	dis	img/m_dis_cut.png	HIT	3237.0	5101.0	4	30-37-28-20
2015-11-04 16:29:06	1461.95136	4	0	dis	img/f_dis_cut.png	HIT	8606.0	9814.0	9	41-15-23-44-31-9-20-19-32
2015-11-04 16:29:16	1472.06411	1	0	sad	img/f_sad_cut.png	HIT	10432.0	13184.0	11	26-0-3-20-5-31-40-11-24-13-34
2015-11-04 16:29:30	1485.57577	5	0	sup	img/f_sup_cut.png	HIT	5956.0	15372.0	6	36-11-34-47-29-6
2015-11-04 16:29:45	1501.2498	1	1	sad	img/m_sad_cut.png	HIT	2643.0	4363.0	3	34-31-29
2015-11-04 16:29:50	1505.91236	5	1	fea	img/m_sup_cut.png	ERR	9878.0	15782.0	10	45-28-32-33-22-31-21-40-10-1
2015-11-04 16:30:06	1521.99405	6	1	ntr	img/m_ntr_cut.png	HIT	10832.0	12072.0	11	45-22-7-18-13-41-15-38-28-16-1
2015-11-04 16:30:19	1534.36804	6	0	ntr	img/f_ntr_cut.png	HIT	16100.0	18628.0	17	43-39-24-23-36-28-22-9-25-7-15-14-8-20-19-17-5
2015-11-04 16:30:37	1553.29492	2	1	sad	img/m_ang_cut.png	ERR	5158.0	7358.0	6	34-4-16-12-31-15
2015-11-04 16:30:45	1560.95239	2	0	ang	img/f_ang_cut.png	HIT	9678.0	11966.0	10	16-28-19-8-24-17-5-4-21-23
2015-11-04 16:31:37	0.0	5	0	sup	img/f_sup_cut.png	HIT	11681.0	13161.0	12	9-6-33-39-16-14-19-1-17-31-30-45
2015-11-04 16:31:51	13.45853	0	1	hap	img/m_hap_cut.png	HIT	6375.0	8351.0	7	17-15-46-2-18-12-39
2015-11-04 16:31:59	22.10927	6	1	sad	img/m_ntr_cut.png	ERR	14552.0	16000.0	15	2-20-7-41-21-35-3-15-32-46-27-28-37-33-40
2015-11-04 16:32:16	38.44328	5	1	sup	img/m_sup_cut.png	HIT	16789.0	18941.0	17	37-44-46-7-24-29-33-32-9-28-27-47-20-16-5-10-14
2015-11-04 16:32:35	57.68248	3	1	fea	img/m_fea_cut.png	HIT	12814.0	14470.0	13	2-13-21-34-32-45-11-4-36-17-26-47-20
2015-11-04 16:32:50	72.47739	2	0	ang	img/f_ang_cut.png	HIT	4316.0	6148.0	5	43-42-46-34-4
2015-11-04 16:32:56	78.92436	1	0	sad	img/f_sad_cut.png	HIT	11658.0	13434.0	12	39-44-7-5-3-29-13-26-4-20-33-0
2015-11-04 16:33:10	92.65168	1	1	sad	img/m_sad_cut.png	HIT	22775.0	24399.0	23	40-42-44-4-29-1-16-33-2-24-5-35-37-6-46-0-41-12-43-39-38-27-31
2015-11-04 16:33:35	117.34547	6	0	ntr	img/f_ntr_cut.png	HIT	16912.0	18960.0	17	25-37-22-27-8-45-42-36-24-3-5-29-35-11-33-28-47
2015-11-04 16:33:54	136.60484	4	0	dis	img/f_dis_cut.png	HIT	5929.0	7257.0	6	30-39-3-8-33-12
2015-11-04 16:34:02	144.17372	3	0	fea	img/f_fea_cut.png	HIT	20744.0	23688.0	21	33-23-44-35-8-1-20-31-5-43-25-3-15-9-27-39-2-0-28-22-40
2015-11-04 16:34:26	168.15412	4	1	dis	img/m_dis_cut.png	HIT	7816.0	9152.0	8	0-20-13-47-41-43-18-40
2015-11-04 16:34:35	177.60734	0	0	hap	img/f_hap_cut.png	HIT	6803.0	8143.0	7	45-18-16-36-9-40-46
2015-11-04 16:34:43	186.05189	2	1	sad	img/m_ang_cut.png	ERR	8430.0	9958.0	9	14-25-30-20-23-40-34-19-29
2015-11-04 16:34:54	196.32649	2	0	dis	img/f_ang_cut.png	ERR	8221.0	10029.0	9	31-14-24-46-47-4-13-8-45
2015-11-04 16:35:04	206.65424	2	1	ntr	img/m_ang_cut.png	ERR	20596.0	22452.0	21	7-27-43-0-40-47-16-38-23-39-31-3-1-45-35-32-46-37-28-5-8
2015-11-04 16:35:27	229.40305	6	0	ntr	img/f_ntr_cut.png	HIT	16848.0	18040.0	17	35-17-41-38-11-37-34-6-3-1-28-24-12-42-40-43-0
2015-11-04 16:35:45	247.73966	3	1	fea	img/m_fea_cut.png	HIT	6341.0	8573.0	7	11-23-14-27-29-10-32
2015-11-04 16:35:54	256.61481	4	0	ang	img/f_dis_cut.png	ERR	13799.0	15703.0	14	26-4-23-44-17-24-42-47-31-39-45-16-43-5
2015-11-04 16:36:10	272.61418	3	0	fea	img/f_fea_cut.png	HIT	16677.0	18429.0	17	41-31-43-16-19-13-18-45-15-8-37-30-4-25-39-40-44
2015-11-04 16:36:29	291.34174	6	1	fea	img/m_ntr_cut.png	ERR	19294.0	23886.0	20	36-44-32-29-45-41-39-38-0-5-8-23-35-10-30-27-33-11-34-15
2015-11-04 16:36:53	315.52473	4	1	dis	img/m_dis_cut.png	HIT	4981.0	6901.0	5	40-26-22-3-25
2015-11-04 16:37:00	322.72759	0	0	hap	img/f_hap_cut.png	HIT	5047.0	6727.0	6	22-35-17-1-43-19
2015-11-04 16:37:07	329.75928	5	1	sup	img/m_sup_cut.png	HIT	8435.0	10451.0	9	30-39-18-38-28-11-29-15-16
2015-11-04 16:37:18	340.51188	1	1	sad	img/m_sad_cut.png	HIT	8497.0	10065.0	9	37-9-11-35-43-20-26-33-2
2015-11-04 16:37:28	350.8786	1	0	fea	img/f_sad_cut.png	ERR	20468.0	22684.0	21	19-4-14-12-17-39-15-5-20-28-30-46-35-38-11-47-8-42-22-40-27
2015-11-04 16:37:51	373.86078	0	1	hap	img/m_hap_cut.png	HIT	9252.0	10956.0	10	38-40-27-24-39-42-9-3-21-6
2015-11-04 16:38:03	385.11913	5	0	sup	img/f_sup_cut.png	HIT	17684.0	20292.0	18	39-4-20-19-16-42-27-0-22-8-40-26-45-46-35-7-34-25
2015-11-04 16:38:23	405.70977	4	0	ang	img/f_dis_cut.png	ERR	3686.0	5582.0	4	32-33-34-6
2015-11-04 16:38:29	411.59205	6	0	ntr	img/f_ntr_cut.png	HIT	14376.0	16088.0	15	4-31-20-10-33-35-24-39-3-44-13-46-21-12-2
2015-11-04 16:38:45	427.97605	1	1	sad	img/m_sad_cut.png	HIT	11755.0	13547.0	12	42-47-23-5-12-38-30-1-22-33-3-27
2015-11-04 16:38:59	441.82732	0	0	hap	img/f_hap_cut.png	HIT	7242.0	9138.0	8	5-43-47-18-41-26-13-12
2015-11-04 16:39:09	451.26388	5	1	fea	img/m_sup_cut.png	ERR	16774.0	25286.0	17	22-43-33-12-14-35-31-37-2-16-20-38-25-24-34-11-0
2015-11-04 16:39:34	476.84642	6	1	ntr	img/m_ntr_cut.png	HIT	19292.0	30052.0	20	13-46-36-20-41-45-47-8-7-9-29-23-28-26-15-27-37-0-10-1
2015-11-04 16:40:05	507.19912	1	0	fea	img/f_sad_cut.png	ERR	12383.0	14735.0	13	35-0-26-30-44-6-2-10-23-31-4-25-5
2015-11-04 16:40:20	522.2404	0	1	hap	img/m_hap_cut.png	HIT	6346.0	7891.0	7	15-30-46-14-36-35-3
2015-11-04 16:40:28	530.43345	2	1	fea	img/m_ang_cut.png	ERR	15678.0	17606.0	16	47-7-30-19-44-23-29-9-38-43-35-0-39-28-31-45
2015-11-04 16:40:46	548.33623	5	0	sup	img/f_sup_cut.png	HIT	8988.0	10132.0	9	33-29-36-38-11-17-41-46-37
2015-11-04 16:40:56	558.76968	2	0	ang	img/f_ang_cut.png	HIT	14337.0	16394.0	15	38-25-37-47-5-43-41-15-12-0-3-30-22-20-36
2015-11-04 16:41:13	575.46489	3	0	fea	img/f_fea_cut.png	HIT	22099.0	27627.0	23	27-18-9-7-40-16-45-5-38-11-42-23-10-3-35-47-32-14-20-25-6-37-8
2015-11-04 16:41:41	603.39139	3	1	sad	img/m_fea_cut.png	ERR	12144.0	14207.0	13	7-38-24-44-25-47-35-9-41-3-30-36-14
2015-11-04 16:41:55	617.89771	4	1	dis	img/m_dis_cut.png	HIT	12755.0	14011.0	13	6-23-27-41-39-5-4-24-25-43-37-36-45
2015-11-04 16:42:10	632.20993	0	1	hap	img/m_hap_cut.png	HIT	7891.0	9610.0	8	45-8-47-2-17-18-7-6
2015-11-04 16:42:20	642.12246	6	1	ntr	img/m_ntr_cut.png	HIT	19972.0	21404.0	20	2-28-16-18-1-39-37-5-20-32-44-29-24-41-17-25-43-42-38-10
2015-11-04 16:42:41	663.82421	1	0	fea	img/f_sad_cut.png	ERR	17047.0	19703.0	18	37-41-36-30-38-18-45-40-12-28-5-46-13-20-10-24-31-44
2015-11-04 16:43:01	683.82924	5	1	fea	img/m_sup_cut.png	ERR	8568.0	10504.0	9	17-20-3-21-40-26-2-9-19
2015-11-04 16:43:12	694.6342	6	0	ntr	img/f_ntr_cut.png	HIT	9723.0	11067.0	10	15-1-47-18-21-22-2-45-4-3
2015-11-04 16:43:23	706.00291	2	1	dis	img/m_ang_cut.png	ERR	12211.0	13979.0	13	40-32-46-22-41-3-18-11-16-23-17-4-27
2015-11-04 16:43:38	720.28334	5	0	sup	img/f_sup_cut.png	HIT	18084.0	19996.0	19	47-11-23-19-18-46-16-26-38-6-37-40-0-27-28-3-10-22-29
2015-11-04 16:43:58	740.57615	3	1	fea	img/m_fea_cut.png	HIT	8943.0	10174.0	9	8-31-40-29-16-45-26-38-3
2015-11-04 16:44:08	751.05026	0	0	hap	img/f_hap_cut.png	HIT	5757.0	7149.0	6	12-25-42-30-29-36
2015-11-04 16:44:16	758.49916	4	0	dis	img/f_dis_cut.png	HIT	17403.0	19227.0	18	40-3-21-12-37-5-33-28-24-2-15-19-16-8-43-20-10-44
2015-11-04 16:44:35	778.02526	2	0	ang	img/f_ang_cut.png	HIT	9220.0	11708.0	10	40-45-9-33-24-16-30-35-47-25
2015-11-04 16:44:47	790.03515	1	1	sad	img/m_sad_cut.png	HIT	4321.0	5905.0	5	2-26-30-34-47
2015-11-04 16:44:54	796.24549	3	0	fea	img/f_fea_cut.png	HIT	7660.0	9973.0	8	33-30-11-29-15-37-46-40
2015-11-04 16:45:04	806.52587	4	1	dis	img/m_dis_cut.png	HIT	6051.0	8107.0	7	34-2-30-17-11-39-15
2015-11-04 16:45:12	814.95797	1	0	dis	img/f_sad_cut.png	ERR	13283.0	22819.0	14	11-22-28-13-4-3-42-8-30-23-6-21-15-24
2015-11-04 16:45:35	838.0798	0	1	hap	img/m_hap_cut.png	HIT	3544.0	5553.0	4	27-3-13-2
2015-11-04 16:45:41	843.93352	6	1	ntr	img/m_ntr_cut.png	HIT	12697.0	13809.0	13	0-46-7-37-26-13-20-12-2-5-17-29-43
2015-11-04 16:45:55	858.04317	3	1	fea	img/m_fea_cut.png	HIT	9031.0	11727.0	10	36-0-33-44-26-32-30-1-15-8
2015-11-04 16:46:07	870.06763	5	0	sup	img/f_sup_cut.png	HIT	9125.0	10765.0	10	27-30-45-46-38-2-4-34-14-20
2015-11-04 16:46:19	881.13154	4	0	dis	img/f_dis_cut.png	HIT	5849.0	7569.0	6	11-29-16-34-0-46
2015-11-04 16:46:26	889.00506	4	1	dis	img/m_dis_cut.png	HIT	8141.0	10037.0	9	34-37-40-6-16-44-42-22-35
2015-11-04 16:46:37	899.34431	6	0	ntr	img/f_ntr_cut.png	HIT	13798.0	15238.0	14	16-24-14-20-10-8-7-46-34-13-42-22-18-12
2015-11-04 16:46:52	914.88332	3	0	sad	img/f_fea_cut.png	ERR	10575.0	12239.0	11	40-43-14-27-24-25-30-21-31-17-4
2015-11-04 16:47:05	927.42193	2	1	ang	img/m_ang_cut.png	HIT	13042.0	15050.0	14	19-16-20-44-36-13-0-6-47-18-26-24-25-15
2015-11-04 16:47:20	942.77358	0	0	hap	img/f_hap_cut.png	HIT	5329.0	7018.0	6	2-17-5-20-22-41
2015-11-04 16:47:27	950.09623	2	0	dis	img/f_ang_cut.png	ERR	15709.0	18469.0	16	26-18-19-12-27-25-42-8-45-17-6-9-0-46-14-5
2015-11-04 16:47:46	968.86985	1	1	sad	img/m_sad_cut.png	HIT	19394.0	21290.0	20	33-24-35-11-5-14-16-4-37-13-20-7-46-28-36-2-10-22-34-32
2015-11-04 16:48:08	990.45902	5	1	sup	img/m_sup_cut.png	HIT	10359.0	11846.0	11	22-43-3-23-37-8-35-10-32-21-24
2015-11-04 16:48:20	1002.60445	0	1	hap	img/m_hap_cut.png	HIT	8629.0	9894.0	9	27-3-20-11-5-1-22-0-46
2015-11-04 16:48:30	1012.79753	0	0	hap	img/f_hap_cut.png	HIT	6778.0	8226.0	7	12-3-20-45-19-15-36
2015-11-04 16:48:39	1021.32483	2	1	fea	img/m_ang_cut.png	ERR	10961.0	12649.0	11	29-25-1-28-21-33-4-14-45-31-11
2015-11-04 16:48:52	1034.27671	3	1	fea	img/m_fea_cut.png	HIT	11412.0	16852.0	12	38-29-33-40-6-11-1-44-46-7-35-32
2015-11-04 16:49:09	1051.42999	1	0	sad	img/f_sad_cut.png	HIT	11421.0	13134.0	12	4-19-17-7-36-6-11-0-3-14-21-40
2015-11-04 16:49:22	1064.86971	5	1	fea	img/m_sup_cut.png	ERR	4107.0	6731.0	5	26-39-29-21-9
2015-11-04 16:49:29	1071.90355	6	1	ntr	img/m_ntr_cut.png	HIT	15241.0	17049.0	16	37-12-32-25-47-42-44-19-16-33-31-8-11-34-6-36
2015-11-04 16:49:47	1089.25247	2	0	ang	img/f_ang_cut.png	HIT	8924.0	11589.0	9	42-23-20-8-41-36-9-29-34
2015-11-04 16:49:59	1101.14512	4	0	dis	img/f_dis_cut.png	HIT	16635.0	18060.0	17	32-28-16-5-35-34-36-23-24-18-15-40-31-42-19-14-47
2015-11-04 16:50:17	1119.50873	5	0	sup	img/f_sup_cut.png	HIT	7826.0	8963.0	8	29-13-9-32-41-4-11-35
2015-11-04 16:50:26	1128.7783	3	0	fea	img/f_fea_cut.png	HIT	16924.0	23404.0	17	21-26-16-36-39-44-3-37-32-2-25-9-12-6-4-22-28
2015-11-04 16:50:50	1152.48611	4	1	dis	img/m_dis_cut.png	HIT	7115.0	8780.0	8	2-44-24-27-37-33-30-18
2015-11-04 16:50:59	1161.56794	6	0	ntr	img/f_ntr_cut.png	HIT	11586.0	13106.0	12	32-4-14-31-19-18-46-21-45-13-10-23
2015-11-04 16:51:12	1174.97581	1	1	sad	img/m_sad_cut.png	HIT	8909.0	10654.0	9	47-5-8-29-23-30-35-3-34
2015-11-04 16:51:23	1185.93008	4	0	dis	img/f_dis_cut.png	HIT	5265.0	7289.0	6	6-37-44-39-22-35
2015-11-04 16:51:31	1193.52002	5	1	fea	img/m_sup_cut.png	ERR	17069.0	19117.0	18	13-31-2-1-18-27-7-33-23-4-12-9-45-14-15-46-11-47
2015-11-04 16:51:50	1212.93396	3	0	fea	img/f_fea_cut.png	HIT	10387.0	17179.0	11	11-35-12-43-1-0-17-24-8-37-47
2015-11-04 16:52:08	1230.41901	4	1	dis	img/m_dis_cut.png	HIT	10672.0	11640.0	11	47-44-23-13-35-9-12-43-4-18-37
2015-11-04 16:52:20	1242.35952	6	1	ntr	img/m_ntr_cut.png	HIT	19636.0	23499.0	20	32-46-44-13-17-35-37-19-33-25-34-9-6-7-4-15-47-11-12-23
2015-11-04 16:52:44	1266.15903	0	0	hap	img/f_hap_cut.png	HIT	7107.0	9052.0	8	43-9-38-25-18-21-33-35
2015-11-04 16:52:53	1275.51257	1	0	sad	img/f_sad_cut.png	HIT	11354.0	13755.0	12	8-34-24-39-12-18-19-46-2-17-28-21
2015-11-04 16:53:07	1289.57055	5	0	sup	img/f_sup_cut.png	HIT	14379.0	16083.0	15	40-25-37-19-30-46-8-4-35-5-14-26-28-29-41
2015-11-04 16:53:23	1305.9525	2	1	ang	img/m_ang_cut.png	HIT	6692.0	14820.0	7	2-38-15-34-23-30-22
2015-11-04 16:53:38	1321.07633	6	0	ntr	img/f_ntr_cut.png	HIT	24046.0	25958.0	25	4-46-34-11-9-12-19-31-35-0-26-3-39-8-47-22-2-43-27-14-6-29-25-38-1
2015-11-04 16:54:05	1347.33235	0	1	hap	img/m_hap_cut.png	HIT	11421.0	12917.0	12	16-42-5-45-28-14-35-40-3-26-6-12
2015-11-04 16:54:18	1360.55323	2	0	ang	img/f_ang_cut.png	HIT	12156.0	14220.0	13	38-32-35-23-44-5-40-4-26-27-2-29-19
2015-11-04 16:54:32	1375.07285	1	1	sad	img/m_sad_cut.png	HIT	15268.0	17356.0	16	12-27-28-26-9-42-4-5-34-8-44-10-13-25-11-21
2015-11-04 16:54:50	1392.73017	3	1	fea	img/m_fea_cut.png	HIT	11464.0	14400.0	12	14-23-4-21-26-44-15-39-1-27-2-29
2015-11-04 16:55:05	1407.44932	6	0	hap	img/f_ntr_cut.png	ERR	8737.0	9921.0	9	42-11-3-18-22-23-24-2-32
2015-11-04 16:55:15	1417.67294	4	0	dis	img/f_dis_cut.png	HIT	13777.0	15753.0	14	39-40-43-19-20-38-46-9-2-5-8-45-13-42
2015-11-04 16:55:31	1433.72895	3	0	sup	img/f_fea_cut.png	ERR	13346.0	15362.0	14	9-19-21-45-38-5-27-18-32-11-10-39-12-46
2015-11-04 16:55:47	1449.39596	5	1	fea	img/m_sup_cut.png	ERR	13670.0	15878.0	14	17-19-39-30-0-40-33-37-45-47-12-20-26-32
2015-11-04 16:56:03	1465.57755	5	0	sup	img/f_sup_cut.png	HIT	21659.0	22747.0	22	25-37-46-16-32-31-41-24-9-7-44-40-33-12-35-47-8-14-39-2-30-11
2015-11-04 16:56:26	1488.62378	1	0	sad	img/f_sad_cut.png	HIT	9035.0	10859.0	10	32-34-26-35-10-16-24-31-14-21
2015-11-04 16:56:37	1499.78588	6	1	ntr	img/m_ntr_cut.png	HIT	17200.0	18952.0	18	9-5-6-13-35-27-24-11-39-31-26-16-38-41-40-12-18-14
2015-11-04 16:56:56	1519.0405	0	0	hap	img/f_hap_cut.png	HIT	15582.0	17350.0	16	23-8-34-11-3-10-15-27-45-26-28-20-43-33-39-46
2015-11-04 16:57:14	1536.68831	3	1	fea	img/m_fea_cut.png	HIT	12191.0	15023.0	13	8-26-42-37-14-38-13-7-25-46-45-3-12
2015-11-04 16:57:29	1552.01123	1	1	fea	img/m_sad_cut.png	ERR	8732.0	10396.0	9	24-4-35-47-18-29-14-26-22
2015-11-04 16:57:40	1562.70771	0	1	hap	img/m_hap_cut.png	HIT	3417.0	4681.0	4	26-9-37-38
2015-11-04 16:57:45	1567.69305	2	1	sad	img/m_ang_cut.png	ERR	5467.0	7227.0	6	29-21-34-39-11-35
2015-11-04 16:57:53	1575.22773	4	1	dis	img/m_dis_cut.png	HIT	12089.0	13937.0	13	35-44-13-33-40-11-17-8-32-28-42-29-16
2015-11-04 16:58:07	1589.46691	2	0	dis	img/f_ang_cut.png	ERR	11043.0	13355.0	12	42-40-37-6-35-11-24-36-16-44-19-3
