# Supplementary material for: Mapping the emotional face. How individual face parts contribute to successful emotion recognition
Source: PLoS One. 2017 May 11;12(5):e0177239. doi: 10.1371/journal.pone.0177239 (PMC5426715; doi:10.1371/journal.pone.0177239)
Supplement: S1 Code — (ZIP) [file pone.0177239.s003.zip › app/static/logfiles/logfile46.txt]

####### THIS IS A LOGFILE FOR THE DYNAMIC MASKING FACE EXPERIMENT ######
Participant Number: 46
Date and Time: 2015-11-09 10:57:25.429154
age: 24 ,gender: 0 ,environ: 2 ,occup: 0 ,advert: 0
###################################################################
time	cumtime	express	ident	button	filename	evaluation	stopRT	choiceRT	maskNum	maskList
2015-11-09 10:57:53	0.0	2	1	sad	img/m_ang_cut.png	ERR	17975.0	20367.0	18	13-8-21-23-30-43-33-44-39-40-7-38-34-19-11-9-37-4
2015-11-09 10:58:13	20.65481	6	0	sup	img/f_ntr_cut.png	ERR	43113.0	49857.0	44	31-23-18-9-4-15-3-11-5-46-33-6-26-0-47-16-35-30-44-40-39-32-12-1-42-19-7-2-43-8-29-41-38-28-14-22-13-37-27-24-21-34-20-10
2015-11-09 10:59:04	70.82668	6	1	fea	img/m_ntr_cut.png	ERR	23727.0	25423.0	24	26-46-23-9-4-8-15-3-41-38-6-34-31-5-0-47-32-43-25-20-21-45-30-14
2015-11-09 10:59:29	96.54328	3	1	fea	img/m_fea_cut.png	HIT	24841.0	26657.0	25	1-31-42-3-11-26-10-30-14-39-6-27-19-44-18-9-37-2-40-0-17-47-34-15-21
2015-11-09 10:59:56	123.49509	0	0	hap	img/f_hap_cut.png	HIT	3206.0	5422.0	4	37-9-17-12
2015-11-09 11:00:02	129.2348	4	0	dis	img/f_dis_cut.png	HIT	11497.0	13417.0	12	6-33-25-42-1-41-18-31-39-29-22-8
2015-11-09 11:00:16	142.94783	4	1	dis	img/m_dis_cut.png	HIT	7939.0	8963.0	8	35-27-25-4-11-45-21-19
2015-11-09 11:00:25	152.21573	0	1	hap	img/m_hap_cut.png	HIT	2696.0	4576.0	3	35-29-40
2015-11-09 11:00:30	157.09191	5	1	sup	img/m_sup_cut.png	HIT	43640.0	46008.0	44	39-40-37-30-41-32-44-14-31-34-8-43-45-13-16-20-36-9-33-17-11-18-2-1-25-46-3-19-27-5-15-28-12-47-38-24-26-23-7-42-0-6-35-21
2015-11-09 11:01:16	203.38821	3	0	sup	img/f_fea_cut.png	ERR	25620.0	27644.0	26	15-38-41-27-6-17-32-28-5-45-20-47-40-8-2-31-18-26-43-21-44-33-37-13-34-35
2015-11-09 11:01:44	231.32796	2	0	ang	img/f_ang_cut.png	HIT	14951.0	17895.0	15	12-28-9-25-23-26-1-14-35-0-41-15-43-11-21
2015-11-09 11:02:02	249.52238	5	0	fea	img/f_sup_cut.png	ERR	22647.0	24399.0	23	37-13-4-9-10-42-31-6-17-33-43-24-35-30-28-2-32-14-20-8-29-41-22
2015-11-09 11:02:27	274.21755	1	0	sad	img/f_sad_cut.png	HIT	14642.0	16418.0	15	21-29-42-1-34-32-38-19-5-18-16-23-10-13-4
2015-11-09 11:02:44	290.9387	1	1	sad	img/m_sad_cut.png	HIT	35860.0	39620.0	36	6-40-16-18-26-15-34-41-38-10-44-28-39-1-46-0-2-32-4-37-33-42-3-13-8-27-25-47-20-29-11-9-31-30-12-17
2015-11-09 11:03:24	330.85464	4	0	dis	img/f_dis_cut.png	HIT	7694.0	9710.0	8	20-33-40-37-39-42-29-5
2015-11-09 11:03:34	340.86155	4	1	dis	img/m_dis_cut.png	HIT	10131.0	12867.0	11	12-42-24-26-35-7-47-17-28-22-18
2015-11-09 11:03:47	354.05108	3	0	fea	img/f_fea_cut.png	HIT	16373.0	18013.0	17	43-23-22-26-19-40-31-34-12-38-16-35-42-13-21-5-8
2015-11-09 11:04:05	372.35989	6	1	ntr	img/m_ntr_cut.png	HIT	17197.0	19349.0	18	46-33-18-6-22-44-4-35-21-26-34-14-30-12-38-5-45-2
2015-11-09 11:04:25	392.00435	2	1	ang	img/m_ang_cut.png	HIT	6087.0	8503.0	7	8-37-10-0-38-14-27
2015-11-09 11:04:34	400.8041	5	1	dis	img/m_sup_cut.png	ERR	12298.0	14058.0	13	41-36-31-38-18-1-12-6-23-9-26-29-0
2015-11-09 11:04:48	415.18905	1	0	sad	img/f_sad_cut.png	HIT	39814.0	41862.0	40	43-40-4-6-42-47-21-36-39-9-20-7-41-0-34-16-46-11-23-31-19-2-26-33-13-37-1-24-8-27-14-29-45-15-18-32-10-35-44-3
2015-11-09 11:05:30	457.34455	3	1	fea	img/m_fea_cut.png	HIT	16672.0	18352.0	17	46-36-19-32-44-10-11-25-34-30-41-37-18-13-38-28-21
2015-11-09 11:05:49	475.99588	0	1	hap	img/m_hap_cut.png	HIT	8479.0	10159.0	9	26-47-31-12-18-43-24-37-5
2015-11-09 11:05:59	486.45334	5	0	sup	img/f_sup_cut.png	HIT	22926.0	24374.0	23	30-13-45-5-28-47-14-26-43-20-1-24-35-41-12-22-3-34-10-36-16-8-19
2015-11-09 11:06:24	511.12298	1	1	sad	img/m_sad_cut.png	HIT	30159.0	32959.0	31	10-9-37-47-18-36-41-15-46-38-39-4-24-14-13-32-28-45-6-0-31-23-34-2-43-25-21-11-8-19-27
2015-11-09 11:06:57	544.37813	6	0	ang	img/f_ntr_cut.png	ERR	15473.0	17497.0	16	33-19-1-31-3-21-17-9-28-29-35-47-44-27-22-38
2015-11-09 11:07:15	562.17457	0	0	hap	img/f_hap_cut.png	HIT	11665.0	13209.0	12	27-24-12-6-7-15-21-16-33-31-35-41
2015-11-09 11:07:28	575.68588	2	0	ang	img/f_ang_cut.png	HIT	2997.0	4405.0	3	39-37-29
2015-11-09 11:07:33	580.39023	4	1	dis	img/m_dis_cut.png	HIT	9128.0	12024.0	10	8-16-31-14-4-42-13-12-29-45
2015-11-09 11:07:46	592.71354	0	1	hap	img/m_hap_cut.png	HIT	1442.0	3106.0	2	13-31
2015-11-09 11:07:49	596.1204	1	1	sad	img/m_sad_cut.png	HIT	34693.0	36525.0	35	4-15-0-38-9-12-2-10-31-5-14-16-23-43-46-28-40-24-25-37-35-6-44-42-47-3-8-7-17-19-20-29-30-41-11
2015-11-09 11:08:26	632.93854	6	0	ntr	img/f_ntr_cut.png	HIT	10850.0	12434.0	11	22-1-36-21-18-2-15-37-5-30-9
2015-11-09 11:08:38	645.67115	3	1	fea	img/m_fea_cut.png	HIT	16357.0	18341.0	17	10-12-24-27-7-19-16-38-46-40-44-1-15-14-30-31-39
2015-11-09 11:08:57	664.31117	5	1	sup	img/m_sup_cut.png	HIT	15198.0	17038.0	16	31-42-18-9-34-43-28-7-2-23-38-0-32-17-29-19
2015-11-09 11:09:14	681.64585	5	0	sup	img/f_sup_cut.png	HIT	19630.0	20822.0	20	44-46-13-39-0-4-25-27-21-3-36-1-33-38-32-17-30-29-12-23
2015-11-09 11:09:36	702.76579	3	0	ntr	img/f_fea_cut.png	ERR	14116.0	15892.0	15	46-30-43-15-32-12-42-38-36-26-27-45-18-7-2
2015-11-09 11:09:52	718.9605	2	0	ang	img/f_ang_cut.png	HIT	5240.0	7120.0	6	19-1-14-5-29-34
2015-11-09 11:09:59	726.38408	0	0	hap	img/f_hap_cut.png	HIT	8998.0	10087.0	9	44-10-33-40-20-12-45-24-13
2015-11-09 11:10:10	736.76763	4	0	dis	img/f_dis_cut.png	HIT	5197.0	6893.0	6	23-4-8-40-29-38
2015-11-09 11:10:17	743.98405	6	1	ntr	img/m_ntr_cut.png	HIT	39294.0	40717.0	40	42-46-14-30-26-22-17-6-45-0-11-34-40-9-5-3-47-13-12-10-44-8-36-4-25-1-39-31-18-37-28-15-19-38-7-23-24-32-43-27
2015-11-09 11:10:58	785.02681	1	0	ang	img/f_sad_cut.png	ERR	34084.0	36108.0	35	11-46-34-16-19-31-7-6-33-0-10-9-18-14-2-38-1-45-43-12-28-23-36-40-44-27-41-47-20-5-37-32-26-30-25
2015-11-09 11:11:34	821.42763	2	1	ang	img/m_ang_cut.png	HIT	25937.0	27785.0	26	0-11-30-20-15-39-35-3-16-7-13-1-23-32-43-4-22-34-25-19-47-44-18-8-5-38
2015-11-09 11:12:02	849.51157	6	1	ntr	img/m_ntr_cut.png	HIT	19597.0	21077.0	20	44-16-26-29-33-17-12-10-45-4-3-9-28-7-36-31-20-25-30-22
2015-11-09 11:12:24	870.88746	6	0	ntr	img/f_ntr_cut.png	HIT	21992.0	23809.0	22	27-23-44-35-42-13-7-2-39-38-33-26-43-32-46-21-41-24-3-19-15-18
2015-11-09 11:12:48	894.99292	0	0	hap	img/f_hap_cut.png	HIT	6010.0	8353.0	7	34-33-47-31-39-13-28
2015-11-09 11:12:56	903.65038	1	0	sad	img/f_sad_cut.png	HIT	23065.0	26953.0	24	0-26-30-1-38-29-18-34-15-37-14-44-33-12-24-21-41-45-35-32-7-46-42-13
2015-11-09 11:13:24	930.89521	5	0	sup	img/f_sup_cut.png	HIT	23392.0	25424.0	24	17-26-16-31-38-7-28-45-43-4-25-33-30-3-1-0-37-23-29-8-20-41-46-44
2015-11-09 11:13:49	956.61614	1	1	sad	img/m_sad_cut.png	HIT	19736.0	21848.0	20	31-9-40-13-38-37-47-39-18-11-6-5-21-22-24-28-25-34-16-35
2015-11-09 11:14:12	978.76234	4	0	dis	img/f_dis_cut.png	HIT	10117.0	12550.0	11	31-47-17-37-11-9-40-38-12-30-1
2015-11-09 11:14:24	991.61137	5	1	fea	img/m_sup_cut.png	ERR	9234.0	10842.0	10	5-43-21-32-9-40-4-34-33-26
2015-11-09 11:14:36	1002.75521	2	0	ang	img/f_ang_cut.png	HIT	4108.0	6196.0	5	11-40-18-30-42
2015-11-09 11:14:42	1009.25135	3	0	fea	img/f_fea_cut.png	HIT	21138.0	23659.0	22	39-43-1-41-47-14-18-17-44-40-30-10-24-23-42-2-22-26-9-25-5-12
2015-11-09 11:15:06	1033.20908	2	1	ang	img/m_ang_cut.png	HIT	14341.0	16637.0	15	7-5-38-23-3-42-21-44-2-32-24-39-36-10-41
2015-11-09 11:15:23	1050.14526	0	1	hap	img/m_hap_cut.png	HIT	13775.0	15023.0	14	17-16-32-10-26-33-3-24-35-20-29-7-6-9
2015-11-09 11:15:38	1065.46748	3	1	fea	img/m_fea_cut.png	HIT	12957.0	14485.0	13	20-33-10-31-14-38-27-46-5-40-19-2-22
2015-11-09 11:15:53	1080.25037	4	1	dis	img/m_dis_cut.png	HIT	2125.0	4229.0	3	47-22-7
2015-11-09 11:15:58	1084.78001	2	0	ang	img/f_ang_cut.png	HIT	4239.0	6031.0	5	24-11-10-1-26
2015-11-09 11:16:04	1091.11027	5	0	sup	img/f_sup_cut.png	HIT	22706.0	24258.0	23	28-32-13-47-16-0-31-44-37-4-19-26-12-24-25-35-17-10-43-34-42-23-38
2015-11-09 11:16:28	1115.66514	4	0	dis	img/f_dis_cut.png	HIT	3144.0	5112.0	4	32-27-22-15
2015-11-09 11:16:34	1121.07647	5	1	sup	img/m_sup_cut.png	HIT	21894.0	22982.0	22	39-16-22-13-24-4-17-41-45-12-47-10-46-42-33-26-27-8-19-37-18-31
2015-11-09 11:16:57	1144.35439	4	1	dis	img/m_dis_cut.png	HIT	9784.0	11063.0	10	4-17-45-23-1-6-19-36-26-30
2015-11-09 11:17:09	1155.71544	0	0	hap	img/f_hap_cut.png	HIT	15068.0	16916.0	16	36-19-28-35-9-0-23-4-7-12-31-15-38-16-14-39
2015-11-09 11:17:26	1172.93192	6	0	ntr	img/f_ntr_cut.png	HIT	12989.0	14582.0	13	35-45-28-18-14-31-2-5-36-30-25-21-22
2015-11-09 11:17:41	1187.8119	3	0	sup	img/f_fea_cut.png	ERR	20322.0	21938.0	21	41-3-40-1-18-46-25-24-2-26-23-21-13-39-14-12-28-45-10-20-17
2015-11-09 11:18:03	1210.05025	2	1	ang	img/m_ang_cut.png	HIT	19996.0	21364.0	20	25-47-42-27-45-19-16-36-46-0-7-28-35-2-43-26-31-20-32-29
2015-11-09 11:18:25	1231.71539	1	0	ang	img/f_sad_cut.png	ERR	14586.0	16251.0	15	2-43-14-18-6-32-33-11-45-31-40-16-26-9-22
2015-11-09 11:18:41	1248.26854	0	1	hap	img/m_hap_cut.png	HIT	4125.0	5830.0	5	12-26-13-21-0
2015-11-09 11:18:47	1254.39787	1	1	sad	img/m_sad_cut.png	HIT	14967.0	16191.0	15	6-40-15-44-17-23-25-28-43-10-24-34-9-47-42
2015-11-09 11:19:04	1270.89223	3	1	fea	img/m_fea_cut.png	HIT	14982.0	15879.0	15	42-28-18-5-4-37-45-3-47-2-7-34-39-35-29
2015-11-09 11:19:20	1287.07252	6	1	ntr	img/m_ntr_cut.png	HIT	12100.0	14309.0	13	18-46-14-35-15-20-45-12-5-19-21-8-1
2015-11-09 11:19:34	1301.68598	5	0	fea	img/f_sup_cut.png	ERR	7672.0	9088.0	8	25-17-22-41-26-46-7-10
2015-11-09 11:19:44	1311.07791	0	0	hap	img/f_hap_cut.png	HIT	12810.0	14203.0	13	23-26-1-11-3-16-36-19-32-5-39-14-35
2015-11-09 11:19:58	1325.58262	1	1	sad	img/m_sad_cut.png	HIT	26518.0	28078.0	27	28-47-24-5-23-27-37-18-41-42-1-11-21-13-31-45-33-19-35-7-4-25-2-10-34-17-20
2015-11-09 11:20:27	1353.96295	3	1	ntr	img/m_fea_cut.png	ERR	10550.0	12087.0	11	28-18-20-35-13-29-22-33-32-46-44
2015-11-09 11:20:39	1366.3504	3	0	fea	img/f_fea_cut.png	HIT	12781.0	13702.0	13	9-31-41-45-34-25-11-14-10-24-22-21-30
2015-11-09 11:20:53	1380.36194	4	1	ang	img/m_dis_cut.png	ERR	4046.0	5871.0	5	10-35-44-8-33
2015-11-09 11:20:59	1386.53923	5	1	fea	img/m_sup_cut.png	ERR	18038.0	21270.0	19	43-47-42-39-20-0-30-35-21-2-29-33-46-38-4-10-40-22-12
2015-11-09 11:21:21	1408.10922	0	1	hap	img/m_hap_cut.png	HIT	10646.0	12029.0	11	18-10-42-39-5-30-2-0-9-7-46
2015-11-09 11:21:33	1420.44055	4	0	dis	img/f_dis_cut.png	HIT	15479.0	17064.0	16	43-8-14-46-21-26-7-32-23-38-20-36-5-35-44-16
2015-11-09 11:21:51	1437.80632	2	0	ang	img/f_ang_cut.png	HIT	8052.0	10277.0	9	0-8-38-33-6-37-34-20-40
2015-11-09 11:22:01	1448.38574	6	0	ntr	img/f_ntr_cut.png	HIT	15346.0	17882.0	16	1-41-29-40-0-12-14-46-31-44-33-9-19-30-4-45
2015-11-09 11:22:19	1466.56739	1	0	sad	img/f_sad_cut.png	HIT	13639.0	15039.0	14	22-20-44-28-17-46-12-42-31-34-26-2-13-4
2015-11-09 11:22:35	1481.9108	2	1	ang	img/m_ang_cut.png	HIT	18824.0	19865.0	19	42-27-5-17-44-16-35-32-38-14-1-37-30-26-33-2-9-24-19
2015-11-09 11:22:55	1502.07811	6	1	sad	img/m_ntr_cut.png	ERR	13245.0	15005.0	14	25-9-22-47-39-37-34-1-35-28-15-29-7-45
2015-11-09 11:23:10	1517.38324	5	0	sup	img/f_sup_cut.png	HIT	26920.0	27904.0	27	8-40-17-46-6-31-39-43-0-41-11-22-32-42-7-47-2-24-37-16-45-20-5-14-21-4-33
2015-11-09 11:23:38	1545.58979	1	1	sad	img/m_sad_cut.png	HIT	12342.0	14062.0	13	0-14-11-39-21-16-18-15-19-40-34-25-23
2015-11-09 11:23:53	1559.95232	2	1	ang	img/m_ang_cut.png	HIT	15300.0	17364.0	16	36-20-17-1-41-14-33-2-31-45-19-35-26-10-5-34
2015-11-09 11:24:10	1577.61606	0	0	hap	img/f_hap_cut.png	HIT	3950.0	5062.0	4	32-41-26-29
2015-11-09 11:24:16	1582.97822	1	0	ang	img/f_sad_cut.png	ERR	26143.0	28087.0	27	44-39-40-7-31-36-37-6-29-47-1-3-8-45-32-19-22-43-20-26-14-4-24-28-35-25-46
2015-11-09 11:24:44	1611.36589	6	0	ntr	img/f_ntr_cut.png	HIT	13956.0	14980.0	14	40-26-6-8-17-43-47-30-28-18-14-5-13-34
2015-11-09 11:24:59	1626.64962	4	0	dis	img/f_dis_cut.png	HIT	5055.0	6847.0	6	1-27-3-12-30-18
2015-11-09 11:25:07	1633.8029	2	0	ang	img/f_ang_cut.png	HIT	9836.0	10916.0	10	9-28-44-32-3-47-19-26-38-21
2015-11-09 11:25:18	1645.0166	3	1	sup	img/m_fea_cut.png	ERR	11869.0	14469.0	12	0-27-5-22-9-38-7-29-16-12-34-21
2015-11-09 11:25:33	1659.78589	6	1	ntr	img/m_ntr_cut.png	HIT	22989.0	24509.0	23	32-45-2-9-38-7-6-39-24-3-18-46-10-20-19-25-14-27-5-42-35-15-21
2015-11-09 11:25:57	1684.59078	3	0	fea	img/f_fea_cut.png	HIT	22244.0	23756.0	23	22-41-27-13-16-1-9-31-18-2-17-12-7-15-28-38-30-44-29-37-5-26-23
2015-11-09 11:26:21	1708.64832	0	1	hap	img/m_hap_cut.png	HIT	4785.0	5625.0	5	37-30-39-45-7
2015-11-09 11:26:27	1714.56977	4	1	dis	img/m_dis_cut.png	HIT	9814.0	11214.0	10	5-1-15-4-7-33-6-2-23-21
2015-11-09 11:26:39	1726.0828	5	1	fea	img/m_sup_cut.png	ERR	12831.0	13775.0	13	20-5-21-24-39-37-26-10-23-31-32-42-29
2015-11-09 11:26:53	1740.15324	6	1	sad	img/m_ntr_cut.png	ERR	15205.0	16821.0	16	20-36-45-7-10-21-33-35-5-30-16-28-39-25-14-44
2015-11-09 11:27:10	1757.27399	6	0	ntr	img/f_ntr_cut.png	HIT	30953.0	32194.0	31	0-42-28-31-27-32-8-4-40-12-16-45-47-38-10-33-15-46-24-35-11-41-37-5-36-25-19-22-29-26-7
2015-11-09 11:27:43	1789.76746	4	0	dis	img/f_dis_cut.png	HIT	5044.0	6956.0	6	12-40-20-21-45-14
2015-11-09 11:27:50	1797.02779	1	1	fea	img/m_sad_cut.png	ERR	24940.0	26348.0	25	43-39-13-2-8-19-33-16-36-40-11-38-35-9-24-32-30-31-25-27-5-29-28-15-10
2015-11-09 11:28:16	1823.67323	3	1	fea	img/m_fea_cut.png	HIT	33932.0	34908.0	34	6-23-9-22-2-0-5-44-3-42-36-25-16-35-37-8-28-12-30-39-43-17-38-31-45-4-11-27-24-14-19-18-47-7
2015-11-09 11:28:52	1858.87867	1	0	ang	img/f_sad_cut.png	ERR	7902.0	9782.0	8	24-17-16-44-22-45-40-21
2015-11-09 11:29:02	1868.96666	2	0	ang	img/f_ang_cut.png	HIT	9895.0	10991.0	10	7-40-4-19-37-8-46-1-28-21
2015-11-09 11:29:13	1880.26115	0	1	hap	img/m_hap_cut.png	HIT	7898.0	8770.0	8	38-47-36-32-0-11-39-37
2015-11-09 11:29:22	1889.34781	5	0	sup	img/f_sup_cut.png	HIT	19456.0	20800.0	20	45-1-28-16-0-11-31-30-46-25-36-35-27-21-40-4-6-23-3-39
2015-11-09 11:29:43	1910.45165	5	1	sup	img/m_sup_cut.png	HIT	13842.0	15362.0	14	40-28-37-19-18-4-25-22-11-34-42-0-3-47
2015-11-09 11:29:59	1926.11469	4	1	dis	img/m_dis_cut.png	HIT	5514.0	7130.0	6	1-45-11-19-39-22
2015-11-09 11:30:06	1933.54812	2	1	ang	img/m_ang_cut.png	HIT	9643.0	11659.0	10	30-19-43-8-27-40-18-21-38-10
2015-11-09 11:30:18	1945.50861	3	0	fea	img/f_fea_cut.png	HIT	21429.0	23013.0	22	33-28-6-42-20-22-41-46-13-44-14-34-4-30-10-0-8-18-1-43-21-19
2015-11-09 11:30:42	1968.81954	0	0	hap	img/f_hap_cut.png	HIT	1893.0	2693.0	2	35-13
2015-11-09 11:31:21	0.0	3	0	fea	img/f_fea_cut.png	HIT	11243.0	12811.0	12	24-4-36-33-31-29-35-5-42-12-7-41
2015-11-09 11:31:34	13.10751	1	1	sad	img/m_sad_cut.png	HIT	6823.0	7799.0	7	0-24-1-2-25-34-20
2015-11-09 11:31:42	21.20392	2	1	ang	img/m_ang_cut.png	HIT	10550.0	12238.0	11	12-4-46-29-7-45-8-22-9-18-10
2015-11-09 11:31:55	33.7399	6	1	ntr	img/m_ntr_cut.png	HIT	10104.0	11680.0	11	28-11-16-45-24-5-37-12-42-29-2
2015-11-09 11:32:07	45.71651	5	1	fea	img/m_sup_cut.png	ERR	20265.0	22169.0	21	31-27-46-47-33-23-12-35-20-37-15-10-30-5-34-3-45-38-4-42-14
2015-11-09 11:32:29	68.18707	4	1	ang	img/m_dis_cut.png	ERR	7584.0	9184.0	8	20-34-39-19-40-28-9-47
2015-11-09 11:32:39	77.67299	4	0	dis	img/f_dis_cut.png	HIT	11816.0	13256.0	12	17-19-46-37-24-36-6-3-32-7-27-21
2015-11-09 11:32:53	91.22928	0	0	hap	img/f_hap_cut.png	HIT	7588.0	8876.0	8	10-30-9-46-27-41-43-2
2015-11-09 11:33:02	100.40489	0	1	hap	img/m_hap_cut.png	HIT	6648.0	7712.0	7	31-20-28-25-12-5-37
2015-11-09 11:33:10	108.42486	2	0	ang	img/f_ang_cut.png	HIT	4172.0	5940.0	5	23-22-42-47-10
2015-11-09 11:33:16	114.67427	1	0	sad	img/f_sad_cut.png	HIT	14947.0	16435.0	15	21-19-39-41-14-38-33-24-10-27-20-25-16-13-6
2015-11-09 11:33:33	131.41137	5	0	sup	img/f_sup_cut.png	HIT	12015.0	13566.0	13	5-8-31-1-28-10-11-6-35-25-22-3-45
2015-11-09 11:33:47	145.27777	6	0	ntr	img/f_ntr_cut.png	HIT	16142.0	17582.0	17	9-14-2-17-19-6-31-36-13-1-27-45-35-22-34-15-41
2015-11-09 11:34:04	163.15727	3	1	fea	img/m_fea_cut.png	HIT	7940.0	9164.0	8	43-24-46-30-21-1-10-25
2015-11-09 11:34:14	172.62165	4	0	ang	img/f_dis_cut.png	ERR	3637.0	5045.0	4	38-34-44-4
2015-11-09 11:34:19	177.99034	2	0	ang	img/f_ang_cut.png	HIT	3947.0	4979.0	4	10-5-24-9
2015-11-09 11:34:25	183.26142	3	1	fea	img/m_fea_cut.png	HIT	12636.0	13676.0	13	9-34-24-19-3-11-37-12-17-2-21-47-40
2015-11-09 11:34:39	197.22899	6	0	ntr	img/f_ntr_cut.png	HIT	5561.0	6897.0	6	21-44-34-30-18-6
2015-11-09 11:34:46	204.4211	5	1	sup	img/m_sup_cut.png	HIT	10619.0	12819.0	11	8-42-12-30-24-46-35-47-40-39-21
2015-11-09 11:34:59	217.54167	0	1	hap	img/m_hap_cut.png	HIT	12652.0	13988.0	13	32-3-4-11-25-16-7-8-43-19-1-20-37
2015-11-09 11:35:13	231.82856	3	0	fea	img/f_fea_cut.png	HIT	7594.0	8722.0	8	9-18-22-34-10-47-0-40
2015-11-09 11:35:22	240.8544	6	1	ntr	img/m_ntr_cut.png	HIT	9053.0	10949.0	10	6-30-13-24-28-29-15-9-37-10
2015-11-09 11:35:33	252.10759	2	1	ang	img/m_ang_cut.png	HIT	12763.0	14115.0	13	4-18-30-25-31-32-0-14-5-10-1-46-29
2015-11-09 11:35:48	266.52646	5	0	sup	img/f_sup_cut.png	HIT	13789.0	14709.0	14	26-37-18-2-0-39-47-20-4-22-14-16-40-35
2015-11-09 11:36:03	281.53454	1	0	sad	img/f_sad_cut.png	HIT	12725.0	14205.0	13	4-0-15-18-21-7-1-44-32-17-2-34-33
2015-11-09 11:36:17	296.03892	1	1	sup	img/m_sad_cut.png	ERR	8163.0	9571.0	9	43-1-44-29-33-19-15-17-18
2015-11-09 11:36:27	305.90968	4	1	dis	img/m_dis_cut.png	HIT	11590.0	12958.0	12	3-23-0-5-18-46-26-25-44-41-35-30
2015-11-09 11:36:40	319.19519	0	0	hap	img/f_hap_cut.png	HIT	6931.0	7723.0	7	35-45-33-11-0-39-37
2015-11-09 11:36:49	327.21592	5	1	sup	img/m_sup_cut.png	HIT	6521.0	7725.0	7	32-18-21-29-31-11-33
2015-11-09 11:36:57	335.24539	5	0	sup	img/f_sup_cut.png	HIT	9488.0	10504.0	10	30-31-47-41-36-42-28-29-5-39
2015-11-09 11:37:07	346.06425	6	1	ntr	img/m_ntr_cut.png	HIT	8011.0	8867.0	8	13-45-42-20-3-28-26-25
2015-11-09 11:37:17	355.234	3	0	sup	img/f_fea_cut.png	ERR	18129.0	20361.0	19	46-28-4-3-9-41-40-17-20-42-23-1-19-14-31-21-44-37-35
2015-11-09 11:37:37	375.89338	1	0	sad	img/f_sad_cut.png	HIT	7520.0	8592.0	8	10-26-23-11-28-40-34-20
2015-11-09 11:37:46	384.7844	0	0	hap	img/f_hap_cut.png	HIT	11285.0	12605.0	12	4-16-45-12-41-9-40-39-6-17-38-47
2015-11-09 11:37:59	397.74036	3	1	fea	img/m_fea_cut.png	HIT	3890.0	4706.0	4	46-34-17-29
2015-11-09 11:38:04	402.75091	2	1	ang	img/m_ang_cut.png	HIT	6724.0	7649.0	7	26-36-28-15-38-39-22
2015-11-09 11:38:12	410.69758	6	0	ntr	img/f_ntr_cut.png	HIT	16425.0	17625.0	17	30-44-26-22-38-37-17-33-2-12-39-43-0-31-4-10-9
2015-11-09 11:38:30	428.62263	0	1	hap	img/m_hap_cut.png	HIT	16737.0	17705.0	17	17-3-1-5-15-18-8-35-23-31-30-32-39-34-45-33-22
2015-11-09 11:38:48	446.63206	4	1	dis	img/m_dis_cut.png	HIT	3280.0	5376.0	4	46-18-15-5
2015-11-09 11:38:54	452.31446	2	0	dis	img/f_ang_cut.png	ERR	4735.0	5719.0	5	3-42-2-27-31
2015-11-09 11:39:00	458.3385	1	1	fea	img/m_sad_cut.png	ERR	17278.0	18862.0	18	23-8-42-15-1-14-41-44-28-43-36-27-38-31-19-24-21-32
2015-11-09 11:39:19	477.50315	4	0	ang	img/f_dis_cut.png	ERR	2775.0	4119.0	3	34-8-19
2015-11-09 11:39:23	481.92139	6	0	ntr	img/f_ntr_cut.png	HIT	18880.0	20088.0	19	31-9-1-41-45-37-35-20-40-23-26-0-19-30-2-33-25-46-34
2015-11-09 11:39:44	502.30259	3	0	sup	img/f_fea_cut.png	ERR	17514.0	19962.0	18	41-1-33-18-38-9-27-23-40-13-19-0-20-42-22-10-4-3
2015-11-09 11:40:04	522.57011	1	1	sad	img/m_sad_cut.png	HIT	16068.0	17732.0	17	38-26-27-25-44-11-46-16-3-17-13-14-9-12-43-22-33
2015-11-09 11:40:22	540.60833	3	1	fea	img/m_fea_cut.png	HIT	15018.0	15658.0	15	15-18-28-35-30-8-46-6-37-41-17-24-29-1-14
2015-11-09 11:40:38	556.56841	5	0	sup	img/f_sup_cut.png	HIT	12549.0	13701.0	13	28-1-27-7-23-44-4-40-6-35-34-2-39
2015-11-09 11:40:52	570.56876	0	1	hap	img/m_hap_cut.png	HIT	1978.0	2986.0	2	30-37
2015-11-09 11:40:55	573.85795	6	1	ntr	img/m_ntr_cut.png	HIT	19331.0	21075.0	20	44-36-24-0-16-15-23-47-43-38-6-2-14-3-30-27-11-10-42-8
2015-11-09 11:41:17	595.23297	2	1	ang	img/m_ang_cut.png	HIT	10986.0	12002.0	11	30-4-27-17-7-8-36-29-46-3-10
2015-11-09 11:41:29	607.53802	4	0	dis	img/f_dis_cut.png	HIT	11745.0	12838.0	12	35-0-40-6-43-19-15-24-36-41-37-30
2015-11-09 11:41:42	620.68036	4	1	dis	img/m_dis_cut.png	HIT	3201.0	4561.0	4	1-20-21-7
2015-11-09 11:41:47	625.54732	2	0	ang	img/f_ang_cut.png	HIT	12151.0	13879.0	13	3-37-11-27-8-17-39-36-9-18-25-42-21
2015-11-09 11:42:01	639.72158	5	1	sup	img/m_sup_cut.png	HIT	9543.0	10575.0	10	17-47-2-15-35-45-38-29-42-22
2015-11-09 11:42:12	650.59397	0	0	hap	img/f_hap_cut.png	HIT	5092.0	6988.0	6	33-23-18-1-29-39
2015-11-09 11:42:19	657.88911	1	0	sad	img/f_sad_cut.png	HIT	13963.0	14883.0	14	18-31-12-28-5-36-26-22-23-1-45-6-13-34
2015-11-09 11:42:34	673.07298	5	1	sup	img/m_sup_cut.png	HIT	2640.0	3632.0	3	21-1-13
2015-11-09 11:42:38	677.00314	1	0	sad	img/f_sad_cut.png	HIT	3933.0	5142.0	4	11-30-34-8
2015-11-09 11:42:44	682.44589	2	1	ang	img/m_ang_cut.png	HIT	8916.0	10380.0	9	40-12-43-20-6-30-4-18-23
2015-11-09 11:42:54	693.13189	3	0	fea	img/f_fea_cut.png	HIT	10678.0	11982.0	11	27-23-38-28-21-46-26-20-43-14-34
2015-11-09 11:43:07	705.42701	0	1	hap	img/m_hap_cut.png	HIT	10993.0	12081.0	11	24-1-43-39-19-32-22-45-17-11-23
2015-11-09 11:43:19	717.81096	0	0	hap	img/f_hap_cut.png	HIT	6602.0	7498.0	7	6-18-42-44-25-30-39
2015-11-09 11:43:27	725.61212	6	1	ntr	img/m_ntr_cut.png	HIT	14386.0	15714.0	15	31-13-5-4-7-10-24-11-12-23-37-45-20-18-41
2015-11-09 11:43:43	741.63512	2	0	ang	img/f_ang_cut.png	HIT	2887.0	3647.0	3	40-31-21
2015-11-09 11:43:47	745.57896	4	0	dis	img/f_dis_cut.png	HIT	6687.0	7655.0	7	38-27-1-12-31-15-21
2015-11-09 11:43:55	753.53206	5	0	sup	img/f_sup_cut.png	HIT	5637.0	6429.0	6	24-29-21-26-1-12
2015-11-09 11:44:02	760.26134	4	1	dis	img/m_dis_cut.png	HIT	2708.0	3740.0	3	23-47-29
2015-11-09 11:44:06	764.3011	3	1	ntr	img/m_fea_cut.png	ERR	10805.0	11606.0	11	43-2-22-38-20-44-41-33-0-39-19
2015-11-09 11:44:17	776.20742	1	1	ntr	img/m_sad_cut.png	ERR	16690.0	18242.0	17	7-17-43-46-19-0-42-5-47-6-38-3-12-2-22-13-16
2015-11-09 11:44:36	794.75327	6	0	ntr	img/f_ntr_cut.png	HIT	16082.0	18010.0	17	23-40-3-15-16-26-24-35-13-7-29-11-9-46-44-8-37
2015-11-09 11:44:54	813.06698	6	0	ntr	img/f_ntr_cut.png	HIT	22697.0	23601.0	23	15-35-3-46-23-38-13-25-44-47-11-12-20-45-37-8-14-27-33-6-9-4-26
2015-11-09 11:45:18	836.96977	2	0	ang	img/f_ang_cut.png	HIT	7730.0	8978.0	8	39-38-41-27-5-44-9-30
2015-11-09 11:45:28	846.2553	0	1	hap	img/m_hap_cut.png	HIT	4697.0	5785.0	5	2-26-22-41-43
2015-11-09 11:45:34	852.3495	2	1	fea	img/m_ang_cut.png	ERR	15895.0	20959.0	16	36-41-14-9-23-0-5-29-38-25-12-44-16-22-2-32
2015-11-09 11:45:55	873.63533	4	1	dis	img/m_dis_cut.png	HIT	1912.0	2844.0	2	44-29
2015-11-09 11:45:58	876.7774	3	0	fea	img/f_fea_cut.png	HIT	4475.0	5691.0	5	39-29-31-9-33
2015-11-09 11:46:04	882.76623	5	1	sup	img/m_sup_cut.png	HIT	10725.0	11629.0	11	6-42-20-7-2-39-31-5-29-33-0
2015-11-09 11:46:16	894.69314	1	1	sup	img/m_sad_cut.png	ERR	7874.0	9874.0	8	29-5-36-6-1-17-42-10
2015-11-09 11:46:26	904.87273	0	0	hap	img/f_hap_cut.png	HIT	3685.0	4469.0	4	5-41-22-4
2015-11-09 11:46:31	909.64679	3	1	fea	img/m_fea_cut.png	HIT	4039.0	5783.0	5	42-14-10-37-47
2015-11-09 11:46:37	915.73367	4	0	dis	img/f_dis_cut.png	HIT	3103.0	4543.0	4	0-16-29-2
2015-11-09 11:46:42	920.58265	6	1	sad	img/m_ntr_cut.png	ERR	4461.0	5909.0	5	10-42-43-44-40
2015-11-09 11:46:48	926.78979	5	0	sup	img/f_sup_cut.png	HIT	13999.0	14703.0	14	11-2-33-7-38-41-1-40-5-14-42-21-3-25
2015-11-09 11:47:03	941.79765	1	0	sad	img/f_sad_cut.png	HIT	8956.0	10660.0	9	35-7-36-37-44-45-31-10-33
2015-11-09 11:47:14	952.76792	0	0	hap	img/f_hap_cut.png	HIT	10213.0	11691.0	11	40-33-12-27-36-39-26-15-46-41-30
2015-11-09 11:47:26	964.76642	4	0	ang	img/f_dis_cut.png	ERR	3183.0	5139.0	4	46-47-34-12
2015-11-09 11:47:32	970.21157	6	1	ntr	img/m_ntr_cut.png	HIT	3245.0	4861.0	4	22-2-21-14
2015-11-09 11:47:37	975.39002	2	0	dis	img/f_ang_cut.png	ERR	2824.0	3952.0	3	20-13-25
2015-11-09 11:47:41	979.64736	3	1	fea	img/m_fea_cut.png	HIT	4818.0	5802.0	5	27-14-31-34-32
2015-11-09 11:47:47	985.74926	6	0	ntr	img/f_ntr_cut.png	HIT	16692.0	18644.0	17	20-25-30-47-44-42-15-6-35-37-4-14-27-11-3-21-31
2015-11-09 11:48:06	1004.69219	0	1	hap	img/m_hap_cut.png	HIT	1155.0	2722.0	2	21-14
2015-11-09 11:48:09	1007.7202	1	0	sad	img/f_sad_cut.png	HIT	14496.0	15688.0	15	32-17-25-0-41-19-18-27-40-22-42-43-20-44-7
2015-11-09 11:48:25	1023.70973	1	1	sad	img/m_sad_cut.png	HIT	8783.0	10775.0	9	10-15-16-11-43-44-35-14-29
2015-11-09 11:48:36	1034.7835	3	0	fea	img/f_fea_cut.png	HIT	14116.0	15676.0	15	7-4-33-36-13-20-9-37-3-45-26-10-39-19-1
2015-11-09 11:48:52	1050.76597	5	1	fea	img/m_sup_cut.png	ERR	1613.0	2821.0	2	10-20
2015-11-09 11:48:55	1053.88606	4	1	dis	img/m_dis_cut.png	HIT	2767.0	3655.0	3	25-30-20
2015-11-09 11:48:59	1057.84161	5	0	sup	img/f_sup_cut.png	HIT	7912.0	9416.0	8	40-34-16-9-17-22-20-1
2015-11-09 11:49:09	1067.5597	2	1	ang	img/m_ang_cut.png	HIT	6913.0	7969.0	7	45-5-23-27-40-29-18
2015-11-09 11:49:17	1075.83194	5	1	fea	img/m_sup_cut.png	ERR	23064.0	24824.0	24	31-23-26-40-9-36-6-38-43-13-33-14-0-35-32-7-18-16-20-28-24-44-30-45
2015-11-09 11:49:42	1100.95636	0	0	hap	img/f_hap_cut.png	HIT	1999.0	2599.0	2	11-21
2015-11-09 11:49:45	1103.87253	3	0	fea	img/f_fea_cut.png	HIT	9754.0	10866.0	10	38-23-21-19-18-11-46-3-34-6
2015-11-09 11:49:56	1115.05501	4	1	dis	img/m_dis_cut.png	HIT	10561.0	11641.0	11	3-26-2-36-11-25-13-27-43-18-29
2015-11-09 11:50:08	1126.99962	4	0	dis	img/f_dis_cut.png	HIT	7972.0	8628.0	8	2-9-31-11-14-47-40-13
2015-11-09 11:50:17	1135.92913	6	0	ntr	img/f_ntr_cut.png	HIT	10937.0	12025.0	11	21-1-12-38-43-34-42-16-15-22-8
2015-11-09 11:50:30	1148.25568	3	1	fea	img/m_fea_cut.png	HIT	1557.0	3085.0	2	34-21
2015-11-09 11:50:33	1151.64855	1	1	sad	img/m_sad_cut.png	HIT	7128.0	8792.0	8	1-40-27-33-10-30-12-15
2015-11-09 11:50:42	1160.73566	5	0	sup	img/f_sup_cut.png	HIT	10061.0	11453.0	11	0-45-31-44-40-10-33-24-1-30-42
2015-11-09 11:50:54	1172.4878	0	1	hap	img/m_hap_cut.png	HIT	12492.0	13700.0	13	9-7-42-41-22-6-23-18-25-36-3-12-33
2015-11-09 11:51:08	1186.48662	6	1	ntr	img/m_ntr_cut.png	HIT	9677.0	10485.0	10	5-10-19-2-27-45-37-44-17-42
2015-11-09 11:51:19	1197.27344	2	1	ang	img/m_ang_cut.png	HIT	7822.0	8782.0	8	31-12-32-28-30-19-44-10
2015-11-09 11:51:28	1206.35958	1	0	sad	img/f_sad_cut.png	HIT	9544.0	10456.0	10	15-44-8-28-17-26-18-32-12-3
2015-11-09 11:51:38	1217.12059	2	0	dis	img/f_ang_cut.png	ERR	4297.0	6865.0	5	40-33-6-27-43
