# Supplementary material for: Mapping the emotional face. How individual face parts contribute to successful emotion recognition
Source: PLoS One. 2017 May 11;12(5):e0177239. doi: 10.1371/journal.pone.0177239 (PMC5426715; doi:10.1371/journal.pone.0177239)
Supplement: S1 Code — (ZIP) [file pone.0177239.s003.zip › app/static/logfiles/logfile5.txt]

####### THIS IS A LOGFILE FOR THE DYNAMIC MASKING FACE EXPERIMENT ######
Participant Number: 5
Date and Time: 2015-10-21 15:52:56.029235
age: 28 ,gender: 1 ,environ: 2 ,occup: 0 ,advert: 0
###################################################################
time	cumtime	express	ident	button	filename	evaluation	stopRT	choiceRT	maskNum	maskList
2015-10-21 15:53:34	0.0	2	0	ang	img/f_ang_cut.png	HIT	10262.0	14126.0	11	35-33-15-8-37-14-30-1-34-22-0
2015-10-21 15:53:48	14.41803	3	1	sup	img/m_fea_cut.png	ERR	10304.0	12120.0	11	38-30-46-23-9-11-16-17-13-29-18
2015-10-21 15:54:01	26.83466	5	0	fea	img/f_sup_cut.png	ERR	15458.0	21882.0	16	20-47-35-44-26-36-42-17-10-22-46-25-14-30-29-2
2015-10-21 15:54:23	49.01727	4	1	dis	img/m_dis_cut.png	HIT	14216.0	15969.0	15	10-13-27-23-31-30-14-3-34-17-40-1-35-41-24
2015-10-21 15:54:39	65.28163	4	0	ang	img/f_dis_cut.png	ERR	19731.0	25044.0	20	11-43-41-15-27-13-2-16-4-12-25-10-35-20-31-38-9-36-22-33
2015-10-21 15:55:05	90.62526	0	1	hap	img/m_hap_cut.png	HIT	15139.0	17915.0	16	4-47-35-42-28-22-0-32-29-8-16-44-18-20-5-9
2015-10-21 15:55:23	108.842	1	0	dis	img/f_sad_cut.png	ERR	35893.0	39149.0	36	27-45-15-30-13-16-46-43-25-39-23-33-0-35-21-22-28-17-31-42-3-44-20-6-1-19-5-4-26-47-40-18-2-29-24-7
2015-10-21 15:56:02	148.28724	0	0	hap	img/f_hap_cut.png	HIT	10016.0	12263.0	11	32-10-29-0-5-9-11-2-6-41-13
2015-10-21 15:56:15	160.85126	1	1	fea	img/m_sad_cut.png	ERR	33212.0	35108.0	34	12-16-4-32-18-27-17-20-3-42-41-28-5-47-33-37-1-43-39-36-29-8-22-40-14-44-34-2-26-10-7-35-23-31
2015-10-21 15:56:50	196.25449	6	1	fea	img/m_ntr_cut.png	ERR	21297.0	22601.0	22	10-42-17-41-1-13-6-35-21-15-44-47-9-34-26-20-14-27-18-28-30-23
2015-10-21 15:57:13	219.15385	3	0	sup	img/f_fea_cut.png	ERR	39082.0	41027.0	40	25-7-23-32-1-36-16-13-40-43-39-14-35-19-6-29-44-45-8-18-0-9-3-11-33-41-5-17-21-42-15-27-38-46-31-24-12-47-4-26
2015-10-21 15:57:55	260.4788	6	0	fea	img/f_ntr_cut.png	ERR	31180.0	34068.0	32	14-3-17-11-38-33-29-27-46-7-5-22-34-42-13-36-18-24-26-45-8-31-2-23-41-25-4-32-43-40-20-1
2015-10-21 15:58:29	294.84097	5	1	sup	img/m_sup_cut.png	HIT	25416.0	27416.0	26	25-40-27-26-44-34-29-10-24-19-12-32-28-47-13-37-45-5-39-46-36-7-3-43-17-33
2015-10-21 15:58:57	322.55533	2	1	ang	img/m_ang_cut.png	HIT	18641.0	20281.0	19	15-17-42-25-40-27-36-11-14-19-10-7-43-20-44-32-35-3-6
2015-10-21 15:59:17	343.13215	1	1	fea	img/m_sad_cut.png	ERR	19952.0	20592.0	20	22-19-7-47-10-3-16-25-44-21-45-17-33-36-15-12-42-27-46-13
2015-10-21 15:59:38	364.01912	5	0	sup	img/f_sup_cut.png	HIT	18231.0	19855.0	19	1-43-26-38-18-15-30-29-4-39-32-25-16-12-21-36-28-9-13
2015-10-21 15:59:58	384.17509	2	0	ang	img/f_ang_cut.png	HIT	19079.0	21351.0	20	41-3-12-15-8-21-16-24-45-18-9-2-35-25-36-20-11-28-10-7
2015-10-21 16:00:20	405.82746	5	1	ntr	img/m_sup_cut.png	ERR	609.0	4801.0	1	46
2015-10-21 16:00:25	410.92788	2	1	ang	img/m_ang_cut.png	HIT	19249.0	21225.0	20	10-4-0-22-17-42-26-5-35-16-34-44-36-1-6-15-41-40-19-12
2015-10-21 16:00:46	432.45292	3	0	fea	img/f_fea_cut.png	HIT	28123.0	29748.0	29	30-25-18-45-17-15-33-6-23-14-7-11-28-39-16-36-8-38-10-3-22-32-47-44-40-1-9-13-42
2015-10-21 16:01:17	462.49957	1	0	fea	img/f_sad_cut.png	ERR	25248.0	29992.0	26	45-46-12-30-40-41-20-22-38-33-32-35-25-19-42-2-24-11-15-47-37-27-1-44-21-17
2015-10-21 16:01:47	492.78673	6	1	ntr	img/m_ntr_cut.png	HIT	33727.0	34967.0	34	34-35-10-17-33-14-3-27-31-46-43-12-19-1-38-37-20-26-18-0-24-47-6-22-4-44-11-41-23-28-15-32-8-13
2015-10-21 16:02:22	528.05059	0	1	hap	img/m_hap_cut.png	HIT	9194.0	11522.0	10	41-7-1-28-17-6-39-21-29-15
2015-10-21 16:02:34	539.87139	3	1	fea	img/m_fea_cut.png	HIT	15413.0	17205.0	16	23-31-32-47-21-22-46-29-27-38-42-12-40-10-20-44
2015-10-21 16:02:51	557.37427	4	0	dis	img/f_dis_cut.png	HIT	15952.0	17104.0	16	39-18-6-7-19-44-13-20-43-36-30-9-42-3-23-28
2015-10-21 16:03:09	574.77459	0	0	hap	img/f_hap_cut.png	HIT	4756.0	6100.0	5	0-31-26-37-34
2015-10-21 16:03:15	581.1769	4	1	dis	img/m_dis_cut.png	HIT	14476.0	16388.0	15	2-18-44-19-31-12-35-36-25-17-40-42-24-39-43
2015-10-21 16:03:32	597.86306	6	0	fea	img/f_ntr_cut.png	ERR	21254.0	30054.0	22	7-9-17-42-24-29-40-21-10-39-28-43-25-6-36-18-14-45-38-22-13-5
2015-10-21 16:04:02	628.21299	5	0	sup	img/f_sup_cut.png	HIT	14143.0	15847.0	15	14-44-30-27-41-28-29-46-45-2-47-35-9-17-22
2015-10-21 16:04:18	644.36136	1	1	fea	img/m_sad_cut.png	ERR	19675.0	21043.0	20	5-23-14-22-10-16-11-12-4-40-30-2-0-28-17-29-9-34-19-41
2015-10-21 16:04:40	665.7113	5	1	sup	img/m_sup_cut.png	HIT	20877.0	22189.0	21	11-10-8-25-44-12-45-36-38-7-32-0-15-24-4-33-43-34-29-23-2
2015-10-21 16:05:02	688.19814	4	1	dis	img/m_dis_cut.png	HIT	9184.0	10680.0	10	42-38-14-25-36-7-24-30-28-20
2015-10-21 16:05:13	699.17734	6	1	sad	img/m_ntr_cut.png	ERR	26438.0	28102.0	27	21-43-8-5-26-34-6-45-27-13-3-31-0-11-47-4-22-41-16-33-28-44-40-36-30-9-10
2015-10-21 16:05:42	727.57257	0	1	hap	img/m_hap_cut.png	HIT	2424.0	4232.0	3	34-41-25
2015-10-21 16:05:46	732.10431	0	0	hap	img/f_hap_cut.png	HIT	14168.0	16184.0	15	18-44-19-23-20-2-26-32-42-9-24-31-16-29-8
2015-10-21 16:06:03	748.58542	3	0	sup	img/f_fea_cut.png	ERR	25189.0	26910.0	26	34-31-27-35-4-6-43-29-40-10-13-9-26-25-12-1-45-20-41-21-37-17-3-5-14-46
2015-10-21 16:06:30	775.79075	2	0	ang	img/f_ang_cut.png	HIT	10974.0	12238.0	11	1-2-0-5-13-44-26-11-28-47-29
2015-10-21 16:06:42	788.32997	2	1	ang	img/m_ang_cut.png	HIT	9785.0	11049.0	10	40-26-47-15-18-39-44-1-11-21
2015-10-21 16:06:54	799.68139	6	0	sad	img/f_ntr_cut.png	ERR	27648.0	28912.0	28	12-42-3-41-31-8-6-23-40-4-35-15-1-39-29-36-25-37-26-22-47-17-46-14-10-2-32-11
2015-10-21 16:07:23	828.8873	3	1	fea	img/m_fea_cut.png	HIT	25463.0	27255.0	26	13-33-14-31-30-43-15-25-38-4-39-26-2-23-35-5-27-12-8-32-9-7-1-21-3-0
2015-10-21 16:07:50	856.43876	1	0	ang	img/f_sad_cut.png	ERR	32407.0	37839.0	33	26-28-0-4-6-36-24-43-29-31-42-14-25-17-32-30-10-38-27-9-40-46-7-19-47-3-21-12-44-11-39-16-1
2015-10-21 16:08:29	894.57422	4	0	dis	img/f_dis_cut.png	HIT	13793.0	14665.0	14	5-6-11-33-12-15-7-29-37-14-28-40-16-45
2015-10-21 16:08:44	909.53797	6	1	ntr	img/m_ntr_cut.png	HIT	35543.0	36983.0	36	4-30-8-31-44-33-0-11-43-29-17-45-22-26-6-32-35-28-1-13-12-25-46-41-23-27-10-21-37-18-5-14-7-2-42-38
2015-10-21 16:09:21	946.82202	3	0	sup	img/f_fea_cut.png	ERR	26217.0	27705.0	27	25-4-3-10-43-19-41-37-14-26-30-7-15-36-32-35-16-34-6-39-42-12-38-24-21-44-33
2015-10-21 16:09:49	974.82383	2	0	ang	img/f_ang_cut.png	HIT	12714.0	13786.0	13	2-30-38-17-4-42-20-16-14-25-1-11-37
2015-10-21 16:10:03	988.9225	3	1	fea	img/m_fea_cut.png	HIT	22747.0	23651.0	23	2-15-45-25-41-11-19-28-9-27-33-44-29-7-4-38-14-32-21-1-22-8-6
2015-10-21 16:10:27	1012.87351	5	0	sup	img/f_sup_cut.png	HIT	14698.0	15738.0	15	21-17-28-40-1-14-23-31-10-24-12-32-8-33-39
2015-10-21 16:10:43	1028.9073	4	0	dis	img/f_dis_cut.png	HIT	12376.0	13824.0	13	20-10-19-39-1-33-44-2-29-24-42-7-5
2015-10-21 16:10:57	1043.03427	2	1	ang	img/m_ang_cut.png	HIT	27622.0	28926.0	28	15-32-28-17-10-27-31-3-35-23-38-30-20-1-46-36-29-6-24-0-9-13-12-18-22-34-47-40
2015-10-21 16:11:26	1072.25699	1	1	fea	img/m_sad_cut.png	ERR	13574.0	14974.0	14	4-22-34-2-1-42-7-35-9-10-30-47-18-38
2015-10-21 16:11:42	1087.53138	0	1	hap	img/m_hap_cut.png	HIT	8911.0	9975.0	9	14-15-7-24-10-3-4-0-20
2015-10-21 16:11:52	1097.83686	6	0	ntr	img/f_ntr_cut.png	HIT	640.0	2800.0	1	27
2015-10-21 16:11:55	1100.94203	5	1	sup	img/m_sup_cut.png	HIT	15523.0	16667.0	16	40-0-37-12-35-22-46-9-11-16-29-2-4-10-44-43
2015-10-21 16:12:12	1117.90782	0	0	hap	img/f_hap_cut.png	HIT	10650.0	11970.0	11	27-17-2-32-34-15-16-28-19-24-4
2015-10-21 16:12:24	1130.18013	4	1	dis	img/m_dis_cut.png	HIT	12038.0	13790.0	13	46-2-35-41-45-32-23-25-18-44-17-30-33
2015-10-21 16:12:38	1144.26901	1	0	fea	img/f_sad_cut.png	ERR	44152.0	50216.0	45	41-16-47-26-15-0-24-17-13-19-25-1-6-33-32-31-43-20-14-3-35-7-18-22-4-38-27-9-30-2-39-45-10-28-37-29-23-21-11-8-46-42-12-34-5
2015-10-21 16:13:29	1194.78191	0	0	hap	img/f_hap_cut.png	HIT	3235.0	5091.0	4	10-0-29-42
2015-10-21 16:13:34	1200.17461	0	1	hap	img/m_hap_cut.png	HIT	8669.0	9917.0	9	14-8-24-10-13-26-0-35-20
2015-10-21 16:13:44	1210.38861	3	0	sup	img/f_fea_cut.png	ERR	33457.0	38513.0	34	9-38-0-41-42-21-45-46-40-22-10-17-1-33-8-2-12-23-44-32-13-11-19-37-26-14-25-31-27-43-24-18-47-16
2015-10-21 16:14:23	1249.20495	6	0	ntr	img/f_ntr_cut.png	HIT	34989.0	35901.0	35	18-42-10-47-25-9-35-22-43-15-31-12-21-29-32-38-27-28-4-14-41-0-45-46-26-37-2-3-20-19-34-39-1-36-17
2015-10-21 16:14:59	1285.40114	5	0	sup	img/f_sup_cut.png	HIT	13078.0	14670.0	14	30-40-36-26-18-20-5-25-8-19-13-22-17-37
2015-10-21 16:15:14	1300.37285	4	1	dis	img/m_dis_cut.png	HIT	29619.0	30955.0	30	25-32-44-10-6-23-37-39-43-38-18-46-41-16-33-7-28-19-45-8-13-31-15-12-26-35-47-3-30-17
2015-10-21 16:15:46	1331.62603	3	1	fea	img/m_fea_cut.png	HIT	21493.0	22773.0	22	3-38-45-26-2-43-6-31-1-12-18-23-39-15-34-30-27-8-35-13-46-11
2015-10-21 16:16:09	1354.70079	2	0	ang	img/f_ang_cut.png	HIT	5935.0	7143.0	6	37-19-8-15-21-18
2015-10-21 16:16:16	1362.14304	1	0	ang	img/f_sad_cut.png	ERR	28985.0	30033.0	29	35-27-29-4-7-24-30-43-37-36-39-13-46-12-32-14-23-19-20-38-10-1-22-45-3-28-18-11-17
2015-10-21 16:16:46	1392.46772	6	1	sad	img/m_ntr_cut.png	ERR	20088.0	22112.0	21	11-34-28-43-7-30-21-42-36-13-24-38-33-3-18-25-12-37-31-47-8
2015-10-21 16:17:09	1414.87735	1	1	fea	img/m_sad_cut.png	ERR	43273.0	48369.0	44	30-3-8-46-0-44-47-22-5-4-12-14-6-23-19-37-41-33-45-39-32-31-21-42-25-1-35-26-34-11-2-18-15-7-20-9-40-29-24-17-27-16-43-28
2015-10-21 16:17:58	1463.53733	4	0	dis	img/f_dis_cut.png	HIT	8979.0	9779.0	9	17-33-8-27-21-12-22-30-31
2015-10-21 16:18:08	1473.61696	2	1	ang	img/m_ang_cut.png	HIT	3751.0	4903.0	4	34-4-21-45
2015-10-21 16:18:13	1478.82489	5	1	sup	img/m_sup_cut.png	HIT	16815.0	17616.0	17	30-17-9-6-31-16-10-21-26-28-7-36-33-23-22-1-24
2015-10-21 16:18:31	1496.74349	0	1	hap	img/m_hap_cut.png	HIT	7310.0	9145.0	8	20-25-32-23-18-38-1-39
2015-10-21 16:18:40	1506.18757	2	1	ang	img/m_ang_cut.png	HIT	14058.0	15898.0	15	37-13-21-22-43-7-35-25-12-36-44-17-29-26-0
2015-10-21 16:18:56	1522.39111	0	0	hap	img/f_hap_cut.png	HIT	6759.0	8264.0	7	46-35-12-26-47-32-36
2015-10-21 16:19:05	1530.95338	1	1	fea	img/m_sad_cut.png	ERR	29408.0	30768.0	30	40-47-36-45-18-22-19-17-3-39-26-43-30-9-44-5-0-2-46-1-35-4-7-32-11-27-21-12-6-34
2015-10-21 16:19:36	1562.053	3	1	fea	img/m_fea_cut.png	HIT	21059.0	22907.0	22	22-8-15-23-16-32-47-27-44-18-2-14-26-20-31-36-35-1-0-21-28-19
2015-10-21 16:19:59	1585.25511	5	1	sup	img/m_sup_cut.png	HIT	18992.0	19776.0	19	5-10-36-45-14-26-44-31-9-34-1-33-4-39-40-46-8-30-17
2015-10-21 16:20:19	1605.32788	6	1	ntr	img/m_ntr_cut.png	HIT	31016.0	31880.0	31	8-41-29-45-19-13-9-15-7-17-36-3-30-31-39-6-32-23-5-0-47-24-33-22-43-27-14-25-44-28-34
2015-10-21 16:20:52	1637.5015	4	1	dis	img/m_dis_cut.png	HIT	6078.0	7886.0	7	35-28-1-29-15-40-46
2015-10-21 16:21:00	1645.68983	5	0	sup	img/f_sup_cut.png	HIT	21048.0	22928.0	22	43-44-34-41-14-24-0-32-19-39-26-8-3-6-23-35-33-11-20-1-30-47
2015-10-21 16:21:23	1668.91067	1	0	ang	img/f_sad_cut.png	ERR	20056.0	22464.0	21	18-42-27-15-31-7-32-43-10-16-4-30-19-17-13-8-45-33-21-3-47
2015-10-21 16:21:46	1691.67149	6	0	ntr	img/f_ntr_cut.png	HIT	25696.0	26960.0	26	37-11-9-39-29-13-8-22-36-19-46-24-32-45-34-30-1-21-26-44-41-17-47-15-31-20
2015-10-21 16:22:13	1718.92662	2	0	ang	img/f_ang_cut.png	HIT	13390.0	15134.0	14	21-45-37-16-35-1-43-39-7-8-29-42-26-15
2015-10-21 16:22:28	1734.36037	4	0	dis	img/f_dis_cut.png	HIT	4914.0	5826.0	5	13-17-22-4-23
2015-10-21 16:22:35	1740.50006	3	0	fea	img/f_fea_cut.png	HIT	17320.0	19016.0	18	18-28-44-11-36-12-22-29-26-38-40-43-8-32-34-17-23-39
2015-10-21 16:22:54	1759.81735	3	0	fea	img/f_fea_cut.png	HIT	21562.0	23018.0	22	31-19-39-22-0-38-1-43-11-30-24-44-21-25-45-42-28-33-35-34-17-15
2015-10-21 16:23:17	1783.12868	0	1	hap	img/m_hap_cut.png	HIT	3032.0	5288.0	4	34-24-13-3
2015-10-21 16:23:23	1788.7161	5	0	sup	img/f_sup_cut.png	HIT	16014.0	16726.0	16	27-29-17-12-45-20-21-18-10-37-19-9-40-34-15-6
2015-10-21 16:23:40	1805.73795	3	1	fea	img/m_fea_cut.png	HIT	24545.0	25905.0	25	43-47-26-23-8-2-37-6-24-30-32-44-4-46-5-40-36-16-38-9-10-12-20-34-21
2015-10-21 16:24:06	1831.9441	4	0	dis	img/f_dis_cut.png	HIT	7025.0	8649.0	8	22-13-40-12-27-42-2-35
2015-10-21 16:24:15	1840.89103	6	1	ntr	img/m_ntr_cut.png	HIT	27886.0	28902.0	28	16-41-21-10-32-33-36-30-12-34-45-3-43-38-22-14-44-35-24-47-0-29-31-42-8-20-7-11
2015-10-21 16:24:44	1870.11348	2	1	ang	img/m_ang_cut.png	HIT	24542.0	26238.0	25	0-17-42-27-44-20-8-29-36-24-13-4-40-31-11-23-39-19-32-15-28-43-46-18-1
2015-10-21 16:25:11	1896.64912	5	1	sup	img/m_sup_cut.png	HIT	27426.0	28842.0	28	3-28-6-35-42-14-41-0-22-19-7-25-1-43-32-36-37-44-24-9-40-47-2-16-38-23-10-30
2015-10-21 16:25:40	1925.79336	2	0	ang	img/f_ang_cut.png	HIT	7567.0	8951.0	8	8-12-23-45-29-13-43-14
2015-10-21 16:25:49	1935.04407	6	0	ntr	img/f_ntr_cut.png	HIT	23327.0	25056.0	24	25-13-2-0-14-26-42-4-7-43-22-27-5-17-28-31-44-15-1-30-36-33-12-18
2015-10-21 16:26:14	1960.42594	1	1	fea	img/m_sad_cut.png	ERR	27488.0	29080.0	28	14-33-16-20-46-6-37-45-7-32-3-4-1-13-34-47-12-28-24-17-43-29-19-41-38-39-22-23
2015-10-21 16:26:44	1989.80097	0	0	hap	img/f_hap_cut.png	HIT	9582.0	10846.0	10	13-47-15-6-11-24-4-16-22-2
2015-10-21 16:26:55	2000.95023	1	0	fea	img/f_sad_cut.png	ERR	28367.0	30599.0	29	15-42-25-14-29-20-47-10-24-38-37-40-30-27-43-3-32-4-33-26-35-17-13-18-28-31-11-0-16
2015-10-21 16:27:26	2031.84876	4	1	dis	img/m_dis_cut.png	HIT	18061.0	20381.0	19	19-40-27-6-24-37-31-10-8-16-3-15-4-47-20-42-11-21-26
2015-10-21 16:27:47	2052.53169	1	1	fea	img/m_sad_cut.png	ERR	24980.0	25716.0	25	13-17-27-3-32-30-28-35-40-34-14-1-21-43-4-41-37-19-47-39-9-12-23-31-10
2015-10-21 16:28:13	2078.54785	0	1	hap	img/m_hap_cut.png	HIT	7028.0	8836.0	8	33-40-35-27-11-22-21-10
2015-10-21 16:28:22	2087.68604	0	0	hap	img/f_hap_cut.png	HIT	7764.0	9556.0	8	34-27-17-45-12-8-7-22
2015-10-21 16:28:32	2097.54292	5	1	sup	img/m_sup_cut.png	HIT	13325.0	14725.0	14	7-33-42-27-14-40-20-38-17-28-29-19-5-45
2015-10-21 16:28:47	2112.56537	5	0	sup	img/f_sup_cut.png	HIT	6186.0	7706.0	7	4-31-25-29-18-45-0
2015-10-21 16:28:55	2120.57473	2	0	ang	img/f_ang_cut.png	HIT	11060.0	13276.0	12	23-20-13-8-36-39-44-30-0-46-29-1
2015-10-21 16:29:08	2134.15742	6	1	ntr	img/m_ntr_cut.png	HIT	20386.0	21954.0	21	41-7-23-36-15-0-12-21-9-27-6-20-30-5-1-18-29-17-8-35-31
2015-10-21 16:29:30	2156.41269	4	0	dis	img/f_dis_cut.png	HIT	6735.0	7623.0	7	15-6-30-9-36-0-20
2015-10-21 16:29:38	2164.33389	1	0	fea	img/f_sad_cut.png	ERR	39653.0	40781.0	40	5-14-10-17-13-44-1-32-7-35-12-20-24-11-36-42-46-9-45-25-21-30-6-38-15-27-0-3-16-22-8-39-23-40-29-34-26-19-43-31
2015-10-21 16:30:19	2205.40859	2	1	ang	img/m_ang_cut.png	HIT	26170.0	28026.0	27	40-37-42-23-19-10-35-28-45-5-24-46-31-27-0-9-30-47-4-3-26-34-44-8-39-20-1
2015-10-21 16:30:48	2233.73112	4	1	dis	img/m_dis_cut.png	HIT	17014.0	17902.0	17	40-24-41-10-45-47-9-6-33-3-13-38-20-7-12-5-29
2015-10-21 16:31:06	2251.93422	3	0	fea	img/f_fea_cut.png	HIT	34306.0	39346.0	35	16-42-24-46-25-33-45-8-32-1-26-17-39-23-40-0-38-28-20-29-18-14-7-9-36-43-2-44-34-22-11-10-4-12-31
2015-10-21 16:31:46	2291.59462	6	0	ntr	img/f_ntr_cut.png	HIT	20999.0	22031.0	21	6-5-46-22-4-37-43-0-11-26-13-35-1-20-44-33-38-10-36-9-31
2015-10-21 16:32:08	2313.92576	3	1	fea	img/m_fea_cut.png	HIT	23966.0	25638.0	24	34-23-12-11-18-41-3-39-5-46-40-30-31-25-32-24-2-7-28-0-9-4-21-1
2015-10-21 16:35:22	0.0	6	0	ntr	img/f_ntr_cut.png	HIT	21524.0	22932.0	22	16-25-2-21-40-0-1-35-30-4-6-28-14-7-47-45-33-18-38-15-26-44
2015-10-21 16:35:45	23.23036	1	1	fea	img/m_sad_cut.png	ERR	31127.0	32776.0	32	20-26-36-15-35-34-10-9-24-39-14-25-17-16-33-5-40-27-41-12-38-23-11-19-3-44-45-31-18-32-22-21
2015-10-21 16:36:18	56.30002	1	0	sad	img/f_sad_cut.png	HIT	22955.0	24115.0	23	32-19-14-31-45-41-18-25-22-28-5-2-37-12-3-47-43-42-10-4-7-27-17
2015-10-21 16:36:42	80.71096	5	1	sup	img/m_sup_cut.png	HIT	8624.0	9705.0	9	29-46-38-35-19-0-10-24-12
2015-10-21 16:36:52	90.71725	6	1	ntr	img/m_ntr_cut.png	HIT	14967.0	15864.0	15	38-47-40-36-12-17-23-18-39-19-4-30-35-22-1
2015-10-21 16:37:08	106.88168	2	1	ang	img/m_ang_cut.png	HIT	13100.0	15268.0	14	42-25-38-41-15-6-21-4-8-27-44-23-17-34
2015-10-21 16:37:24	122.44929	5	0	sup	img/f_sup_cut.png	HIT	8051.0	9651.0	9	34-33-36-31-40-30-26-1-41
2015-10-21 16:37:34	132.40223	2	0	ang	img/f_ang_cut.png	HIT	7006.0	8335.0	7	28-39-4-40-30-0-26
2015-10-21 16:37:43	141.03637	4	1	dis	img/m_dis_cut.png	HIT	4363.0	5724.0	5	38-16-41-22-23
2015-10-21 16:37:49	147.0601	0	0	hap	img/f_hap_cut.png	HIT	1000.0	1961.0	1	29
2015-10-21 16:37:51	149.32364	0	1	hap	img/m_hap_cut.png	HIT	7799.0	8864.0	8	0-7-1-28-32-41-30-36
2015-10-21 16:38:00	158.53846	4	0	dis	img/f_dis_cut.png	HIT	9411.0	11122.0	10	40-21-43-18-24-6-17-23-13-7
2015-10-21 16:38:11	169.96243	3	0	fea	img/f_fea_cut.png	HIT	10199.0	11687.0	11	17-28-11-2-1-41-22-42-34-16-43
2015-10-21 16:38:23	181.94667	3	1	fea	img/m_fea_cut.png	HIT	29603.0	30468.0	30	26-44-4-41-32-14-8-7-40-6-3-12-9-10-17-16-19-20-11-31-25-38-0-23-28-33-15-39-36-1
2015-10-21 16:38:54	212.71126	5	0	sup	img/f_sup_cut.png	HIT	15659.0	16794.0	16	26-10-45-19-11-42-27-3-37-43-17-40-2-16-21-14
2015-10-21 16:39:11	229.80206	6	0	ntr	img/f_ntr_cut.png	HIT	17381.0	19012.0	18	6-14-17-7-41-4-27-0-42-37-31-11-39-8-30-15-29-10
2015-10-21 16:39:31	249.11378	5	1	sup	img/m_sup_cut.png	HIT	18992.0	19864.0	19	9-21-44-19-0-6-32-11-20-5-2-40-24-18-16-37-23-28-30
2015-10-21 16:39:51	269.27351	6	1	ntr	img/m_ntr_cut.png	HIT	17472.0	18944.0	18	13-24-42-12-18-31-3-1-39-9-19-8-21-37-17-15-20-25
2015-10-21 16:40:10	288.51572	1	1	sad	img/m_sad_cut.png	HIT	20701.0	22069.0	21	32-21-1-11-17-8-42-15-44-38-25-4-35-46-33-36-29-34-23-37-18
2015-10-21 16:40:32	310.88338	1	0	sad	img/f_sad_cut.png	HIT	22086.0	23959.0	23	26-18-32-42-11-34-37-3-9-43-39-31-33-36-19-45-24-41-21-6-20-30-0
2015-10-21 16:40:57	335.13924	3	0	fea	img/f_fea_cut.png	HIT	18983.0	20719.0	19	2-4-14-1-30-37-42-3-20-21-0-6-24-19-9-31-11-32-10
2015-10-21 16:41:18	356.15997	3	1	fea	img/m_fea_cut.png	HIT	9142.0	10927.0	10	26-10-33-35-17-45-29-7-36-37
2015-10-21 16:41:29	367.38803	4	0	dis	img/f_dis_cut.png	HIT	15471.0	16632.0	16	8-12-46-25-2-15-45-4-31-28-39-44-1-3-22-18
2015-10-21 16:41:46	384.31581	0	1	hap	img/m_hap_cut.png	HIT	6298.0	8090.0	7	42-19-31-47-20-12-28
2015-10-21 16:41:54	392.7085	0	0	hap	img/f_hap_cut.png	HIT	10178.0	11715.0	11	14-42-22-27-18-31-6-33-43-29-0
2015-10-21 16:42:06	404.72489	2	0	ang	img/f_ang_cut.png	HIT	2927.0	3799.0	3	22-17-29
2015-10-21 16:42:10	408.86158	4	1	dis	img/m_dis_cut.png	HIT	965.0	1613.0	1	22
2015-10-21 16:42:12	410.77386	2	1	ang	img/m_ang_cut.png	HIT	11413.0	12877.0	12	42-39-34-9-20-37-24-13-15-19-21-11
2015-10-21 16:42:25	423.95038	3	1	fea	img/m_fea_cut.png	HIT	11766.0	12606.0	12	22-4-41-42-18-10-17-6-46-30-34-32
2015-10-21 16:42:38	436.85436	0	0	hap	img/f_hap_cut.png	HIT	3636.0	4916.0	4	5-43-12-37
2015-10-21 16:42:44	442.06972	5	0	sup	img/f_sup_cut.png	HIT	10395.0	11498.0	11	11-9-16-47-31-28-15-32-14-18-38
2015-10-21 16:42:55	453.86887	0	1	hap	img/m_hap_cut.png	HIT	8063.0	10023.0	9	2-35-22-32-15-14-4-25-18
2015-10-21 16:43:06	464.19402	2	0	ang	img/f_ang_cut.png	HIT	22533.0	24517.0	23	16-10-44-13-39-45-25-3-0-15-2-31-8-9-41-17-36-28-27-35-32-11-21
2015-10-21 16:43:31	489.02725	1	1	ntr	img/m_sad_cut.png	ERR	13985.0	14737.0	14	1-20-39-45-36-16-15-27-0-24-40-37-42-19
2015-10-21 16:43:46	504.0621	1	0	sad	img/f_sad_cut.png	HIT	31345.0	33049.0	32	2-9-5-18-41-10-13-4-33-7-1-38-28-44-20-14-15-8-47-31-43-6-40-32-34-37-24-27-3-21-19-29
2015-10-21 16:44:19	537.40969	6	1	ntr	img/m_ntr_cut.png	HIT	13681.0	14961.0	14	47-16-26-36-6-19-22-1-43-37-5-13-21-28
2015-10-21 16:44:34	552.66959	3	0	fea	img/f_fea_cut.png	HIT	16481.0	17745.0	17	37-0-38-25-40-30-19-8-23-31-39-18-21-10-45-15-46
2015-10-21 16:44:52	570.71787	5	1	sup	img/m_sup_cut.png	HIT	6556.0	7828.0	7	25-17-23-12-29-41-21
2015-10-21 16:45:00	578.84761	4	1	dis	img/m_dis_cut.png	HIT	11630.0	12542.0	12	7-45-39-25-2-12-13-5-18-1-23-21
2015-10-21 16:45:13	591.68642	2	1	ang	img/m_ang_cut.png	HIT	7233.0	9057.0	8	33-42-14-31-22-34-2-40
2015-10-21 16:45:23	601.03967	6	0	ntr	img/f_ntr_cut.png	HIT	15709.0	17013.0	16	10-36-32-5-46-17-33-11-13-4-21-2-45-37-1-29
2015-10-21 16:45:40	618.35057	4	0	dis	img/f_dis_cut.png	HIT	15021.0	16925.0	16	34-28-4-46-44-23-5-10-31-6-45-20-13-22-33-7
2015-10-21 16:45:57	635.57392	1	1	fea	img/m_sad_cut.png	ERR	25636.0	26796.0	26	26-13-8-15-45-2-9-14-6-28-16-31-41-44-7-46-24-4-0-23-11-17-40-25-30-33
2015-10-21 16:46:24	662.66806	1	0	sad	img/f_sad_cut.png	HIT	24150.0	29574.0	25	26-0-34-12-46-28-38-35-36-9-31-43-17-18-47-41-29-7-39-5-4-33-16-22-10
2015-10-21 16:46:54	692.54045	3	1	fea	img/m_fea_cut.png	HIT	22096.0	24096.0	23	16-21-35-24-5-33-29-43-2-26-3-31-22-9-44-19-7-37-20-28-41-40-6
2015-10-21 16:47:18	716.93383	6	1	ntr	img/m_ntr_cut.png	HIT	19418.0	20834.0	20	36-6-13-42-44-12-5-29-7-27-31-41-10-17-4-0-16-9-1-33
2015-10-21 16:47:40	738.06913	6	0	ntr	img/f_ntr_cut.png	HIT	13587.0	14835.0	14	6-21-37-20-34-11-19-33-17-35-18-4-43-13
2015-10-21 16:47:55	753.20861	4	0	dis	img/f_dis_cut.png	HIT	2437.0	3621.0	3	26-29-31
2015-10-21 16:47:59	757.1363	4	1	dis	img/m_dis_cut.png	HIT	17758.0	18566.0	18	27-28-43-0-35-34-1-2-3-25-14-13-36-10-38-47-41-15
2015-10-21 16:48:18	775.99817	0	1	hap	img/m_hap_cut.png	HIT	8129.0	10225.0	9	38-5-28-32-42-35-22-10-41
2015-10-21 16:48:28	786.52607	2	1	ang	img/m_ang_cut.png	HIT	18574.0	19918.0	19	19-37-4-39-8-43-27-5-20-2-23-12-32-34-26-35-10-21-15
2015-10-21 16:48:48	806.74215	5	1	sup	img/m_sup_cut.png	HIT	767.0	3663.0	1	17
2015-10-21 16:48:52	810.70625	0	0	hap	img/f_hap_cut.png	HIT	1974.0	2958.0	2	0-29
2015-10-21 16:48:55	813.96168	3	0	fea	img/f_fea_cut.png	HIT	23466.0	24498.0	24	18-28-44-30-33-9-41-22-12-5-42-3-10-4-0-46-45-14-37-27-2-11-8-17
2015-10-21 16:49:20	838.75818	2	0	ang	img/f_ang_cut.png	HIT	7279.0	8847.0	8	30-8-11-7-25-20-31-10
2015-10-21 16:49:29	847.90778	5	0	sup	img/f_sup_cut.png	HIT	4928.0	5720.0	5	20-2-33-27-21
2015-10-21 16:49:35	853.93791	5	0	sup	img/f_sup_cut.png	HIT	4438.0	5550.0	5	36-30-24-6-7
2015-10-21 16:49:41	859.81723	0	1	hap	img/m_hap_cut.png	HIT	6745.0	8305.0	7	0-26-42-39-14-1-30
2015-10-21 16:49:50	868.41979	5	1	sup	img/m_sup_cut.png	HIT	9227.0	10459.0	10	20-11-13-46-27-29-1-47-9-38
2015-10-21 16:50:01	879.18624	2	0	ang	img/f_ang_cut.png	HIT	6325.0	8013.0	7	32-3-33-44-43-27-15
2015-10-21 16:50:09	887.49849	0	0	hap	img/f_hap_cut.png	HIT	7996.0	9060.0	8	26-41-0-9-33-30-8-13
2015-10-21 16:50:18	896.86221	1	1	sad	img/m_sad_cut.png	HIT	10067.0	11771.0	11	43-21-41-13-32-39-35-29-18-27-9
2015-10-21 16:50:30	908.93942	6	1	ntr	img/m_ntr_cut.png	HIT	12341.0	13581.0	13	22-40-17-23-4-6-35-38-20-47-18-21-12
2015-10-21 16:50:44	922.83292	4	0	ang	img/f_dis_cut.png	ERR	5791.0	6807.0	6	37-45-27-10-14-43
2015-10-21 16:50:51	929.93829	6	0	ntr	img/f_ntr_cut.png	HIT	15546.0	16514.0	16	28-44-45-25-35-17-39-32-46-38-27-10-8-42-29-41
2015-10-21 16:51:08	946.7515	3	0	fea	img/f_fea_cut.png	HIT	15977.0	16857.0	16	7-41-23-25-33-38-1-18-46-14-44-8-20-36-21-9
2015-10-21 16:51:25	963.91147	2	1	ang	img/m_ang_cut.png	HIT	8897.0	9679.0	9	28-24-4-31-29-40-39-18-20
2015-10-21 16:51:35	973.89432	4	1	dis	img/m_dis_cut.png	HIT	13180.0	14684.0	14	18-3-12-2-1-8-45-9-23-35-20-17-14-5
2015-10-21 16:51:50	988.88188	1	0	sad	img/f_sad_cut.png	HIT	17939.0	18923.0	18	40-43-12-24-46-14-31-10-33-29-15-30-39-47-32-35-13-27
2015-10-21 16:52:10	1008.10546	3	1	sad	img/m_fea_cut.png	ERR	12558.0	13654.0	13	37-13-35-11-2-15-18-5-1-25-21-4-32
2015-10-21 16:52:24	1022.05931	0	0	hap	img/f_hap_cut.png	HIT	9088.0	11136.0	10	44-22-19-24-3-20-47-0-27-1
2015-10-21 16:52:35	1033.49865	4	0	dis	img/f_dis_cut.png	HIT	2152.0	3617.0	3	36-29-4
2015-10-21 16:52:39	1037.42125	0	1	hap	img/m_hap_cut.png	HIT	6291.0	8115.0	7	31-44-25-27-30-21-2
2015-10-21 16:52:47	1045.83568	3	1	fea	img/m_fea_cut.png	HIT	10201.0	11729.0	11	40-31-7-18-2-41-29-38-45-17-16
2015-10-21 16:52:59	1057.86718	6	0	ntr	img/f_ntr_cut.png	HIT	15505.0	16697.0	16	34-4-47-33-14-36-19-26-46-35-23-45-8-22-5-10
2015-10-21 16:53:16	1074.86612	2	1	ang	img/m_ang_cut.png	HIT	16116.0	18124.0	17	38-47-22-45-24-37-39-36-40-11-17-31-6-29-42-10-3
2015-10-21 16:53:35	1093.29021	5	0	sup	img/f_sup_cut.png	HIT	2561.0	3553.0	3	39-30-28
2015-10-21 16:53:39	1097.1403	6	1	ntr	img/m_ntr_cut.png	HIT	7906.0	9418.0	8	35-12-33-30-29-38-45-18
2015-10-21 16:53:48	1106.85878	1	1	sad	img/m_sad_cut.png	HIT	25400.0	26720.0	26	37-9-20-11-14-8-5-1-13-42-40-3-18-4-35-44-33-31-12-36-34-43-38-47-29-46
2015-10-21 16:54:15	1133.87257	4	1	dis	img/m_dis_cut.png	HIT	7685.0	8829.0	8	20-16-19-0-43-23-3-30
2015-10-21 16:54:25	1143.00936	2	0	ang	img/f_ang_cut.png	HIT	21695.0	23367.0	22	28-37-25-5-12-41-10-46-7-4-8-26-27-15-6-35-23-19-34-33-43-22
2015-10-21 16:54:48	1166.68174	3	0	sad	img/f_fea_cut.png	ERR	11303.0	12655.0	12	31-30-4-40-36-14-6-29-44-35-33-24
2015-10-21 16:55:01	1179.63565	5	1	sup	img/m_sup_cut.png	HIT	17605.0	18557.0	18	1-9-3-21-41-14-16-43-8-35-18-7-27-12-32-19-25-22
2015-10-21 16:55:20	1198.49009	1	0	sad	img/f_sad_cut.png	HIT	15477.0	16781.0	16	25-41-14-23-0-24-7-17-16-43-34-33-5-42-10-40
2015-10-21 16:55:37	1215.57139	1	0	sad	img/f_sad_cut.png	HIT	15166.0	19926.0	16	15-19-44-2-29-26-40-1-13-12-27-22-4-43-41-21
2015-10-21 16:55:57	1235.79584	2	1	ang	img/m_ang_cut.png	HIT	13102.0	14790.0	14	45-43-15-20-34-16-47-36-8-9-10-31-14-41
2015-10-21 16:56:12	1250.8845	6	0	ntr	img/f_ntr_cut.png	HIT	15603.0	16571.0	16	36-46-19-14-5-44-30-33-24-41-25-2-6-10-23-43
2015-10-21 16:56:29	1267.75695	3	1	fea	img/m_fea_cut.png	HIT	12936.0	13616.0	13	32-40-17-21-13-41-33-3-16-18-20-34-35
2015-10-21 16:56:43	1281.6754	0	0	hap	img/f_hap_cut.png	HIT	15492.0	17140.0	16	20-6-42-37-40-17-31-16-26-9-12-33-22-34-44-27
2015-10-21 16:57:01	1299.11573	2	0	ang	img/f_ang_cut.png	HIT	5923.0	6883.0	6	17-1-13-47-41-30
2015-10-21 16:57:08	1306.30031	4	1	ang	img/m_dis_cut.png	ERR	2011.0	4026.0	3	10-28-45
2015-10-21 16:57:12	1310.62315	0	1	hap	img/m_hap_cut.png	HIT	2498.0	3898.0	3	47-21-37
2015-10-21 16:57:16	1314.82475	5	1	sup	img/m_sup_cut.png	HIT	2529.0	3562.0	3	24-29-36
2015-10-21 16:57:20	1318.69467	4	0	dis	img/f_dis_cut.png	HIT	5773.0	6685.0	6	17-24-13-11-37-22
2015-10-21 16:57:27	1325.67865	1	1	fea	img/m_sad_cut.png	ERR	12636.0	13884.0	13	25-35-37-8-6-23-36-16-26-11-20-21-18
2015-10-21 16:57:41	1339.86054	6	1	ntr	img/m_ntr_cut.png	HIT	11780.0	12836.0	12	11-9-4-13-3-23-27-28-2-44-12-6
2015-10-21 16:57:55	1352.99843	3	0	fea	img/f_fea_cut.png	HIT	9320.0	10584.0	10	42-29-34-24-32-44-23-8-7-13
2015-10-21 16:58:05	1363.88475	5	0	sup	img/f_sup_cut.png	HIT	6093.0	10485.0	7	17-20-1-46-22-8-31
2015-10-21 16:58:16	1374.67144	0	0	hap	img/f_hap_cut.png	HIT	7253.0	8557.0	8	40-47-19-46-1-6-37-34
2015-10-21 16:58:25	1383.52779	5	0	sup	img/f_sup_cut.png	HIT	5019.0	6563.0	6	38-9-35-33-21-24
2015-10-21 16:58:32	1390.39161	5	1	sup	img/m_sup_cut.png	HIT	5900.0	7164.0	6	12-9-41-2-7-13
2015-10-21 16:58:39	1397.85617	1	0	sad	img/f_sad_cut.png	HIT	12387.0	13828.0	13	43-32-35-0-19-30-40-11-13-28-41-25-44
2015-10-21 16:58:53	1411.98286	3	1	fea	img/m_fea_cut.png	HIT	15498.0	16546.0	16	43-1-20-7-26-28-42-36-39-40-34-23-47-21-31-29
2015-10-21 16:59:10	1428.82955	2	1	sad	img/m_ang_cut.png	ERR	12883.0	13915.0	13	39-21-31-24-23-32-17-20-37-15-6-38-44
2015-10-21 16:59:25	1443.04677	2	0	ang	img/f_ang_cut.png	HIT	9115.0	11468.0	10	39-22-35-41-31-1-20-9-33-34
2015-10-21 16:59:36	1454.81537	3	0	fea	img/f_fea_cut.png	HIT	30561.0	31513.0	31	23-47-44-24-12-11-15-0-42-8-33-20-31-18-27-7-17-4-38-3-43-40-5-13-28-16-6-22-30-21-41
2015-10-21 17:00:08	1486.62658	0	1	hap	img/m_hap_cut.png	HIT	9873.0	10962.0	10	24-8-20-7-33-42-5-41-0-12
2015-10-21 17:00:19	1497.88938	4	1	dis	img/m_dis_cut.png	HIT	7065.0	8561.0	8	34-9-19-7-13-0-21-16
2015-10-21 17:00:28	1506.75244	4	0	dis	img/f_dis_cut.png	HIT	4204.0	5564.0	5	0-13-29-38-3
2015-10-21 17:00:34	1512.62864	1	1	sad	img/m_sad_cut.png	HIT	15273.0	16865.0	16	29-4-2-5-47-14-19-20-1-44-12-6-31-35-18-8
2015-10-21 17:00:51	1529.7986	6	0	ntr	img/f_ntr_cut.png	HIT	12732.0	13796.0	13	6-32-24-15-2-35-30-39-7-22-28-36-26
2015-10-21 17:01:05	1543.89632	6	1	ntr	img/m_ntr_cut.png	HIT	14241.0	15721.0	15	40-38-26-8-27-20-46-10-12-9-17-43-37-28-44
