# Supplementary material for: Mapping the emotional face. How individual face parts contribute to successful emotion recognition
Source: PLoS One. 2017 May 11;12(5):e0177239. doi: 10.1371/journal.pone.0177239 (PMC5426715; doi:10.1371/journal.pone.0177239)
Supplement: S1 Code — (ZIP) [file pone.0177239.s003.zip › app/static/logfiles/logfile51.txt]

####### THIS IS A LOGFILE FOR THE DYNAMIC MASKING FACE EXPERIMENT ######
Participant Number: 51
Date and Time: 2015-11-10 17:32:12.554159
age: 21 ,gender: 1 ,environ: 2 ,occup: 0 ,advert: 2
###################################################################
time	cumtime	express	ident	button	filename	evaluation	stopRT	choiceRT	maskNum	maskList
2015-11-10 17:32:31	0.0	6	1	ntr	img/m_ntr_cut.png	HIT	12766.0	14071.0	13	10-25-38-6-5-3-31-24-7-4-42-29-43
2015-11-10 17:32:46	14.54163	5	1	sup	img/m_sup_cut.png	HIT	4973.0	5998.0	5	17-4-41-32-10
2015-11-10 17:32:52	21.03343	3	1	fea	img/m_fea_cut.png	HIT	8234.0	10668.0	9	18-19-3-20-42-22-43-33-15
2015-11-10 17:33:03	32.20235	2	0	ang	img/f_ang_cut.png	HIT	7005.0	8638.0	7	20-11-41-45-35-30-44
2015-11-10 17:33:12	41.36297	4	1	ang	img/m_dis_cut.png	ERR	11146.0	17101.0	12	23-45-47-33-5-9-0-7-38-31-18-12
2015-11-10 17:33:30	58.953	6	0	ntr	img/f_ntr_cut.png	HIT	12582.0	14039.0	13	3-45-32-39-10-46-9-24-47-42-40-28-0
2015-11-10 17:33:44	73.51185	1	0	fea	img/f_sad_cut.png	ERR	3256.0	5497.0	4	25-28-34-1
2015-11-10 17:33:50	79.52288	5	0	sup	img/f_sup_cut.png	HIT	11378.0	17405.0	12	4-19-44-39-45-35-8-40-5-36-30-38
2015-11-10 17:34:08	97.43415	1	1	fea	img/m_sad_cut.png	ERR	29263.0	32970.0	30	9-1-31-7-6-16-42-21-4-18-11-23-41-47-35-46-39-15-40-13-25-17-27-0-36-8-19-24-10-20
2015-11-10 17:34:42	130.89026	2	1	ang	img/m_ang_cut.png	HIT	5934.0	7903.0	6	31-2-40-26-38-29
2015-11-10 17:34:50	139.293	4	0	dis	img/f_dis_cut.png	HIT	29821.0	31207.0	30	23-20-27-34-31-6-0-7-1-9-40-42-32-46-13-5-8-44-38-35-37-24-16-45-43-15-4-26-19-21
2015-11-10 17:35:22	171.00258	3	0	fea	img/f_fea_cut.png	HIT	25059.0	27838.0	25	30-44-28-12-13-35-18-0-11-3-31-9-43-16-38-27-29-45-21-17-40-1-14-34-2
2015-11-10 17:35:50	199.31737	0	0	hap	img/f_hap_cut.png	HIT	17639.0	19433.0	18	9-39-25-4-0-38-40-45-10-47-33-7-22-46-24-34-13-20
2015-11-10 17:36:10	219.24169	0	1	hap	img/m_hap_cut.png	HIT	10048.0	12098.0	11	24-33-37-31-2-4-5-9-30-20-13
2015-11-10 17:36:23	231.83696	3	0	fea	img/f_fea_cut.png	HIT	26018.0	32231.0	26	11-42-18-47-44-27-0-33-4-5-12-22-10-9-34-17-3-28-26-35-40-39-25-32-37-29
2015-11-10 17:36:56	264.53898	6	0	ntr	img/f_ntr_cut.png	HIT	20239.0	22241.0	21	38-39-44-34-28-18-47-6-5-35-26-12-13-27-40-8-23-31-36-16-14
2015-11-10 17:37:18	287.25494	2	0	ang	img/f_ang_cut.png	HIT	2611.0	7983.0	3	5-34-0
2015-11-10 17:37:27	295.73691	0	1	hap	img/m_hap_cut.png	HIT	14212.0	18583.0	15	43-15-40-16-9-45-30-20-22-18-33-14-41-28-27
2015-11-10 17:37:46	314.79424	5	0	sup	img/f_sup_cut.png	HIT	6000.0	7329.0	6	44-9-7-47-34-29
2015-11-10 17:37:54	322.62178	4	1	ang	img/m_dis_cut.png	ERR	5121.0	7723.0	6	32-5-28-4-26-38
2015-11-10 17:38:02	330.855	3	1	fea	img/m_fea_cut.png	HIT	10501.0	32725.0	11	35-34-8-14-3-18-40-1-30-27-11
2015-11-10 17:38:35	364.07722	6	1	ntr	img/m_ntr_cut.png	HIT	8405.0	9821.0	9	34-5-43-20-12-30-8-4-9
2015-11-10 17:38:45	374.41659	0	0	hap	img/f_hap_cut.png	HIT	11978.0	12803.0	12	7-33-19-43-39-9-41-15-26-32-1-13
2015-11-10 17:38:59	387.77564	2	1	ang	img/m_ang_cut.png	HIT	19712.0	20833.0	20	19-29-27-43-35-40-44-20-9-4-15-0-25-28-22-12-16-5-46-39
2015-11-10 17:39:20	409.10655	1	1	fea	img/m_sad_cut.png	ERR	18875.0	30763.0	19	46-43-2-7-12-1-11-30-13-27-18-15-14-40-33-42-47-41-20
2015-11-10 17:39:51	440.34731	1	0	fea	img/f_sad_cut.png	ERR	22844.0	24605.0	23	38-35-31-33-45-27-24-22-23-18-8-15-44-7-0-26-28-5-4-12-32-2-10
2015-11-10 17:40:16	465.43569	4	0	dis	img/f_dis_cut.png	HIT	4546.0	5963.0	5	38-44-33-30-42
2015-11-10 17:40:23	471.92097	5	1	sup	img/m_sup_cut.png	HIT	5742.0	7055.0	6	22-40-44-38-26-16
2015-11-10 17:40:30	479.47987	3	0	sup	img/f_fea_cut.png	ERR	10454.0	12102.0	11	29-1-34-16-11-18-22-44-13-26-31
2015-11-10 17:40:43	492.08779	5	0	sup	img/f_sup_cut.png	HIT	15370.0	16987.0	16	5-33-9-18-46-27-35-28-47-11-22-8-34-26-45-20
2015-11-10 17:41:01	509.59233	6	1	ntr	img/m_ntr_cut.png	HIT	13543.0	14736.0	14	25-12-24-1-5-10-32-9-38-20-44-37-0-28
2015-11-10 17:41:16	524.85082	4	1	dis	img/m_dis_cut.png	HIT	5088.0	9291.0	6	17-14-47-43-29-38
2015-11-10 17:41:26	534.66065	4	0	dis	img/f_dis_cut.png	HIT	10127.0	12423.0	11	8-37-47-9-23-5-39-34-19-25-22
2015-11-10 17:41:39	547.58615	1	0	sad	img/f_sad_cut.png	HIT	10566.0	12246.0	11	7-35-22-27-21-23-44-25-24-34-40
2015-11-10 17:41:51	560.33886	0	0	hap	img/f_hap_cut.png	HIT	5793.0	6785.0	6	25-18-41-30-34-32
2015-11-10 17:41:59	567.63514	0	1	hap	img/m_hap_cut.png	HIT	8195.0	9643.0	9	24-39-46-5-15-9-36-21-14
2015-11-10 17:42:09	577.78156	2	0	ang	img/f_ang_cut.png	HIT	11739.0	14699.0	12	20-9-43-28-35-22-33-5-2-26-17-41
2015-11-10 17:42:24	592.98585	5	1	sup	img/m_sup_cut.png	HIT	7591.0	9383.0	8	29-39-2-32-17-45-21-9
2015-11-10 17:42:34	602.87658	6	0	ntr	img/f_ntr_cut.png	HIT	14027.0	15107.0	14	19-35-15-26-13-10-1-41-23-25-18-30-40-9
2015-11-10 17:42:49	618.50754	2	1	ang	img/m_ang_cut.png	HIT	21817.0	23104.0	22	1-44-16-5-11-34-45-6-41-31-3-8-36-9-14-26-13-12-2-20-38-30
2015-11-10 17:43:13	642.15116	1	1	fea	img/m_sad_cut.png	ERR	11430.0	20411.0	12	25-4-22-18-21-47-12-39-14-7-10-3
2015-11-10 17:43:34	663.07195	3	1	fea	img/m_fea_cut.png	HIT	10578.0	12057.0	11	11-20-15-0-22-10-42-18-35-47-12
2015-11-10 17:43:47	675.63616	0	1	hap	img/m_hap_cut.png	HIT	5348.0	7628.0	6	5-6-32-37-1-40
2015-11-10 17:43:55	683.79637	3	1	fea	img/m_fea_cut.png	HIT	16268.0	18091.0	17	21-31-36-45-46-17-37-3-34-19-40-26-41-22-38-12-1
2015-11-10 17:44:13	702.39556	2	1	sad	img/m_ang_cut.png	ERR	9693.0	11038.0	10	47-1-25-4-17-23-27-21-34-14
2015-11-10 17:44:25	713.93696	6	1	ntr	img/m_ntr_cut.png	HIT	11737.0	12913.0	12	35-22-28-0-10-8-4-38-46-15-36-29
2015-11-10 17:44:38	727.38102	4	1	dis	img/m_dis_cut.png	HIT	11653.0	12797.0	12	25-16-3-12-15-27-37-13-38-36-28-21
2015-11-10 17:44:52	740.70136	6	0	ntr	img/f_ntr_cut.png	HIT	14855.0	15783.0	15	13-28-5-27-38-47-14-7-21-15-29-46-42-39-34
2015-11-10 17:45:08	756.98779	4	0	dis	img/f_dis_cut.png	HIT	7901.0	8774.0	8	1-7-43-37-42-34-18-22
2015-11-10 17:45:17	766.27278	2	0	ang	img/f_ang_cut.png	HIT	10313.0	13008.0	11	19-0-20-25-44-43-47-34-39-21-10
2015-11-10 17:45:31	779.8199	5	1	sup	img/m_sup_cut.png	HIT	9738.0	10945.0	10	42-10-17-24-39-38-22-36-12-40
2015-11-10 17:45:42	791.27286	0	0	hap	img/f_hap_cut.png	HIT	6169.0	7577.0	7	4-44-34-15-23-36-41
2015-11-10 17:45:50	799.38366	1	1	sup	img/m_sad_cut.png	ERR	11584.0	12704.0	12	31-14-13-40-37-43-19-25-44-21-28-29
2015-11-10 17:46:04	812.597	5	0	sup	img/f_sup_cut.png	HIT	17736.0	19360.0	18	45-30-31-16-13-9-2-5-6-27-40-43-23-44-1-12-28-18
2015-11-10 17:46:23	832.47732	3	0	fea	img/f_fea_cut.png	HIT	23938.0	25314.0	24	44-23-14-39-45-11-33-24-32-31-30-28-17-40-3-8-13-37-20-46-43-18-29-10
2015-11-10 17:46:49	858.3389	1	0	sad	img/f_sad_cut.png	HIT	13982.0	15550.0	14	10-37-42-11-28-33-40-44-41-22-25-18-45-0
2015-11-10 17:47:05	874.38798	3	1	fea	img/m_fea_cut.png	HIT	18750.0	22021.0	19	6-0-36-20-7-11-38-30-27-43-26-37-22-31-29-18-13-39-34
2015-11-10 17:47:28	896.91689	4	0	dis	img/f_dis_cut.png	HIT	30408.0	35368.0	31	40-27-28-8-24-39-7-47-10-12-6-19-5-13-33-46-20-4-3-38-15-25-43-17-35-14-44-31-1-2-16
2015-11-10 17:48:04	932.79209	3	0	fea	img/f_fea_cut.png	HIT	13251.0	14987.0	14	42-27-20-9-25-15-32-0-29-38-22-14-10-4
2015-11-10 17:48:19	948.27311	1	0	fea	img/f_sad_cut.png	ERR	19840.0	20800.0	20	47-25-12-19-6-31-0-46-28-1-4-26-36-42-7-18-29-35-24-43
2015-11-10 17:48:41	969.60027	0	1	hap	img/m_hap_cut.png	HIT	7153.0	9193.0	8	18-33-30-35-41-20-12-45
2015-11-10 17:48:50	979.31574	2	1	ang	img/m_ang_cut.png	HIT	12965.0	16485.0	13	39-12-13-40-20-47-10-7-41-0-45-36-31
2015-11-10 17:49:07	996.32026	0	0	hap	img/f_hap_cut.png	HIT	13944.0	14912.0	14	28-24-17-11-36-7-19-47-23-5-0-42-3-13
2015-11-10 17:49:23	1011.73978	4	1	dis	img/m_dis_cut.png	HIT	22253.0	24333.0	23	38-14-16-18-36-24-44-47-5-12-7-1-41-4-43-28-31-19-20-0-35-26-39
2015-11-10 17:49:48	1036.58643	5	0	sup	img/f_sup_cut.png	HIT	7585.0	8865.0	8	14-44-28-0-41-30-47-7
2015-11-10 17:49:57	1045.9711	1	1	fea	img/m_sad_cut.png	ERR	5792.0	7040.0	6	44-10-28-22-33-17
2015-11-10 17:50:05	1053.53572	6	0	ntr	img/f_ntr_cut.png	HIT	17704.0	19184.0	18	47-41-15-27-20-26-25-12-13-16-24-43-4-2-28-23-3-7
2015-11-10 17:50:24	1073.22446	6	1	ntr	img/m_ntr_cut.png	HIT	6915.0	8035.0	7	24-29-11-8-21-38-17
2015-11-10 17:50:33	1081.77271	5	1	sup	img/m_sup_cut.png	HIT	7080.0	8864.0	8	8-43-5-22-23-29-30-20
2015-11-10 17:50:42	1091.12456	2	0	ang	img/f_ang_cut.png	HIT	8784.0	10481.0	9	28-8-26-40-41-7-23-22-34
2015-11-10 17:50:53	1102.13321	3	1	fea	img/m_fea_cut.png	HIT	10742.0	11926.0	11	33-28-22-13-10-15-2-21-30-26-38
2015-11-10 17:51:06	1114.57211	1	0	sad	img/f_sad_cut.png	HIT	30181.0	31645.0	31	8-37-45-17-2-47-16-39-9-30-22-43-5-40-15-33-42-19-12-29-14-31-24-27-38-18-23-20-32-10-25
2015-11-10 17:51:38	1146.70817	6	1	ntr	img/m_ntr_cut.png	HIT	19127.0	21262.0	20	43-17-29-44-31-20-19-5-14-7-38-18-45-28-21-23-16-40-9-12
2015-11-10 17:51:59	1168.4903	4	1	dis	img/m_dis_cut.png	HIT	5169.0	6672.0	6	37-39-45-38-21-23
2015-11-10 17:52:07	1175.66451	0	0	hap	img/f_hap_cut.png	HIT	1098.0	2753.0	2	13-36
2015-11-10 17:52:10	1178.93192	2	1	ang	img/m_ang_cut.png	HIT	20301.0	25555.0	21	27-26-6-38-25-19-3-7-46-17-31-36-41-13-23-39-21-1-9-15-45
2015-11-10 17:52:36	1205.04093	6	0	ntr	img/f_ntr_cut.png	HIT	15574.0	17158.0	16	12-47-9-20-32-13-41-8-23-2-19-3-15-40-34-30
2015-11-10 17:52:54	1222.71779	3	0	sup	img/f_fea_cut.png	ERR	14873.0	15881.0	15	34-40-23-25-43-19-42-46-7-15-39-8-32-2-21
2015-11-10 17:53:10	1239.1104	4	0	dis	img/f_dis_cut.png	HIT	12757.0	15189.0	13	2-43-9-4-25-1-37-32-15-19-12-14-30
2015-11-10 17:53:26	1254.8057	1	1	fea	img/m_sad_cut.png	ERR	11883.0	13587.0	12	44-1-16-45-7-43-32-34-11-29-38-39
2015-11-10 17:53:40	1268.92751	0	1	hap	img/m_hap_cut.png	HIT	1056.0	2882.0	2	37-15
2015-11-10 17:53:43	1272.31463	5	1	sup	img/m_sup_cut.png	HIT	13173.0	16116.0	14	15-22-19-28-36-35-21-1-46-3-33-43-47-10
2015-11-10 17:54:00	1288.94339	2	0	ang	img/f_ang_cut.png	HIT	16773.0	22029.0	17	38-14-10-27-4-31-33-40-13-12-44-0-37-26-24-34-29
2015-11-10 17:54:22	1311.52249	5	0	sup	img/f_sup_cut.png	HIT	20218.0	22257.0	21	13-24-3-45-6-38-36-21-2-25-42-22-47-39-10-0-33-1-18-35-11
2015-11-10 17:54:45	1334.29175	6	0	ntr	img/f_ntr_cut.png	HIT	21306.0	22954.0	22	40-1-36-39-3-27-9-10-2-37-34-15-4-13-44-26-0-41-30-47-38-32
2015-11-10 17:55:09	1357.7385	4	1	dis	img/m_dis_cut.png	HIT	17512.0	18984.0	18	1-47-33-6-36-8-19-27-16-35-34-14-11-12-44-2-23-38
2015-11-10 17:55:28	1377.23959	6	1	ntr	img/m_ntr_cut.png	HIT	3300.0	4932.0	4	46-21-24-15
2015-11-10 17:55:34	1382.67743	2	1	ang	img/m_ang_cut.png	HIT	9829.0	10861.0	10	31-25-43-21-39-0-40-26-13-5
2015-11-10 17:55:45	1394.05022	1	1	sad	img/m_sad_cut.png	HIT	15922.0	17523.0	16	28-22-36-46-5-9-42-30-23-3-26-8-24-19-29-31
2015-11-10 17:56:03	1412.08852	2	0	ang	img/f_ang_cut.png	HIT	9339.0	11691.0	10	38-20-43-28-41-13-31-22-4-19
2015-11-10 17:56:15	1424.28288	0	1	hap	img/m_hap_cut.png	HIT	10103.0	11647.0	11	10-34-4-2-33-42-22-36-23-37-27
2015-11-10 17:56:27	1436.4501	3	1	sup	img/m_fea_cut.png	ERR	8539.0	9843.0	9	6-39-8-42-23-37-9-20-14
2015-11-10 17:56:38	1446.827	5	0	sup	img/f_sup_cut.png	HIT	20600.0	21520.0	21	16-24-2-36-1-8-39-0-17-15-13-33-19-40-12-6-10-41-37-23-28
2015-11-10 17:57:00	1468.93548	1	0	sad	img/f_sad_cut.png	HIT	19767.0	23423.0	20	27-33-5-26-1-16-34-2-28-39-11-10-19-42-13-15-46-30-43-21
2015-11-10 17:57:24	1492.86483	5	1	sup	img/m_sup_cut.png	HIT	16976.0	17728.0	17	24-19-18-17-8-32-7-4-31-15-21-12-36-29-1-46-9
2015-11-10 17:57:42	1511.09862	3	0	fea	img/f_fea_cut.png	HIT	22240.0	29935.0	23	15-4-13-40-10-33-0-28-3-34-39-38-20-26-44-18-22-43-45-5-1-14-17
2015-11-10 17:58:13	1541.55116	0	0	hap	img/f_hap_cut.png	HIT	9881.0	10777.0	10	27-45-2-7-32-3-9-12-42-14
2015-11-10 17:58:24	1552.83927	4	0	dis	img/f_dis_cut.png	HIT	4756.0	9204.0	5	42-40-30-43-34
2015-11-10 17:58:34	1562.56412	0	0	hap	img/f_hap_cut.png	HIT	4210.0	6763.0	5	16-40-24-21-18
2015-11-10 17:58:41	1569.8213	5	1	fea	img/m_sup_cut.png	ERR	5827.0	6835.0	6	34-10-31-1-27-4
2015-11-10 17:58:48	1577.16706	4	1	dis	img/m_dis_cut.png	HIT	11135.0	12871.0	12	13-11-5-47-23-28-31-32-26-18-29-35
2015-11-10 17:59:02	1590.55809	3	1	sad	img/m_fea_cut.png	ERR	25766.0	27582.0	26	22-20-35-41-8-26-2-27-42-3-16-4-37-47-24-6-30-23-21-9-13-0-11-33-36-14
2015-11-10 17:59:30	1618.6476	6	0	ntr	img/f_ntr_cut.png	HIT	15721.0	17017.0	16	21-15-30-33-5-35-20-13-47-36-3-39-12-1-2-44
2015-11-10 17:59:47	1636.18119	4	0	dis	img/f_dis_cut.png	HIT	9459.0	10749.0	10	39-46-15-25-12-43-9-47-21-10
2015-11-10 17:59:58	1647.46021	1	0	fea	img/f_sad_cut.png	ERR	16832.0	17704.0	17	0-10-7-27-33-20-19-21-29-1-3-17-9-38-15-22-42
2015-11-10 18:00:17	1665.6703	6	1	ntr	img/m_ntr_cut.png	HIT	9381.0	10733.0	10	17-21-41-6-34-28-4-7-31-30
2015-11-10 18:00:28	1676.9065	0	1	hap	img/m_hap_cut.png	HIT	2455.0	4391.0	3	28-13-33
2015-11-10 18:00:33	1681.8215	5	0	sup	img/f_sup_cut.png	HIT	8514.0	9674.0	9	39-21-26-35-17-24-42-6-46
2015-11-10 18:00:43	1692.03191	1	1	fea	img/m_sad_cut.png	ERR	20451.0	22276.0	21	29-31-30-11-2-39-17-1-25-45-40-8-3-9-44-32-22-28-10-15-37
2015-11-10 18:01:06	1714.82186	2	0	ang	img/f_ang_cut.png	HIT	9165.0	12293.0	10	0-43-39-13-44-40-42-14-29-16
2015-11-10 18:01:19	1727.64114	2	1	ang	img/m_ang_cut.png	HIT	14447.0	16111.0	15	0-28-1-20-45-22-43-26-6-10-11-21-40-25-46
2015-11-10 18:01:35	1744.27998	3	0	ang	img/f_fea_cut.png	ERR	16861.0	18221.0	17	30-44-1-31-39-27-20-47-5-34-26-32-35-2-0-29-43
2015-11-10 18:01:58	0.0	3	1	fea	img/m_fea_cut.png	HIT	15648.0	16633.0	16	40-21-14-46-39-16-27-3-2-43-4-36-47-22-34-9
2015-11-10 18:02:15	17.14434	6	1	ntr	img/m_ntr_cut.png	HIT	16617.0	17857.0	17	35-14-19-44-29-24-16-8-20-41-27-7-38-15-3-17-21
2015-11-10 18:02:36	37.7193	4	1	dis	img/m_dis_cut.png	HIT	5049.0	6985.0	6	44-41-7-1-21-10
2015-11-10 18:02:43	45.19582	0	0	hap	img/f_hap_cut.png	HIT	1877.0	2827.0	2	25-21
2015-11-10 18:02:47	48.53426	5	1	sup	img/m_sup_cut.png	HIT	6753.0	9257.0	7	1-27-10-29-46-0-7
2015-11-10 18:02:56	58.29964	2	1	ang	img/m_ang_cut.png	HIT	34335.0	37455.0	35	34-3-41-26-31-16-2-27-38-46-6-32-12-33-1-28-0-9-39-4-17-11-47-42-20-40-8-19-36-23-37-24-25-21-13
2015-11-10 18:03:34	96.25925	0	1	hap	img/m_hap_cut.png	HIT	3684.0	4676.0	4	26-20-21-4
2015-11-10 18:03:39	101.44582	5	0	sup	img/f_sup_cut.png	HIT	16173.0	17701.0	17	18-40-25-43-13-33-10-12-34-2-36-46-11-27-4-29-19
2015-11-10 18:03:58	119.64883	2	0	ang	img/f_ang_cut.png	HIT	12264.0	15392.0	13	23-33-27-12-18-20-42-17-35-13-5-30-1
2015-11-10 18:04:14	135.53935	4	0	dis	img/f_dis_cut.png	HIT	11043.0	14763.0	12	36-41-11-35-9-34-15-37-20-38-29-42
2015-11-10 18:04:29	150.79479	1	0	sad	img/f_sad_cut.png	HIT	19588.0	20700.0	20	30-9-33-16-14-0-39-19-45-38-5-6-29-13-2-41-46-12-18-7
2015-11-10 18:04:50	171.9913	1	1	sup	img/m_sad_cut.png	ERR	20920.0	21952.0	21	44-31-3-14-18-27-38-6-4-29-16-41-45-12-39-11-40-19-2-46-37
2015-11-10 18:05:12	194.46601	3	0	fea	img/f_fea_cut.png	HIT	29810.0	31098.0	30	0-21-36-20-35-8-13-7-41-38-16-30-22-27-15-5-2-43-17-39-19-28-26-4-40-47-18-37-9-31
2015-11-10 18:05:44	226.0534	6	0	ntr	img/f_ntr_cut.png	HIT	20122.0	22026.0	21	1-26-37-39-25-4-12-22-41-0-27-23-45-33-24-18-17-19-29-43-21
2015-11-10 18:06:07	248.60282	4	0	sup	img/f_dis_cut.png	ERR	7728.0	8793.0	8	14-12-9-6-35-1-13-10
2015-11-10 18:06:16	257.89579	4	1	dis	img/m_dis_cut.png	HIT	6197.0	7916.0	7	24-12-38-8-47-22-14
2015-11-10 18:06:24	266.34517	3	0	fea	img/f_fea_cut.png	HIT	15359.0	17063.0	16	26-40-16-4-12-41-35-3-45-5-11-36-22-10-39-28
2015-11-10 18:06:42	283.90894	1	0	sad	img/f_sad_cut.png	HIT	24499.0	25659.0	25	2-16-28-15-35-27-45-39-18-17-44-37-36-21-12-29-1-4-41-11-40-8-3-13-47
2015-11-10 18:07:08	310.06551	2	0	ang	img/f_ang_cut.png	HIT	2500.0	6340.0	3	43-22-24
2015-11-10 18:07:15	316.93692	0	1	hap	img/m_hap_cut.png	HIT	5549.0	6645.0	6	44-43-10-20-12-34
2015-11-10 18:07:22	324.07765	0	0	hap	img/f_hap_cut.png	HIT	12276.0	13795.0	13	1-44-26-12-38-31-30-34-27-37-47-17-15
2015-11-10 18:07:36	338.38982	3	1	fea	img/m_fea_cut.png	HIT	30085.0	32477.0	31	36-32-12-46-5-41-8-0-20-19-15-7-11-21-35-42-37-4-40-6-30-38-22-45-25-47-29-27-10-39-9
2015-11-10 18:08:09	371.35996	6	1	ntr	img/m_ntr_cut.png	HIT	20306.0	21787.0	21	43-0-30-18-17-16-14-40-47-36-24-5-21-15-6-35-23-39-33-13-11
2015-11-10 18:08:32	393.66887	1	1	fea	img/m_sad_cut.png	ERR	15093.0	17597.0	16	39-20-19-0-44-27-16-28-35-10-32-30-17-15-34-2
2015-11-10 18:08:50	411.77339	5	1	sup	img/m_sup_cut.png	HIT	2701.0	3701.0	3	21-18-34
2015-11-10 18:08:54	416.00546	2	1	ang	img/m_ang_cut.png	HIT	20860.0	23428.0	21	40-16-42-18-47-12-39-8-19-35-22-31-14-20-7-1-34-33-24-36-29
2015-11-10 18:09:18	439.96434	5	0	sup	img/f_sup_cut.png	HIT	7795.0	8771.0	8	9-8-21-17-46-27-30-47
2015-11-10 18:09:27	449.22734	6	0	ntr	img/f_ntr_cut.png	HIT	17221.0	19085.0	18	18-6-32-0-27-21-19-28-17-23-9-12-20-25-10-33-45-40
2015-11-10 18:09:47	468.83107	4	1	sup	img/m_dis_cut.png	ERR	10130.0	14426.0	11	5-32-34-26-3-16-35-23-38-22-6
2015-11-10 18:10:02	483.7619	5	0	sup	img/f_sup_cut.png	HIT	10486.0	11582.0	11	26-31-46-42-20-22-45-6-43-29-41
2015-11-10 18:10:14	495.84984	3	0	fea	img/f_fea_cut.png	HIT	18844.0	20020.0	19	9-22-14-38-18-10-11-34-47-20-4-6-35-42-39-32-29-21-40
2015-11-10 18:10:34	516.38334	2	0	ang	img/f_ang_cut.png	HIT	3115.0	4971.0	4	2-17-29-6
2015-11-10 18:10:40	521.86171	5	1	sup	img/m_sup_cut.png	HIT	1908.0	2765.0	2	30-32
2015-11-10 18:10:43	525.12572	2	1	ang	img/m_ang_cut.png	HIT	8346.0	12562.0	9	20-15-34-21-43-7-33-29-31
2015-11-10 18:10:56	538.18014	6	1	ntr	img/m_ntr_cut.png	HIT	9393.0	10847.0	10	21-27-3-28-46-10-11-35-7-30
2015-11-10 18:11:08	549.53251	3	1	sup	img/m_fea_cut.png	ERR	15127.0	16608.0	16	47-20-36-7-45-27-28-32-29-37-39-43-18-26-21-46
2015-11-10 18:11:25	566.66155	4	0	dis	img/f_dis_cut.png	HIT	11037.0	12678.0	12	46-36-17-43-15-27-12-11-16-8-21-25
2015-11-10 18:11:38	579.86136	6	0	ntr	img/f_ntr_cut.png	HIT	13728.0	14640.0	14	18-30-44-42-12-5-24-16-31-6-45-38-0-13
2015-11-10 18:11:53	595.01166	1	1	sad	img/m_sad_cut.png	HIT	13499.0	14668.0	14	46-11-19-30-27-14-42-18-41-38-13-44-23-20
2015-11-10 18:12:08	610.17862	1	0	fea	img/f_sad_cut.png	ERR	12253.0	13981.0	13	8-6-31-25-27-23-15-16-42-24-26-41-10
2015-11-10 18:12:23	624.65185	0	0	hap	img/f_hap_cut.png	HIT	2799.0	3623.0	3	17-46-37
2015-11-10 18:12:27	628.7768	0	1	hap	img/m_hap_cut.png	HIT	4988.0	5855.0	5	0-2-45-40-22
2015-11-10 18:12:33	635.16299	5	0	sup	img/f_sup_cut.png	HIT	10167.0	11839.0	11	2-15-31-9-16-30-10-7-27-21-25
2015-11-10 18:12:46	647.5194	4	0	dis	img/f_dis_cut.png	HIT	13844.0	17149.0	14	38-1-17-16-6-36-18-27-47-32-0-11-20-23
2015-11-10 18:13:03	665.1895	5	1	sup	img/m_sup_cut.png	HIT	4739.0	5631.0	5	0-10-29-26-1
2015-11-10 18:13:09	671.34082	3	1	fea	img/m_fea_cut.png	HIT	14099.0	15851.0	15	32-6-1-11-34-13-7-30-5-40-10-22-41-44-38
2015-11-10 18:13:26	687.76371	1	0	sad	img/f_sad_cut.png	HIT	11897.0	12794.0	12	12-29-17-11-24-15-4-40-26-23-9-18
2015-11-10 18:13:39	701.042	0	0	hap	img/f_hap_cut.png	HIT	3689.0	4793.0	4	35-20-10-19
2015-11-10 18:13:44	706.34433	4	1	dis	img/m_dis_cut.png	HIT	12710.0	13615.0	13	44-1-11-10-14-46-5-27-22-38-15-40-28
2015-11-10 18:13:58	720.45406	1	1	sad	img/m_sad_cut.png	HIT	28252.0	29772.0	29	47-2-23-43-12-16-14-24-44-28-39-27-31-9-11-32-3-13-0-35-25-45-10-30-1-19-4-37-42
2015-11-10 18:14:29	750.72073	6	0	ntr	img/f_ntr_cut.png	HIT	13515.0	14739.0	14	15-13-7-47-27-33-44-0-32-5-25-10-22-40
2015-11-10 18:14:44	765.97451	6	1	ntr	img/m_ntr_cut.png	HIT	3254.0	4814.0	4	6-10-29-3
2015-11-10 18:14:49	771.30458	0	1	hap	img/m_hap_cut.png	HIT	7739.0	8539.0	8	28-44-16-5-38-7-17-37
2015-11-10 18:14:58	780.33774	2	0	ang	img/f_ang_cut.png	HIT	8819.0	9995.0	9	32-35-23-4-45-41-19-0-21
2015-11-10 18:15:09	790.84451	3	0	sup	img/f_fea_cut.png	ERR	20900.0	21830.0	21	41-45-47-42-31-16-13-19-20-24-44-46-27-40-26-3-10-6-37-22-14
2015-11-10 18:15:31	813.1907	2	1	ang	img/m_ang_cut.png	HIT	18688.0	19760.0	19	31-11-4-41-19-35-16-0-1-29-28-46-7-6-25-37-18-26-9
2015-11-10 18:15:52	833.47501	1	0	fea	img/f_sad_cut.png	ERR	26182.0	28071.0	27	39-43-21-33-3-2-9-47-8-38-28-7-29-37-32-35-12-24-0-23-18-1-46-41-26-25-27
2015-11-10 18:16:20	862.04312	3	1	sup	img/m_fea_cut.png	ERR	18930.0	19898.0	19	11-8-13-2-15-0-47-18-39-22-46-5-42-36-45-1-34-28-29
2015-11-10 18:16:40	882.44004	0	0	hap	img/f_hap_cut.png	HIT	8866.0	10402.0	9	26-12-34-19-20-18-41-8-22
2015-11-10 18:16:51	893.36345	5	0	sup	img/f_sup_cut.png	HIT	29012.0	30020.0	29	5-47-28-12-0-43-16-42-46-2-17-15-23-3-14-36-11-13-32-37-45-4-20-39-19-33-6-30-29
2015-11-10 18:17:22	923.91699	4	1	dis	img/m_dis_cut.png	HIT	8890.0	10301.0	9	13-43-12-1-32-41-26-46-29
2015-11-10 18:17:33	934.72624	2	0	ang	img/f_ang_cut.png	HIT	3607.0	7023.0	4	47-2-11-21
2015-11-10 18:17:40	942.25568	1	1	sad	img/m_sad_cut.png	HIT	22412.0	23892.0	23	18-8-30-12-43-44-35-32-24-41-40-23-13-14-37-10-21-5-38-7-2-25-9
2015-11-10 18:18:05	966.6373	5	1	sup	img/m_sup_cut.png	HIT	12554.0	13531.0	13	28-20-44-33-5-27-2-19-41-7-6-21-0
2015-11-10 18:18:19	980.6916	0	1	hap	img/m_hap_cut.png	HIT	5754.0	6530.0	6	26-4-45-14-33-13
2015-11-10 18:18:26	987.74976	4	0	dis	img/f_dis_cut.png	HIT	18230.0	21543.0	19	24-23-1-17-32-47-39-27-25-41-11-15-2-13-37-20-29-3-46
2015-11-10 18:18:48	1009.81043	6	0	ntr	img/f_ntr_cut.png	HIT	18916.0	25269.0	19	13-27-4-2-38-45-28-6-32-17-46-5-44-15-29-25-26-10-42
2015-11-10 18:19:14	1035.59235	2	1	sad	img/m_ang_cut.png	ERR	20158.0	21670.0	21	6-8-7-46-17-30-16-44-2-33-10-47-42-38-34-20-13-18-21-19-37
2015-11-10 18:19:36	1057.76977	6	1	ntr	img/m_ntr_cut.png	HIT	22571.0	23931.0	23	35-17-24-4-16-7-19-25-32-44-27-22-42-38-33-45-18-8-20-15-47-31-6
2015-11-10 18:20:00	1082.18509	3	0	fea	img/f_fea_cut.png	HIT	24498.0	26282.0	25	22-0-31-3-42-45-10-35-32-8-15-4-7-37-20-39-16-34-13-17-25-24-27-47-23
2015-11-10 18:20:27	1108.98446	5	0	sup	img/f_sup_cut.png	HIT	14560.0	15944.0	15	10-2-42-13-18-36-39-46-30-33-37-17-40-29-44
2015-11-10 18:20:43	1125.42292	2	0	ang	img/f_ang_cut.png	HIT	13374.0	18966.0	14	28-46-37-41-25-8-14-10-6-15-45-29-19-39
2015-11-10 18:21:03	1144.89357	3	0	sad	img/f_fea_cut.png	ERR	21746.0	25907.0	22	37-7-34-35-22-6-18-11-46-0-38-28-20-41-23-32-27-13-39-40-25-14
2015-11-10 18:21:29	1171.29197	5	1	sup	img/m_sup_cut.png	HIT	18071.0	19543.0	19	4-14-10-37-11-23-36-43-20-34-2-29-13-1-7-17-45-8-16
2015-11-10 18:21:49	1191.35707	2	1	ang	img/m_ang_cut.png	HIT	13216.0	15000.0	14	3-5-19-12-1-30-20-41-10-18-26-22-32-17
2015-11-10 18:22:05	1206.88017	1	1	fea	img/m_sad_cut.png	ERR	19460.0	20916.0	20	5-46-22-3-42-36-0-10-34-47-7-44-8-15-12-13-2-33-4-39
2015-11-10 18:22:26	1228.30124	0	0	hap	img/f_hap_cut.png	HIT	12229.0	13638.0	13	9-31-33-43-41-22-0-10-8-35-26-11-3
2015-11-10 18:22:40	1242.45511	0	1	hap	img/m_hap_cut.png	HIT	7333.0	9061.0	8	42-26-20-43-6-44-36-34
2015-11-10 18:22:50	1252.04359	6	0	ntr	img/f_ntr_cut.png	HIT	4845.0	6038.0	5	22-0-21-26-17
2015-11-10 18:22:57	1258.59612	4	1	dis	img/m_dis_cut.png	HIT	11848.0	12696.0	12	7-46-32-47-35-1-9-33-8-6-0-30
2015-11-10 18:23:10	1271.79276	3	1	ntr	img/m_fea_cut.png	ERR	11541.0	12877.0	12	17-27-37-2-11-30-18-42-28-6-29-46
2015-11-10 18:23:23	1285.18615	1	0	fea	img/f_sad_cut.png	ERR	14374.0	15622.0	15	4-26-35-20-17-7-11-33-32-6-42-14-5-25-29
2015-11-10 18:23:39	1301.31401	6	1	ntr	img/m_ntr_cut.png	HIT	10589.0	12205.0	11	30-34-24-1-22-12-18-2-44-21-28
2015-11-10 18:23:52	1314.02799	4	0	dis	img/f_dis_cut.png	HIT	8662.0	10190.0	9	13-35-15-25-37-28-31-16-7
2015-11-10 18:24:03	1324.75067	2	1	ang	img/m_ang_cut.png	HIT	10221.0	12405.0	11	21-29-4-41-18-46-34-19-22-47-43
2015-11-10 18:24:16	1337.66044	3	1	fea	img/m_fea_cut.png	HIT	18743.0	19759.0	19	2-22-38-5-16-20-45-28-30-42-25-27-11-23-18-35-14-6-7
2015-11-10 18:24:36	1357.9156	0	0	hap	img/f_hap_cut.png	HIT	4133.0	5509.0	5	24-43-20-30-29
2015-11-10 18:24:42	1363.93197	1	0	fea	img/f_sad_cut.png	ERR	10542.0	11694.0	11	4-38-9-7-12-22-32-13-8-34-3
2015-11-10 18:24:54	1376.13313	3	0	sad	img/f_fea_cut.png	ERR	20837.0	23021.0	21	0-20-22-41-34-16-47-38-43-19-4-39-17-29-46-40-31-13-18-32-42
2015-11-10 18:25:18	1399.66308	5	0	sup	img/f_sup_cut.png	HIT	11706.0	12530.0	12	45-10-40-47-8-27-19-17-18-16-29-20
2015-11-10 18:25:31	1412.70848	6	1	ntr	img/m_ntr_cut.png	HIT	15418.0	16836.0	16	4-24-6-14-28-11-2-41-16-19-40-0-17-45-34-44
2015-11-10 18:25:48	1430.05558	2	0	ang	img/f_ang_cut.png	HIT	17038.0	18877.0	18	19-0-7-28-41-4-44-3-31-2-20-21-32-33-16-22-12-40
2015-11-10 18:26:07	1449.45188	1	1	sad	img/m_sad_cut.png	HIT	12041.0	13832.0	13	22-47-18-7-5-4-27-33-9-13-21-40-26
2015-11-10 18:26:22	1463.79746	4	1	ang	img/m_dis_cut.png	ERR	2042.0	3634.0	3	34-17-28
2015-11-10 18:26:26	1467.9369	5	1	sup	img/m_sup_cut.png	HIT	11772.0	12724.0	12	3-19-37-20-23-42-32-5-1-30-7-9
2015-11-10 18:26:39	1481.18255	0	1	hap	img/m_hap_cut.png	HIT	6116.0	7588.0	7	17-45-12-28-30-39-3
2015-11-10 18:26:47	1489.27375	4	0	dis	img/f_dis_cut.png	HIT	6555.0	7571.0	7	28-38-3-36-30-16-18
2015-11-10 18:26:55	1497.36581	6	0	ntr	img/f_ntr_cut.png	HIT	5771.0	6763.0	6	0-18-5-30-2-32
2015-11-10 18:27:03	1504.67405	3	1	fea	img/m_fea_cut.png	HIT	11722.0	12690.0	12	39-37-19-16-44-7-28-38-29-0-24-20
2015-11-10 18:27:16	1517.87027	5	1	sup	img/m_sup_cut.png	HIT	7005.0	7669.0	7	30-3-33-21-37-17-24
2015-11-10 18:27:24	1526.04822	5	0	sup	img/f_sup_cut.png	HIT	14276.0	15492.0	15	37-0-11-42-35-27-43-45-15-36-30-38-9-44-34
2015-11-10 18:27:40	1542.05355	3	0	sup	img/f_fea_cut.png	ERR	22213.0	23621.0	23	41-46-2-9-19-35-24-12-34-27-25-23-15-11-10-36-7-47-22-26-37-39-3
2015-11-10 18:28:04	1566.17852	1	0	sad	img/f_sad_cut.png	HIT	23302.0	24702.0	24	41-37-42-40-15-11-20-10-4-32-16-45-31-35-7-47-29-27-3-17-43-46-28-23
2015-11-10 18:28:29	1591.40296	0	1	hap	img/m_hap_cut.png	HIT	7147.0	9805.0	8	15-34-30-31-38-4-37-5
2015-11-10 18:28:40	1601.72943	1	1	fea	img/m_sad_cut.png	ERR	6581.0	8589.0	7	1-46-11-29-13-26-10
2015-11-10 18:28:49	1610.8279	0	0	hap	img/f_hap_cut.png	HIT	5037.0	6918.0	6	11-23-6-21-45-43
2015-11-10 18:28:56	1618.26704	4	1	dis	img/m_dis_cut.png	HIT	5872.0	6726.0	6	39-12-24-32-15-30
2015-11-10 18:29:04	1625.53327	6	0	ntr	img/f_ntr_cut.png	HIT	16976.0	18120.0	17	15-47-41-23-33-26-10-9-28-25-16-13-39-34-27-0-22
2015-11-10 18:29:22	1644.20556	6	1	ntr	img/m_ntr_cut.png	HIT	13160.0	16192.0	14	4-2-14-28-31-41-9-42-20-39-3-8-23-38
2015-11-10 18:29:39	1660.91294	2	0	ang	img/f_ang_cut.png	HIT	7863.0	9124.0	8	16-31-47-44-17-24-29-37
2015-11-10 18:29:49	1670.54115	4	0	dis	img/f_dis_cut.png	HIT	7258.0	8692.0	8	33-10-38-6-46-8-30-21
2015-11-10 18:29:58	1679.75414	2	1	fea	img/m_ang_cut.png	ERR	26019.0	28115.0	26	1-32-42-20-11-31-40-15-13-18-17-5-12-37-0-10-7-46-27-6-19-39-3-4-8-35
