# Supplementary material for: Mapping the emotional face. How individual face parts contribute to successful emotion recognition
Source: PLoS One. 2017 May 11;12(5):e0177239. doi: 10.1371/journal.pone.0177239 (PMC5426715; doi:10.1371/journal.pone.0177239)
Supplement: S1 Code — (ZIP) [file pone.0177239.s003.zip › app/static/logfiles/logfile53.txt]

####### THIS IS A LOGFILE FOR THE DYNAMIC MASKING FACE EXPERIMENT ######
Participant Number: 53
Date and Time: 2015-11-11 11:54:52.726190
age: 19 ,gender: 0 ,environ: 2 ,occup: 0 ,advert: 2
###################################################################
time	cumtime	express	ident	button	filename	evaluation	stopRT	choiceRT	maskNum	maskList
2015-11-11 11:55:13	0.0	3	0	sup	img/f_fea_cut.png	ERR	15249.0	19809.0	16	39-27-22-29-0-45-26-20-4-6-9-47-31-8-10-18
2015-11-11 11:55:33	20.11927	5	1	sup	img/m_sup_cut.png	HIT	22091.0	24075.0	23	19-11-15-31-27-38-16-25-6-5-8-29-43-17-2-26-45-46-21-24-37-42-41
2015-11-11 11:55:58	44.48753	2	0	ang	img/f_ang_cut.png	HIT	9646.0	12910.0	10	17-35-14-22-18-38-41-10-40-44
2015-11-11 11:56:11	57.69753	0	0	hap	img/f_hap_cut.png	HIT	7734.0	9614.0	8	6-34-44-13-7-5-37-32
2015-11-11 11:56:21	67.61011	0	1	hap	img/m_hap_cut.png	HIT	14109.0	17045.0	15	2-1-4-8-34-42-39-12-17-36-29-35-26-37-13
2015-11-11 11:56:38	84.96009	3	1	dis	img/m_fea_cut.png	ERR	17452.0	19420.0	18	28-33-37-4-24-46-44-45-8-10-2-19-20-11-12-30-5-17
2015-11-11 11:56:58	104.68222	4	1	dis	img/m_dis_cut.png	HIT	19548.0	21788.0	20	23-1-12-8-44-28-20-10-40-13-36-33-17-47-30-42-19-15-21-41
2015-11-11 11:57:20	126.77192	6	0	ang	img/f_ntr_cut.png	ERR	24750.0	28878.0	25	14-45-20-27-23-33-7-8-37-41-34-15-30-36-47-24-17-29-5-43-2-9-25-28-3
2015-11-11 11:57:49	155.95117	1	1	fea	img/m_sad_cut.png	ERR	25748.0	27004.0	26	30-39-35-44-36-45-23-46-2-20-47-28-4-15-16-9-22-24-12-43-5-13-11-26-32-21
2015-11-11 11:58:17	183.25564	6	1	fea	img/m_ntr_cut.png	ERR	28043.0	32499.0	29	44-21-30-1-37-46-0-14-3-13-25-18-22-9-32-47-26-12-17-24-5-28-38-42-6-10-41-23-39
2015-11-11 11:58:49	216.05517	2	1	ang	img/m_ang_cut.png	HIT	25641.0	28201.0	26	33-23-22-25-19-12-18-30-0-1-16-24-3-7-4-44-46-43-21-11-2-27-35-6-40-10
2015-11-11 11:59:18	244.55291	5	0	sup	img/f_sup_cut.png	HIT	25625.0	28273.0	26	24-9-17-46-42-20-11-3-19-2-37-34-40-23-33-1-44-25-41-47-15-35-43-5-22-29
2015-11-11 11:59:46	273.129	4	0	ang	img/f_dis_cut.png	ERR	12881.0	14529.0	13	28-4-24-9-38-37-21-20-36-10-34-25-2
2015-11-11 12:00:01	287.95567	1	0	fea	img/f_sad_cut.png	ERR	29900.0	32452.0	30	24-41-22-15-36-32-38-13-0-11-46-8-9-16-3-44-4-30-43-39-40-33-10-20-19-5-31-28-35-25
2015-11-11 12:00:34	320.7044	6	1	fea	img/m_ntr_cut.png	ERR	37136.0	45528.0	38	32-13-19-8-37-16-40-30-11-39-14-15-22-27-25-35-31-0-1-42-21-5-46-26-4-47-9-12-44-6-38-33-17-43-34-45-10-24
2015-11-11 12:01:20	366.52689	3	1	fea	img/m_fea_cut.png	HIT	23115.0	25188.0	24	17-8-1-6-40-16-42-46-20-25-43-31-37-45-2-47-21-0-27-22-3-10-13-28
2015-11-11 12:01:45	392.01941	3	0	sup	img/f_fea_cut.png	ERR	24484.0	25860.0	25	2-38-25-47-16-1-10-11-14-5-43-24-40-7-32-20-15-35-13-18-3-22-33-37-6
2015-11-11 12:02:11	418.18531	2	1	ang	img/m_ang_cut.png	HIT	33670.0	35174.0	34	11-25-6-46-0-31-27-2-7-5-39-44-19-3-12-15-26-13-28-17-37-8-45-16-23-32-1-24-41-38-47-20-14-21
2015-11-11 12:02:47	453.6648	1	1	sad	img/m_sad_cut.png	HIT	19100.0	20860.0	20	42-24-46-35-18-31-34-6-4-41-17-22-11-23-37-19-16-25-38-33
2015-11-11 12:03:08	474.82918	5	1	fea	img/m_sup_cut.png	ERR	12963.0	16355.0	13	7-23-16-47-44-33-8-21-27-32-9-10-14
2015-11-11 12:03:25	491.48496	2	0	ang	img/f_ang_cut.png	HIT	18092.0	21388.0	19	37-40-5-3-4-42-7-1-13-27-46-8-24-33-19-26-0-15-25
2015-11-11 12:03:46	513.17176	4	1	dis	img/m_dis_cut.png	HIT	5529.0	7361.0	6	26-41-8-21-29-38
2015-11-11 12:03:54	520.8425	0	0	hap	img/f_hap_cut.png	HIT	8542.0	9982.0	9	46-24-6-11-29-7-1-10-26
2015-11-11 12:04:04	531.12712	1	0	fea	img/f_sad_cut.png	ERR	26267.0	28579.0	27	25-38-3-26-2-35-5-20-31-24-36-14-34-17-10-42-23-29-9-12-6-21-33-8-13-28-27
2015-11-11 12:04:33	560.06681	4	0	dis	img/f_dis_cut.png	HIT	16338.0	18282.0	17	7-37-19-38-43-31-22-28-45-10-34-15-27-39-40-26-11
2015-11-11 12:04:52	578.65823	5	0	sup	img/f_sup_cut.png	HIT	13100.0	14924.0	14	42-34-33-27-38-24-23-11-6-7-30-45-0-15
2015-11-11 12:05:07	593.88651	0	1	hap	img/m_hap_cut.png	HIT	11740.0	12932.0	12	2-28-31-40-23-43-17-32-29-9-13-24
2015-11-11 12:05:20	607.11945	6	0	ntr	img/f_ntr_cut.png	HIT	32852.0	35044.0	33	25-20-8-11-35-47-43-37-38-2-18-24-27-22-39-15-41-19-4-5-7-3-14-23-12-13-40-30-16-21-31-42-34
2015-11-11 12:05:56	642.46043	1	0	dis	img/f_sad_cut.png	ERR	26030.0	30005.0	27	15-4-42-2-33-14-39-26-5-7-38-23-32-1-21-17-10-3-30-34-43-22-0-27-18-13-20
2015-11-11 12:06:26	672.76477	2	0	ang	img/f_ang_cut.png	HIT	21847.0	22911.0	22	15-37-22-13-39-5-21-17-7-35-9-24-42-44-11-0-38-31-14-45-3-10
2015-11-11 12:06:49	695.98077	4	1	dis	img/m_dis_cut.png	HIT	4772.0	6044.0	5	34-25-39-29-28
2015-11-11 12:06:56	702.33074	3	1	fea	img/m_fea_cut.png	HIT	28682.0	30730.0	29	40-46-18-2-8-3-41-29-45-1-11-21-31-24-47-16-36-4-14-32-9-43-44-20-33-42-37-10-23
2015-11-11 12:07:27	733.36475	4	0	dis	img/f_dis_cut.png	HIT	11789.0	13029.0	12	12-27-28-15-5-1-30-31-44-33-26-32
2015-11-11 12:07:40	746.69606	6	1	ntr	img/m_ntr_cut.png	HIT	30597.0	31605.0	31	46-16-45-18-22-40-12-41-47-1-26-35-4-24-34-43-42-9-13-25-31-23-32-36-7-6-10-44-20-30-28
2015-11-11 12:08:12	778.60537	3	0	sup	img/f_fea_cut.png	ERR	11943.0	13815.0	12	11-15-2-29-46-22-24-13-21-19-10-35
2015-11-11 12:08:26	792.72198	2	1	ang	img/m_ang_cut.png	HIT	18676.0	19988.0	19	34-29-47-20-28-11-45-16-44-18-26-0-46-39-23-19-9-30-38
2015-11-11 12:08:46	813.01641	5	1	sup	img/m_sup_cut.png	HIT	14151.0	15839.0	15	7-13-32-19-16-37-4-35-10-20-11-33-21-39-3
2015-11-11 12:09:02	829.15895	5	0	fea	img/f_sup_cut.png	ERR	16711.0	18047.0	17	26-33-4-2-21-25-3-19-11-28-5-6-7-36-34-1-12
2015-11-11 12:09:21	847.51396	0	0	hap	img/f_hap_cut.png	HIT	8607.0	9671.0	9	8-39-31-38-7-37-35-2-1
2015-11-11 12:09:31	857.48894	1	1	sad	img/m_sad_cut.png	HIT	22581.0	25525.0	23	25-23-29-13-22-4-20-38-43-16-14-19-5-24-2-17-10-34-11-42-21-8-26
2015-11-11 12:09:57	883.31868	6	0	ntr	img/f_ntr_cut.png	HIT	22667.0	23515.0	23	28-5-21-19-30-47-0-36-3-10-41-12-32-8-20-9-15-14-34-18-31-4-33
2015-11-11 12:10:20	907.13575	0	1	hap	img/m_hap_cut.png	HIT	11585.0	12953.0	12	22-32-41-25-33-14-45-13-17-26-40-36
2015-11-11 12:10:34	920.39298	3	0	sup	img/f_fea_cut.png	ERR	14852.0	15812.0	15	26-3-37-6-36-10-8-7-32-44-1-41-42-21-0
2015-11-11 12:10:50	936.50734	5	1	sup	img/m_sup_cut.png	HIT	29424.0	31152.0	30	5-36-40-16-20-18-27-35-38-0-44-41-21-8-45-9-12-42-14-4-11-24-30-25-6-29-47-33-26-46
2015-11-11 12:11:21	967.95861	2	1	ang	img/m_ang_cut.png	HIT	14038.0	16198.0	15	36-29-24-40-12-13-8-32-17-46-11-5-33-34-9
2015-11-11 12:11:38	984.45824	3	1	fea	img/m_fea_cut.png	HIT	28146.0	30010.0	29	42-24-29-2-39-32-33-13-37-18-15-14-21-44-28-12-20-45-22-31-0-40-4-35-30-43-9-10-8
2015-11-11 12:12:08	1014.76787	0	0	hap	img/f_hap_cut.png	HIT	4309.0	5773.0	5	31-41-29-28-45
2015-11-11 12:12:14	1020.84518	5	0	fea	img/f_sup_cut.png	ERR	24440.0	26072.0	25	23-22-46-13-21-11-9-37-4-36-18-40-28-3-20-7-17-26-30-25-8-1-10-12-2
2015-11-11 12:12:41	1047.21698	2	0	ang	img/f_ang_cut.png	HIT	8171.0	10027.0	9	29-9-40-3-27-11-42-28-16
2015-11-11 12:12:51	1057.55501	6	0	ntr	img/f_ntr_cut.png	HIT	15197.0	16957.0	16	8-46-5-45-47-38-15-28-19-13-40-22-37-26-43-32
2015-11-11 12:13:08	1074.81991	4	1	dis	img/m_dis_cut.png	HIT	15483.0	17243.0	16	22-16-24-42-46-13-8-41-33-15-34-2-11-0-10-37
2015-11-11 12:13:26	1092.36484	4	0	dis	img/f_dis_cut.png	HIT	13487.0	15271.0	14	5-38-39-10-8-16-4-31-46-41-29-14-21-12
2015-11-11 12:13:41	1107.94026	1	1	sad	img/m_sad_cut.png	HIT	23210.0	29290.0	24	14-40-15-39-45-11-18-4-24-36-12-2-7-20-26-47-25-19-31-1-9-34-27-35
2015-11-11 12:14:11	1137.53033	0	1	hap	img/m_hap_cut.png	HIT	14638.0	15990.0	15	10-44-14-4-24-17-34-45-15-39-18-42-5-29-8
2015-11-11 12:14:27	1153.81956	6	1	sad	img/m_ntr_cut.png	ERR	31939.0	34787.0	32	1-44-38-33-6-45-27-7-17-42-26-46-14-39-32-36-5-28-3-16-9-12-2-29-18-4-31-25-22-15-34-35
2015-11-11 12:15:02	1188.90626	1	0	ang	img/f_sad_cut.png	ERR	30505.0	34057.0	31	30-43-45-5-24-4-15-20-40-18-2-14-37-27-9-41-39-3-28-34-17-47-33-46-31-12-10-6-19-38-44
2015-11-11 12:15:37	1223.2639	3	1	fea	img/m_fea_cut.png	HIT	20503.0	22079.0	21	2-15-21-40-42-16-36-5-39-23-10-24-6-41-13-4-20-46-29-26-37
2015-11-11 12:15:59	1245.64403	6	0	ntr	img/f_ntr_cut.png	HIT	27081.0	28945.0	28	45-39-32-30-46-34-23-0-37-47-17-43-4-5-38-36-35-16-27-22-18-9-12-2-7-20-31-13
2015-11-11 12:16:28	1274.89058	0	0	hap	img/f_hap_cut.png	HIT	19723.0	21123.0	20	4-42-44-7-25-21-17-33-2-28-47-11-3-35-45-40-15-6-0-30
2015-11-11 12:16:50	1296.3166	2	1	ang	img/m_ang_cut.png	HIT	10684.0	12515.0	11	10-7-37-29-47-20-17-33-35-25-18
2015-11-11 12:17:02	1309.13516	6	1	ntr	img/m_ntr_cut.png	HIT	26736.0	28136.0	27	28-40-13-7-26-16-37-2-32-30-17-27-44-45-12-10-14-31-3-21-19-11-1-47-8-39-41
2015-11-11 12:17:31	1337.57095	5	1	fea	img/m_sup_cut.png	ERR	25148.0	27252.0	26	44-42-0-37-24-36-13-2-4-35-6-31-17-9-7-20-21-38-11-46-8-25-40-28-26-43
2015-11-11 12:17:58	1365.13114	3	0	fea	img/f_fea_cut.png	HIT	22074.0	24219.0	23	10-33-14-21-32-12-41-42-34-15-31-47-38-40-8-25-27-23-16-44-11-29-3
2015-11-11 12:18:23	1389.65284	0	1	hap	img/m_hap_cut.png	HIT	10737.0	12009.0	11	14-8-40-3-47-29-12-30-23-18-5
2015-11-11 12:18:35	1401.96876	4	1	dis	img/m_dis_cut.png	HIT	10940.0	11932.0	11	6-13-41-8-34-19-32-43-4-21-45
2015-11-11 12:18:47	1414.20629	1	0	fea	img/f_sad_cut.png	ERR	23044.0	24317.0	23	1-28-29-40-5-2-31-45-30-47-4-25-24-7-36-26-32-35-46-33-39-21-23
2015-11-11 12:19:12	1438.82104	2	0	ang	img/f_ang_cut.png	HIT	31684.0	33068.0	32	11-31-3-23-12-38-30-35-14-45-25-27-6-13-44-15-9-47-32-8-4-39-41-42-19-17-46-24-5-20-29-26
2015-11-11 12:19:48	1474.67485	1	1	sad	img/m_sad_cut.png	HIT	31800.0	35601.0	32	17-18-38-37-39-19-4-5-14-0-13-25-44-35-23-42-15-47-9-24-41-40-29-1-20-43-3-36-34-6-28-2
2015-11-11 12:20:24	1510.58002	4	0	dis	img/f_dis_cut.png	HIT	13322.0	15010.0	14	0-11-24-29-43-5-30-7-47-2-18-16-8-42
2015-11-11 12:20:39	1525.89565	5	0	sup	img/f_sup_cut.png	HIT	27025.0	28057.0	27	1-4-41-27-18-39-29-45-32-36-46-15-10-21-25-0-26-20-6-42-14-30-33-40-7-17-44
2015-11-11 12:21:08	1554.25407	6	0	ntr	img/f_ntr_cut.png	HIT	25339.0	26964.0	26	43-47-16-11-7-12-0-29-4-21-44-18-32-40-31-45-38-41-1-37-17-34-3-23-10-13
2015-11-11 12:21:35	1581.51643	3	0	ang	img/f_fea_cut.png	ERR	31283.0	34732.0	32	6-22-43-17-26-1-27-47-9-23-30-8-46-13-11-40-20-45-38-39-2-44-16-28-37-41-10-29-34-32-14-19
2015-11-11 12:22:10	1616.54882	4	0	dis	img/f_dis_cut.png	HIT	23590.0	25222.0	24	38-43-42-36-46-17-45-6-18-28-25-31-37-23-22-34-7-44-12-10-20-4-35-5
2015-11-11 12:22:35	1642.07859	0	0	hap	img/f_hap_cut.png	HIT	12184.0	13792.0	13	47-19-43-33-36-10-28-30-23-34-29-35-16
2015-11-11 12:22:49	1656.17852	5	0	sup	img/f_sup_cut.png	HIT	20698.0	21923.0	21	5-30-47-1-38-35-7-14-40-29-21-36-43-25-24-17-13-15-20-42-34
2015-11-11 12:23:12	1678.4069	4	1	dis	img/m_dis_cut.png	HIT	11309.0	12877.0	12	16-23-34-10-14-11-43-44-17-2-30-38
2015-11-11 12:23:25	1691.58632	1	1	fea	img/m_sad_cut.png	ERR	17974.0	19422.0	18	38-33-5-0-35-16-10-42-45-11-47-22-27-31-9-4-21-2
2015-11-11 12:23:45	1711.31322	0	1	hap	img/m_hap_cut.png	HIT	10244.0	12037.0	11	28-43-0-26-15-46-21-4-9-29-35
2015-11-11 12:23:57	1723.65782	1	0	sad	img/f_sad_cut.png	HIT	34360.0	36064.0	35	2-42-38-6-43-32-35-10-8-25-14-15-31-3-21-26-47-11-16-23-40-39-12-19-28-36-1-41-0-24-7-18-33-27-13
2015-11-11 12:24:33	1760.02152	3	1	fea	img/m_fea_cut.png	HIT	17763.0	19019.0	18	34-41-36-27-8-39-37-11-14-20-33-7-9-4-21-2-24-26
2015-11-11 12:24:53	1779.34569	6	1	ntr	img/m_ntr_cut.png	HIT	24738.0	25690.0	25	2-7-42-18-28-26-43-0-15-38-27-33-14-16-36-22-11-10-35-13-32-47-45-12-31
2015-11-11 12:25:19	1805.33747	2	0	ang	img/f_ang_cut.png	HIT	13339.0	14811.0	14	39-6-25-24-38-10-27-19-12-46-31-28-30-9
2015-11-11 12:25:34	1820.45138	5	1	sup	img/m_sup_cut.png	HIT	18406.0	19806.0	19	34-12-8-1-39-10-17-23-9-31-13-45-44-24-47-35-27-29-38
2015-11-11 12:25:54	1840.56607	2	1	ang	img/m_ang_cut.png	HIT	17701.0	18973.0	18	4-27-43-39-47-5-36-16-30-42-34-22-6-15-24-1-21-46
2015-11-11 12:26:13	1859.84202	0	1	hap	img/m_hap_cut.png	HIT	14810.0	15666.0	15	10-36-33-26-20-40-15-3-19-47-45-43-32-21-27
2015-11-11 12:26:29	1875.80946	4	1	dis	img/m_dis_cut.png	HIT	9657.0	11025.0	10	4-24-16-13-22-31-35-45-10-33
2015-11-11 12:26:40	1887.14007	5	0	fea	img/f_sup_cut.png	ERR	20816.0	22744.0	21	18-13-30-19-1-0-31-15-9-24-26-23-37-14-2-32-27-47-34-6-5
2015-11-11 12:27:03	1910.18694	5	1	fea	img/m_sup_cut.png	ERR	32905.0	34425.0	33	14-15-25-7-18-8-44-13-46-38-27-40-35-20-37-39-31-17-36-22-43-21-4-33-19-16-29-9-23-6-45-34-3
2015-11-11 12:27:38	1944.91126	3	0	fea	img/f_fea_cut.png	HIT	22318.0	24030.0	23	29-0-10-22-24-39-12-27-40-17-15-36-18-43-33-23-42-35-6-16-14-30-26
2015-11-11 12:28:03	1969.24209	3	1	fea	img/m_fea_cut.png	HIT	31661.0	32949.0	32	37-19-2-46-38-27-43-44-42-28-25-21-9-36-0-3-20-22-26-32-4-6-18-47-5-30-35-8-7-29-31-14
2015-11-11 12:28:36	2002.48957	2	1	ang	img/m_ang_cut.png	HIT	11795.0	12883.0	12	19-9-10-43-34-42-30-2-3-1-29-11
2015-11-11 12:28:49	2015.68425	1	0	sad	img/f_sad_cut.png	HIT	23144.0	24896.0	24	7-6-25-15-0-9-23-30-47-19-44-29-8-21-16-38-36-40-11-26-5-33-34-24
2015-11-11 12:29:14	2040.88201	0	0	hap	img/f_hap_cut.png	HIT	9378.0	10722.0	10	17-35-15-20-39-1-14-22-37-18
2015-11-11 12:29:25	2051.91024	6	0	ntr	img/f_ntr_cut.png	HIT	22614.0	23878.0	23	20-32-21-3-5-40-10-44-1-41-24-47-16-13-7-25-31-30-33-26-8-2-23
2015-11-11 12:29:49	2076.08957	4	0	dis	img/f_dis_cut.png	HIT	4874.0	5826.0	5	1-0-22-21-30
2015-11-11 12:29:56	2082.22195	2	0	ang	img/f_ang_cut.png	HIT	14261.0	15789.0	15	16-43-24-10-18-44-32-19-13-11-39-9-27-26-45
2015-11-11 12:30:12	2098.30965	6	1	ntr	img/m_ntr_cut.png	HIT	24828.0	26020.0	25	23-27-7-31-13-29-46-39-20-12-47-26-42-18-22-36-9-2-14-33-35-15-5-34-11
2015-11-11 12:30:38	2124.63523	1	1	sad	img/m_sad_cut.png	HIT	19824.0	21376.0	20	41-40-42-31-15-34-47-17-20-14-22-21-29-12-13-8-44-10-5-37
2015-11-11 12:31:00	2146.30857	0	0	hap	img/f_hap_cut.png	HIT	25628.0	26684.0	26	15-40-33-31-34-20-27-8-25-30-19-46-3-18-38-41-39-23-17-47-35-12-45-9-14-44
2015-11-11 12:31:27	2173.28995	0	1	hap	img/m_hap_cut.png	HIT	7402.0	8738.0	8	6-9-11-21-30-31-26-20
2015-11-11 12:31:36	2182.33565	4	1	dis	img/m_dis_cut.png	HIT	7069.0	8965.0	8	27-7-22-44-14-4-35-40
2015-11-11 12:31:45	2191.60778	1	1	fea	img/m_sad_cut.png	ERR	18984.0	20032.0	19	6-46-10-11-47-33-23-19-17-35-26-13-5-36-3-21-9-0-14
2015-11-11 12:32:05	2211.94139	6	0	ntr	img/f_ntr_cut.png	HIT	22259.0	23771.0	23	28-39-8-18-7-33-36-32-38-37-15-44-20-23-42-9-43-47-22-5-26-34-46
2015-11-11 12:32:29	2236.02094	5	0	sup	img/f_sup_cut.png	HIT	28532.0	29676.0	29	33-32-19-12-37-8-9-45-44-17-35-4-20-0-30-6-16-5-21-14-43-26-46-25-41-18-39-13-31
2015-11-11 12:32:59	2265.99552	5	1	sup	img/m_sup_cut.png	HIT	8751.0	10015.0	9	47-24-43-31-16-34-3-29-44
2015-11-11 12:33:10	2276.3128	6	1	sad	img/m_ntr_cut.png	ERR	20142.0	22446.0	21	3-9-27-33-26-16-18-6-2-29-24-37-14-46-22-42-47-36-10-39-34
2015-11-11 12:33:32	2299.0611	3	1	fea	img/m_fea_cut.png	HIT	26176.0	27840.0	27	39-31-5-4-27-15-32-46-24-45-7-8-25-23-35-33-41-16-12-6-21-47-44-26-18-34-38
2015-11-11 12:34:00	2327.20368	3	0	fea	img/f_fea_cut.png	HIT	14211.0	15979.0	15	2-17-7-4-10-19-30-39-3-18-46-28-13-22-44
2015-11-11 12:34:17	2343.48679	2	0	ang	img/f_ang_cut.png	HIT	11689.0	12849.0	12	31-17-13-44-15-24-26-27-37-2-30-28
2015-11-11 12:34:30	2356.64026	1	0	fea	img/f_sad_cut.png	ERR	20505.0	22305.0	21	13-5-36-42-26-19-6-44-17-38-1-37-14-22-20-31-7-28-40-30-24
2015-11-11 12:34:53	2379.2471	2	1	ang	img/m_ang_cut.png	HIT	26705.0	27809.0	27	47-11-36-32-45-20-23-22-29-42-30-43-37-46-28-16-13-25-33-14-8-40-2-35-7-27-10
2015-11-11 12:35:21	2407.35783	4	0	dis	img/f_dis_cut.png	HIT	21388.0	22908.0	22	12-24-40-31-39-14-21-46-45-5-35-9-27-20-36-7-13-25-47-22-41-30
2015-11-11 12:35:59	0.0	6	0	ntr	img/f_ntr_cut.png	HIT	28141.0	29725.0	29	41-45-21-37-15-33-17-42-38-26-1-6-30-14-16-35-27-3-4-7-18-47-23-9-25-0-20-34-19
2015-11-11 12:36:29	30.02362	1	0	fea	img/f_sad_cut.png	ERR	8036.0	10005.0	9	14-43-41-25-19-26-4-10-29
2015-11-11 12:36:39	40.33213	0	0	hap	img/f_hap_cut.png	HIT	12422.0	13710.0	13	35-38-2-47-0-6-20-42-4-27-5-29-14
2015-11-11 12:36:53	54.3715	6	1	ntr	img/m_ntr_cut.png	HIT	18110.0	19782.0	19	3-31-0-25-37-28-14-8-13-42-12-22-29-35-7-44-4-10-1
2015-11-11 12:37:14	74.44988	5	0	sup	img/f_sup_cut.png	HIT	19541.0	20637.0	20	37-1-31-30-24-43-42-7-4-27-41-20-47-46-40-8-36-15-9-23
2015-11-11 12:37:34	95.3864	4	0	dis	img/f_dis_cut.png	HIT	21039.0	22807.0	22	40-24-8-38-18-44-27-46-12-41-39-17-20-42-7-0-26-14-10-19-21-35
2015-11-11 12:37:58	118.49829	5	1	fea	img/m_sup_cut.png	ERR	25047.0	27376.0	26	5-25-33-35-6-29-13-20-23-8-3-31-4-24-21-16-18-32-37-2-9-14-12-28-26-44
2015-11-11 12:38:25	146.17149	3	1	fea	img/m_fea_cut.png	HIT	11851.0	13051.0	12	26-7-33-24-11-35-34-5-16-18-46-14
2015-11-11 12:38:39	159.52388	3	0	fea	img/f_fea_cut.png	HIT	29969.0	31257.0	30	23-7-20-38-42-29-6-45-39-43-46-27-5-18-14-44-12-16-21-15-11-8-36-19-41-26-40-34-9-25
2015-11-11 12:39:10	191.08011	2	1	ang	img/m_ang_cut.png	HIT	10664.0	11752.0	11	5-22-16-2-6-30-23-29-43-20-19
2015-11-11 12:39:22	203.13203	1	1	ntr	img/m_sad_cut.png	ERR	22045.0	24029.0	23	12-3-5-7-42-20-34-11-24-17-19-16-47-8-35-29-21-28-31-41-15-39-10
2015-11-11 12:39:47	227.45995	4	1	dis	img/m_dis_cut.png	HIT	5569.0	7065.0	6	41-15-39-6-21-40
2015-11-11 12:39:54	234.83083	2	0	ang	img/f_ang_cut.png	HIT	18408.0	19760.0	19	17-37-2-27-32-6-19-45-10-16-3-46-12-28-47-44-25-21-20
2015-11-11 12:40:14	254.89191	0	1	hap	img/m_hap_cut.png	HIT	13644.0	14772.0	14	45-23-30-25-26-0-4-14-47-43-32-16-37-21
2015-11-11 12:40:29	269.96986	4	1	dis	img/m_dis_cut.png	HIT	12178.0	13818.0	13	28-34-43-25-1-6-16-24-9-5-32-22-31
2015-11-11 12:40:43	284.09373	1	1	fea	img/m_sad_cut.png	ERR	10573.0	11797.0	11	38-37-2-26-24-18-30-43-28-17-1
2015-11-11 12:40:55	296.19052	1	0	fea	img/f_sad_cut.png	ERR	24564.0	26652.0	25	30-35-47-32-41-33-18-40-31-17-14-38-44-26-36-29-42-4-23-0-34-8-20-21-45
2015-11-11 12:41:22	323.14798	6	1	ntr	img/m_ntr_cut.png	HIT	16014.0	16726.0	16	10-0-6-37-44-22-11-29-42-36-16-5-19-17-20-12
2015-11-11 12:41:39	340.17258	3	0	fea	img/f_fea_cut.png	HIT	34047.0	35903.0	35	0-46-39-12-10-16-2-43-3-7-18-15-34-47-9-32-38-1-36-4-27-19-28-8-24-5-26-17-35-13-30-31-40-20-44
2015-11-11 12:42:15	376.37838	4	0	dis	img/f_dis_cut.png	HIT	5581.0	6805.0	6	34-45-16-12-29-26
2015-11-11 12:42:23	383.48882	6	0	ntr	img/f_ntr_cut.png	HIT	24354.0	26298.0	25	11-1-38-46-37-32-17-29-20-40-42-27-33-4-45-23-6-24-18-39-44-30-16-34-14
2015-11-11 12:42:49	410.10734	0	1	hap	img/m_hap_cut.png	HIT	7551.0	8639.0	8	12-41-3-6-35-1-29-23
2015-11-11 12:42:58	419.04812	3	1	sup	img/m_fea_cut.png	ERR	26138.0	28706.0	27	43-21-2-36-19-6-30-0-24-32-42-9-25-27-23-45-18-12-4-26-22-35-5-28-10-34-29
2015-11-11 12:43:27	448.05243	2	1	ang	img/m_ang_cut.png	HIT	17017.0	18337.0	17	47-23-20-24-27-38-37-28-7-21-3-36-44-0-17-26-12
2015-11-11 12:43:46	466.69562	2	0	ang	img/f_ang_cut.png	HIT	7458.0	8690.0	8	33-2-5-46-29-45-34-47
2015-11-11 12:43:55	475.70337	5	1	sup	img/m_sup_cut.png	HIT	20403.0	21628.0	21	7-39-17-33-12-46-3-24-6-47-16-34-42-4-43-26-11-44-2-18-36
2015-11-11 12:44:17	497.63217	0	0	hap	img/f_hap_cut.png	HIT	3432.0	4704.0	4	31-13-36-28
2015-11-11 12:44:22	502.64046	5	0	sup	img/f_sup_cut.png	HIT	24661.0	25837.0	25	12-35-41-4-0-39-47-1-9-6-44-16-5-13-34-23-19-7-40-18-42-24-43-33-25
2015-11-11 12:44:48	528.77378	3	0	fea	img/f_fea_cut.png	HIT	39859.0	41443.0	40	24-46-22-40-18-44-8-3-9-20-41-6-14-7-32-38-43-11-47-30-33-28-25-37-21-17-39-23-13-29-31-35-4-42-0-1-27-36-12-10
2015-11-11 12:45:30	570.51639	1	0	dis	img/f_sad_cut.png	ERR	17909.0	18965.0	18	17-39-44-20-35-26-29-18-4-11-2-25-22-9-19-32-34-36
2015-11-11 12:45:49	589.78173	4	0	dis	img/f_dis_cut.png	HIT	5120.0	6800.0	6	39-32-18-30-26-9
2015-11-11 12:45:56	596.88878	4	1	dis	img/m_dis_cut.png	HIT	6117.0	7773.0	7	4-14-23-22-6-28-37
2015-11-11 12:46:04	604.96486	6	1	ntr	img/m_ntr_cut.png	HIT	14873.0	15705.0	15	10-1-21-43-0-31-27-16-14-29-42-6-36-35-46
2015-11-11 12:46:20	620.97566	2	1	ang	img/m_ang_cut.png	HIT	9450.0	10762.0	10	13-29-43-39-12-18-19-15-20-9
2015-11-11 12:46:31	632.04164	0	0	hap	img/f_hap_cut.png	HIT	17001.0	17857.0	17	16-30-43-42-31-46-12-33-11-25-22-38-36-18-5-19-10
2015-11-11 12:46:49	650.20172	1	1	sad	img/m_sad_cut.png	HIT	25588.0	26892.0	26	33-0-36-5-12-6-25-40-13-20-46-7-34-15-45-1-27-26-4-28-16-37-14-43-8-17
2015-11-11 12:47:16	677.39062	6	0	ntr	img/f_ntr_cut.png	HIT	12427.0	13707.0	13	6-28-16-37-44-34-14-8-27-0-29-43-42
2015-11-11 12:47:30	691.40195	3	1	fea	img/m_fea_cut.png	HIT	14649.0	15817.0	15	38-14-36-29-3-22-6-18-9-45-1-8-10-20-40
2015-11-11 12:47:47	707.52122	0	1	hap	img/m_hap_cut.png	HIT	13032.0	14680.0	14	24-3-45-20-33-15-40-2-28-10-22-5-34-26
2015-11-11 12:48:02	722.50589	2	0	ang	img/f_ang_cut.png	HIT	9911.0	11511.0	10	13-28-9-5-17-21-23-31-39-42
2015-11-11 12:48:13	734.32442	5	0	sup	img/f_sup_cut.png	HIT	5140.0	6804.0	6	31-8-30-34-43-0
2015-11-11 12:48:21	741.43564	5	1	sup	img/m_sup_cut.png	HIT	18397.0	19669.0	19	12-5-44-31-23-38-30-32-8-18-39-16-0-21-35-29-22-43-28
2015-11-11 12:48:40	761.40838	1	1	sad	img/m_sad_cut.png	HIT	17190.0	18846.0	18	38-27-43-33-24-36-22-21-30-0-15-41-47-26-14-34-11-5
2015-11-11 12:49:00	780.5532	5	0	sup	img/f_sup_cut.png	HIT	9091.0	10667.0	10	22-15-25-1-23-4-27-26-21-14
2015-11-11 12:49:11	791.52413	2	1	ang	img/m_ang_cut.png	HIT	14639.0	15943.0	15	38-43-5-19-16-0-4-15-20-7-21-41-12-26-42
2015-11-11 12:49:27	807.7693	3	1	fea	img/m_fea_cut.png	HIT	9033.0	10689.0	10	47-17-22-10-36-2-4-28-44-42
2015-11-11 12:49:38	818.76352	6	0	ntr	img/f_ntr_cut.png	HIT	15689.0	16729.0	16	6-30-42-8-15-33-4-14-36-13-26-44-45-0-18-28
2015-11-11 12:49:55	835.79547	1	0	sad	img/f_sad_cut.png	HIT	23897.0	25217.0	24	43-46-24-44-37-4-16-13-47-18-41-8-29-21-38-42-28-7-15-45-34-39-5-35
2015-11-11 12:50:20	861.31281	3	0	sup	img/f_fea_cut.png	ERR	27252.0	28724.0	28	37-43-22-47-27-39-6-11-9-13-42-41-21-16-5-17-8-30-29-14-4-3-45-44-1-10-38-20
2015-11-11 12:50:49	890.33643	4	0	dis	img/f_dis_cut.png	HIT	9932.0	10852.0	10	33-4-17-39-0-34-8-16-13-22
2015-11-11 12:51:01	901.49286	6	1	ntr	img/m_ntr_cut.png	HIT	16576.0	17728.0	17	22-19-5-38-23-34-24-31-15-7-3-45-30-42-8-1-27
2015-11-11 12:51:19	919.52233	4	1	dis	img/m_dis_cut.png	HIT	13779.0	14858.0	14	8-45-19-46-42-9-35-7-3-17-28-27-14-22
2015-11-11 12:51:34	934.68432	0	0	hap	img/f_hap_cut.png	HIT	3658.0	4506.0	4	2-3-21-9
2015-11-11 12:51:39	939.49383	0	1	hap	img/m_hap_cut.png	HIT	5360.0	6616.0	6	45-40-28-38-13-47
2015-11-11 12:51:45	946.40538	5	1	sup	img/m_sup_cut.png	HIT	13345.0	14777.0	14	7-45-14-34-37-41-43-36-16-31-5-22-13-40
2015-11-11 12:52:01	961.48368	2	0	ang	img/f_ang_cut.png	HIT	14161.0	15873.0	15	15-44-3-2-14-27-13-31-5-36-24-47-25-11-18
2015-11-11 12:52:17	977.66102	6	1	ntr	img/m_ntr_cut.png	HIT	16994.0	17738.0	17	11-42-8-15-2-33-27-36-4-13-6-24-34-43-19-45-3
2015-11-11 12:52:35	995.69938	4	0	dis	img/f_dis_cut.png	HIT	17689.0	18977.0	18	33-34-36-27-37-39-15-0-1-8-35-41-3-19-7-47-32-30
2015-11-11 12:52:54	1014.9795	0	0	hap	img/f_hap_cut.png	HIT	6554.0	7634.0	7	3-45-38-47-40-29-4
2015-11-11 12:53:02	1022.91753	2	0	ang	img/f_ang_cut.png	HIT	7707.0	8907.0	8	40-13-5-12-6-29-19-0
2015-11-11 12:53:11	1032.12488	3	0	fea	img/f_fea_cut.png	HIT	16595.0	17779.0	17	40-41-33-8-36-39-24-42-45-12-47-22-10-9-2-29-5
2015-11-11 12:53:29	1050.2046	0	1	hap	img/m_hap_cut.png	HIT	2443.0	3603.0	3	41-29-12
2015-11-11 12:53:33	1054.11117	1	0	ang	img/f_sad_cut.png	ERR	16311.0	17839.0	17	37-2-36-14-16-41-3-4-27-30-34-0-9-25-26-6-43
2015-11-11 12:53:51	1072.252	2	1	ang	img/m_ang_cut.png	HIT	8591.0	9815.0	9	34-30-9-43-36-39-6-37-2
2015-11-11 12:54:01	1082.3759	3	1	fea	img/m_fea_cut.png	HIT	19764.0	21212.0	20	33-45-36-8-16-20-5-14-13-43-18-30-11-25-37-24-46-26-1-19
2015-11-11 12:54:23	1103.90116	4	1	dis	img/m_dis_cut.png	HIT	16707.0	17739.0	17	39-18-11-20-34-44-26-23-8-47-46-24-0-31-45-3-30
2015-11-11 12:54:41	1121.94162	1	1	sad	img/m_sad_cut.png	HIT	22467.0	25443.0	23	43-23-30-31-7-24-36-22-6-20-17-26-15-16-14-9-41-35-18-33-10-37-25
2015-11-11 12:55:07	1147.68558	5	0	sup	img/f_sup_cut.png	HIT	6696.0	7840.0	7	21-8-18-37-35-20-34
2015-11-11 12:55:15	1155.83622	6	0	ntr	img/f_ntr_cut.png	HIT	15132.0	16749.0	16	39-41-22-21-26-31-7-11-38-6-24-46-42-17-28-15
2015-11-11 12:55:32	1172.88546	5	1	sup	img/m_sup_cut.png	HIT	13251.0	14827.0	14	29-14-9-7-4-33-37-8-31-24-46-2-39-15
2015-11-11 12:55:47	1188.01478	1	0	sad	img/f_sad_cut.png	HIT	21193.0	22913.0	22	31-29-12-9-27-15-43-2-18-38-16-32-28-21-17-11-45-30-26-13-37-24
2015-11-11 12:56:10	1211.23006	0	0	hap	img/f_hap_cut.png	HIT	7560.0	8712.0	8	19-11-23-0-4-26-29-8
2015-11-11 12:56:19	1220.24784	5	1	sup	img/m_sup_cut.png	HIT	8802.0	9635.0	9	16-44-39-12-21-22-2-32-38
2015-11-11 12:56:29	1230.20099	0	1	hap	img/m_hap_cut.png	HIT	3932.0	4724.0	4	24-1-37-21
2015-11-11 12:56:34	1235.23283	2	1	ang	img/m_ang_cut.png	HIT	25410.0	27027.0	26	12-32-1-9-23-37-39-20-11-43-27-46-6-13-17-8-14-15-28-7-47-22-24-21-18-0
2015-11-11 12:57:02	1262.55651	6	0	ntr	img/f_ntr_cut.png	HIT	14324.0	15748.0	15	25-11-18-33-23-26-46-2-20-22-30-9-6-47-40
2015-11-11 12:57:18	1278.60586	3	0	sup	img/f_fea_cut.png	ERR	21400.0	24368.0	22	30-44-19-9-6-17-11-7-38-16-27-12-0-3-36-5-22-34-29-35-31-15
2015-11-11 12:57:42	1303.27734	4	1	dis	img/m_dis_cut.png	HIT	9057.0	10777.0	10	37-46-28-3-42-1-14-18-2-22
2015-11-11 12:57:53	1314.35991	3	1	fea	img/m_fea_cut.png	HIT	31997.0	33149.0	32	40-19-45-42-24-26-44-7-17-27-31-6-36-0-5-15-37-33-13-12-46-2-32-25-8-3-38-34-39-4-43-28
2015-11-11 12:58:27	1347.81333	6	1	ntr	img/m_ntr_cut.png	HIT	19252.0	20668.0	20	30-10-0-39-6-24-8-31-44-7-13-12-43-23-35-17-36-14-26-27
2015-11-11 12:58:48	1368.78358	5	0	sup	img/f_sup_cut.png	HIT	10754.0	11818.0	11	46-28-2-17-36-4-20-6-30-1-29
2015-11-11 12:59:00	1380.90471	2	0	ang	img/f_ang_cut.png	HIT	7562.0	9026.0	8	23-10-20-25-33-16-22-27
2015-11-11 12:59:09	1390.23313	4	0	dis	img/f_dis_cut.png	HIT	22388.0	23988.0	23	40-11-16-2-44-38-42-24-31-17-6-4-10-18-20-33-0-14-9-46-35-13-43
2015-11-11 12:59:34	1414.51906	1	1	sup	img/m_sad_cut.png	ERR	4538.0	5754.0	5	15-24-29-26-3
2015-11-11 12:59:40	1420.57802	1	0	ang	img/f_sad_cut.png	ERR	18827.0	20234.0	19	15-40-14-0-4-21-1-47-22-38-37-7-13-31-46-25-20-30-2
2015-11-11 13:00:00	1441.11057	1	1	sup	img/m_sad_cut.png	ERR	19801.0	20681.0	20	30-15-44-32-5-38-45-28-39-37-35-2-6-3-19-23-29-11-43-13
2015-11-11 13:00:21	1462.09624	4	0	dis	img/f_dis_cut.png	HIT	4634.0	5874.0	5	41-11-8-22-14
2015-11-11 13:00:27	1468.27421	2	1	ang	img/m_ang_cut.png	HIT	6192.0	7856.0	7	3-5-18-16-4-21-30
2015-11-11 13:00:36	1476.43497	0	1	hap	img/m_hap_cut.png	HIT	8598.0	9718.0	9	30-41-28-9-23-36-47-21-26
2015-11-11 13:00:46	1486.45831	0	0	hap	img/f_hap_cut.png	HIT	9390.0	10723.0	10	19-40-22-44-20-0-46-39-37-2
2015-11-11 13:00:57	1497.48966	3	1	ntr	img/m_fea_cut.png	ERR	29688.0	30616.0	30	23-45-13-8-25-35-29-6-22-44-42-20-33-2-12-36-28-40-1-27-47-24-19-37-7-0-30-16-14-17
2015-11-11 13:01:27	1528.40743	4	1	dis	img/m_dis_cut.png	HIT	3442.0	4859.0	4	27-6-29-22
2015-11-11 13:01:33	1533.5717	3	0	fea	img/f_fea_cut.png	HIT	23621.0	24982.0	24	2-27-3-44-40-0-39-37-36-8-4-24-34-15-6-25-16-20-31-11-46-45-21-32
2015-11-11 13:01:58	1558.855	6	1	ntr	img/m_ntr_cut.png	HIT	11579.0	12556.0	12	38-27-0-5-23-42-7-21-30-10-14-37
2015-11-11 13:02:11	1571.71485	2	0	ang	img/f_ang_cut.png	HIT	14653.0	15758.0	15	37-41-32-40-3-5-14-23-0-9-38-27-2-1-22
2015-11-11 13:02:27	1587.77744	5	1	sup	img/m_sup_cut.png	HIT	4313.0	5938.0	5	16-27-34-21-2
2015-11-11 13:02:33	1594.01897	5	0	sup	img/f_sup_cut.png	HIT	15730.0	16579.0	16	11-45-4-24-7-39-28-20-46-18-6-40-34-41-30-5
2015-11-11 13:02:50	1610.89801	6	0	ntr	img/f_ntr_cut.png	HIT	17119.0	18728.0	18	12-35-6-1-38-39-47-20-33-42-31-43-28-2-34-30-11-9
2015-11-11 13:03:09	1629.93191	3	0	sad	img/f_fea_cut.png	ERR	16026.0	17826.0	17	42-41-35-24-26-43-7-11-29-13-17-37-18-2-21-33-45
2015-11-11 13:03:27	1648.05845	5	0	sup	img/f_sup_cut.png	HIT	3494.0	4727.0	4	19-21-44-37
2015-11-11 13:03:32	1653.09254	6	1	ntr	img/m_ntr_cut.png	HIT	22831.0	23607.0	23	45-2-7-42-5-24-43-6-33-4-44-20-28-16-11-12-32-18-38-39-13-25-37
2015-11-11 13:03:56	1677.00265	0	1	hap	img/m_hap_cut.png	HIT	5834.0	6643.0	6	0-14-23-46-26-13
2015-11-11 13:04:03	1683.94727	5	1	fea	img/m_sup_cut.png	ERR	9959.0	10744.0	10	41-46-25-34-37-18-3-22-0-28
2015-11-11 13:04:14	1694.9966	4	1	dis	img/m_dis_cut.png	HIT	4288.0	6056.0	5	32-44-12-29-22
2015-11-11 13:04:20	1701.35738	3	1	fea	img/m_fea_cut.png	HIT	26525.0	27822.0	27	24-18-41-31-9-47-6-3-26-4-17-16-10-34-36-1-46-5-15-28-14-19-32-42-11-0-39
2015-11-11 13:04:49	1729.48049	1	0	dis	img/f_sad_cut.png	ERR	13325.0	14933.0	14	34-40-46-11-43-3-25-10-19-37-23-42-15-9
2015-11-11 13:05:04	1744.7154	0	0	hap	img/f_hap_cut.png	HIT	9721.0	10625.0	10	0-42-35-7-3-9-38-6-21-12
2015-11-11 13:05:15	1755.64965	4	0	dis	img/f_dis_cut.png	HIT	6129.0	7794.0	7	7-16-26-25-15-21-33
2015-11-11 13:05:23	1763.74933	1	1	ang	img/m_sad_cut.png	ERR	10593.0	11937.0	11	20-36-19-16-0-28-34-4-22-3-2
2015-11-11 13:05:35	1775.98887	6	0	ntr	img/f_ntr_cut.png	HIT	14732.0	15604.0	15	38-12-6-31-10-17-41-15-35-24-40-32-13-16-7
2015-11-11 13:05:51	1791.89876	2	0	ang	img/f_ang_cut.png	HIT	10874.0	12074.0	11	5-20-19-36-18-8-47-4-16-13-41
2015-11-11 13:06:03	1804.27755	2	1	ang	img/m_ang_cut.png	HIT	13168.0	14944.0	14	29-46-33-40-47-27-2-41-5-3-44-26-1-10
