# Supplementary material for: Mapping the emotional face. How individual face parts contribute to successful emotion recognition
Source: PLoS One. 2017 May 11;12(5):e0177239. doi: 10.1371/journal.pone.0177239 (PMC5426715; doi:10.1371/journal.pone.0177239)
Supplement: S1 Code — (ZIP) [file pone.0177239.s003.zip › app/static/logfiles/logfile56.txt]

####### THIS IS A LOGFILE FOR THE DYNAMIC MASKING FACE EXPERIMENT ######
Participant Number: 56
Date and Time: 2015-11-16 12:03:08.070269
age: 24 ,gender: 0 ,environ: 2 ,occup: 0 ,advert: 0
###################################################################
time	cumtime	express	ident	button	filename	evaluation	stopRT	choiceRT	maskNum	maskList
2015-11-16 12:03:49	0.0	3	0	fea	img/f_fea_cut.png	HIT	15226.0	18890.0	16	10-19-31-7-24-23-18-22-8-3-36-4-6-25-5-11
2015-11-16 12:04:09	19.12454	2	1	ang	img/m_ang_cut.png	HIT	5490.0	7322.0	6	14-21-13-4-18-24
2015-11-16 12:04:16	26.68769	0	1	hap	img/m_hap_cut.png	HIT	16142.0	18749.0	17	37-41-18-47-31-24-33-22-14-38-2-35-19-43-28-15-6
2015-11-16 12:04:35	45.6719	5	0	sup	img/f_sup_cut.png	HIT	11638.0	13030.0	12	37-11-42-8-40-3-36-21-7-35-17-33
2015-11-16 12:04:48	58.95317	6	0	fea	img/f_ntr_cut.png	ERR	17770.0	18866.0	18	11-2-16-32-26-14-27-23-30-41-21-7-0-46-6-28-10-20
2015-11-16 12:05:07	78.06222	6	1	sad	img/m_ntr_cut.png	ERR	16822.0	20750.0	17	42-5-12-40-14-25-31-32-4-34-19-10-43-17-33-29-20
2015-11-16 12:05:28	99.06234	5	1	sup	img/m_sup_cut.png	HIT	10352.0	12024.0	11	33-46-20-47-18-39-42-8-26-38-25
2015-11-16 12:05:41	111.32735	3	1	fea	img/m_fea_cut.png	HIT	22900.0	25460.0	23	47-27-18-39-0-37-36-16-40-13-22-4-42-35-17-30-38-2-3-15-31-26-43
2015-11-16 12:06:06	137.04603	4	1	dis	img/m_dis_cut.png	HIT	9210.0	11266.0	10	25-23-42-30-44-24-16-38-15-41
2015-11-16 12:06:18	148.54596	4	0	ang	img/f_dis_cut.png	ERR	8239.0	9903.0	9	20-11-35-8-18-7-13-44-14
2015-11-16 12:06:28	158.67143	2	0	ang	img/f_ang_cut.png	HIT	11989.0	13645.0	12	0-42-11-37-10-5-20-45-12-9-36-8
2015-11-16 12:06:42	172.53041	1	0	fea	img/f_sad_cut.png	ERR	10552.0	14384.0	11	44-3-41-15-25-21-40-16-37-20-12
2015-11-16 12:06:57	187.14027	0	0	hap	img/f_hap_cut.png	HIT	14033.0	15737.0	15	24-33-42-11-7-46-17-15-38-40-30-10-37-13-36
2015-11-16 12:07:12	203.10862	1	1	fea	img/m_sad_cut.png	ERR	9063.0	13158.0	10	29-19-32-5-6-12-10-22-18-28
2015-11-16 12:07:26	216.51475	5	1	sup	img/m_sup_cut.png	HIT	9410.0	10714.0	10	7-29-42-27-36-10-33-34-9-5
2015-11-16 12:07:37	227.46761	3	0	sup	img/f_fea_cut.png	ERR	26740.0	28052.0	27	21-5-11-43-44-14-37-27-26-47-33-20-46-41-1-2-40-12-6-8-31-15-13-38-42-10-3
2015-11-16 12:08:05	255.76398	2	1	ang	img/m_ang_cut.png	HIT	6171.0	8347.0	7	18-46-5-7-39-11-22
2015-11-16 12:08:14	264.34298	2	0	ang	img/f_ang_cut.png	HIT	17665.0	20345.0	18	1-32-9-14-40-45-21-38-23-31-24-6-35-28-5-39-18-19
2015-11-16 12:08:34	284.91997	0	1	hap	img/m_hap_cut.png	HIT	11316.0	12795.0	12	44-9-30-41-38-36-11-13-5-37-21-4
2015-11-16 12:08:47	297.93597	1	1	fea	img/m_sad_cut.png	ERR	13373.0	16381.0	14	28-20-46-16-18-32-47-38-15-8-0-9-21-45
2015-11-16 12:09:04	314.57722	4	1	dis	img/m_dis_cut.png	HIT	5542.0	6758.0	6	14-24-27-13-47-10
2015-11-16 12:09:11	321.57638	0	0	ntr	img/f_hap_cut.png	ERR	11809.0	12705.0	12	26-12-22-4-28-41-39-31-1-14-15-42
2015-11-16 12:09:24	334.52913	1	0	sad	img/f_sad_cut.png	HIT	7221.0	8573.0	8	2-42-22-41-21-18-9-40
2015-11-16 12:09:33	343.37281	4	0	ang	img/f_dis_cut.png	ERR	6432.0	7712.0	7	26-31-10-40-16-0-17
2015-11-16 12:09:41	351.32605	6	1	sad	img/m_ntr_cut.png	ERR	21419.0	22626.0	22	8-0-13-1-14-42-32-26-22-20-38-2-11-21-27-16-41-6-39-12-34-33
2015-11-16 12:10:04	374.20092	3	1	sup	img/m_fea_cut.png	ERR	9232.0	10632.0	10	32-2-46-29-31-13-30-28-14-24
2015-11-16 12:10:14	385.09132	5	0	sup	img/f_sup_cut.png	HIT	13478.0	14806.0	14	26-15-27-43-28-7-18-5-2-24-20-30-37-40
2015-11-16 12:10:30	400.13829	6	0	sad	img/f_ntr_cut.png	ERR	24373.0	25781.0	25	42-12-33-43-3-8-28-18-23-7-15-35-38-0-19-37-14-41-25-29-36-44-22-40-10
2015-11-16 12:10:56	426.16936	3	1	fea	img/m_fea_cut.png	HIT	11960.0	13168.0	12	24-45-0-16-4-39-33-46-23-34-14-27
2015-11-16 12:11:09	439.56047	4	1	ang	img/m_dis_cut.png	ERR	2451.0	3882.0	3	38-18-45
2015-11-16 12:11:13	443.70044	2	1	sad	img/m_ang_cut.png	ERR	17349.0	18733.0	18	12-46-4-33-28-36-30-23-10-31-8-22-16-6-13-34-14-32
2015-11-16 12:11:32	462.66906	3	0	fea	img/f_fea_cut.png	HIT	20704.0	22584.0	21	33-3-15-26-6-31-2-23-32-13-12-47-5-39-0-36-10-43-16-18-22
2015-11-16 12:11:55	485.49721	1	1	fea	img/m_sad_cut.png	ERR	22286.0	24622.0	23	42-27-8-20-2-30-26-1-37-28-9-4-6-47-31-32-15-24-10-5-45-18-23
2015-11-16 12:12:20	510.3719	5	0	sup	img/f_sup_cut.png	HIT	7851.0	8915.0	8	44-29-9-26-18-22-0-14
2015-11-16 12:12:29	519.54389	2	0	ang	img/f_ang_cut.png	HIT	14511.0	15734.0	15	46-12-35-45-39-27-8-36-16-42-23-9-11-34-18
2015-11-16 12:12:45	535.51256	1	0	sad	img/f_sad_cut.png	HIT	5838.0	7054.0	6	27-4-34-18-44-42
2015-11-16 12:12:52	542.80925	0	0	hap	img/f_hap_cut.png	HIT	24661.0	25821.0	25	35-28-0-45-43-10-11-7-30-44-1-5-15-27-4-6-23-36-41-42-46-19-20-17-38
2015-11-16 12:13:18	568.88758	5	1	sup	img/m_sup_cut.png	HIT	14725.0	15741.0	15	37-36-6-16-3-23-11-1-19-33-7-22-14-4-47
2015-11-16 12:13:34	584.87168	6	1	sad	img/m_ntr_cut.png	ERR	14310.0	15686.0	15	32-24-46-12-27-44-34-1-11-31-43-3-39-19-30
2015-11-16 12:13:50	600.79382	0	1	hap	img/m_hap_cut.png	HIT	16463.0	17551.0	17	4-0-3-9-16-10-27-26-47-34-15-19-38-28-2-13-29
2015-11-16 12:14:08	618.5905	6	0	sad	img/f_ntr_cut.png	ERR	8302.0	9822.0	9	39-10-36-20-19-32-29-33-25
2015-11-16 12:14:18	628.65606	4	0	dis	img/f_dis_cut.png	HIT	3041.0	5601.0	4	11-30-40-19
2015-11-16 12:14:24	634.49621	5	1	sup	img/m_sup_cut.png	HIT	5362.0	6682.0	6	29-23-7-12-21-46
2015-11-16 12:14:31	641.44943	4	1	dis	img/m_dis_cut.png	HIT	17415.0	19311.0	18	28-40-23-20-26-3-15-6-4-8-11-45-32-33-17-9-14-37
2015-11-16 12:14:50	660.99614	5	0	sup	img/f_sup_cut.png	HIT	13287.0	14871.0	14	4-32-10-19-23-25-18-3-17-46-35-14-9-41
2015-11-16 12:15:05	676.12145	6	0	ntr	img/f_ntr_cut.png	HIT	17356.0	18596.0	18	3-8-20-13-33-12-18-6-2-11-32-24-28-41-47-4-34-35
2015-11-16 12:15:24	694.94942	1	1	sad	img/m_sad_cut.png	HIT	10411.0	11763.0	11	41-36-8-6-22-19-44-10-31-42-1
2015-11-16 12:15:36	706.96471	1	0	sad	img/f_sad_cut.png	HIT	18213.0	19725.0	19	9-39-10-23-13-4-42-15-6-8-19-11-26-12-46-28-27-34-29
2015-11-16 12:15:56	726.93321	2	1	ang	img/m_ang_cut.png	HIT	11964.0	13828.0	12	47-3-10-16-41-35-23-27-21-46-22-12
2015-11-16 12:16:10	740.99555	0	0	hap	img/f_hap_cut.png	HIT	19759.0	20750.0	20	0-8-23-38-33-14-45-28-15-3-46-27-4-31-44-35-26-1-5-37
2015-11-16 12:16:31	761.97981	4	0	dis	img/f_dis_cut.png	HIT	4815.0	6166.0	5	35-4-42-29-20
2015-11-16 12:16:38	768.38607	2	0	ang	img/f_ang_cut.png	HIT	12907.0	14339.0	13	3-28-32-47-12-33-31-42-7-35-40-10-6
2015-11-16 12:16:52	782.96428	3	0	sup	img/f_fea_cut.png	ERR	8671.0	10047.0	9	30-36-3-1-34-41-0-26-13
2015-11-16 12:17:03	793.24602	0	1	hap	img/m_hap_cut.png	HIT	18563.0	19683.0	19	6-24-36-4-33-7-25-35-3-15-42-17-27-41-12-40-20-29-47
2015-11-16 12:17:23	813.18256	6	1	sad	img/m_ntr_cut.png	ERR	4976.0	5688.0	5	33-8-25-34-26
2015-11-16 12:17:28	819.12017	3	1	sup	img/m_fea_cut.png	ERR	12718.0	13726.0	13	9-27-41-13-38-12-43-42-21-45-35-34-16
2015-11-16 12:17:42	833.08889	5	1	sup	img/m_sup_cut.png	HIT	8724.0	9875.0	9	22-4-20-34-14-31-39-32-23
2015-11-16 12:17:53	843.21368	4	1	dis	img/m_dis_cut.png	HIT	5534.0	6910.0	6	8-43-37-30-44-40
2015-11-16 12:18:00	850.36999	4	0	ang	img/f_dis_cut.png	ERR	8298.0	10442.0	9	36-0-40-10-3-5-31-34-35
2015-11-16 12:18:10	861.0417	2	0	ang	img/f_ang_cut.png	HIT	9904.0	12504.0	10	33-22-46-24-30-31-40-25-10-34
2015-11-16 12:18:23	873.7763	1	0	sad	img/f_sad_cut.png	HIT	9270.0	10566.0	10	21-39-44-33-35-8-27-2-34-9
2015-11-16 12:18:34	884.57284	3	1	dis	img/m_fea_cut.png	ERR	7336.0	9576.0	8	0-22-43-21-41-10-4-39
2015-11-16 12:18:44	894.40094	2	1	fea	img/m_ang_cut.png	ERR	33402.0	35338.0	34	20-42-2-47-8-40-13-31-35-25-9-23-3-1-45-12-16-18-33-30-4-41-32-19-39-5-15-46-26-0-11-22-10-36
2015-11-16 12:19:19	929.99482	1	1	sad	img/m_sad_cut.png	HIT	19045.0	20725.0	20	21-29-13-28-18-15-7-36-12-45-22-16-31-25-11-5-34-47-33-24
2015-11-16 12:19:40	950.94735	3	0	sup	img/f_fea_cut.png	ERR	19894.0	21046.0	20	0-45-12-2-11-46-10-7-13-3-21-43-40-4-16-26-44-8-5-25
2015-11-16 12:20:02	972.22855	5	0	sup	img/f_sup_cut.png	HIT	10878.0	12125.0	11	26-34-5-1-36-28-27-7-38-30-47
2015-11-16 12:20:14	984.55664	0	1	hap	img/m_hap_cut.png	HIT	3886.0	4686.0	4	11-13-21-18
2015-11-16 12:20:19	989.47839	0	0	hap	img/f_hap_cut.png	HIT	6709.0	7517.0	7	3-17-13-10-12-25-8
2015-11-16 12:20:27	997.24397	6	0	sad	img/f_ntr_cut.png	ERR	15561.0	16680.0	16	40-4-28-8-15-45-2-19-34-11-43-7-3-46-21-16
2015-11-16 12:20:44	1014.18151	6	1	sad	img/m_ntr_cut.png	ERR	15885.0	18893.0	16	25-41-18-3-14-15-5-17-10-6-23-12-44-45-37-39
2015-11-16 12:21:03	1033.30696	1	0	sad	img/f_sad_cut.png	HIT	14922.0	15834.0	15	17-37-18-30-45-29-41-32-5-1-4-25-42-19-34
2015-11-16 12:21:19	1049.38432	1	1	fea	img/m_sad_cut.png	ERR	27961.0	29257.0	28	9-0-45-18-35-46-32-23-42-33-19-27-24-36-12-14-41-37-26-4-1-2-28-16-21-8-30-47
2015-11-16 12:21:48	1078.86852	2	0	ang	img/f_ang_cut.png	HIT	8121.0	9865.0	9	47-32-14-27-4-28-2-41-35
2015-11-16 12:21:58	1088.96216	3	0	sup	img/f_fea_cut.png	ERR	16640.0	19216.0	17	43-5-16-27-42-24-30-21-4-2-47-31-44-26-17-34-18
2015-11-16 12:22:18	1108.41515	3	1	fea	img/m_fea_cut.png	HIT	21581.0	24581.0	22	32-42-28-6-47-25-0-22-3-41-9-18-24-39-26-35-12-45-16-29-44-40
2015-11-16 12:22:43	1133.2278	2	1	ang	img/m_ang_cut.png	HIT	5334.0	8062.0	6	46-34-25-6-28-29
2015-11-16 12:22:51	1141.52453	4	1	dis	img/m_dis_cut.png	HIT	7669.0	8989.0	8	42-6-33-17-25-32-29-20
2015-11-16 12:23:00	1150.74323	5	1	sup	img/m_sup_cut.png	HIT	9130.0	10786.0	10	39-27-23-8-29-18-46-1-33-4
2015-11-16 12:23:11	1161.75852	4	0	dis	img/f_dis_cut.png	HIT	10742.0	12061.0	11	46-9-14-5-20-15-12-8-33-30-32
2015-11-16 12:23:23	1174.07123	0	1	hap	img/m_hap_cut.png	HIT	17588.0	18716.0	18	35-27-19-32-22-41-33-0-20-16-4-2-38-30-31-39-43-42
2015-11-16 12:23:42	1193.00853	0	0	hap	img/f_hap_cut.png	HIT	10523.0	11435.0	11	41-46-33-32-25-18-22-13-16-10-9
2015-11-16 12:23:54	1204.69593	6	1	sad	img/m_ntr_cut.png	ERR	20316.0	21988.0	21	6-14-24-11-13-21-0-31-41-12-35-3-40-19-18-5-15-43-34-10-8
2015-11-16 12:24:16	1226.91468	6	0	fea	img/f_ntr_cut.png	ERR	27188.0	31563.0	28	11-30-36-47-25-1-26-0-27-15-12-21-33-17-44-28-6-7-18-3-35-29-14-9-16-42-37-39
2015-11-16 12:24:48	1258.72683	5	0	sup	img/f_sup_cut.png	HIT	11628.0	15260.0	12	11-16-26-37-33-41-7-8-5-18-29-9
2015-11-16 12:25:04	1274.22792	5	0	fea	img/f_sup_cut.png	ERR	10074.0	11770.0	11	3-35-0-25-21-20-10-7-37-26-11
2015-11-16 12:25:16	1286.2269	0	1	hap	img/m_hap_cut.png	HIT	8181.0	9469.0	9	26-23-29-4-43-33-38-21-37
2015-11-16 12:25:25	1295.92961	4	0	dis	img/f_dis_cut.png	HIT	3116.0	4916.0	4	27-36-29-2
2015-11-16 12:25:30	1301.08579	0	0	hap	img/f_hap_cut.png	HIT	7680.0	8848.0	8	4-12-7-36-22-32-45-21
2015-11-16 12:25:40	1310.16395	6	0	sad	img/f_ntr_cut.png	ERR	17230.0	22525.0	18	1-19-7-43-38-47-40-37-14-18-9-44-5-35-21-30-41-32
2015-11-16 12:26:02	1332.92976	3	0	fea	img/f_fea_cut.png	HIT	21262.0	22966.0	22	29-8-12-31-47-14-26-43-45-38-28-0-18-23-27-4-32-17-11-3-36-37
2015-11-16 12:26:26	1356.13244	5	1	sup	img/m_sup_cut.png	HIT	7112.0	8760.0	8	26-16-5-38-24-21-27-11
2015-11-16 12:26:35	1365.14805	4	1	dis	img/m_dis_cut.png	HIT	10989.0	11781.0	11	23-26-16-6-19-40-35-17-0-7-39
2015-11-16 12:26:47	1377.17926	1	0	ang	img/f_sad_cut.png	ERR	18868.0	20172.0	19	28-21-46-20-9-6-1-44-47-29-16-19-35-40-33-15-18-30-3
2015-11-16 12:27:07	1397.58617	2	0	ang	img/f_ang_cut.png	HIT	15998.0	16782.0	16	16-15-25-32-45-28-23-35-5-20-22-19-2-43-33-34
2015-11-16 12:27:24	1414.61692	1	1	sad	img/m_sad_cut.png	HIT	3823.0	6135.0	4	9-34-21-22
2015-11-16 12:27:30	1421.00727	3	1	fea	img/m_fea_cut.png	HIT	18643.0	19883.0	19	26-3-14-11-12-32-24-13-45-47-44-28-37-0-18-29-30-46-17
2015-11-16 12:27:51	1441.13235	2	1	ang	img/m_ang_cut.png	HIT	10544.0	12352.0	11	21-2-41-42-3-11-24-31-40-10-12
2015-11-16 12:28:03	1453.71043	6	1	ntr	img/m_ntr_cut.png	HIT	16787.0	17763.0	17	13-5-45-47-32-29-44-1-46-22-6-18-40-37-39-14-21
2015-11-16 12:28:21	1471.69468	0	0	hap	img/f_hap_cut.png	HIT	9198.0	10565.0	10	41-22-46-39-7-3-6-30-13-33
2015-11-16 12:28:32	1482.49112	1	0	sad	img/f_sad_cut.png	HIT	2746.0	3721.0	3	25-27-6
2015-11-16 12:28:36	1486.44442	4	1	dis	img/m_dis_cut.png	HIT	2120.0	4079.0	3	40-30-22
2015-11-16 12:28:40	1490.75694	1	1	fea	img/m_sad_cut.png	ERR	9473.0	10817.0	10	39-26-24-40-12-41-16-34-14-20
2015-11-16 12:28:51	1501.83506	0	1	hap	img/m_hap_cut.png	HIT	5548.0	6420.0	6	30-1-41-31-21-26
2015-11-16 12:28:58	1508.4919	3	1	fea	img/m_fea_cut.png	HIT	12669.0	14517.0	13	34-11-17-15-23-13-41-28-46-6-3-22-47
2015-11-16 12:29:13	1523.25735	6	0	ntr	img/f_ntr_cut.png	HIT	10136.0	11712.0	11	2-0-28-6-43-41-39-24-35-18-33
2015-11-16 12:29:25	1535.20996	4	0	dis	img/f_dis_cut.png	HIT	1992.0	2888.0	2	39-30
2015-11-16 12:29:28	1538.33452	2	0	ang	img/f_ang_cut.png	HIT	14744.0	15696.0	15	45-2-21-47-12-41-23-14-25-42-15-7-17-6-18
2015-11-16 12:29:44	1554.28773	6	1	ntr	img/m_ntr_cut.png	HIT	12374.0	13709.0	13	25-1-46-5-0-29-37-35-22-9-8-32-41
2015-11-16 12:29:58	1568.241	5	0	ntr	img/f_sup_cut.png	ERR	15991.0	16823.0	16	12-11-40-19-25-2-15-23-1-18-32-46-39-41-33-44
2015-11-16 12:30:15	1585.31875	5	1	sup	img/m_sup_cut.png	HIT	9024.0	10096.0	9	42-45-26-46-14-31-25-24-30
2015-11-16 12:30:25	1595.64701	2	1	ang	img/m_ang_cut.png	HIT	9302.0	10502.0	10	41-16-0-28-40-22-21-20-34-4
2015-11-16 12:30:36	1606.41259	3	0	sup	img/f_fea_cut.png	ERR	10083.0	11555.0	11	29-13-9-20-44-8-25-26-36-10-15
2015-11-16 12:31:17	0.0	3	0	fea	img/f_fea_cut.png	HIT	8493.0	11093.0	9	34-31-27-2-7-22-18-13-29
2015-11-16 12:31:29	11.34171	0	0	ntr	img/f_hap_cut.png	ERR	7240.0	8480.0	8	22-42-8-20-44-5-34-40
2015-11-16 12:31:37	20.05955	1	0	sad	img/f_sad_cut.png	HIT	16794.0	17922.0	17	4-19-6-11-18-35-41-45-5-15-20-7-36-26-40-32-25
2015-11-16 12:31:55	38.21601	4	0	ang	img/f_dis_cut.png	ERR	5070.0	6502.0	6	15-42-43-26-19-44
2015-11-16 12:32:02	44.96589	0	1	hap	img/m_hap_cut.png	HIT	4266.0	5450.0	5	11-47-32-37-4
2015-11-16 12:32:08	50.66855	2	0	ang	img/f_ang_cut.png	HIT	5575.0	6703.0	6	40-12-16-23-19-20
2015-11-16 12:32:15	57.60603	2	1	ang	img/m_ang_cut.png	HIT	10319.0	11718.0	11	41-13-46-23-42-20-8-4-22-34-21
2015-11-16 12:32:27	69.55932	6	0	fea	img/f_ntr_cut.png	ERR	9744.0	13672.0	10	23-21-36-30-24-7-6-35-10-43
2015-11-16 12:32:41	83.46517	6	1	sad	img/m_ntr_cut.png	ERR	16101.0	17669.0	17	35-26-29-47-24-0-36-6-37-28-27-25-15-33-20-34-9
2015-11-16 12:32:59	101.37228	5	1	sup	img/m_sup_cut.png	HIT	6474.0	7506.0	7	14-5-6-21-39-37-19
2015-11-16 12:33:06	109.12214	1	1	sad	img/m_sad_cut.png	HIT	5770.0	6658.0	6	45-20-33-34-24-19
2015-11-16 12:33:13	116.02784	4	1	dis	img/m_dis_cut.png	HIT	1097.0	2721.0	2	22-15
2015-11-16 12:33:16	118.99669	5	0	sup	img/f_sup_cut.png	HIT	5930.0	6698.0	6	15-11-45-14-35-29
2015-11-16 12:33:23	125.91816	3	1	fea	img/m_fea_cut.png	HIT	6396.0	7588.0	7	36-27-22-17-29-18-38
2015-11-16 12:33:31	133.74665	0	1	hap	img/m_hap_cut.png	HIT	15117.0	16844.0	16	40-27-18-9-35-24-16-15-2-32-23-39-26-12-28-21
2015-11-16 12:33:48	150.82429	0	0	hap	img/f_hap_cut.png	HIT	11120.0	12744.0	12	19-28-0-39-42-26-18-6-41-43-13-23
2015-11-16 12:34:01	163.76228	5	1	sup	img/m_sup_cut.png	HIT	7457.0	8584.0	8	47-3-37-12-14-4-21-26
2015-11-16 12:34:10	172.60564	3	1	fea	img/m_fea_cut.png	HIT	7230.0	8766.0	8	4-25-3-0-9-35-10-29
2015-11-16 12:34:19	181.60541	1	0	sad	img/f_sad_cut.png	HIT	6378.0	7706.0	7	47-24-4-38-35-25-11
2015-11-16 12:34:27	189.54292	4	0	sup	img/f_dis_cut.png	ERR	19819.0	20715.0	20	23-31-11-41-20-12-3-47-2-5-35-14-16-43-7-37-4-36-39-44
2015-11-16 12:34:48	210.49606	3	0	sup	img/f_fea_cut.png	ERR	17966.0	19350.0	18	28-0-31-1-23-40-39-16-17-41-14-37-5-36-20-42-19-34
2015-11-16 12:35:07	230.0748	6	0	fea	img/f_ntr_cut.png	ERR	6468.0	7764.0	7	41-8-5-46-27-21-0
2015-11-16 12:35:15	238.07371	4	1	ang	img/m_dis_cut.png	ERR	8199.0	10142.0	9	31-40-32-28-35-27-12-26-10
2015-11-16 12:35:26	248.46468	2	0	ang	img/f_ang_cut.png	HIT	6542.0	7654.0	7	8-14-19-37-17-10-36
2015-11-16 12:35:34	256.37061	5	0	sup	img/f_sup_cut.png	HIT	4852.0	5484.0	5	21-31-16-26-10
2015-11-16 12:35:39	262.0896	1	1	sad	img/m_sad_cut.png	HIT	9567.0	10791.0	10	1-5-4-23-19-17-7-6-30-41
2015-11-16 12:35:50	273.12048	2	1	ang	img/m_ang_cut.png	HIT	17867.0	19171.0	18	30-27-24-19-21-36-33-35-22-8-44-39-3-28-43-38-15-34
2015-11-16 12:36:10	292.52682	6	1	fea	img/m_ntr_cut.png	ERR	23277.0	24701.0	24	28-11-39-5-6-25-47-32-1-23-40-37-9-17-3-44-4-18-31-20-38-24-10-19
2015-11-16 12:36:35	317.47958	5	0	fea	img/f_sup_cut.png	ERR	8617.0	11976.0	9	39-46-20-12-37-8-45-29-0
2015-11-16 12:36:47	329.71374	2	0	dis	img/f_ang_cut.png	ERR	12619.0	14531.0	13	46-31-5-32-36-23-33-2-37-17-43-13-30
2015-11-16 12:37:02	344.48005	1	1	sad	img/m_sad_cut.png	HIT	9558.0	11838.0	10	14-29-20-35-45-17-1-42-22-2
2015-11-16 12:37:14	356.57305	3	0	ntr	img/f_fea_cut.png	ERR	23916.0	29412.0	24	19-28-31-7-12-5-37-33-23-2-27-20-18-21-41-39-26-15-25-9-32-43-36-38
2015-11-16 12:37:43	386.2136	6	0	ntr	img/f_ntr_cut.png	HIT	23386.0	24593.0	24	34-5-2-31-37-15-40-20-47-19-33-35-44-16-26-23-17-42-1-18-3-22-28-6
2015-11-16 12:38:08	411.02613	4	0	ang	img/f_dis_cut.png	ERR	2637.0	3821.0	3	10-31-27
2015-11-16 12:38:12	415.08856	0	0	hap	img/f_hap_cut.png	HIT	12071.0	13511.0	13	2-8-16-15-26-7-36-25-17-33-31-29-37
2015-11-16 12:38:26	428.8383	1	0	sad	img/f_sad_cut.png	HIT	3739.0	4675.0	4	12-26-23-44
2015-11-16 12:38:31	433.77567	5	1	sup	img/m_sup_cut.png	HIT	12186.0	13818.0	13	22-17-19-14-20-39-31-43-47-30-7-10-18
2015-11-16 12:38:45	447.83831	2	1	ang	img/m_ang_cut.png	HIT	3347.0	4891.0	4	19-39-18-21
2015-11-16 12:38:50	452.96314	0	1	hap	img/m_hap_cut.png	HIT	8263.0	9655.0	9	34-6-44-30-18-1-35-37-19
2015-11-16 12:39:00	462.85452	3	1	fea	img/m_fea_cut.png	HIT	7584.0	9184.0	8	13-44-7-41-22-10-38-1
2015-11-16 12:39:10	472.27562	6	1	sad	img/m_ntr_cut.png	ERR	4545.0	5657.0	5	36-24-38-34-19
2015-11-16 12:39:15	478.18193	4	1	dis	img/m_dis_cut.png	HIT	7989.0	8804.0	8	26-35-24-43-7-45-36-21
2015-11-16 12:39:24	487.2131	6	1	ntr	img/m_ntr_cut.png	HIT	12222.0	13654.0	13	3-46-5-47-18-14-2-38-16-20-17-13-15
2015-11-16 12:39:38	501.15034	5	1	sup	img/m_sup_cut.png	HIT	16323.0	17907.0	17	28-10-9-14-47-32-34-0-1-40-5-42-15-16-3-22-12
2015-11-16 12:39:57	519.32221	3	0	fea	img/f_fea_cut.png	HIT	5570.0	6554.0	6	11-22-2-27-34-41
2015-11-16 12:40:03	526.10334	2	1	fea	img/m_ang_cut.png	ERR	3947.0	5931.0	4	9-7-21-34
2015-11-16 12:40:10	532.27528	6	0	sad	img/f_ntr_cut.png	ERR	9329.0	12513.0	10	28-39-24-11-47-26-44-21-37-25
2015-11-16 12:40:22	545.02509	3	1	fea	img/m_fea_cut.png	HIT	6395.0	8227.0	7	19-15-8-10-39-29-1
2015-11-16 12:40:31	553.47819	1	1	sad	img/m_sad_cut.png	HIT	8902.0	10061.0	9	23-4-30-20-19-14-12-26-36
2015-11-16 12:40:41	563.77496	4	1	dis	img/m_dis_cut.png	HIT	2339.0	3714.0	3	7-21-45
2015-11-16 12:40:45	567.72843	0	1	hap	img/m_hap_cut.png	HIT	2867.0	3939.0	3	31-28-29
2015-11-16 12:40:49	571.90007	2	0	ang	img/f_ang_cut.png	HIT	5170.0	6874.0	6	24-19-5-30-10-23
2015-11-16 12:40:56	579.01017	0	0	hap	img/f_hap_cut.png	HIT	15408.0	17152.0	16	10-5-26-45-8-20-31-23-41-38-11-22-30-43-44-16
2015-11-16 12:41:14	596.39996	4	0	dis	img/f_dis_cut.png	HIT	8247.0	9871.0	9	13-39-3-27-11-6-25-5-12
2015-11-16 12:41:24	606.50955	5	0	sup	img/f_sup_cut.png	HIT	6892.0	7650.0	7	33-9-26-1-39-31-30
2015-11-16 12:41:32	614.39973	1	0	sad	img/f_sad_cut.png	HIT	8797.0	9693.0	9	31-5-11-26-12-17-40-14-32
2015-11-16 12:41:42	624.32161	4	0	dis	img/f_dis_cut.png	HIT	2244.0	3780.0	3	22-30-40
2015-11-16 12:41:46	628.356	1	0	fea	img/f_sad_cut.png	ERR	3371.0	6107.0	4	10-22-25-33
2015-11-16 12:41:52	634.69667	0	1	sad	img/m_hap_cut.png	ERR	15593.0	16745.0	16	46-16-0-40-31-18-44-14-5-11-33-15-34-9-10-3
2015-11-16 12:42:09	651.6814	1	1	fea	img/m_sad_cut.png	ERR	6343.0	8167.0	7	6-42-27-25-38-10-13
2015-11-16 12:42:17	660.07137	4	1	ang	img/m_dis_cut.png	ERR	10653.0	11861.0	11	0-24-23-44-7-17-19-14-41-34-5
2015-11-16 12:42:29	672.16531	0	0	hap	img/f_hap_cut.png	HIT	2055.0	3839.0	3	26-37-34
2015-11-16 12:42:33	676.24313	2	1	fea	img/m_ang_cut.png	ERR	7767.0	8647.0	8	29-38-4-24-31-46-33-5
2015-11-16 12:42:42	685.1336	5	0	sup	img/f_sup_cut.png	HIT	7879.0	8623.0	8	25-6-23-32-40-33-29-3
2015-11-16 12:42:51	693.99298	3	1	fea	img/m_fea_cut.png	HIT	4672.0	5760.0	5	18-31-21-34-6
2015-11-16 12:42:57	699.97832	5	1	sup	img/m_sup_cut.png	HIT	8505.0	9681.0	9	17-37-39-15-31-8-47-26-24
2015-11-16 12:43:07	709.8995	2	0	ang	img/f_ang_cut.png	HIT	2526.0	3573.0	3	10-28-33
2015-11-16 12:43:11	713.71157	3	0	fea	img/f_fea_cut.png	HIT	7608.0	12943.0	8	36-6-11-19-33-3-21-39
2015-11-16 12:43:24	726.88388	6	0	sad	img/f_ntr_cut.png	ERR	16666.0	18106.0	17	47-37-1-19-6-17-12-14-24-2-46-8-38-15-29-31-39
2015-11-16 12:43:42	745.22742	6	1	fea	img/m_ntr_cut.png	ERR	10169.0	11657.0	11	43-11-22-41-29-27-44-32-26-17-16
2015-11-16 12:43:54	757.11784	6	1	sad	img/m_ntr_cut.png	ERR	10088.0	11616.0	11	29-1-4-33-9-40-13-31-47-18-23
2015-11-16 12:44:06	768.94659	1	0	sad	img/f_sad_cut.png	HIT	4830.0	6014.0	5	39-0-18-26-41
2015-11-16 12:44:12	775.19572	3	1	fea	img/m_fea_cut.png	HIT	7301.0	8469.0	8	17-41-22-38-2-29-40-3
2015-11-16 12:44:21	783.89877	3	0	fea	img/f_fea_cut.png	HIT	11703.0	12686.0	12	18-41-3-15-28-46-33-31-2-13-10-32
2015-11-16 12:44:34	796.83614	6	0	ntr	img/f_ntr_cut.png	HIT	20603.0	21587.0	21	37-47-22-21-13-24-42-15-43-11-23-5-16-3-7-46-20-18-28-45-0
2015-11-16 12:44:56	818.6645	0	1	hap	img/m_hap_cut.png	HIT	7866.0	8570.0	8	39-19-18-1-24-20-27-36
2015-11-16 12:45:05	827.49306	1	1	sad	img/m_sad_cut.png	HIT	7718.0	8630.0	8	5-22-17-29-28-14-18-8
2015-11-16 12:45:14	836.36731	4	0	dis	img/f_dis_cut.png	HIT	3074.0	4866.0	4	23-18-22-10
2015-11-16 12:45:19	841.46098	5	0	sup	img/f_sup_cut.png	HIT	3982.0	4590.0	4	29-4-30-28
2015-11-16 12:45:24	846.30452	2	1	ang	img/m_ang_cut.png	HIT	12680.0	13840.0	13	27-39-1-38-20-7-5-33-45-12-42-26-31
2015-11-16 12:45:38	860.36721	5	1	sup	img/m_sup_cut.png	HIT	6958.0	8037.0	7	31-45-40-5-46-7-34
2015-11-16 12:45:46	868.65211	4	1	dis	img/m_dis_cut.png	HIT	3294.0	4853.0	4	37-38-36-5
2015-11-16 12:45:51	873.7268	2	0	ang	img/f_ang_cut.png	HIT	7380.0	9108.0	8	9-46-37-12-3-44-22-23
2015-11-16 12:46:00	883.07007	0	0	hap	img/f_hap_cut.png	HIT	9079.0	10751.0	10	0-8-5-4-2-27-40-43-21-1
2015-11-16 12:46:11	894.07004	5	1	sup	img/m_sup_cut.png	HIT	6089.0	7425.0	7	39-42-46-7-8-22-0
2015-11-16 12:46:19	901.74203	1	0	ang	img/f_sad_cut.png	ERR	2202.0	4178.0	3	6-22-12
2015-11-16 12:46:23	906.16386	2	1	ang	img/m_ang_cut.png	HIT	6303.0	8191.0	7	2-16-17-33-7-18-20
2015-11-16 12:46:32	914.60138	5	0	sup	img/f_sup_cut.png	HIT	1390.0	2582.0	2	29-8
2015-11-16 12:46:35	917.42944	6	1	ntr	img/m_ntr_cut.png	HIT	3739.0	4459.0	4	47-35-30-5
2015-11-16 12:46:39	922.11673	1	1	sad	img/m_sad_cut.png	HIT	5860.0	7588.0	6	27-3-5-19-25-10
2015-11-16 12:46:47	929.94513	0	1	hap	img/m_hap_cut.png	HIT	2841.0	3553.0	3	25-42-21
2015-11-16 12:46:51	933.72609	0	0	hap	img/f_hap_cut.png	HIT	4156.0	5540.0	5	41-36-2-34-9
2015-11-16 12:46:57	939.50811	4	1	fea	img/m_dis_cut.png	ERR	2890.0	3994.0	3	1-32-18
2015-11-16 12:47:01	943.7418	6	0	ntr	img/f_ntr_cut.png	HIT	18004.0	19468.0	19	7-19-2-37-25-17-39-3-24-40-8-10-35-30-33-5-34-42-6
2015-11-16 12:47:21	963.42904	4	0	dis	img/f_dis_cut.png	HIT	10948.0	12004.0	11	9-18-45-37-10-41-15-0-38-24-21
2015-11-16 12:47:33	975.66342	2	0	ang	img/f_ang_cut.png	HIT	2306.0	3793.0	3	20-29-32
2015-11-16 12:47:37	979.6477	3	1	ntr	img/m_fea_cut.png	ERR	6589.0	7549.0	7	42-2-44-33-19-30-8
2015-11-16 12:47:45	987.44482	3	0	fea	img/f_fea_cut.png	HIT	8335.0	9663.0	9	3-9-31-0-28-42-25-34-16
2015-11-16 12:47:55	997.33548	2	1	sad	img/m_ang_cut.png	ERR	7659.0	8955.0	8	36-47-12-38-39-8-10-33
2015-11-16 12:48:04	1006.52244	4	1	dis	img/m_dis_cut.png	HIT	2089.0	3585.0	3	26-29-2
2015-11-16 12:48:08	1010.3507	3	0	ang	img/f_fea_cut.png	ERR	10407.0	11871.0	11	18-23-14-24-32-2-38-29-3-19-31
2015-11-16 12:48:20	1022.44453	4	0	dis	img/f_dis_cut.png	HIT	1064.0	2752.0	2	30-31
2015-11-16 12:48:23	1025.45986	1	1	fea	img/m_sad_cut.png	ERR	6485.0	8309.0	7	44-41-26-30-27-13-33
2015-11-16 12:48:31	1034.00709	2	0	dis	img/f_ang_cut.png	ERR	10268.0	11588.0	11	27-42-24-28-0-36-44-47-12-19-33
2015-11-16 12:48:43	1045.83509	5	1	sup	img/m_sup_cut.png	HIT	7691.0	8610.0	8	27-5-38-20-4-23-22-0
2015-11-16 12:48:52	1054.67838	0	1	hap	img/m_hap_cut.png	HIT	5072.0	6600.0	6	27-3-22-24-13-43
2015-11-16 12:48:59	1061.52279	5	0	sup	img/f_sup_cut.png	HIT	14833.0	15585.0	15	25-23-20-31-35-13-43-27-42-16-1-28-12-24-21
2015-11-16 12:49:15	1077.33445	0	0	hap	img/f_hap_cut.png	HIT	3050.0	4554.0	4	9-36-34-15
2015-11-16 12:49:19	1082.13152	1	0	sad	img/f_sad_cut.png	HIT	7187.0	8627.0	8	42-44-5-41-38-45-26-23
2015-11-16 12:49:28	1090.99066	6	0	ntr	img/f_ntr_cut.png	HIT	15725.0	16613.0	16	22-14-3-6-45-35-36-9-8-46-39-28-44-20-0-43
2015-11-16 12:49:45	1107.83479	6	1	fea	img/m_ntr_cut.png	ERR	3078.0	4486.0	4	10-21-33-32
2015-11-16 12:49:50	1112.56874	3	1	fea	img/m_fea_cut.png	HIT	13262.0	14405.0	14	22-35-40-43-0-38-7-27-37-25-47-6-14-41
