# Supplementary material for: Mapping the emotional face. How individual face parts contribute to successful emotion recognition
Source: PLoS One. 2017 May 11;12(5):e0177239. doi: 10.1371/journal.pone.0177239 (PMC5426715; doi:10.1371/journal.pone.0177239)
Supplement: S1 Code — (ZIP) [file pone.0177239.s003.zip › app/static/logfiles/logfile57.txt]

####### THIS IS A LOGFILE FOR THE DYNAMIC MASKING FACE EXPERIMENT ######
Participant Number: 57
Date and Time: 2015-11-16 12:03:08.975362
age: 24 ,gender: 0 ,environ: 2 ,occup: 0 ,advert: 4
###################################################################
time	cumtime	express	ident	button	filename	evaluation	stopRT	choiceRT	maskNum	maskList
2015-11-16 12:03:47	0.0	4	0	ang	img/f_dis_cut.png	ERR	8983.0	13966.0	9	20-33-44-35-25-18-46-28-21
2015-11-16 12:04:01	14.36871	1	1	dis	img/m_sad_cut.png	ERR	20660.0	27644.0	21	41-42-21-13-7-26-38-40-5-33-34-25-12-39-9-3-20-10-16-22-1
2015-11-16 12:04:29	42.35427	5	1	sup	img/m_sup_cut.png	HIT	14305.0	17081.0	15	39-12-23-29-0-30-22-18-38-44-40-6-11-2-20
2015-11-16 12:04:47	59.79154	3	1	sup	img/m_fea_cut.png	ERR	16832.0	18136.0	17	47-25-7-29-45-19-22-17-40-27-46-32-26-6-11-18-12
2015-11-16 12:05:05	78.32319	5	0	sup	img/f_sup_cut.png	HIT	16754.0	20090.0	17	44-33-8-39-20-22-1-18-36-25-21-11-42-15-30-19-28
2015-11-16 12:05:26	98.77666	3	0	fea	img/f_fea_cut.png	HIT	11523.0	13019.0	12	6-5-13-34-1-32-10-12-9-28-19-27
2015-11-16 12:05:39	112.26215	0	1	hap	img/m_hap_cut.png	HIT	13528.0	17107.0	14	16-27-22-33-45-6-15-44-17-4-3-24-21-10
2015-11-16 12:05:57	129.74629	4	1	dis	img/m_dis_cut.png	HIT	10871.0	12126.0	11	44-20-41-7-43-25-8-4-19-29-0
2015-11-16 12:06:09	142.24656	6	0	ntr	img/f_ntr_cut.png	HIT	15084.0	17764.0	16	21-5-36-4-47-25-17-37-14-13-10-12-39-27-3-9
2015-11-16 12:06:27	160.38732	2	1	ang	img/m_ang_cut.png	HIT	13003.0	14707.0	13	3-17-12-22-6-8-15-44-41-19-4-26-9
2015-11-16 12:06:42	175.46648	1	0	ntr	img/f_sad_cut.png	ERR	15103.0	21351.0	16	47-28-42-16-27-29-34-7-43-46-26-40-13-18-6-4
2015-11-16 12:07:04	197.18526	0	0	hap	img/f_hap_cut.png	HIT	4400.0	7287.0	5	11-35-32-37-20
2015-11-16 12:07:12	204.84271	2	0	dis	img/f_ang_cut.png	ERR	8153.0	13144.0	9	33-8-43-6-19-40-4-18-7
2015-11-16 12:07:25	218.37444	6	1	ntr	img/m_ntr_cut.png	HIT	11989.0	13253.0	12	16-28-41-38-27-43-15-21-25-4-9-11
2015-11-16 12:07:39	232.02999	3	0	sup	img/f_fea_cut.png	ERR	6976.0	7904.0	7	38-5-4-32-30-10-12
2015-11-16 12:07:47	240.31121	5	1	sup	img/m_sup_cut.png	HIT	9239.0	10831.0	10	17-6-1-36-37-32-3-2-10-43
2015-11-16 12:07:58	251.5459	0	0	hap	img/f_hap_cut.png	HIT	14163.0	17922.0	15	31-15-10-4-11-26-40-33-1-35-44-2-18-34-46
2015-11-16 12:08:17	269.83046	3	1	fea	img/m_fea_cut.png	HIT	27834.0	31466.0	28	8-23-5-35-42-11-32-0-17-33-14-45-6-16-29-43-41-9-22-12-40-13-3-21-37-19-1-10
2015-11-16 12:08:49	301.65629	1	0	ang	img/f_sad_cut.png	ERR	24751.0	28246.0	25	0-39-23-40-43-31-44-33-41-35-37-1-28-7-45-2-20-47-46-30-11-16-26-13-18
2015-11-16 12:09:17	330.26657	4	0	dis	img/f_dis_cut.png	HIT	17294.0	22069.0	18	25-32-4-39-33-12-11-47-7-37-43-27-14-6-41-42-20-13
2015-11-16 12:09:40	352.70449	6	1	ntr	img/m_ntr_cut.png	HIT	13665.0	14897.0	14	24-4-1-36-19-21-3-18-27-29-6-33-9-42
2015-11-16 12:09:55	367.9549	6	0	ntr	img/f_ntr_cut.png	HIT	15287.0	17519.0	16	29-46-37-16-31-30-4-19-13-15-33-44-2-26-20-14
2015-11-16 12:10:13	385.83138	4	1	dis	img/m_dis_cut.png	HIT	8946.0	12130.0	9	3-24-16-37-43-30-27-18-42
2015-11-16 12:10:25	398.33052	2	0	ang	img/f_ang_cut.png	HIT	6488.0	10143.0	7	23-13-35-20-26-28-21
2015-11-16 12:10:36	408.83059	2	1	ntr	img/m_ang_cut.png	ERR	21957.0	23109.0	22	44-16-3-11-21-37-41-20-30-40-47-43-5-28-46-45-2-39-31-8-13-4
2015-11-16 12:10:59	432.29978	1	1	sup	img/m_sad_cut.png	ERR	13168.0	15072.0	14	10-2-4-33-36-34-38-21-47-1-28-23-16-19
2015-11-16 12:11:15	447.73782	0	1	fea	img/m_hap_cut.png	ERR	7868.0	9859.0	8	16-15-31-10-22-32-45-24
2015-11-16 12:11:25	457.97241	5	0	sup	img/f_sup_cut.png	HIT	11258.0	13041.0	12	44-31-13-27-36-19-45-6-37-16-10-20
2015-11-16 12:11:38	471.37908	0	1	hap	img/m_hap_cut.png	HIT	2517.0	6052.0	3	2-13-37
2015-11-16 12:11:45	477.76989	5	1	sup	img/m_sup_cut.png	HIT	5538.0	6922.0	6	35-29-45-41-25-13
2015-11-16 12:11:52	485.05118	3	0	ang	img/f_fea_cut.png	ERR	14682.0	19482.0	15	44-11-7-47-46-12-28-43-17-14-26-6-45-38-22
2015-11-16 12:12:12	504.89667	1	0	ang	img/f_sad_cut.png	ERR	13283.0	18730.0	14	21-15-31-11-27-45-17-30-25-18-3-38-22-35
2015-11-16 12:12:31	523.98992	4	1	dis	img/m_dis_cut.png	HIT	3475.0	4658.0	4	4-21-46-8
2015-11-16 12:12:36	529.0053	6	1	ntr	img/m_ntr_cut.png	HIT	8832.0	10199.0	9	36-43-7-13-28-17-33-21-19
2015-11-16 12:12:47	539.5682	4	0	dis	img/f_dis_cut.png	HIT	3174.0	4846.0	4	18-30-8-22
2015-11-16 12:12:52	544.75589	1	1	ntr	img/m_sad_cut.png	ERR	20506.0	22058.0	21	28-22-3-8-4-19-20-31-13-44-35-32-14-0-27-45-2-15-42-41-36
2015-11-16 12:13:14	567.1939	3	1	sup	img/m_fea_cut.png	ERR	8866.0	10402.0	9	23-39-43-8-42-33-27-14-34
2015-11-16 12:13:25	577.95984	2	0	ang	img/f_ang_cut.png	HIT	4030.0	6878.0	5	35-28-39-29-17
2015-11-16 12:13:32	585.19453	0	0	hap	img/f_hap_cut.png	HIT	1567.0	3407.0	2	37-16
2015-11-16 12:13:36	588.94405	2	1	ang	img/m_ang_cut.png	HIT	5060.0	8539.0	6	22-47-12-11-34-38
2015-11-16 12:13:45	597.83549	6	0	ntr	img/f_ntr_cut.png	HIT	7429.0	9038.0	8	24-26-35-3-1-5-34-8
2015-11-16 12:13:54	607.22872	5	0	sup	img/f_sup_cut.png	HIT	4477.0	6581.0	5	26-28-22-13-37
2015-11-16 12:14:01	614.18091	4	0	dis	img/f_dis_cut.png	HIT	8191.0	9927.0	9	3-16-47-30-42-40-27-19-6
2015-11-16 12:14:11	624.477	3	0	sup	img/f_fea_cut.png	ERR	14931.0	16115.0	15	26-18-15-1-45-28-0-44-36-9-16-38-29-22-21
2015-11-16 12:14:28	640.9184	5	0	sup	img/f_sup_cut.png	HIT	22828.0	24468.0	23	3-2-18-4-11-23-45-35-40-39-24-38-0-26-46-36-37-28-20-5-1-16-22
2015-11-16 12:14:53	665.74346	3	1	fea	img/m_fea_cut.png	HIT	5278.0	7558.0	6	15-42-7-34-46-11
2015-11-16 12:15:01	673.66556	6	1	ntr	img/m_ntr_cut.png	HIT	12056.0	14015.0	13	46-3-2-15-41-22-24-28-11-4-44-18-40
2015-11-16 12:15:15	688.04057	1	1	fea	img/m_sad_cut.png	ERR	13175.0	15591.0	14	15-12-11-4-1-27-19-6-0-24-28-42-26-25
2015-11-16 12:15:31	703.99407	0	1	hap	img/m_hap_cut.png	HIT	14929.0	19057.0	15	34-25-28-23-47-14-0-27-38-39-8-33-4-26-1
2015-11-16 12:15:50	723.41721	2	1	ang	img/m_ang_cut.png	HIT	19976.0	26423.0	20	7-45-29-24-4-2-35-31-38-16-20-40-44-41-6-1-17-3-13-10
2015-11-16 12:16:17	750.19953	2	0	ang	img/f_ang_cut.png	HIT	4505.0	7912.0	5	28-20-18-29-31
2015-11-16 12:16:25	758.47999	4	1	dis	img/m_dis_cut.png	HIT	4314.0	5794.0	5	15-29-27-9-14
2015-11-16 12:16:32	764.6365	1	0	fea	img/f_sad_cut.png	ERR	21687.0	23223.0	22	45-30-32-14-15-28-37-29-20-33-3-47-34-41-17-0-35-31-38-18-43-36
2015-11-16 12:16:55	788.21597	5	1	sup	img/m_sup_cut.png	HIT	5393.0	7057.0	6	36-27-26-11-9-0
2015-11-16 12:17:03	795.63718	0	0	hap	img/f_hap_cut.png	HIT	10507.0	11882.0	11	15-25-18-31-7-43-12-14-26-22-29
2015-11-16 12:17:15	807.88747	6	0	ntr	img/f_ntr_cut.png	HIT	15418.0	17034.0	16	8-45-5-17-36-13-7-35-43-4-41-16-33-12-22-39
2015-11-16 12:17:32	825.27879	0	1	hap	img/m_hap_cut.png	HIT	6172.0	7828.0	7	22-14-38-4-30-15-40
2015-11-16 12:17:40	833.46642	4	0	ang	img/f_dis_cut.png	ERR	10298.0	12082.0	11	39-32-44-42-38-23-37-47-11-18-13
2015-11-16 12:17:53	845.90409	1	1	ntr	img/m_sad_cut.png	ERR	6725.0	7709.0	7	43-9-47-18-13-8-5
2015-11-16 12:18:01	853.96662	6	1	ntr	img/m_ntr_cut.png	HIT	17992.0	19040.0	18	39-25-32-8-15-11-43-16-33-44-7-45-0-6-19-47-38-17
2015-11-16 12:18:20	873.35897	6	0	ntr	img/f_ntr_cut.png	HIT	10857.0	12024.0	11	41-31-35-13-9-3-46-43-47-10-17
2015-11-16 12:18:33	885.76446	2	1	ang	img/m_ang_cut.png	HIT	1198.0	3573.0	2	18-21
2015-11-16 12:18:37	889.68578	3	1	sup	img/m_fea_cut.png	ERR	12349.0	14093.0	13	33-0-1-11-44-41-8-47-25-20-21-28-29
2015-11-16 12:18:51	904.17211	3	0	sup	img/f_fea_cut.png	ERR	16831.0	17823.0	17	12-47-41-3-25-36-26-11-19-16-6-28-46-0-5-30-35
2015-11-16 12:19:09	922.3437	1	0	sad	img/f_sad_cut.png	HIT	9913.0	13105.0	10	39-2-0-24-9-4-34-23-32-17
2015-11-16 12:19:23	935.82805	2	0	ang	img/f_ang_cut.png	HIT	8413.0	9756.0	9	28-9-16-42-15-0-35-47-11
2015-11-16 12:19:33	945.95372	5	1	sup	img/m_sup_cut.png	HIT	21734.0	23446.0	22	37-30-25-16-23-32-33-27-39-4-1-47-18-35-44-11-7-41-28-36-0-34
2015-11-16 12:19:57	969.75092	0	0	hap	img/f_hap_cut.png	HIT	6515.0	8187.0	7	32-9-14-6-35-41-19
2015-11-16 12:20:05	978.29901	5	0	sup	img/f_sup_cut.png	HIT	8829.0	9725.0	9	41-19-10-35-8-13-9-3-36
2015-11-16 12:20:15	988.37651	4	1	ang	img/m_dis_cut.png	ERR	5134.0	7150.0	6	14-41-45-12-34-47
2015-11-16 12:20:23	995.89228	4	0	dis	img/f_dis_cut.png	HIT	5462.0	6830.0	6	0-23-3-26-38-22
2015-11-16 12:20:30	1003.07999	0	1	ntr	img/m_hap_cut.png	ERR	16522.0	17905.0	17	46-28-16-22-20-31-6-3-42-35-38-25-39-7-27-1-30
2015-11-16 12:20:48	1021.3613	0	0	hap	img/f_hap_cut.png	HIT	6048.0	8120.0	7	47-24-20-46-32-37-7
2015-11-16 12:20:57	1029.84628	6	0	ntr	img/f_ntr_cut.png	HIT	14236.0	15516.0	15	37-30-14-46-47-33-45-9-20-25-21-31-6-34-15
2015-11-16 12:21:13	1045.7221	2	1	ang	img/m_ang_cut.png	HIT	13798.0	17894.0	14	36-43-35-24-8-46-25-38-30-1-41-45-14-26
2015-11-16 12:21:31	1063.97219	1	0	sad	img/f_sad_cut.png	HIT	11580.0	13723.0	12	30-32-40-16-15-37-29-12-9-4-13-25
2015-11-16 12:21:45	1078.05067	3	0	sup	img/f_fea_cut.png	ERR	19505.0	20937.0	20	42-1-13-46-24-41-2-39-11-14-36-3-25-9-34-31-12-20-15-6
2015-11-16 12:22:06	1099.36477	1	1	fea	img/m_sad_cut.png	ERR	20940.0	22524.0	21	9-8-17-11-36-20-39-27-32-18-3-38-42-21-12-25-33-31-10-1-22
2015-11-16 12:22:29	1122.25471	4	1	ang	img/m_dis_cut.png	ERR	11652.0	12876.0	12	25-5-16-31-27-23-33-36-14-41-1-4
2015-11-16 12:22:42	1135.48948	5	0	sup	img/f_sup_cut.png	HIT	9408.0	11295.0	10	36-6-44-5-30-42-12-18-29-46
2015-11-16 12:22:54	1147.14608	6	1	ntr	img/m_ntr_cut.png	HIT	10177.0	11657.0	11	4-0-6-1-15-28-33-37-3-21-44
2015-11-16 12:23:06	1159.16199	3	1	fea	img/m_fea_cut.png	HIT	5745.0	7545.0	6	19-36-26-15-34-23
2015-11-16 12:23:14	1167.06854	2	0	ang	img/f_ang_cut.png	HIT	2119.0	4975.0	3	20-29-6
2015-11-16 12:23:19	1172.39664	5	1	sup	img/m_sup_cut.png	HIT	14322.0	15906.0	15	46-25-45-23-9-4-13-36-8-17-42-32-14-1-10
2015-11-16 12:23:36	1188.66283	4	1	ang	img/m_dis_cut.png	ERR	10685.0	12909.0	11	40-25-24-33-11-23-20-6-39-0-10
2015-11-16 12:23:49	1201.92888	2	0	ang	img/f_ang_cut.png	HIT	8381.0	11180.0	9	25-42-46-41-33-38-35-34-37
2015-11-16 12:24:00	1213.47704	4	0	dis	img/f_dis_cut.png	HIT	3605.0	4604.0	4	45-22-32-30
2015-11-16 12:24:05	1218.42936	5	0	sup	img/f_sup_cut.png	HIT	2598.0	3797.0	3	32-10-26
2015-11-16 12:24:10	1222.56988	1	1	sup	img/m_sad_cut.png	ERR	11015.0	15631.0	12	29-7-31-45-19-30-46-16-37-10-36-28
2015-11-16 12:24:25	1238.55461	2	1	ang	img/m_ang_cut.png	HIT	10617.0	13609.0	11	41-24-1-28-5-40-46-3-34-25-12
2015-11-16 12:24:39	1252.52399	0	1	hap	img/m_hap_cut.png	HIT	12926.0	13893.0	13	11-9-38-36-14-25-47-32-45-16-6-23-29
2015-11-16 12:24:54	1266.78988	1	0	sad	img/f_sad_cut.png	HIT	8725.0	10572.0	9	14-39-12-18-29-26-27-25-44
2015-11-16 12:25:05	1277.72754	6	1	ntr	img/m_ntr_cut.png	HIT	6097.0	7672.0	7	13-20-11-31-35-18-38
2015-11-16 12:25:13	1285.75893	0	0	hap	img/f_hap_cut.png	HIT	6673.0	8153.0	7	20-8-2-33-12-26-13
2015-11-16 12:25:21	1294.27536	6	0	ntr	img/f_ntr_cut.png	HIT	6570.0	7474.0	7	25-42-2-5-14-34-37
2015-11-16 12:25:29	1302.1187	3	0	sup	img/f_fea_cut.png	ERR	18991.0	19927.0	19	12-47-25-32-15-36-26-45-27-41-24-19-29-33-3-39-30-6-17
2015-11-16 12:25:49	1322.40061	5	1	sup	img/m_sup_cut.png	HIT	3199.0	4735.0	4	17-44-34-16
2015-11-16 12:25:54	1327.47895	3	1	sup	img/m_fea_cut.png	ERR	18513.0	24176.0	19	47-15-31-23-39-30-36-20-42-32-25-11-21-18-37-29-8-9-35
2015-11-16 12:26:19	1352.02771	6	0	ntr	img/f_ntr_cut.png	HIT	6447.0	7615.0	7	22-42-43-14-40-29-12
2015-11-16 12:26:27	1360.01096	1	1	sup	img/m_sad_cut.png	ERR	20843.0	22283.0	21	7-29-45-4-37-28-1-19-16-5-40-32-46-20-2-15-9-25-33-27-30
2015-11-16 12:26:50	1382.66772	0	0	hap	img/f_hap_cut.png	HIT	8761.0	9841.0	9	5-40-22-16-9-46-1-24-13
2015-11-16 12:27:00	1392.88679	1	0	sad	img/f_sad_cut.png	HIT	6514.0	8505.0	7	12-16-0-47-27-25-36
2015-11-16 12:27:09	1401.76211	2	1	ang	img/m_ang_cut.png	HIT	18868.0	24596.0	19	25-21-1-38-27-44-45-46-35-0-24-32-19-41-8-28-5-31-34
2015-11-16 12:27:34	1426.71571	4	0	ang	img/f_dis_cut.png	ERR	2668.0	7476.0	3	15-26-4
2015-11-16 12:27:42	1434.55972	4	1	ang	img/m_dis_cut.png	ERR	7019.0	8107.0	7	46-15-45-10-13-37-4
2015-11-16 12:27:50	1443.0286	3	1	sup	img/m_fea_cut.png	ERR	4436.0	6164.0	5	18-26-44-22-5
2015-11-16 12:27:57	1449.57575	0	1	hap	img/m_hap_cut.png	HIT	2348.0	3628.0	3	1-29-30
2015-11-16 12:28:01	1453.56111	5	0	sup	img/f_sup_cut.png	HIT	6879.0	7679.0	7	12-16-5-2-15-29-4
2015-11-16 12:28:09	1461.60745	5	1	sup	img/m_sup_cut.png	HIT	5261.0	7004.0	6	33-5-15-30-34-40
2015-11-16 12:28:16	1468.96707	2	0	ang	img/f_ang_cut.png	HIT	7315.0	9002.0	8	14-46-34-35-20-17-16-41
2015-11-16 12:28:25	1478.32651	3	0	hap	img/f_fea_cut.png	ERR	13641.0	19801.0	14	31-41-6-47-2-23-45-38-5-43-7-3-9-30
2015-11-16 12:28:45	1498.4832	6	1	ntr	img/m_ntr_cut.png	HIT	12186.0	13602.0	13	32-21-36-4-38-45-40-6-16-1-29-10-22
2015-11-16 12:29:39	0.0	2	1	sad	img/m_ang_cut.png	ERR	16173.0	18421.0	17	13-25-44-4-39-34-20-11-30-5-43-2-17-1-23-24-6
2015-11-16 12:29:58	18.83479	1	1	dis	img/m_sad_cut.png	ERR	15167.0	18119.0	16	39-44-7-27-11-26-5-4-1-41-3-32-46-29-21-45
2015-11-16 12:30:17	37.32102	0	0	hap	img/f_hap_cut.png	HIT	2130.0	3754.0	3	44-13-14
2015-11-16 12:30:21	41.429	5	1	sup	img/m_sup_cut.png	HIT	2882.0	3601.0	3	0-21-7
2015-11-16 12:30:25	45.3819	4	0	dis	img/f_dis_cut.png	HIT	3300.0	5947.0	4	17-21-26-19
2015-11-16 12:30:31	51.71169	0	1	hap	img/m_hap_cut.png	HIT	5904.0	7255.0	6	33-15-16-22-2-29
2015-11-16 12:30:39	59.32011	2	0	ang	img/f_ang_cut.png	HIT	3267.0	6658.0	4	5-22-10-24
2015-11-16 12:30:46	66.33615	6	1	ntr	img/m_ntr_cut.png	HIT	5154.0	6754.0	6	8-34-25-24-28-19
2015-11-16 12:30:53	73.44546	3	1	fea	img/m_fea_cut.png	HIT	1314.0	5994.0	2	34-10
2015-11-16 12:30:59	79.8055	3	0	dis	img/f_fea_cut.png	ERR	16633.0	17905.0	17	36-8-33-1-12-21-38-2-46-42-14-3-4-19-0-30-16
2015-11-16 12:31:18	98.07118	5	0	sup	img/f_sup_cut.png	HIT	9251.0	10651.0	10	39-14-2-41-5-36-31-19-30-46
2015-11-16 12:31:29	109.08704	4	1	dis	img/m_dis_cut.png	HIT	8052.0	9619.0	9	1-32-8-25-24-47-44-21-22
2015-11-16 12:31:39	119.07179	1	0	sad	img/f_sad_cut.png	HIT	16226.0	20514.0	17	33-39-15-5-29-2-7-12-17-43-37-30-1-19-44-8-25
2015-11-16 12:31:59	139.94707	6	0	ntr	img/f_ntr_cut.png	HIT	3870.0	4838.0	4	41-9-34-25
2015-11-16 12:32:05	145.13598	6	0	ntr	img/f_ntr_cut.png	HIT	18037.0	26069.0	19	43-31-37-10-14-25-21-45-44-2-18-11-22-38-24-30-27-41-29
2015-11-16 12:32:31	171.55753	3	0	dis	img/f_fea_cut.png	ERR	7896.0	11295.0	8	35-28-2-21-38-43-39-34
2015-11-16 12:32:43	183.22972	5	0	sup	img/f_sup_cut.png	HIT	4388.0	5459.0	5	20-40-33-34-43
2015-11-16 12:32:49	189.05784	1	0	ang	img/f_sad_cut.png	ERR	5875.0	6906.0	6	22-34-2-38-45-17
2015-11-16 12:32:56	196.3236	0	0	hap	img/f_hap_cut.png	HIT	2953.0	3577.0	3	17-43-29
2015-11-16 12:33:00	200.24508	6	1	ntr	img/m_ntr_cut.png	HIT	14287.0	16239.0	15	46-20-14-29-1-26-36-19-25-22-2-39-12-13-31
2015-11-16 12:33:16	216.87114	4	1	dis	img/m_dis_cut.png	HIT	5840.0	6664.0	6	38-8-42-24-7-29
2015-11-16 12:33:23	223.90287	1	1	fea	img/m_sad_cut.png	ERR	11928.0	15088.0	12	33-14-32-38-31-40-0-35-21-39-11-22
2015-11-16 12:33:39	239.35606	4	0	ang	img/f_dis_cut.png	ERR	2906.0	4873.0	3	17-13-18
2015-11-16 12:33:44	244.57519	3	1	dis	img/m_fea_cut.png	ERR	12533.0	13940.0	13	36-11-25-46-2-1-18-45-17-21-27-14-41
2015-11-16 12:33:58	258.88883	2	0	ang	img/f_ang_cut.png	HIT	2580.0	3793.0	3	7-10-33
2015-11-16 12:34:02	263.02851	0	1	hap	img/m_hap_cut.png	HIT	3060.0	4684.0	4	42-3-13-2
2015-11-16 12:34:08	268.09105	2	1	ang	img/m_ang_cut.png	HIT	14674.0	17458.0	15	8-23-22-30-11-47-4-25-45-29-14-13-10-42-26
2015-11-16 12:34:25	285.90405	5	1	sup	img/m_sup_cut.png	HIT	2622.0	3494.0	3	29-18-31
2015-11-16 12:34:29	289.76344	1	0	fea	img/f_sad_cut.png	ERR	11459.0	13507.0	12	3-27-11-46-2-6-8-30-12-41-25-36
2015-11-16 12:34:43	303.67025	4	0	dis	img/f_dis_cut.png	HIT	5275.0	6570.0	6	44-10-8-15-21-14
2015-11-16 12:34:50	310.60813	3	1	sup	img/m_fea_cut.png	ERR	11438.0	18181.0	12	16-22-13-7-0-43-1-23-37-8-20-30
2015-11-16 12:35:09	329.1708	0	0	hap	img/f_hap_cut.png	HIT	15141.0	16997.0	16	45-8-24-32-40-7-20-47-1-4-15-33-6-35-29-43
2015-11-16 12:35:26	346.531	2	0	ang	img/f_ang_cut.png	HIT	3280.0	4968.0	4	26-14-47-10
2015-11-16 12:35:31	351.87489	5	1	sup	img/m_sup_cut.png	HIT	4890.0	5602.0	5	17-45-23-2-10
2015-11-16 12:35:37	357.8437	6	0	ntr	img/f_ntr_cut.png	HIT	9567.0	11079.0	10	5-1-47-29-40-18-22-27-3-41
2015-11-16 12:35:49	369.31819	5	0	sup	img/f_sup_cut.png	HIT	3784.0	4552.0	4	23-36-22-34
2015-11-16 12:35:54	374.23506	6	1	ntr	img/m_ntr_cut.png	HIT	14678.0	16173.0	15	41-23-26-39-46-16-12-35-6-27-21-20-4-17-2
2015-11-16 12:36:10	390.78326	1	1	dis	img/m_sad_cut.png	ERR	5831.0	6623.0	6	32-36-38-15-26-0
2015-11-16 12:36:17	397.76656	4	1	dis	img/m_dis_cut.png	HIT	6837.0	7756.0	7	41-38-12-7-35-39-22
2015-11-16 12:36:25	405.87591	2	1	ang	img/m_ang_cut.png	HIT	9587.0	10667.0	10	44-30-41-47-5-1-28-27-37-34
2015-11-16 12:36:36	416.90849	0	1	hap	img/m_hap_cut.png	HIT	8493.0	9925.0	9	40-17-32-16-7-43-31-29-19
2015-11-16 12:36:47	427.18942	3	0	fea	img/f_fea_cut.png	HIT	3526.0	5318.0	4	34-31-42-26
2015-11-16 12:36:52	432.86138	1	1	fea	img/m_sad_cut.png	ERR	11896.0	13023.0	12	38-30-31-24-41-39-40-2-29-42-4-46
2015-11-16 12:37:06	446.26796	0	1	hap	img/m_hap_cut.png	HIT	6122.0	8209.0	7	25-19-40-16-27-10-21
2015-11-16 12:37:14	454.81468	0	0	hap	img/f_hap_cut.png	HIT	10665.0	12129.0	11	42-9-41-44-5-20-4-1-28-47-37
2015-11-16 12:37:27	467.34642	6	0	ntr	img/f_ntr_cut.png	HIT	4384.0	5544.0	5	8-28-19-34-9
2015-11-16 12:37:33	473.25288	2	0	ang	img/f_ang_cut.png	HIT	1267.0	2755.0	2	19-22
2015-11-16 12:37:36	476.37742	5	1	sup	img/m_sup_cut.png	HIT	10134.0	11726.0	11	36-19-16-32-45-20-24-18-2-33-6
2015-11-16 12:37:48	488.45671	5	0	sup	img/f_sup_cut.png	HIT	12097.0	13777.0	13	11-7-46-33-12-37-19-5-1-38-14-26-10
2015-11-16 12:38:02	502.62983	4	1	dis	img/m_dis_cut.png	HIT	2429.0	3549.0	3	5-22-38
2015-11-16 12:38:06	506.55	6	1	ntr	img/m_ntr_cut.png	HIT	11049.0	12672.0	12	46-25-40-11-23-32-15-30-8-37-29-21
2015-11-16 12:38:19	519.64496	2	1	ang	img/m_ang_cut.png	HIT	1833.0	3144.0	2	44-26
2015-11-16 12:38:23	523.16003	3	0	ntr	img/f_fea_cut.png	ERR	17611.0	19211.0	18	36-19-21-16-12-31-3-5-15-27-35-44-47-18-4-9-1-46
2015-11-16 12:38:42	542.7286	4	0	dis	img/f_dis_cut.png	HIT	5107.0	6675.0	6	14-28-39-13-20-18
2015-11-16 12:38:49	549.77073	1	0	fea	img/f_sad_cut.png	ERR	1452.0	2900.0	2	26-43
2015-11-16 12:38:53	553.05171	3	1	fea	img/m_fea_cut.png	HIT	3673.0	4625.0	4	37-30-26-39
2015-11-16 12:38:57	558.021	4	1	dis	img/m_dis_cut.png	HIT	2079.0	3735.0	3	13-30-29
2015-11-16 12:39:02	562.11458	5	1	fea	img/m_sup_cut.png	ERR	2090.0	3818.0	3	42-34-46
2015-11-16 12:39:06	566.30231	2	0	ang	img/f_ang_cut.png	HIT	1989.0	2821.0	2	42-29
2015-11-16 12:39:09	569.48953	0	0	hap	img/f_hap_cut.png	HIT	2787.0	3947.0	3	10-15-37
2015-11-16 12:39:13	573.80236	1	1	fea	img/m_sad_cut.png	ERR	5868.0	6915.0	6	20-3-36-26-16-43
2015-11-16 12:39:21	581.08362	6	1	ntr	img/m_ntr_cut.png	HIT	8506.0	9802.0	9	17-20-15-27-1-31-47-32-7
2015-11-16 12:39:31	591.24019	2	1	sad	img/m_ang_cut.png	ERR	4739.0	7099.0	5	41-3-19-45-34
2015-11-16 12:39:38	598.70966	1	0	sad	img/f_sad_cut.png	HIT	14837.0	16061.0	15	18-15-31-40-43-14-19-2-0-24-42-28-33-36-10
2015-11-16 12:39:55	615.13134	3	0	sup	img/f_fea_cut.png	ERR	8726.0	10902.0	9	8-14-47-44-5-33-40-23-9
2015-11-16 12:40:06	626.39847	3	1	dis	img/m_fea_cut.png	ERR	6559.0	7503.0	7	3-12-45-14-0-21-29
2015-11-16 12:40:14	634.24167	6	0	ntr	img/f_ntr_cut.png	HIT	8645.0	9724.0	9	18-31-3-0-21-12-26-15-13
2015-11-16 12:40:24	644.33556	4	0	dis	img/f_dis_cut.png	HIT	870.0	1605.0	1	30
2015-11-16 12:40:26	646.30383	0	1	hap	img/m_hap_cut.png	HIT	2757.0	3709.0	3	15-1-21
2015-11-16 12:40:30	650.36696	5	0	sup	img/f_sup_cut.png	HIT	3984.0	4823.0	4	42-20-45-10
2015-11-16 12:40:35	655.55479	5	1	sup	img/m_sup_cut.png	HIT	8915.0	9770.0	9	30-44-29-31-35-32-40-5-38
2015-11-16 12:40:45	665.71136	1	0	sad	img/f_sad_cut.png	HIT	5805.0	7317.0	6	45-31-10-23-38-28
2015-11-16 12:40:53	673.39863	2	0	ang	img/f_ang_cut.png	HIT	7119.0	9048.0	8	7-17-25-41-35-2-34-45
2015-11-16 12:41:02	682.8051	0	0	hap	img/f_hap_cut.png	HIT	4803.0	5787.0	5	17-18-24-36-10
2015-11-16 12:41:08	688.96142	3	0	sup	img/f_fea_cut.png	ERR	23897.0	24680.0	24	23-31-8-11-36-37-24-38-7-5-27-13-25-35-45-15-44-6-3-28-41-12-32-10
2015-11-16 12:41:33	714.00908	2	1	ang	img/m_ang_cut.png	HIT	7840.0	9263.0	8	35-5-21-42-28-24-25-26
2015-11-16 12:41:43	723.63436	6	1	ntr	img/m_ntr_cut.png	HIT	5540.0	6948.0	6	13-20-37-12-26-19
2015-11-16 12:41:50	730.94709	0	1	hap	img/m_hap_cut.png	HIT	12827.0	14075.0	13	16-15-19-46-24-11-42-28-47-0-8-44-18
2015-11-16 12:42:05	745.38604	4	1	ang	img/m_dis_cut.png	ERR	6358.0	9518.0	7	20-32-28-0-6-27-36
2015-11-16 12:42:15	755.27598	6	0	ntr	img/f_ntr_cut.png	HIT	14010.0	14666.0	14	9-31-16-27-21-12-11-36-6-28-29-44-35-30
2015-11-16 12:42:30	770.30744	1	1	fea	img/m_sad_cut.png	ERR	6805.0	8156.0	7	42-46-24-23-41-34-37
2015-11-16 12:42:38	778.82331	4	0	ang	img/f_dis_cut.png	ERR	5096.0	8487.0	6	20-28-0-42-19-36
2015-11-16 12:42:47	787.68285	3	1	fea	img/m_fea_cut.png	HIT	8502.0	10286.0	9	1-22-42-15-0-17-21-18-6
2015-11-16 12:42:58	798.3395	5	0	sup	img/f_sup_cut.png	HIT	6292.0	7836.0	7	19-12-11-46-30-26-45
2015-11-16 12:43:06	806.54279	5	0	sup	img/f_sup_cut.png	HIT	10746.0	11482.0	11	46-30-31-22-2-15-45-1-33-25-24
2015-11-16 12:43:18	818.37154	0	0	hap	img/f_hap_cut.png	HIT	5968.0	6696.0	6	27-36-39-2-45-38
2015-11-16 12:43:25	825.43387	0	1	hap	img/m_hap_cut.png	HIT	5591.0	7431.0	6	2-32-17-45-20-29
2015-11-16 12:43:33	833.23128	3	0	sup	img/f_fea_cut.png	ERR	13896.0	14535.0	14	41-37-5-15-22-2-3-14-0-21-42-24-38-25
2015-11-16 12:43:48	848.12211	4	0	dis	img/f_dis_cut.png	HIT	3639.0	4606.0	4	21-7-23-9
2015-11-16 12:43:53	853.07512	2	1	dis	img/m_ang_cut.png	ERR	4850.0	6337.0	5	25-5-18-12-46
2015-11-16 12:43:59	859.76406	2	0	ang	img/f_ang_cut.png	HIT	14040.0	15720.0	15	7-24-40-37-31-42-23-33-17-36-43-39-41-19-38
2015-11-16 12:44:15	875.85782	1	0	fea	img/f_sad_cut.png	ERR	1240.0	2744.0	2	34-44
2015-11-16 12:44:18	878.96715	4	1	dis	img/m_dis_cut.png	HIT	10059.0	11811.0	11	17-9-0-40-11-36-3-10-2-30-12
2015-11-16 12:44:31	891.15544	1	1	fea	img/m_sad_cut.png	ERR	8750.0	10374.0	9	32-33-18-10-12-42-22-35-25
2015-11-16 12:44:41	901.88998	6	1	ntr	img/m_ntr_cut.png	HIT	9069.0	10712.0	10	31-2-42-23-18-17-22-44-26-20
2015-11-16 12:44:52	912.96743	6	0	ntr	img/f_ntr_cut.png	HIT	8626.0	9698.0	9	22-42-3-11-6-21-44-46-43
2015-11-16 12:45:02	923.03113	5	1	sup	img/m_sup_cut.png	HIT	2612.0	3700.0	3	42-41-26
2015-11-16 12:45:07	927.09289	3	1	sup	img/m_fea_cut.png	ERR	13642.0	14562.0	14	41-11-4-32-36-29-28-22-39-18-2-33-13-15
2015-11-16 12:45:21	942.01557	5	1	sup	img/m_sup_cut.png	HIT	5792.0	6480.0	6	16-27-36-23-18-10
2015-11-16 12:45:28	948.84336	0	1	hap	img/m_hap_cut.png	HIT	1098.0	2770.0	2	37-29
2015-11-16 12:45:31	951.98377	4	1	ang	img/m_dis_cut.png	ERR	1307.0	2603.0	2	18-44
2015-11-16 12:45:34	954.95294	5	0	hap	img/f_sup_cut.png	ERR	9056.0	10824.0	10	0-18-43-14-4-32-7-40-46-35
2015-11-16 12:45:46	966.15653	3	0	ang	img/f_fea_cut.png	ERR	1965.0	9956.0	2	46-30
2015-11-16 12:45:56	976.48634	3	1	sup	img/m_fea_cut.png	ERR	12853.0	13844.0	13	14-19-2-16-22-24-13-43-0-31-18-26-27
2015-11-16 12:46:10	990.70411	1	0	fea	img/f_sad_cut.png	ERR	3364.0	4908.0	4	26-2-19-40
2015-11-16 12:46:15	995.98559	1	1	fea	img/m_sad_cut.png	ERR	12708.0	14060.0	13	26-17-46-38-24-8-4-1-32-41-15-30-40
2015-11-16 12:46:30	1010.4076	2	0	ang	img/f_ang_cut.png	HIT	5503.0	6583.0	6	44-17-7-2-20-9
2015-11-16 12:46:37	1017.36094	2	1	dis	img/m_ang_cut.png	ERR	14463.0	15911.0	15	10-8-12-16-18-14-23-1-41-45-24-34-26-40-11
2015-11-16 12:46:53	1033.62704	6	1	ntr	img/m_ntr_cut.png	HIT	5065.0	7072.0	6	10-17-35-21-26-38
2015-11-16 12:47:01	1041.06472	4	0	dis	img/f_dis_cut.png	HIT	6030.0	7934.0	7	2-34-10-41-31-21-30
2015-11-16 12:47:09	1049.36198	6	0	ntr	img/f_ntr_cut.png	HIT	14797.0	15637.0	15	15-31-45-20-25-17-19-12-47-1-39-44-27-37-10
2015-11-16 12:47:25	1065.36214	0	0	hap	img/f_hap_cut.png	HIT	12638.0	13726.0	13	43-44-39-23-2-46-34-16-18-1-30-9-38
