# Supplementary material for: Mapping the emotional face. How individual face parts contribute to successful emotion recognition
Source: PLoS One. 2017 May 11;12(5):e0177239. doi: 10.1371/journal.pone.0177239 (PMC5426715; doi:10.1371/journal.pone.0177239)
Supplement: S1 Code — (ZIP) [file pone.0177239.s003.zip › app/static/logfiles/logfile59.txt]

####### THIS IS A LOGFILE FOR THE DYNAMIC MASKING FACE EXPERIMENT ######
Participant Number: 59
Date and Time: 2015-11-17 12:00:02.578087
age: 27 ,gender: 1 ,environ: 2 ,occup: 0 ,advert: 0
###################################################################
time	cumtime	express	ident	button	filename	evaluation	stopRT	choiceRT	maskNum	maskList
2015-11-17 12:00:29	0.0	0	1	hap	img/m_hap_cut.png	HIT	14309.0	16549.0	15	7-31-33-2-46-11-34-47-26-44-5-28-20-35-18
2015-11-17 12:00:45	16.79882	3	0	fea	img/f_fea_cut.png	HIT	12896.0	14200.0	13	7-23-37-42-43-34-10-25-19-44-17-31-21
2015-11-17 12:01:00	31.23611	3	1	dis	img/m_fea_cut.png	ERR	10441.0	11833.0	11	30-31-0-37-35-1-20-14-27-38-46
2015-11-17 12:01:12	43.31434	5	1	dis	img/m_sup_cut.png	ERR	12516.0	14571.0	13	31-5-16-11-18-28-8-19-30-45-13-2-47
2015-11-17 12:01:27	58.14227	6	0	ntr	img/f_ntr_cut.png	HIT	13825.0	14961.0	14	25-5-9-37-12-33-40-0-29-26-45-7-30-28
2015-11-17 12:01:42	73.33005	6	1	ntr	img/m_ntr_cut.png	HIT	11966.0	13710.0	12	27-35-25-12-45-22-47-20-10-13-43-31
2015-11-17 12:01:56	87.29847	4	0	dis	img/f_dis_cut.png	HIT	2184.0	3784.0	3	30-47-14
2015-11-17 12:02:00	91.32999	1	0	ntr	img/f_sad_cut.png	ERR	8390.0	9742.0	9	43-5-46-34-29-38-37-3-33
2015-11-17 12:02:10	101.31395	5	0	sup	img/f_sup_cut.png	HIT	16787.0	17875.0	17	27-0-32-8-13-30-2-46-39-37-7-44-41-11-1-21-36
2015-11-17 12:02:28	119.43951	4	1	ang	img/m_dis_cut.png	ERR	3210.0	5394.0	4	27-18-38-19
2015-11-17 12:02:34	125.07981	1	1	ang	img/m_sad_cut.png	ERR	15554.0	18450.0	16	38-17-33-25-34-3-12-35-44-45-4-46-39-36-32-6
2015-11-17 12:02:52	143.78286	2	1	ang	img/m_ang_cut.png	HIT	2310.0	3630.0	3	26-13-47
2015-11-17 12:02:56	147.65785	2	0	ang	img/f_ang_cut.png	HIT	9336.0	11152.0	10	4-5-18-35-37-20-28-43-10-0
2015-11-17 12:03:08	159.06392	0	0	hap	img/f_hap_cut.png	HIT	11983.0	13047.0	12	28-35-9-44-22-14-8-30-23-31-1-4
2015-11-17 12:03:21	172.36091	5	0	sup	img/f_sup_cut.png	HIT	7337.0	9481.0	8	33-15-44-18-4-34-26-6
2015-11-17 12:03:31	182.07923	1	1	sad	img/m_sad_cut.png	HIT	11919.0	12951.0	12	43-0-3-33-4-17-35-27-1-26-37-45
2015-11-17 12:03:44	195.28213	5	1	sup	img/m_sup_cut.png	HIT	9932.0	10644.0	10	7-12-15-5-26-18-33-43-29-13
2015-11-17 12:03:55	206.17337	4	1	ang	img/m_dis_cut.png	ERR	6545.0	8144.0	7	40-32-23-31-12-26-9
2015-11-17 12:04:03	214.548	6	1	fea	img/m_ntr_cut.png	ERR	11968.0	13160.0	12	20-8-38-7-36-41-44-39-21-22-47-16
2015-11-17 12:04:17	227.93864	0	0	hap	img/f_hap_cut.png	HIT	14123.0	15723.0	15	1-43-15-20-31-30-4-17-8-42-14-22-40-37-38
2015-11-17 12:04:32	243.90765	4	0	dis	img/f_dis_cut.png	HIT	3714.0	5458.0	4	37-29-0-19
2015-11-17 12:04:38	249.626	3	0	fea	img/f_fea_cut.png	HIT	11274.0	12922.0	12	1-30-13-24-14-37-17-46-8-10-2-34
2015-11-17 12:04:51	262.79763	1	0	sad	img/f_sad_cut.png	HIT	13884.0	14996.0	14	38-32-11-9-0-19-36-18-37-24-29-23-42-1
2015-11-17 12:05:07	278.03169	6	0	ntr	img/f_ntr_cut.png	HIT	19504.0	20952.0	20	3-1-9-46-6-17-23-5-13-33-36-22-24-8-35-34-2-31-41-40
2015-11-17 12:05:28	299.21885	3	1	fea	img/m_fea_cut.png	HIT	10038.0	12830.0	11	3-14-16-17-28-32-31-0-2-5-8
2015-11-17 12:05:41	312.28163	2	0	ang	img/f_ang_cut.png	HIT	4451.0	6531.0	5	23-27-21-12-4
2015-11-17 12:05:48	319.04681	2	1	fea	img/m_ang_cut.png	ERR	9289.0	11177.0	10	30-20-45-24-15-36-21-25-13-34
2015-11-17 12:05:59	330.45378	0	1	hap	img/m_hap_cut.png	HIT	3425.0	5209.0	4	29-21-2-43
2015-11-17 12:06:04	335.89121	2	1	sad	img/m_ang_cut.png	ERR	13280.0	14896.0	14	4-22-39-38-14-17-11-44-41-15-18-20-47-36
2015-11-17 12:06:20	351.03142	0	0	hap	img/f_hap_cut.png	HIT	9502.0	10606.0	10	31-46-27-25-13-16-0-19-1-4
2015-11-17 12:06:30	361.89048	1	1	sad	img/m_sad_cut.png	HIT	7271.0	8662.0	8	34-18-39-4-13-35-19-31
2015-11-17 12:06:39	370.78104	5	0	ntr	img/f_sup_cut.png	ERR	13983.0	14679.0	14	43-28-18-46-32-12-6-41-9-0-3-24-19-31
2015-11-17 12:06:54	385.68713	1	0	fea	img/f_sad_cut.png	ERR	12904.0	14176.0	13	46-6-24-25-0-10-36-13-9-39-30-5-41
2015-11-17 12:07:09	400.09364	6	0	fea	img/f_ntr_cut.png	ERR	12511.0	13711.0	13	14-16-7-36-3-46-45-21-23-29-30-34-25
2015-11-17 12:07:23	414.04656	4	1	ang	img/m_dis_cut.png	ERR	2510.0	3974.0	3	20-19-16
2015-11-17 12:07:27	418.26499	0	1	hap	img/m_hap_cut.png	HIT	15087.0	16679.0	16	40-26-3-41-23-46-19-47-14-27-28-17-10-25-31-2
2015-11-17 12:07:44	435.18672	6	1	ntr	img/m_ntr_cut.png	HIT	11129.0	12696.0	12	20-13-16-27-42-41-25-47-17-4-34-8
2015-11-17 12:07:57	448.12469	4	0	ang	img/f_dis_cut.png	ERR	4851.0	5923.0	5	46-26-13-45-21
2015-11-17 12:08:03	454.29626	3	0	ntr	img/f_fea_cut.png	ERR	12729.0	13865.0	13	25-20-8-26-27-5-23-36-39-46-41-35-2
2015-11-17 12:08:17	468.40531	5	1	sup	img/m_sup_cut.png	HIT	6858.0	7738.0	7	46-16-30-7-26-15-18
2015-11-17 12:08:25	476.37414	2	0	ang	img/f_ang_cut.png	HIT	1515.0	2651.0	2	34-37
2015-11-17 12:08:28	479.24915	3	1	fea	img/m_fea_cut.png	HIT	7701.0	8549.0	8	1-45-5-23-6-22-47-3
2015-11-17 12:08:37	488.04575	1	0	ang	img/f_sad_cut.png	ERR	4548.0	5676.0	5	35-5-2-9-24
2015-11-17 12:08:43	493.96793	2	0	ang	img/f_ang_cut.png	HIT	1449.0	2417.0	2	18-17
2015-11-17 12:08:45	496.60829	4	0	ang	img/f_dis_cut.png	ERR	4232.0	6128.0	5	10-42-21-7-41
2015-11-17 12:08:52	502.98314	5	0	sup	img/f_sup_cut.png	HIT	3396.0	4764.0	4	0-22-45-21
2015-11-17 12:08:57	508.01485	1	1	ntr	img/m_sad_cut.png	ERR	31529.0	32729.0	32	31-22-11-28-46-5-20-29-35-32-23-33-9-30-24-21-47-42-41-25-43-15-37-4-39-6-27-17-19-1-7-38
2015-11-17 12:09:30	540.96737	0	0	ntr	img/f_hap_cut.png	ERR	7608.0	9232.0	8	41-17-43-42-34-16-38-46
2015-11-17 12:09:39	550.42074	6	1	ntr	img/m_ntr_cut.png	HIT	13425.0	14849.0	14	3-1-45-24-16-13-40-41-20-36-26-18-42-8
2015-11-17 12:09:54	565.51478	2	1	fea	img/m_ang_cut.png	ERR	10787.0	12075.0	11	16-9-24-25-21-5-11-6-47-41-0
2015-11-17 12:10:06	577.84267	0	1	hap	img/m_hap_cut.png	HIT	7857.0	8841.0	8	8-26-28-37-24-3-7-29
2015-11-17 12:10:15	586.92072	6	0	fea	img/f_ntr_cut.png	ERR	18505.0	20056.0	19	33-12-11-37-14-8-41-25-35-31-40-2-9-46-28-43-34-7-38
2015-11-17 12:10:36	607.21719	4	1	dis	img/m_dis_cut.png	HIT	10379.0	12123.0	11	17-29-46-11-12-8-2-6-33-9-24
2015-11-17 12:10:48	619.57655	3	1	fea	img/m_fea_cut.png	HIT	18656.0	19888.0	19	23-21-24-27-36-15-17-6-37-5-16-40-30-22-18-26-28-13-2
2015-11-17 12:11:08	639.71683	5	1	sup	img/m_sup_cut.png	HIT	5585.0	6649.0	6	12-14-35-32-10-40
2015-11-17 12:11:15	646.59203	3	0	hap	img/f_fea_cut.png	ERR	3897.0	4857.0	4	30-40-2-46
2015-11-17 12:11:20	651.68609	6	0	sad	img/f_ntr_cut.png	ERR	12594.0	13746.0	13	23-21-35-34-42-7-44-12-31-4-22-40-16
2015-11-17 12:11:34	665.65451	5	1	sup	img/m_sup_cut.png	HIT	7966.0	8990.0	8	34-35-25-42-31-3-38-10
2015-11-17 12:11:43	674.87299	2	0	ang	img/f_ang_cut.png	HIT	7146.0	8722.0	8	8-2-13-32-20-16-10-41
2015-11-17 12:11:52	683.84144	6	1	ntr	img/m_ntr_cut.png	HIT	9689.0	10617.0	10	24-30-31-45-20-4-27-14-11-1
2015-11-17 12:12:03	694.70132	0	0	hap	img/f_hap_cut.png	HIT	8233.0	10096.0	9	39-15-30-26-22-16-1-35-14
2015-11-17 12:12:14	705.04473	1	0	sad	img/f_sad_cut.png	HIT	3756.0	5075.0	4	25-39-10-20
2015-11-17 12:12:19	710.37256	5	0	sup	img/f_sup_cut.png	HIT	6436.0	7628.0	7	19-45-10-6-14-32-44
2015-11-17 12:12:27	718.23196	4	1	dis	img/m_dis_cut.png	HIT	2762.0	4082.0	3	2-22-45
2015-11-17 12:12:31	722.54446	4	0	dis	img/f_dis_cut.png	HIT	2216.0	3568.0	3	45-22-41
2015-11-17 12:12:35	726.37267	3	0	fea	img/f_fea_cut.png	HIT	14639.0	15831.0	15	18-23-20-3-26-28-19-7-36-1-17-2-34-39-6
2015-11-17 12:12:51	742.4354	2	1	ang	img/m_ang_cut.png	HIT	11618.0	12882.0	12	9-2-47-31-13-28-34-18-42-11-10-20
2015-11-17 12:13:04	755.56005	1	1	sup	img/m_sad_cut.png	ERR	6359.0	7647.0	7	43-21-10-3-34-7-42
2015-11-17 12:13:12	763.48189	3	1	sup	img/m_fea_cut.png	ERR	3536.0	4824.0	4	15-10-26-27
2015-11-17 12:13:17	768.54481	0	1	hap	img/m_hap_cut.png	HIT	4048.0	5712.0	5	36-44-15-28-12
2015-11-17 12:13:23	774.49732	6	1	ntr	img/m_ntr_cut.png	HIT	9702.0	10453.0	10	19-42-7-9-45-20-15-46-30-8
2015-11-17 12:13:34	785.18509	3	0	sad	img/f_fea_cut.png	ERR	12628.0	14212.0	13	25-30-7-42-36-3-11-33-40-15-44-1-38
2015-11-17 12:13:48	799.65391	1	0	ang	img/f_sad_cut.png	ERR	7429.0	8917.0	8	7-31-15-47-6-28-22-3
2015-11-17 12:13:57	808.8097	6	0	ntr	img/f_ntr_cut.png	HIT	15698.0	16754.0	16	11-14-20-8-16-5-46-42-6-25-28-27-33-4-37-36
2015-11-17 12:14:14	825.79391	3	1	sup	img/m_fea_cut.png	ERR	11923.0	12891.0	12	3-17-32-4-6-31-28-43-11-24-47-19
2015-11-17 12:14:27	838.91863	2	1	ang	img/m_ang_cut.png	HIT	11032.0	12696.0	12	8-31-5-28-1-35-36-3-30-46-25-19
2015-11-17 12:14:40	851.85649	0	0	hap	img/f_hap_cut.png	HIT	3235.0	4538.0	4	34-15-29-25
2015-11-17 12:14:45	856.66873	0	1	hap	img/m_hap_cut.png	HIT	8082.0	9522.0	9	41-17-38-35-2-33-37-47-43
2015-11-17 12:14:55	866.41858	4	0	dis	img/f_dis_cut.png	HIT	5307.0	6947.0	6	47-2-7-13-29-27
2015-11-17 12:15:02	873.62176	5	0	ntr	img/f_sup_cut.png	ERR	6537.0	7817.0	7	28-35-47-27-42-43-45
2015-11-17 12:15:10	881.66848	5	1	sup	img/m_sup_cut.png	HIT	9644.0	11452.0	10	14-9-24-5-18-36-44-20-8-41
2015-11-17 12:15:22	893.35603	2	0	ang	img/f_ang_cut.png	HIT	5791.0	7407.0	6	17-29-33-21-6-45
2015-11-17 12:15:30	901.01249	4	1	sad	img/m_dis_cut.png	ERR	6520.0	7920.0	7	4-40-11-21-34-38-1
2015-11-17 12:15:38	909.16821	1	1	sup	img/m_sad_cut.png	ERR	4217.0	5617.0	5	13-3-35-29-4
2015-11-17 12:15:44	915.04331	4	0	dis	img/f_dis_cut.png	HIT	3266.0	4570.0	4	5-11-29-46
2015-11-17 12:15:48	919.87135	3	1	sup	img/m_fea_cut.png	ERR	11897.0	12585.0	12	10-33-46-6-11-3-44-19-26-35-24-34
2015-11-17 12:16:01	932.68423	5	1	sup	img/m_sup_cut.png	HIT	4859.0	5514.0	5	15-35-0-32-34
2015-11-17 12:16:07	938.49615	0	0	hap	img/f_hap_cut.png	HIT	9586.0	10786.0	10	30-41-16-15-3-40-4-18-36-9
2015-11-17 12:16:18	949.52742	1	1	fea	img/m_sad_cut.png	ERR	7715.0	9016.0	8	45-11-23-8-21-17-22-30
2015-11-17 12:16:27	958.79292	3	0	sup	img/f_fea_cut.png	ERR	4411.0	5411.0	5	12-37-34-25-4
2015-11-17 12:16:33	964.43394	6	1	ntr	img/m_ntr_cut.png	HIT	7405.0	8661.0	8	10-41-44-6-20-0-42-46
2015-11-17 12:16:42	973.34033	0	1	hap	img/m_hap_cut.png	HIT	9819.0	11067.0	10	16-35-45-3-14-8-41-24-37-43
2015-11-17 12:16:53	984.63662	2	0	dis	img/f_ang_cut.png	ERR	5376.0	7248.0	6	20-16-15-13-2-32
2015-11-17 12:17:01	992.12083	1	0	fea	img/f_sad_cut.png	ERR	7552.0	8656.0	8	43-4-16-21-3-25-11-23
2015-11-17 12:17:10	1001.01217	5	0	sup	img/f_sup_cut.png	HIT	8803.0	9562.0	9	33-44-8-20-37-31-41-22-5
2015-11-17 12:17:19	1010.82399	4	1	dis	img/m_dis_cut.png	HIT	3954.0	4617.0	4	27-47-5-21
2015-11-17 12:17:24	1015.66871	2	1	ang	img/m_ang_cut.png	HIT	3175.0	4926.0	4	30-39-34-0
2015-11-17 12:17:29	1020.80833	6	0	fea	img/f_ntr_cut.png	ERR	11819.0	12899.0	12	23-1-46-37-36-9-10-21-11-5-43-15
2015-11-17 12:17:43	1033.94876	3	1	fea	img/m_fea_cut.png	HIT	16189.0	17645.0	17	1-9-23-47-6-20-3-25-16-32-17-12-45-15-21-0-5
2015-11-17 12:18:00	1051.82412	4	1	dis	img/m_dis_cut.png	HIT	1786.0	2794.0	2	30-47
2015-11-17 12:18:03	1054.85526	2	1	ang	img/m_ang_cut.png	HIT	2068.0	4252.0	3	35-34-39
2015-11-17 12:18:08	1059.35541	0	0	hap	img/f_hap_cut.png	HIT	4958.0	5718.0	5	20-1-43-2-29
2015-11-17 12:18:14	1065.32395	5	0	sup	img/f_sup_cut.png	HIT	5799.0	6655.0	6	24-3-2-8-34-39
2015-11-17 12:18:21	1072.19888	5	1	sup	img/m_sup_cut.png	HIT	9132.0	10604.0	10	23-12-31-44-18-9-34-27-46-13
2015-11-17 12:18:32	1083.04233	1	1	sad	img/m_sad_cut.png	HIT	5475.0	6626.0	6	9-19-31-17-30-23
2015-11-17 12:18:38	1089.91753	4	0	ang	img/f_dis_cut.png	ERR	2043.0	3402.0	3	21-26-6
2015-11-17 12:18:42	1093.57371	6	0	sad	img/f_ntr_cut.png	ERR	12589.0	14021.0	13	24-25-22-19-33-20-35-41-3-29-23-21-30
2015-11-17 12:18:56	1107.82331	0	1	hap	img/m_hap_cut.png	HIT	9870.0	10542.0	10	15-16-35-33-27-24-46-20-34-29
2015-11-17 12:19:07	1118.62034	3	0	fea	img/f_fea_cut.png	HIT	13926.0	15454.0	14	16-40-38-25-28-24-12-14-10-44-42-29-17-26
2015-11-17 12:19:23	1134.30745	6	1	ntr	img/m_ntr_cut.png	HIT	17360.0	18712.0	18	30-32-7-16-1-17-4-42-6-3-25-0-35-15-11-44-20-13
2015-11-17 12:19:42	1153.26061	2	0	ang	img/f_ang_cut.png	HIT	4380.0	5804.0	5	35-38-19-21-20
2015-11-17 12:19:48	1159.30757	1	0	fea	img/f_sad_cut.png	ERR	12161.0	14328.0	13	23-0-38-3-45-1-7-29-32-28-34-31-13
2015-11-17 12:20:30	0.0	3	0	sup	img/f_fea_cut.png	ERR	19001.0	20889.0	20	11-29-20-41-32-45-46-27-22-38-44-26-43-3-21-35-24-15-10-13
2015-11-17 12:20:51	21.12151	5	0	sup	img/f_sup_cut.png	HIT	12214.0	13366.0	13	14-24-25-32-19-16-6-35-41-7-36-21-1
2015-11-17 12:21:05	34.71501	1	1	fea	img/m_sad_cut.png	ERR	16068.0	18123.0	17	13-34-28-2-46-47-23-20-6-16-36-33-40-45-30-21-42
2015-11-17 12:21:23	53.07451	0	1	hap	img/m_hap_cut.png	HIT	6395.0	7859.0	7	6-1-13-33-15-18-22
2015-11-17 12:21:31	61.16819	4	1	ang	img/m_dis_cut.png	ERR	5423.0	6959.0	6	33-5-4-38-10-45
2015-11-17 12:21:38	68.37106	2	1	ang	img/m_ang_cut.png	HIT	11366.0	12854.0	12	17-20-47-43-4-33-45-24-42-18-27-13
2015-11-17 12:21:51	81.4649	6	1	fea	img/m_ntr_cut.png	ERR	8824.0	10000.0	9	41-35-12-45-1-38-21-9-34
2015-11-17 12:22:02	91.69918	0	0	hap	img/f_hap_cut.png	HIT	2609.0	3561.0	3	44-21-32
2015-11-17 12:22:05	95.49609	4	0	dis	img/f_dis_cut.png	HIT	3120.0	5608.0	4	19-13-24-28
2015-11-17 12:22:11	101.32443	3	1	sup	img/m_fea_cut.png	ERR	9514.0	10394.0	10	2-17-41-28-15-44-0-35-34-32
2015-11-17 12:22:22	111.94889	5	1	sup	img/m_sup_cut.png	HIT	10041.0	11464.0	11	8-7-16-36-21-14-35-15-26-2-23
2015-11-17 12:22:33	123.65213	2	0	ang	img/f_ang_cut.png	HIT	3640.0	4863.0	4	20-21-22-18
2015-11-17 12:22:39	128.76125	6	0	sad	img/f_ntr_cut.png	ERR	15598.0	17038.0	16	33-41-37-21-5-6-8-32-11-46-28-23-1-18-16-35
2015-11-17 12:22:56	146.02702	1	0	sad	img/f_sad_cut.png	HIT	13780.0	16036.0	14	42-18-11-46-22-32-17-5-31-4-14-47-20-16
2015-11-17 12:23:12	162.29246	2	0	hap	img/f_ang_cut.png	ERR	3414.0	5078.0	4	3-9-21-15
2015-11-17 12:23:17	167.62142	2	1	sad	img/m_ang_cut.png	ERR	1794.0	2450.0	2	34-1
2015-11-17 12:23:20	170.30804	5	1	sup	img/m_sup_cut.png	HIT	5085.0	6405.0	6	34-6-17-35-10-26
2015-11-17 12:23:27	176.94922	3	0	fea	img/f_fea_cut.png	HIT	7188.0	9028.0	8	13-44-9-34-2-29-25-28
2015-11-17 12:23:36	186.21448	1	0	sad	img/f_sad_cut.png	HIT	13419.0	14602.0	14	24-17-47-34-26-13-27-41-21-43-42-4-10-45
2015-11-17 12:23:51	201.07545	4	1	ang	img/m_dis_cut.png	ERR	8667.0	9691.0	9	27-19-40-12-0-5-26-35-10
2015-11-17 12:24:01	210.99559	6	1	fea	img/m_ntr_cut.png	ERR	7786.0	8706.0	8	17-8-34-36-13-6-29-42
2015-11-17 12:24:10	219.93269	3	1	fea	img/m_fea_cut.png	HIT	8099.0	9923.0	9	4-29-19-39-11-3-8-15-26
2015-11-17 12:24:20	230.08909	5	0	sup	img/f_sup_cut.png	HIT	16945.0	17665.0	17	14-13-5-8-2-15-40-24-39-41-18-22-4-7-27-9-47
2015-11-17 12:24:38	247.97966	1	1	sad	img/m_sad_cut.png	HIT	14637.0	17253.0	15	18-39-31-1-45-2-23-17-24-34-29-13-9-27-5
2015-11-17 12:24:55	265.47931	0	0	hap	img/f_hap_cut.png	HIT	9659.0	10843.0	10	5-26-20-35-33-47-17-30-41-9
2015-11-17 12:25:06	276.55749	0	1	hap	img/m_hap_cut.png	HIT	4343.0	5807.0	5	28-10-22-38-46
2015-11-17 12:25:12	282.57313	6	0	fea	img/f_ntr_cut.png	ERR	13113.0	14569.0	14	38-16-21-47-15-46-10-17-40-33-0-35-29-28
2015-11-17 12:25:27	297.3856	4	0	ang	img/f_dis_cut.png	ERR	2993.0	5488.0	4	9-18-35-34
2015-11-17 12:25:33	303.10445	0	1	hap	img/m_hap_cut.png	HIT	7756.0	8732.0	8	38-43-46-10-23-44-22-13
2015-11-17 12:25:42	312.05778	6	1	ntr	img/m_ntr_cut.png	HIT	18219.0	19643.0	19	4-23-11-36-25-33-31-19-0-20-3-12-46-26-44-27-35-40-6
2015-11-17 12:26:02	331.93212	2	0	ang	img/f_ang_cut.png	HIT	6836.0	7996.0	7	38-23-11-6-20-29-15
2015-11-17 12:26:10	340.16681	3	1	fea	img/m_fea_cut.png	HIT	10150.0	12118.0	11	22-2-8-37-27-1-14-30-42-43-17
2015-11-17 12:26:22	352.50993	5	0	sup	img/f_sup_cut.png	HIT	8689.0	10033.0	9	42-24-32-8-34-14-19-30-20
2015-11-17 12:26:33	362.77569	3	0	fea	img/f_fea_cut.png	HIT	15455.0	16894.0	16	39-15-0-38-2-47-4-18-30-33-42-27-10-1-21-13
2015-11-17 12:26:50	379.90055	1	0	sad	img/f_sad_cut.png	HIT	8935.0	9743.0	9	40-39-31-26-19-32-42-41-46
2015-11-17 12:27:00	389.90052	4	1	dis	img/m_dis_cut.png	HIT	10279.0	11823.0	11	45-3-9-7-4-6-21-11-12-18-1
2015-11-17 12:27:12	401.96327	6	0	ntr	img/f_ntr_cut.png	HIT	12438.0	13638.0	13	0-35-8-1-46-33-24-30-34-17-45-44-9
2015-11-17 12:27:26	415.83819	5	1	fea	img/m_sup_cut.png	ERR	9089.0	10913.0	10	37-32-41-47-8-31-20-27-34-11
2015-11-17 12:27:37	426.99432	0	0	hap	img/f_hap_cut.png	HIT	7303.0	8735.0	8	47-41-17-18-45-15-13-3
2015-11-17 12:27:46	435.97853	2	1	sad	img/m_ang_cut.png	ERR	12271.0	13887.0	13	19-32-39-10-27-36-21-34-45-22-31-16-2
2015-11-17 12:28:00	450.10376	4	0	dis	img/f_dis_cut.png	HIT	15703.0	17071.0	16	7-28-19-18-11-40-47-42-32-31-26-6-8-9-43-3
2015-11-17 12:28:17	467.49376	1	1	fea	img/m_sad_cut.png	ERR	10884.0	11972.0	11	7-0-36-12-17-26-14-28-45-22-5
2015-11-17 12:28:30	479.69664	4	1	dis	img/m_dis_cut.png	HIT	1290.0	2538.0	2	30-24
2015-11-17 12:28:32	482.47838	3	0	sup	img/f_fea_cut.png	ERR	18555.0	19787.0	19	27-11-35-2-22-12-7-9-46-38-25-26-40-41-28-4-39-10-5
2015-11-17 12:28:52	502.5249	2	1	sad	img/m_ang_cut.png	ERR	3402.0	4562.0	4	13-18-42-39
2015-11-17 12:28:57	507.32167	1	1	sup	img/m_sad_cut.png	ERR	7437.0	8421.0	8	36-4-38-29-19-47-3-0
2015-11-17 12:29:06	515.97788	5	0	sup	img/f_sup_cut.png	HIT	13258.0	14402.0	14	47-20-38-31-41-13-28-25-29-45-14-8-44-36
2015-11-17 12:29:20	530.63402	0	0	hap	img/f_hap_cut.png	HIT	5291.0	6650.0	6	10-22-44-9-37-21
2015-11-17 12:29:27	537.5249	2	0	ang	img/f_ang_cut.png	HIT	5855.0	6694.0	6	14-40-10-24-1-25
2015-11-17 12:29:34	544.47761	0	1	hap	img/m_hap_cut.png	HIT	8274.0	9522.0	9	43-0-40-1-16-19-22-28-42
2015-11-17 12:29:44	554.24337	6	1	ntr	img/m_ntr_cut.png	HIT	10638.0	11678.0	11	15-10-5-37-46-34-44-20-2-31-9
2015-11-17 12:29:56	566.1504	3	1	dis	img/m_fea_cut.png	ERR	15123.0	16739.0	16	9-39-1-47-38-43-25-16-31-33-17-8-14-24-15-11
2015-11-17 12:30:13	583.11851	4	0	ang	img/f_dis_cut.png	ERR	1084.0	2660.0	2	26-36
2015-11-17 12:30:16	586.0086	5	1	sup	img/m_sup_cut.png	HIT	7354.0	9034.0	8	41-22-3-12-13-28-30-17
2015-11-17 12:30:25	595.27458	1	0	fea	img/f_sad_cut.png	ERR	12218.0	14034.0	13	37-18-41-2-27-3-5-45-16-21-30-36-20
2015-11-17 12:30:39	609.53972	6	0	ntr	img/f_ntr_cut.png	HIT	20836.0	21772.0	21	33-13-36-4-28-5-20-2-39-9-1-42-43-6-19-29-24-25-17-27-22
2015-11-17 12:31:01	631.53982	3	0	sup	img/f_fea_cut.png	ERR	18902.0	19718.0	19	3-43-8-26-27-21-41-25-1-47-0-37-7-19-18-44-33-23-12
2015-11-17 12:31:21	651.47746	2	0	ang	img/f_ang_cut.png	HIT	13826.0	15194.0	14	2-17-43-14-39-36-27-44-9-46-41-23-30-22
2015-11-17 12:31:37	666.91456	4	1	dis	img/m_dis_cut.png	HIT	9217.0	10769.0	10	3-42-31-33-38-14-2-27-29-20
2015-11-17 12:31:48	677.94568	2	1	sad	img/m_ang_cut.png	ERR	7714.0	8842.0	8	34-11-46-40-36-22-31-8
2015-11-17 12:31:57	687.02426	6	0	fea	img/f_ntr_cut.png	ERR	7408.0	9439.0	8	10-27-29-41-32-30-36-39
2015-11-17 12:32:07	696.71176	0	1	hap	img/m_hap_cut.png	HIT	5678.0	6718.0	6	42-16-29-39-35-26
2015-11-17 12:32:14	703.66421	1	1	sup	img/m_sad_cut.png	ERR	11860.0	12596.0	12	12-32-8-40-21-11-46-28-25-20-6-31
2015-11-17 12:32:26	716.49225	4	0	dis	img/f_dis_cut.png	HIT	3614.0	4542.0	4	31-5-30-15
2015-11-17 12:32:31	721.25801	5	0	sup	img/f_sup_cut.png	HIT	13288.0	14424.0	14	31-39-24-36-41-3-43-25-2-9-0-22-32-42
2015-11-17 12:32:46	735.914	3	1	fea	img/m_fea_cut.png	HIT	18178.0	19818.0	19	3-19-22-10-26-33-34-36-24-37-7-44-23-47-8-6-14-1-17
2015-11-17 12:33:06	755.97633	5	1	sup	img/m_sup_cut.png	HIT	14966.0	15621.0	15	13-12-16-47-35-30-20-1-5-46-37-40-25-21-2
2015-11-17 12:33:22	771.83638	6	1	ntr	img/m_ntr_cut.png	HIT	12428.0	13707.0	13	4-12-37-16-33-22-3-20-2-21-14-17-30
2015-11-17 12:33:36	785.78894	1	0	fea	img/f_sad_cut.png	ERR	9023.0	10839.0	10	35-10-41-13-29-33-16-12-40-19
2015-11-17 12:33:47	796.88306	0	0	hap	img/f_hap_cut.png	HIT	4986.0	5986.0	5	35-41-31-14-21
2015-11-17 12:33:53	803.10149	3	1	fea	img/m_fea_cut.png	HIT	13471.0	14863.0	14	33-5-0-29-23-17-28-44-13-42-32-40-15-24
2015-11-17 12:34:08	818.19575	1	1	sad	img/m_sad_cut.png	HIT	8521.0	9785.0	9	44-25-14-17-30-42-5-18-2
2015-11-17 12:34:18	828.21042	6	1	ntr	img/m_ntr_cut.png	HIT	16868.0	17875.0	17	47-32-9-45-27-34-38-41-0-37-46-22-7-28-35-13-44
2015-11-17 12:34:36	846.31961	4	1	dis	img/m_dis_cut.png	HIT	11824.0	13184.0	12	34-16-44-43-29-21-20-19-41-12-46-2
2015-11-17 12:34:50	859.75732	3	0	fea	img/f_fea_cut.png	HIT	19034.0	21258.0	20	12-29-43-14-42-0-37-15-18-41-46-45-4-40-26-24-27-47-8-10
2015-11-17 12:35:11	881.25711	2	0	ang	img/f_ang_cut.png	HIT	6501.0	7885.0	7	25-30-17-42-0-28-5
2015-11-17 12:35:19	889.36631	2	1	sad	img/m_ang_cut.png	ERR	12859.0	13843.0	13	38-15-22-29-27-0-5-26-40-3-16-44-25
2015-11-17 12:35:33	903.46	1	0	fea	img/f_sad_cut.png	ERR	17485.0	19133.0	18	28-42-14-2-34-11-39-15-12-29-5-24-45-0-32-41-25-35
2015-11-17 12:35:53	922.83504	4	0	dis	img/f_dis_cut.png	HIT	1387.0	2546.0	2	29-11
2015-11-17 12:35:55	925.61617	5	1	sup	img/m_sup_cut.png	HIT	8274.0	9394.0	9	19-34-10-18-37-36-16-13-24
2015-11-17 12:36:05	935.25768	0	0	hap	img/f_hap_cut.png	HIT	7296.0	8600.0	8	2-6-36-35-32-26-37-22
2015-11-17 12:36:14	944.08499	0	1	hap	img/m_hap_cut.png	HIT	7539.0	8635.0	8	9-35-10-43-47-46-13-19
2015-11-17 12:36:23	952.94407	6	0	ntr	img/f_ntr_cut.png	HIT	14653.0	15725.0	15	22-39-3-2-44-0-30-24-15-23-33-46-42-12-31
2015-11-17 12:36:39	968.89713	5	0	sup	img/f_sup_cut.png	HIT	14027.0	15963.0	15	33-13-41-20-24-11-16-2-12-4-15-37-45-32-44
2015-11-17 12:36:55	985.10093	0	1	hap	img/m_hap_cut.png	HIT	6385.0	7505.0	7	16-27-43-47-6-21-19
2015-11-17 12:37:03	992.88148	2	0	ang	img/f_ang_cut.png	HIT	9244.0	11163.0	10	21-5-29-9-41-17-45-26-1-30
2015-11-17 12:37:14	1004.28793	2	1	dis	img/m_ang_cut.png	ERR	18261.0	20077.0	19	43-45-13-3-25-40-11-42-39-46-7-12-2-20-18-19-33-14-35
2015-11-17 12:37:34	1024.61562	3	1	fea	img/m_fea_cut.png	HIT	8509.0	9821.0	9	44-41-42-46-14-38-34-43-1
2015-11-17 12:37:45	1034.67794	0	0	hap	img/f_hap_cut.png	HIT	6521.0	8097.0	7	8-21-17-33-2-30-47
2015-11-17 12:37:53	1043.0066	4	1	dis	img/m_dis_cut.png	HIT	3508.0	5148.0	4	11-46-15-18
2015-11-17 12:37:58	1048.39663	1	1	sup	img/m_sad_cut.png	ERR	9190.0	10646.0	10	34-0-1-40-37-9-29-12-2-11
2015-11-17 12:38:09	1059.30322	6	1	ntr	img/m_ntr_cut.png	HIT	18945.0	19968.0	19	21-27-33-3-41-13-12-8-10-37-24-9-42-20-32-14-16-40-28
2015-11-17 12:38:29	1079.52145	5	1	sup	img/m_sup_cut.png	HIT	10275.0	11426.0	11	2-29-27-40-46-41-38-1-11-34-16
2015-11-17 12:38:41	1091.19339	5	0	sup	img/f_sup_cut.png	HIT	17372.0	18827.0	18	30-42-23-15-31-26-34-44-37-3-29-11-47-12-32-25-20-14
2015-11-17 12:39:00	1110.22515	6	0	ntr	img/f_ntr_cut.png	HIT	13558.0	14574.0	14	12-28-9-38-34-6-29-15-19-36-5-39-27-0
2015-11-17 12:39:15	1125.03745	1	0	sad	img/f_sad_cut.png	HIT	17598.0	18766.0	18	24-42-6-44-20-27-3-28-8-14-21-41-30-36-35-39-23-19
2015-11-17 12:39:34	1144.03674	4	0	dis	img/f_dis_cut.png	HIT	4647.0	5799.0	5	11-18-31-1-8
2015-11-17 12:39:40	1150.08391	3	0	fea	img/f_fea_cut.png	HIT	10127.0	12071.0	11	25-9-41-19-38-15-24-43-10-29-36
2015-11-17 12:39:52	1162.39611	3	0	sup	img/f_fea_cut.png	ERR	22055.0	23726.0	23	42-6-27-11-41-43-32-39-0-24-30-38-22-1-16-19-33-4-12-14-26-17-34
2015-11-17 12:40:16	1186.34983	0	0	hap	img/f_hap_cut.png	HIT	14233.0	15433.0	15	35-41-21-2-38-5-39-18-28-0-13-27-14-29-31
2015-11-17 12:40:32	1202.0206	4	1	hap	img/m_dis_cut.png	ERR	7703.0	15433.0	8	38-41-42-3-29-9-37-22
2015-11-17 12:40:41	1211.64987	2	0	ang	img/f_ang_cut.png	HIT	7673.0	8513.0	8	29-35-6-15-1-24-27-16
2015-11-17 12:40:50	1220.39552	3	1	sup	img/m_fea_cut.png	ERR	4867.0	5547.0	5	36-46-34-29-22
2015-11-17 12:40:56	1226.17689	0	1	hap	img/m_hap_cut.png	HIT	4412.0	5852.0	5	31-21-24-42-26
2015-11-17 12:41:02	1232.28685	6	1	ntr	img/m_ntr_cut.png	HIT	10275.0	11387.0	11	45-13-29-30-16-42-37-8-7-27-1
2015-11-17 12:41:14	1243.9115	5	0	sup	img/f_sup_cut.png	HIT	8564.0	9604.0	9	7-11-2-18-36-23-10-46-25
2015-11-17 12:41:24	1253.75464	4	0	ang	img/f_dis_cut.png	ERR	2436.0	3835.0	3	10-27-41
2015-11-17 12:41:28	1257.81721	2	1	ang	img/m_ang_cut.png	HIT	18804.0	19964.0	19	24-4-21-40-3-42-27-8-6-2-36-29-11-13-26-45-15-22-25
2015-11-17 12:41:48	1278.02039	5	1	sup	img/m_sup_cut.png	HIT	9368.0	10560.0	10	17-45-3-39-46-41-5-18-29-11
2015-11-17 12:41:59	1288.802	6	0	ntr	img/f_ntr_cut.png	HIT	17406.0	18726.0	18	40-21-38-15-22-23-16-37-43-47-4-10-13-19-29-24-11-28
2015-11-17 12:42:18	1307.77028	1	0	sad	img/f_sad_cut.png	HIT	13624.0	14952.0	14	29-7-28-33-4-22-46-38-25-9-23-11-21-42
2015-11-17 12:42:33	1322.97311	1	1	fea	img/m_sad_cut.png	ERR	11749.0	12996.0	12	38-30-4-40-46-43-7-9-3-39-15-33
