# Supplementary material for: Mapping the emotional face. How individual face parts contribute to successful emotion recognition
Source: PLoS One. 2017 May 11;12(5):e0177239. doi: 10.1371/journal.pone.0177239 (PMC5426715; doi:10.1371/journal.pone.0177239)
Supplement: S1 Code — (ZIP) [file pone.0177239.s003.zip › app/static/logfiles/logfile64.txt]

####### THIS IS A LOGFILE FOR THE DYNAMIC MASKING FACE EXPERIMENT ######
Participant Number: 64
Date and Time: 2016-01-14 10:32:20.556992
age: 22 ,gender: 0 ,environ: 2 ,occup: 0 ,advert: 0
###################################################################
time	cumtime	express	ident	button	filename	evaluation	stopRT	choiceRT	maskNum	maskList
2016-01-14 10:33:38	0.0	4	1	dis	img/m_dis_cut.png	HIT	5353.0	7641.0	6	14-29-46-8-44-22
2016-01-14 10:33:46	7.93621	1	1	fea	img/m_sad_cut.png	ERR	12758.0	19166.0	13	0-15-14-34-12-8-13-28-37-47-29-21-10
2016-01-14 10:34:05	27.39167	5	1	sup	img/m_sup_cut.png	HIT	7107.0	45611.0	8	31-12-17-20-18-26-36-23
2016-01-14 10:34:51	73.30895	2	1	sad	img/m_ang_cut.png	ERR	4904.0	6136.0	5	38-22-42-34-28
2016-01-14 10:34:58	79.75353	4	0	ang	img/f_dis_cut.png	ERR	7619.0	9427.0	8	8-35-15-24-10-47-18-44
2016-01-14 10:35:07	89.4856	3	0	sup	img/f_fea_cut.png	ERR	5955.0	7059.0	6	15-40-24-36-10-0
2016-01-14 10:35:15	96.84121	2	0	ang	img/f_ang_cut.png	HIT	18607.0	20503.0	19	5-36-17-35-32-37-41-16-3-2-31-46-44-22-4-25-20-10-7
2016-01-14 10:35:36	117.64065	0	1	hap	img/m_hap_cut.png	HIT	16626.0	18562.0	17	43-30-38-6-2-28-1-11-45-32-25-42-5-7-39-14-21
2016-01-14 10:35:54	136.50581	0	0	hap	img/f_hap_cut.png	HIT	16488.0	20368.0	17	20-25-4-43-30-7-44-31-17-45-39-40-23-14-21-5-38
2016-01-14 10:36:15	157.17009	1	0	dis	img/f_sad_cut.png	ERR	13430.0	16561.0	14	2-13-38-28-27-12-22-42-39-20-32-9-26-10
2016-01-14 10:36:32	174.02496	6	1	sad	img/m_ntr_cut.png	ERR	23573.0	27253.0	24	21-20-19-12-27-24-47-36-7-2-42-17-29-32-33-1-39-5-9-37-46-10-44-16
2016-01-14 10:37:00	201.5759	5	0	sup	img/f_sup_cut.png	HIT	16585.0	18833.0	17	26-45-0-39-15-9-8-2-42-37-13-17-3-25-43-23-32
2016-01-14 10:37:19	220.70439	6	0	ntr	img/f_ntr_cut.png	HIT	22131.0	24075.0	23	8-44-43-0-40-4-39-37-24-25-32-31-35-19-33-20-18-14-5-38-21-27-9
2016-01-14 10:37:43	245.08026	3	1	sup	img/m_fea_cut.png	ERR	14072.0	16096.0	15	46-2-31-6-8-18-5-12-0-32-37-25-44-10-40
2016-01-14 10:37:59	261.47392	4	0	dis	img/f_dis_cut.png	HIT	4065.0	6113.0	5	47-36-29-37-17
2016-01-14 10:38:06	267.89157	6	1	ntr	img/m_ntr_cut.png	HIT	23390.0	25086.0	24	46-5-39-42-1-4-24-19-47-34-9-35-28-14-27-32-13-23-11-20-40-38-44-17
2016-01-14 10:38:31	293.27253	0	1	hap	img/m_hap_cut.png	HIT	7486.0	9661.0	8	19-23-1-30-35-20-29-18
2016-01-14 10:38:41	303.23787	1	0	fea	img/f_sad_cut.png	ERR	12924.0	16972.0	13	38-5-21-46-24-7-43-10-0-17-20-15-40
2016-01-14 10:38:58	320.50761	5	0	sup	img/f_sup_cut.png	HIT	13814.0	17054.0	14	20-28-47-8-31-19-3-7-13-0-46-41-21-33
2016-01-14 10:39:16	337.86034	0	0	hap	img/f_hap_cut.png	HIT	9298.0	11082.0	10	23-13-17-5-32-8-36-34-24-28
2016-01-14 10:39:27	349.24545	3	0	sup	img/f_fea_cut.png	ERR	2781.0	4229.0	3	23-10-20
2016-01-14 10:39:32	353.77293	4	1	dis	img/m_dis_cut.png	HIT	8727.0	10695.0	9	30-25-43-46-12-39-34-44-28
2016-01-14 10:39:43	364.76336	1	1	fea	img/m_sad_cut.png	ERR	20582.0	22158.0	21	11-8-46-7-2-38-14-47-39-45-4-0-37-5-17-24-31-29-12-23-3
2016-01-14 10:40:05	387.21737	3	1	fea	img/m_fea_cut.png	HIT	23055.0	25311.0	24	36-0-19-3-20-18-6-5-17-9-35-40-47-42-33-12-37-44-7-15-16-30-22-1
2016-01-14 10:40:31	412.82575	6	0	ntr	img/f_ntr_cut.png	HIT	11879.0	12823.0	12	15-14-28-34-44-18-0-3-31-41-19-37
2016-01-14 10:40:44	425.94801	2	0	dis	img/f_ang_cut.png	ERR	6192.0	8808.0	7	0-47-9-30-6-39-12
2016-01-14 10:40:53	435.05289	5	1	sup	img/m_sup_cut.png	HIT	15940.0	16828.0	16	22-29-27-31-16-7-14-41-24-12-0-4-15-46-42-34
2016-01-14 10:41:10	452.17843	2	1	ang	img/m_ang_cut.png	HIT	22862.0	24070.0	23	36-9-45-7-16-6-21-5-13-41-15-17-32-31-40-47-38-4-3-24-39-10-27
2016-01-14 10:41:35	476.54635	6	1	ntr	img/m_ntr_cut.png	HIT	14609.0	17545.0	15	4-27-10-12-11-24-45-20-39-9-44-36-13-34-23
2016-01-14 10:41:52	494.38832	1	0	sad	img/f_sad_cut.png	HIT	8781.0	10021.0	9	13-6-41-26-5-4-33-39-27
2016-01-14 10:42:03	504.70869	6	0	ntr	img/f_ntr_cut.png	HIT	15255.0	16743.0	16	41-9-15-12-31-27-3-29-5-19-2-16-43-47-40-18
2016-01-14 10:42:20	521.74862	4	1	dis	img/m_dis_cut.png	HIT	13142.0	15230.0	14	2-42-4-7-39-36-33-41-37-23-20-6-30-22
2016-01-14 10:42:35	537.28271	2	1	ang	img/m_ang_cut.png	HIT	16897.0	19225.0	17	30-5-13-9-44-20-26-14-41-16-7-8-36-42-18-19-35
2016-01-14 10:42:55	556.80333	1	1	fea	img/m_sad_cut.png	ERR	10110.0	12246.0	11	19-17-33-6-20-23-45-26-42-0-22
2016-01-14 10:43:07	569.35039	0	0	hap	img/f_hap_cut.png	HIT	4782.0	6022.0	5	33-20-21-35-26
2016-01-14 10:43:14	575.67142	5	1	sup	img/m_sup_cut.png	HIT	12937.0	13977.0	13	4-37-16-1-18-30-9-32-3-2-47-35-28
2016-01-14 10:43:28	589.94961	5	0	sup	img/f_sup_cut.png	HIT	8376.0	10592.0	9	31-23-39-15-41-10-0-18-13
2016-01-14 10:43:39	600.83751	0	1	hap	img/m_hap_cut.png	HIT	7130.0	9146.0	8	36-3-27-5-29-43-7-9
2016-01-14 10:43:48	610.28982	3	1	fea	img/m_fea_cut.png	HIT	11865.0	12913.0	12	26-22-7-0-32-20-25-5-33-4-11-6
2016-01-14 10:44:01	623.50142	2	0	ang	img/f_ang_cut.png	HIT	6392.0	7928.0	7	40-8-26-2-10-43-6
2016-01-14 10:44:10	631.72792	4	0	dis	img/f_dis_cut.png	HIT	10630.0	15128.0	11	46-8-33-20-41-9-0-10-7-21-1
2016-01-14 10:44:25	647.15202	3	0	sup	img/f_fea_cut.png	ERR	13813.0	16253.0	14	43-38-24-3-31-36-39-47-9-25-45-4-18-34
2016-01-14 10:44:42	663.70226	2	0	ang	img/f_ang_cut.png	HIT	23644.0	25388.0	24	25-45-46-2-33-39-23-37-44-5-24-38-19-32-47-11-13-0-7-31-40-41-10-12
2016-01-14 10:45:07	689.38718	0	0	hap	img/f_hap_cut.png	HIT	10358.0	11926.0	11	1-41-43-0-11-33-45-14-22-4-9
2016-01-14 10:45:20	701.61955	0	1	hap	img/m_hap_cut.png	HIT	8409.0	9993.0	9	14-41-16-17-43-0-37-24-26
2016-01-14 10:45:30	711.90997	4	0	ang	img/f_dis_cut.png	ERR	10230.0	12286.0	11	14-34-13-24-38-26-37-45-9-19-12
2016-01-14 10:45:42	724.49593	4	1	dis	img/m_dis_cut.png	HIT	5877.0	6941.0	6	47-43-15-22-44-5
2016-01-14 10:45:50	731.73685	5	0	sup	img/f_sup_cut.png	HIT	10085.0	12165.0	11	14-42-43-15-1-8-7-19-39-21-5
2016-01-14 10:46:02	744.19981	3	0	ang	img/f_fea_cut.png	ERR	8136.0	9832.0	9	17-19-14-21-29-0-12-13-24
2016-01-14 10:46:12	754.3394	1	1	ntr	img/m_sad_cut.png	ERR	11288.0	13144.0	12	11-45-28-42-5-8-20-21-4-31-18-19
2016-01-14 10:46:26	767.78456	2	1	sad	img/m_ang_cut.png	ERR	8770.0	10314.0	9	5-2-44-25-3-42-14-34-10
2016-01-14 10:46:36	778.40034	5	1	sup	img/m_sup_cut.png	HIT	9631.0	10735.0	10	32-28-34-26-10-39-46-13-2-17
2016-01-14 10:46:47	789.43127	6	1	ntr	img/m_ntr_cut.png	HIT	15882.0	17347.0	16	19-36-25-4-34-45-24-41-16-42-18-38-37-21-14-39
2016-01-14 10:47:05	807.08042	6	0	ntr	img/f_ntr_cut.png	HIT	8253.0	10286.0	9	41-42-47-21-16-4-25-10-5
2016-01-14 10:47:16	817.66523	3	1	fea	img/m_fea_cut.png	HIT	22269.0	23973.0	23	17-32-33-21-20-8-3-38-14-29-39-7-12-11-41-0-5-22-47-26-37-1-18
2016-01-14 10:47:40	841.93467	1	0	fea	img/f_sad_cut.png	ERR	14575.0	18135.0	15	36-28-10-42-39-44-46-4-6-7-22-33-16-18-30
2016-01-14 10:47:58	860.36824	6	1	ntr	img/m_ntr_cut.png	HIT	9682.0	11090.0	10	18-6-16-17-23-38-20-34-29-35
2016-01-14 10:48:10	871.81714	3	1	fea	img/m_fea_cut.png	HIT	14941.0	16132.0	15	26-24-25-39-41-11-19-37-15-4-38-44-29-7-43
2016-01-14 10:48:26	888.25142	5	0	sup	img/f_sup_cut.png	HIT	11273.0	12889.0	12	7-34-32-20-17-14-13-27-8-28-22-40
2016-01-14 10:48:39	901.44301	0	1	hap	img/m_hap_cut.png	HIT	8930.0	10203.0	9	24-40-32-12-23-3-33-29-39
2016-01-14 10:48:50	911.94576	3	0	sup	img/f_fea_cut.png	ERR	31799.0	38743.0	32	25-43-31-19-44-6-40-3-28-13-30-27-12-20-1-23-8-9-29-26-14-32-42-5-2-4-35-0-22-18-24-10
2016-01-14 10:49:29	950.99081	1	1	sad	img/m_sad_cut.png	HIT	18303.0	20079.0	19	38-35-12-8-40-25-10-28-0-42-4-24-32-34-19-15-5-33-22
2016-01-14 10:49:49	971.36859	2	0	ang	img/f_ang_cut.png	HIT	17277.0	19341.0	18	25-5-39-28-41-31-36-47-0-37-15-12-40-45-46-1-22-32
2016-01-14 10:50:09	991.00801	2	1	fea	img/m_ang_cut.png	ERR	7633.0	9960.0	8	34-15-38-14-2-31-29-28
2016-01-14 10:50:19	1001.26681	4	0	ang	img/f_dis_cut.png	ERR	12187.0	13988.0	13	23-3-6-19-16-24-36-18-12-20-46-14-0
2016-01-14 10:50:34	1015.5549	0	0	hap	img/f_hap_cut.png	HIT	9495.0	10999.0	10	39-35-27-17-47-3-14-20-32-29
2016-01-14 10:50:45	1026.86625	4	1	dis	img/m_dis_cut.png	HIT	12156.0	14468.0	13	42-11-44-28-32-16-20-21-8-19-13-15-31
2016-01-14 10:51:00	1041.63336	6	0	ntr	img/f_ntr_cut.png	HIT	7096.0	8872.0	8	31-32-4-10-29-44-34-3
2016-01-14 10:51:09	1050.80352	5	1	sup	img/m_sup_cut.png	HIT	10103.0	12423.0	11	33-15-5-36-1-19-20-42-26-8-40
2016-01-14 10:51:22	1063.53174	1	0	sad	img/f_sad_cut.png	HIT	12589.0	14254.0	13	15-33-7-35-28-13-41-5-4-43-18-10-20
2016-01-14 10:51:36	1078.08371	1	1	ntr	img/m_sad_cut.png	ERR	21736.0	23520.0	22	47-15-31-13-20-2-18-0-24-4-40-38-39-25-9-19-1-8-43-42-21-12
2016-01-14 10:52:00	1101.89615	5	0	sup	img/f_sup_cut.png	HIT	16319.0	17896.0	17	38-0-37-31-13-44-1-36-24-25-8-9-45-19-20-26-41
2016-01-14 10:52:18	1120.09108	6	0	ntr	img/f_ntr_cut.png	HIT	19079.0	21216.0	20	6-4-42-1-19-33-40-38-8-39-15-11-14-16-37-0-24-10-44-9
2016-01-14 10:52:40	1141.61019	4	1	dis	img/m_dis_cut.png	HIT	5314.0	7218.0	6	11-43-19-31-22-5
2016-01-14 10:52:47	1149.1321	2	0	ang	img/f_ang_cut.png	HIT	17263.0	19567.0	18	7-43-42-36-38-25-11-0-17-46-1-2-40-19-32-39-16-9
2016-01-14 10:53:07	1168.99557	0	1	hap	img/m_hap_cut.png	HIT	8846.0	10326.0	9	11-22-42-41-43-16-3-30-36
2016-01-14 10:53:18	1179.61969	3	1	fea	img/m_fea_cut.png	HIT	10790.0	12214.0	11	4-34-18-2-5-0-3-1-16-21-43
2016-01-14 10:53:30	1192.16404	0	0	hap	img/f_hap_cut.png	HIT	7405.0	8757.0	8	7-39-23-5-13-29-24-20
2016-01-14 10:53:39	1201.22188	4	0	ang	img/f_dis_cut.png	ERR	7298.0	10083.0	8	43-32-10-0-15-24-18-9
2016-01-14 10:53:50	1211.60612	1	0	sad	img/f_sad_cut.png	HIT	11632.0	13041.0	12	7-23-20-41-24-42-13-36-40-14-26-27
2016-01-14 10:54:03	1224.94831	2	1	ang	img/m_ang_cut.png	HIT	17196.0	21077.0	18	21-43-45-20-29-15-0-13-7-40-42-1-23-31-27-18-14-19
2016-01-14 10:54:24	1246.32703	6	1	ntr	img/m_ntr_cut.png	HIT	12808.0	14016.0	13	32-31-22-10-39-11-43-0-16-30-47-9-14
2016-01-14 10:54:39	1260.64632	5	1	sup	img/m_sup_cut.png	HIT	5472.0	6905.0	6	30-22-6-20-3-29
2016-01-14 10:54:46	1267.85366	3	0	fea	img/f_fea_cut.png	HIT	11173.0	12765.0	12	8-42-25-2-44-21-14-12-10-30-15-19
2016-01-14 10:54:59	1280.91677	2	0	ang	img/f_ang_cut.png	HIT	18263.0	21240.0	19	4-2-45-24-3-39-47-7-37-16-14-33-5-8-38-27-36-30-17
2016-01-14 10:55:20	1302.45205	0	1	hap	img/m_hap_cut.png	HIT	7592.0	8928.0	8	38-4-28-43-30-37-1-3
2016-01-14 10:55:30	1311.67984	2	1	sad	img/m_ang_cut.png	ERR	11612.0	18149.0	12	1-47-17-23-21-43-7-33-28-5-10-11
2016-01-14 10:55:48	1330.12652	4	0	dis	img/f_dis_cut.png	HIT	9491.0	11316.0	10	33-35-2-45-25-36-41-34-30-13
2016-01-14 10:56:00	1341.74703	6	0	ntr	img/f_ntr_cut.png	HIT	17921.0	18842.0	18	30-3-12-18-20-38-5-7-44-42-4-33-8-23-35-2-43-10
2016-01-14 10:56:19	1360.8933	3	1	fea	img/m_fea_cut.png	HIT	11235.0	13116.0	12	13-47-46-5-6-21-14-17-30-37-26-45
2016-01-14 10:56:32	1374.31027	6	1	ntr	img/m_ntr_cut.png	HIT	30900.0	32109.0	31	36-15-3-1-30-14-25-42-5-24-11-45-23-16-21-9-2-46-33-43-38-35-13-20-6-7-22-17-12-19-10
2016-01-14 10:57:05	1406.71483	5	0	sup	img/f_sup_cut.png	HIT	14134.0	16631.0	15	18-4-12-19-15-5-43-37-1-2-35-38-34-25-21
2016-01-14 10:57:22	1423.64731	5	1	sup	img/m_sup_cut.png	HIT	8477.0	10069.0	9	20-38-11-26-30-39-28-45-16
2016-01-14 10:57:32	1434.0148	4	1	dis	img/m_dis_cut.png	HIT	7631.0	8952.0	8	8-20-32-38-19-37-22-41
2016-01-14 10:57:41	1443.26324	1	1	fea	img/m_sad_cut.png	ERR	10627.0	14476.0	11	47-7-23-28-14-32-31-17-21-10-5
2016-01-14 10:57:56	1458.0384	3	0	sup	img/f_fea_cut.png	ERR	13341.0	14701.0	14	9-29-2-33-6-43-14-27-19-47-25-12-11-3
2016-01-14 10:58:11	1473.03851	1	0	fea	img/f_sad_cut.png	ERR	25428.0	29915.0	26	14-16-15-17-28-30-22-38-4-43-9-8-40-1-31-39-11-24-18-41-36-12-27-35-29-10
2016-01-14 10:58:41	1503.25198	0	0	hap	img/f_hap_cut.png	HIT	9010.0	11578.0	10	7-10-9-0-32-42-44-47-21-28
2016-01-14 10:58:53	1515.13212	3	0	sup	img/f_fea_cut.png	ERR	3126.0	4759.0	4	18-10-0-42
2016-01-14 10:58:58	1520.19181	2	0	hap	img/f_ang_cut.png	ERR	5871.0	7096.0	6	6-5-46-21-2-32
2016-01-14 10:59:06	1527.58947	2	1	ang	img/m_ang_cut.png	HIT	9965.0	11301.0	10	36-30-12-20-18-37-43-9-44-25
2016-01-14 10:59:17	1539.19124	4	0	dis	img/f_dis_cut.png	HIT	12835.0	14078.0	13	33-39-4-37-38-35-5-18-7-16-14-29-42
2016-01-14 10:59:32	1553.56864	0	1	hap	img/m_hap_cut.png	HIT	2106.0	3955.0	3	37-35-25
2016-01-14 10:59:36	1557.82639	6	1	ntr	img/m_ntr_cut.png	HIT	3040.0	4801.0	4	11-29-16-2
2016-01-14 10:59:41	1562.92001	4	1	fea	img/m_dis_cut.png	ERR	5150.0	7478.0	6	24-3-37-34-0-42
2016-01-14 10:59:49	1570.69641	0	0	hap	img/f_hap_cut.png	HIT	2228.0	3829.0	3	37-18-21
2016-01-14 10:59:53	1574.82446	1	0	sad	img/f_sad_cut.png	HIT	16941.0	18381.0	17	27-39-31-42-23-43-33-11-38-19-2-16-6-26-28-41-1
2016-01-14 11:00:11	1593.5033	1	1	ntr	img/m_sad_cut.png	ERR	8184.0	9825.0	9	47-22-11-15-34-3-46-30-4
2016-01-14 11:00:22	1603.62471	5	1	sup	img/m_sup_cut.png	HIT	11847.0	12904.0	12	32-22-16-3-28-37-13-43-47-11-17-21
2016-01-14 11:00:35	1616.86332	3	1	fea	img/m_fea_cut.png	HIT	11072.0	13273.0	12	26-35-4-28-44-30-15-36-42-46-22-20
2016-01-14 11:00:48	1630.44297	5	0	sup	img/f_sup_cut.png	HIT	11603.0	13220.0	12	30-22-43-18-36-31-7-19-32-1-34-14
2016-01-14 11:01:02	1643.96111	6	0	ntr	img/f_ntr_cut.png	HIT	8421.0	9989.0	9	10-44-2-7-9-45-5-29-34
2016-01-14 11:01:33	0.0	3	1	fea	img/m_fea_cut.png	HIT	9979.0	11195.0	10	43-16-23-14-17-32-20-26-4-35
2016-01-14 11:01:44	11.49253	2	1	sad	img/m_ang_cut.png	ERR	4070.0	9575.0	5	30-35-34-11-2
2016-01-14 11:01:54	21.36815	5	1	sup	img/m_sup_cut.png	HIT	7983.0	9071.0	8	47-23-35-6-21-20-5-41
2016-01-14 11:02:04	30.74161	1	1	ntr	img/m_sad_cut.png	ERR	7675.0	8835.0	8	30-20-39-13-15-18-41-2
2016-01-14 11:02:13	39.8806	1	0	sad	img/f_sad_cut.png	HIT	8902.0	10166.0	9	1-27-46-2-23-10-13-29-21
2016-01-14 11:02:23	50.36419	3	0	fea	img/f_fea_cut.png	HIT	14653.0	15709.0	15	37-19-2-25-36-16-41-34-31-17-45-18-35-29-44
2016-01-14 11:02:39	66.37174	6	1	ntr	img/m_ntr_cut.png	HIT	7512.0	8632.0	8	19-12-26-21-36-3-2-14
2016-01-14 11:02:48	75.29993	4	0	ang	img/f_dis_cut.png	ERR	8386.0	9818.0	9	27-42-41-12-43-20-1-34-14
2016-01-14 11:02:58	85.42764	6	0	ntr	img/f_ntr_cut.png	HIT	9408.0	11048.0	10	11-16-35-40-5-22-29-28-31-27
2016-01-14 11:03:10	96.80481	4	1	dis	img/m_dis_cut.png	HIT	7089.0	9025.0	8	12-44-6-45-0-29-8-15
2016-01-14 11:03:19	106.13655	5	0	sup	img/f_sup_cut.png	HIT	10794.0	11954.0	11	0-38-4-41-11-10-35-8-7-39-37
2016-01-14 11:03:31	118.39098	2	0	ang	img/f_ang_cut.png	HIT	7105.0	9953.0	8	12-2-4-5-10-26-22-19
2016-01-14 11:03:41	128.6451	0	0	hap	img/f_hap_cut.png	HIT	9567.0	10895.0	10	1-26-10-3-0-46-30-38-47-7
2016-01-14 11:03:53	139.83779	0	1	hap	img/m_hap_cut.png	HIT	9799.0	10863.0	10	12-18-4-30-32-9-23-33-44-37
2016-01-14 11:04:04	150.99793	4	1	dis	img/m_dis_cut.png	HIT	6916.0	8252.0	7	32-15-9-43-2-23-30
2016-01-14 11:04:12	159.55018	0	0	hap	img/f_hap_cut.png	HIT	13525.0	15005.0	14	12-18-5-11-16-31-6-32-17-28-19-10-35-39
2016-01-14 11:04:28	174.85219	2	0	ang	img/f_ang_cut.png	HIT	10409.0	12929.0	11	47-36-1-4-6-46-8-26-29-7-17
2016-01-14 11:04:41	188.07636	1	1	sad	img/m_sad_cut.png	HIT	9163.0	10915.0	10	34-24-36-21-44-4-11-45-22-46
2016-01-14 11:04:52	199.29492	3	1	sup	img/m_fea_cut.png	ERR	13565.0	14757.0	14	47-19-0-30-43-35-45-12-8-3-21-14-10-9
2016-01-14 11:05:07	214.34804	4	0	ang	img/f_dis_cut.png	ERR	17440.0	19408.0	18	18-33-24-36-10-6-39-7-47-11-23-19-8-25-12-45-13-3
2016-01-14 11:05:27	234.05103	0	1	hap	img/m_hap_cut.png	HIT	6487.0	8239.0	7	28-5-27-35-2-37-22
2016-01-14 11:05:35	242.59154	3	0	sup	img/f_fea_cut.png	ERR	28312.0	30369.0	29	47-17-27-32-4-7-35-19-5-16-3-46-37-21-33-0-38-44-25-8-28-9-22-6-12-43-39-42-45
2016-01-14 11:06:06	273.25867	5	0	sup	img/f_sup_cut.png	HIT	6448.0	7813.0	7	36-17-31-21-3-10-22
2016-01-14 11:06:14	281.38348	5	1	fea	img/m_sup_cut.png	ERR	13718.0	16142.0	14	10-3-40-38-25-6-41-17-47-15-20-37-7-19
2016-01-14 11:06:31	297.82955	6	1	ntr	img/m_ntr_cut.png	HIT	24571.0	25891.0	25	21-3-41-31-43-9-23-44-24-47-4-1-5-15-46-42-8-32-0-40-6-25-10-20-30
2016-01-14 11:06:57	324.01901	1	0	sad	img/f_sad_cut.png	HIT	14516.0	15836.0	15	2-41-11-18-28-17-0-6-24-39-47-38-43-25-33
2016-01-14 11:07:13	340.15797	6	0	ntr	img/f_ntr_cut.png	HIT	18647.0	20183.0	19	40-17-12-14-46-22-24-30-13-9-45-23-19-29-36-38-7-2-47
2016-01-14 11:07:33	360.63791	2	1	fea	img/m_ang_cut.png	ERR	5390.0	7142.0	6	42-46-7-34-12-35
2016-01-14 11:07:41	368.07945	2	1	ang	img/m_ang_cut.png	HIT	9938.0	13618.0	10	40-8-0-41-44-12-32-10-25-43
2016-01-14 11:07:55	381.99055	4	1	dis	img/m_dis_cut.png	HIT	4983.0	7063.0	5	14-34-24-31-46
2016-01-14 11:08:02	389.35685	2	0	ang	img/f_ang_cut.png	HIT	5042.0	7794.0	6	43-20-33-29-5-24
2016-01-14 11:08:10	397.44757	0	1	hap	img/m_hap_cut.png	HIT	8736.0	9928.0	9	40-26-25-38-35-15-30-12-0
2016-01-14 11:08:20	407.67627	5	0	fea	img/f_sup_cut.png	ERR	4578.0	9594.0	5	33-18-20-21-34
2016-01-14 11:08:30	417.57179	5	1	fea	img/m_sup_cut.png	ERR	7800.0	11136.0	8	31-15-7-46-11-10-47-8
2016-01-14 11:08:42	429.011	1	1	sad	img/m_sad_cut.png	HIT	12398.0	14182.0	13	0-11-44-14-20-40-13-35-9-21-25-2-41
2016-01-14 11:08:56	443.4873	6	1	ntr	img/m_ntr_cut.png	HIT	13528.0	14968.0	14	46-6-41-47-18-11-0-17-26-19-9-15-16-14
2016-01-14 11:09:12	458.76793	3	1	fea	img/m_fea_cut.png	HIT	12444.0	13772.0	13	19-33-6-47-9-3-18-41-25-29-30-1-46
2016-01-14 11:09:26	472.84034	6	0	ntr	img/f_ntr_cut.png	HIT	16509.0	18237.0	17	25-3-6-42-5-1-8-22-33-36-37-40-19-9-21-10-28
2016-01-14 11:09:44	491.37545	0	0	hap	img/f_hap_cut.png	HIT	10766.0	11910.0	11	31-19-16-28-5-45-32-25-27-1-21
2016-01-14 11:09:56	503.58439	3	0	sad	img/f_fea_cut.png	ERR	22503.0	25255.0	23	38-18-7-16-45-27-13-46-30-5-12-3-23-26-35-22-11-21-1-4-32-42-29
2016-01-14 11:10:22	529.13432	4	0	dis	img/f_dis_cut.png	HIT	15103.0	17199.0	16	11-7-39-33-14-44-25-24-8-40-9-22-17-19-31-29
2016-01-14 11:10:39	546.63284	1	0	sad	img/f_sad_cut.png	HIT	9259.0	10859.0	10	28-3-15-19-34-32-44-29-42-47
2016-01-14 11:10:51	557.7916	2	0	ang	img/f_ang_cut.png	HIT	6695.0	8303.0	7	11-27-31-23-21-19-0
2016-01-14 11:10:59	566.39439	4	1	dis	img/m_dis_cut.png	HIT	4996.0	6012.0	5	25-28-8-39-3
2016-01-14 11:11:05	572.70567	1	0	fea	img/f_sad_cut.png	ERR	11123.0	13155.0	12	5-17-27-46-12-15-20-36-30-41-34-21
2016-01-14 11:11:19	586.1533	0	0	hap	img/f_hap_cut.png	HIT	2222.0	3726.0	3	37-40-19
2016-01-14 11:11:23	590.17797	2	1	ang	img/m_ang_cut.png	HIT	1918.0	3118.0	2	10-32
2016-01-14 11:11:26	593.59479	0	1	hap	img/m_hap_cut.png	HIT	18027.0	20307.0	19	24-45-47-44-16-32-17-39-1-11-5-31-6-42-7-26-3-29-10
2016-01-14 11:11:47	614.19026	5	1	sup	img/m_sup_cut.png	HIT	5538.0	7130.0	6	2-29-19-37-15-44
2016-01-14 11:11:54	621.61893	6	1	sad	img/m_ntr_cut.png	ERR	13382.0	14902.0	14	10-9-33-25-46-12-6-0-36-47-4-1-2-15
2016-01-14 11:12:10	636.81713	6	0	ntr	img/f_ntr_cut.png	HIT	13907.0	15155.0	14	33-12-17-42-6-5-16-36-39-11-22-2-29-9
2016-01-14 11:12:25	652.27488	3	0	fea	img/f_fea_cut.png	HIT	13562.0	15002.0	14	44-24-0-35-4-3-19-27-13-32-33-10-45-30
2016-01-14 11:12:40	667.57673	1	1	sad	img/m_sad_cut.png	HIT	7391.0	8935.0	8	27-9-34-25-35-19-4-12
2016-01-14 11:12:50	676.81352	5	0	sup	img/f_sup_cut.png	HIT	5358.0	6902.0	6	27-12-3-21-37-32
2016-01-14 11:12:57	684.0195	4	0	ang	img/f_dis_cut.png	ERR	6408.0	8344.0	7	36-17-47-28-19-41-43
2016-01-14 11:13:05	692.67453	3	1	fea	img/m_fea_cut.png	HIT	16028.0	18308.0	17	6-18-25-34-35-11-19-2-1-9-45-13-16-36-30-28-17
2016-01-14 11:13:24	711.28036	0	0	hap	img/f_hap_cut.png	HIT	12761.0	14329.0	13	24-27-45-8-0-25-22-18-44-28-23-36-5
2016-01-14 11:13:39	725.9137	0	1	hap	img/m_hap_cut.png	HIT	11174.0	12934.0	12	31-3-14-9-2-19-11-6-40-38-13-18
2016-01-14 11:13:52	739.14655	2	1	ntr	img/m_ang_cut.png	ERR	15031.0	16983.0	16	45-47-29-35-17-2-22-16-6-44-36-28-46-8-40-41
2016-01-14 11:14:09	756.42637	4	1	dis	img/m_dis_cut.png	HIT	3869.0	5085.0	4	10-13-47-23
2016-01-14 11:14:15	761.81375	2	0	ang	img/f_ang_cut.png	HIT	11633.0	13641.0	12	43-5-7-13-39-2-30-38-19-20-28-37
2016-01-14 11:14:29	775.75624	1	1	fea	img/m_sad_cut.png	ERR	5134.0	6902.0	6	40-33-26-0-47-9
2016-01-14 11:14:36	782.95552	3	0	sup	img/f_fea_cut.png	ERR	6783.0	7855.0	7	27-24-29-1-47-45-34
2016-01-14 11:14:44	791.11272	5	0	sup	img/f_sup_cut.png	HIT	13944.0	15512.0	14	21-39-18-23-36-0-6-27-29-47-46-31-10-2
2016-01-14 11:15:00	806.9222	1	0	sad	img/f_sad_cut.png	HIT	14009.0	15169.0	14	20-14-39-33-31-24-36-41-19-46-29-43-9-11
2016-01-14 11:15:15	822.39451	5	1	sup	img/m_sup_cut.png	HIT	12022.0	14078.0	13	4-1-46-40-37-17-9-12-35-26-7-21-47
2016-01-14 11:15:30	836.7719	6	1	ntr	img/m_ntr_cut.png	HIT	6606.0	7686.0	7	10-38-26-32-21-42-3
2016-01-14 11:15:38	844.75668	3	1	fea	img/m_fea_cut.png	HIT	6667.0	8179.0	7	13-2-34-18-14-24-6
2016-01-14 11:15:46	853.23567	6	0	ntr	img/f_ntr_cut.png	HIT	16565.0	17741.0	17	30-8-15-13-44-9-17-31-27-46-1-24-3-43-19-2-6
2016-01-14 11:16:04	871.27527	4	0	dis	img/f_dis_cut.png	HIT	3757.0	5405.0	4	14-21-1-10
2016-01-14 11:16:10	876.98122	1	0	fea	img/f_sad_cut.png	ERR	7801.0	8809.0	8	35-39-46-37-26-22-30-10
2016-01-14 11:16:19	886.0859	5	1	sup	img/m_sup_cut.png	HIT	17887.0	19575.0	18	45-36-28-2-0-23-24-39-42-44-33-4-5-14-12-20-3-8
2016-01-14 11:16:39	905.98585	3	1	ntr	img/m_fea_cut.png	ERR	7827.0	9251.0	8	5-43-35-37-30-15-12-22
2016-01-14 11:16:48	915.54587	3	0	fea	img/f_fea_cut.png	HIT	23888.0	25096.0	24	24-47-43-42-41-9-20-22-0-8-2-25-30-14-44-3-28-37-5-35-12-23-33-10
2016-01-14 11:17:14	940.9459	5	0	sup	img/f_sup_cut.png	HIT	9556.0	11300.0	10	43-38-27-30-29-17-42-36-31-37
2016-01-14 11:17:25	952.54796	0	0	hap	img/f_hap_cut.png	HIT	8868.0	9932.0	9	35-15-44-6-39-38-27-40-2
2016-01-14 11:17:36	962.78191	2	0	ang	img/f_ang_cut.png	HIT	6444.0	8268.0	7	12-15-29-3-20-37-28
2016-01-14 11:17:44	971.34958	6	0	ntr	img/f_ntr_cut.png	HIT	5373.0	6805.0	6	0-10-21-38-13-29
2016-01-14 11:17:51	978.45309	6	1	ntr	img/m_ntr_cut.png	HIT	20179.0	22075.0	21	26-39-16-33-1-15-8-47-9-28-25-35-42-45-22-7-3-29-21-37-19
2016-01-14 11:18:14	1000.82734	1	1	fea	img/m_sad_cut.png	ERR	10999.0	11903.0	11	10-14-28-12-32-46-34-16-31-3-37
2016-01-14 11:18:26	1013.02852	0	1	hap	img/m_hap_cut.png	HIT	6420.0	8228.0	7	27-32-12-22-36-13-39
2016-01-14 11:18:34	1021.56114	4	1	ang	img/m_dis_cut.png	ERR	8085.0	10093.0	9	31-1-3-23-45-24-26-33-19
2016-01-14 11:18:45	1031.95714	4	0	dis	img/f_dis_cut.png	HIT	7491.0	8883.0	8	15-4-2-28-19-32-21-42
2016-01-14 11:18:54	1041.14237	2	1	ang	img/m_ang_cut.png	HIT	8341.0	9941.0	9	4-3-45-16-36-6-10-26-42
2016-01-14 11:19:04	1051.38095	3	0	sup	img/f_fea_cut.png	ERR	11920.0	13072.0	12	8-4-16-22-6-13-39-21-2-27-32-34
2016-01-14 11:19:18	1064.74826	5	0	sup	img/f_sup_cut.png	HIT	9275.0	10891.0	10	37-33-35-31-12-42-22-2-14-7
2016-01-14 11:19:29	1075.94248	0	0	hap	img/f_hap_cut.png	HIT	5481.0	6888.0	6	42-5-43-40-13-15
2016-01-14 11:19:36	1083.13391	3	1	fea	img/m_fea_cut.png	HIT	11239.0	13247.0	12	43-46-44-2-36-35-38-3-10-21-5-19
2016-01-14 11:19:49	1096.6775	0	1	hap	img/m_hap_cut.png	HIT	9038.0	10830.0	10	32-25-31-0-35-11-21-45-14-20
2016-01-14 11:20:01	1107.8053	1	0	sad	img/f_sad_cut.png	HIT	23067.0	27427.0	24	39-6-44-28-41-45-11-46-0-18-32-8-37-13-33-22-7-36-17-35-9-40-14-38
2016-01-14 11:20:28	1135.53221	5	1	sup	img/m_sup_cut.png	HIT	7559.0	9047.0	8	37-20-44-16-15-32-21-18
2016-01-14 11:20:38	1144.8798	4	1	dis	img/m_dis_cut.png	HIT	2261.0	4349.0	3	34-30-2
2016-01-14 11:20:42	1149.52805	6	1	ntr	img/m_ntr_cut.png	HIT	17645.0	19077.0	18	9-16-18-15-2-27-32-40-42-33-44-43-45-1-20-19-13-36
2016-01-14 11:21:02	1168.91627	6	0	ntr	img/f_ntr_cut.png	HIT	13219.0	14875.0	14	14-25-28-4-35-44-38-16-26-43-37-29-18-32
2016-01-14 11:21:17	1184.09552	2	0	ang	img/f_ang_cut.png	HIT	11029.0	13117.0	12	19-37-36-11-45-1-23-39-22-31-33-27
2016-01-14 11:21:30	1197.51225	4	0	dis	img/f_dis_cut.png	HIT	7764.0	9012.0	8	17-39-45-25-33-23-18-30
2016-01-14 11:21:40	1206.82727	1	1	fea	img/m_sad_cut.png	ERR	7752.0	8664.0	8	45-13-21-19-2-6-26-29
2016-01-14 11:21:49	1215.79182	2	1	sad	img/m_ang_cut.png	ERR	11571.0	13643.0	12	6-24-26-23-36-16-35-2-13-3-34-4
2016-01-14 11:22:03	1229.73585	4	0	ang	img/f_dis_cut.png	ERR	10339.0	12091.0	11	47-13-24-18-1-45-10-35-44-8-16
2016-01-14 11:22:15	1242.12773	3	1	fea	img/m_fea_cut.png	HIT	6990.0	7734.0	7	38-35-12-45-20-10-27
2016-01-14 11:22:23	1250.1617	1	1	fea	img/m_sad_cut.png	ERR	15995.0	19083.0	16	39-6-13-8-15-12-7-2-19-38-31-42-41-26-22-17
2016-01-14 11:22:42	1269.54235	0	1	hap	img/m_hap_cut.png	HIT	7798.0	9158.0	8	1-47-8-12-26-23-22-2
2016-01-14 11:22:52	1279.00035	5	1	sup	img/m_sup_cut.png	HIT	16595.0	17787.0	17	35-26-16-42-24-37-6-25-13-28-46-40-43-45-23-5-41
2016-01-14 11:23:10	1297.0873	3	0	hap	img/f_fea_cut.png	ERR	18507.0	20035.0	19	23-27-6-47-36-20-35-0-2-5-26-3-46-15-30-1-32-38-24
2016-01-14 11:23:30	1317.42226	6	1	ntr	img/m_ntr_cut.png	HIT	17156.0	19012.0	18	0-36-46-25-8-6-2-16-31-33-39-30-21-38-20-3-35-19
2016-01-14 11:23:50	1336.73555	2	0	ang	img/f_ang_cut.png	HIT	14564.0	18580.0	15	39-15-18-17-19-2-5-33-7-12-38-35-34-25-0
2016-01-14 11:24:08	1355.61479	2	1	sad	img/m_ang_cut.png	ERR	13158.0	15134.0	14	8-33-39-26-9-2-6-31-13-29-21-18-22-11
2016-01-14 11:24:24	1371.04815	6	0	ntr	img/f_ntr_cut.png	HIT	7413.0	9165.0	8	28-44-27-34-4-22-29-5
2016-01-14 11:24:33	1380.51412	4	1	dis	img/m_dis_cut.png	HIT	4304.0	6072.0	5	26-31-39-43-8
2016-01-14 11:24:40	1386.89066	1	0	fea	img/f_sad_cut.png	ERR	11418.0	14106.0	12	12-29-41-9-40-0-33-18-7-16-23-28
2016-01-14 11:24:54	1401.29771	0	0	hap	img/f_hap_cut.png	HIT	5002.0	6050.0	5	33-2-28-38-18
2016-01-14 11:25:00	1407.64957	5	0	sup	img/f_sup_cut.png	HIT	9270.0	11030.0	10	14-1-36-2-38-30-5-21-13-0
