# Supplementary material for: Mapping the emotional face. How individual face parts contribute to successful emotion recognition
Source: PLoS One. 2017 May 11;12(5):e0177239. doi: 10.1371/journal.pone.0177239 (PMC5426715; doi:10.1371/journal.pone.0177239)
Supplement: S1 Code — (ZIP) [file pone.0177239.s003.zip › app/static/logfiles/logfile69.txt]

####### THIS IS A LOGFILE FOR THE DYNAMIC MASKING FACE EXPERIMENT ######
Participant Number: 69
Date and Time: 2016-01-19 10:03:08.467830
age: 24 ,gender: 0 ,environ: 2 ,occup: 0 ,advert: 0
###################################################################
time	cumtime	express	ident	button	filename	evaluation	stopRT	choiceRT	maskNum	maskList
2016-01-19 10:03:35	0.0	1	1	dis	img/m_sad_cut.png	ERR	2511.0	11776.0	3	21-34-46
2016-01-19 10:03:47	12.29679	4	0	dis	img/f_dis_cut.png	HIT	6514.0	7811.0	7	2-14-20-47-29-34-8
2016-01-19 10:03:56	20.61053	6	0	fea	img/f_ntr_cut.png	ERR	11441.0	13771.0	12	31-40-19-8-15-34-3-5-37-29-6-14
2016-01-19 10:04:10	34.89545	2	0	ang	img/f_ang_cut.png	HIT	9556.0	13980.0	10	21-30-3-13-36-40-35-24-34-11
2016-01-19 10:04:24	49.38562	6	1	fea	img/m_ntr_cut.png	ERR	25240.0	32985.0	26	18-2-45-22-11-28-4-33-31-16-46-7-6-36-39-13-8-9-44-42-41-15-29-14-47-24
2016-01-19 10:04:58	82.8645	3	0	dis	img/f_fea_cut.png	ERR	11237.0	12869.0	12	28-29-43-8-36-42-22-39-41-7-24-15
2016-01-19 10:05:11	96.23912	5	1	sup	img/m_sup_cut.png	HIT	19748.0	24124.0	20	41-17-6-42-21-1-29-11-16-20-15-13-14-36-28-31-19-24-34-47
2016-01-19 10:05:36	120.86025	4	1	hap	img/m_dis_cut.png	ERR	14318.0	19687.0	15	40-23-5-27-30-18-6-37-8-16-0-19-11-10-44
2016-01-19 10:05:56	141.05508	3	1	fea	img/m_fea_cut.png	HIT	25803.0	29635.0	26	25-35-11-40-30-24-27-13-3-44-7-8-37-6-45-20-46-5-43-38-31-29-14-42-10-41
2016-01-19 10:06:26	171.20228	5	0	sup	img/f_sup_cut.png	HIT	5914.0	7106.0	6	32-8-4-34-21-47
2016-01-19 10:06:34	178.82729	0	1	hap	img/m_hap_cut.png	HIT	14316.0	17229.0	15	6-0-26-28-33-25-39-14-45-31-43-32-29-30-27
2016-01-19 10:06:51	196.5869	2	1	sad	img/m_ang_cut.png	ERR	26493.0	38013.0	27	19-38-23-40-33-16-35-5-10-8-37-13-20-2-34-4-28-47-24-29-26-12-31-9-15-22-21
2016-01-19 10:07:30	235.08209	1	0	ang	img/f_sad_cut.png	ERR	13278.0	20127.0	14	43-16-47-6-40-31-9-0-32-26-4-34-8-30
2016-01-19 10:07:51	255.73029	0	0	hap	img/f_hap_cut.png	HIT	5152.0	7296.0	6	42-44-21-13-33-15
2016-01-19 10:07:58	263.51712	4	0	ang	img/f_dis_cut.png	ERR	13368.0	17448.0	14	4-19-45-26-7-38-39-12-44-22-29-25-11-5
2016-01-19 10:08:16	281.47219	2	0	ang	img/f_ang_cut.png	HIT	12305.0	14841.0	13	40-17-14-9-27-1-16-28-47-23-8-10-39
2016-01-19 10:08:32	296.80319	5	0	sup	img/f_sup_cut.png	HIT	3702.0	6663.0	4	20-45-29-31
2016-01-19 10:08:39	303.97544	6	0	ntr	img/f_ntr_cut.png	HIT	4689.0	6018.0	5	27-10-15-37-8
2016-01-19 10:08:45	310.56436	1	1	sup	img/m_sad_cut.png	ERR	4164.0	7101.0	5	11-25-21-14-46
2016-01-19 10:08:53	318.16331	4	1	ang	img/m_dis_cut.png	ERR	4236.0	6476.0	5	4-3-34-41-18
2016-01-19 10:09:00	325.22066	3	0	dis	img/f_fea_cut.png	ERR	33625.0	35337.0	34	14-3-42-37-22-6-19-18-0-15-29-35-41-8-36-33-20-45-32-5-7-9-38-1-46-16-27-39-12-2-23-43-30-31
2016-01-19 10:09:36	361.02728	1	0	sad	img/f_sad_cut.png	HIT	10710.0	12015.0	11	15-28-19-40-18-24-45-12-20-26-9
2016-01-19 10:09:48	373.54989	0	1	hap	img/m_hap_cut.png	HIT	5535.0	7360.0	6	39-34-30-4-37-38
2016-01-19 10:09:56	381.40731	6	1	ntr	img/m_ntr_cut.png	HIT	10333.0	11813.0	11	41-25-9-0-46-45-17-6-18-11-28
2016-01-19 10:10:09	393.72644	5	1	fea	img/m_sup_cut.png	ERR	13265.0	19985.0	14	47-43-24-13-38-37-18-44-21-45-34-31-14-8
2016-01-19 10:10:29	414.21306	2	1	ang	img/m_ang_cut.png	HIT	4635.0	6035.0	5	0-8-26-30-25
2016-01-19 10:10:36	420.75442	0	0	hap	img/f_hap_cut.png	HIT	2742.0	4079.0	3	13-30-41
2016-01-19 10:10:40	425.38991	3	1	fea	img/m_fea_cut.png	HIT	12336.0	15081.0	13	36-43-45-27-19-2-13-25-31-20-26-11-15
2016-01-19 10:10:56	440.96695	4	1	ang	img/m_dis_cut.png	ERR	6223.0	8079.0	7	15-33-14-13-26-17-6
2016-01-19 10:11:04	449.5513	2	1	sad	img/m_ang_cut.png	ERR	13569.0	15265.0	14	31-2-27-8-11-29-28-9-43-23-22-14-18-16
2016-01-19 10:11:20	465.30225	2	0	ang	img/f_ang_cut.png	HIT	3717.0	4803.0	4	8-10-37-38
2016-01-19 10:11:25	470.60026	6	1	ntr	img/m_ntr_cut.png	HIT	10415.0	12063.0	11	30-44-16-6-47-5-19-45-15-34-38
2016-01-19 10:11:38	483.17777	1	0	dis	img/f_sad_cut.png	ERR	23023.0	24520.0	23	5-28-36-10-33-2-46-42-6-31-35-26-17-21-4-24-1-23-22-44-37-45-27
2016-01-19 10:12:03	508.17986	0	1	hap	img/m_hap_cut.png	HIT	16957.0	18253.0	17	1-25-38-19-46-15-28-33-2-17-6-39-16-41-23-12-37
2016-01-19 10:12:22	526.94132	6	0	ntr	img/f_ntr_cut.png	HIT	13504.0	15312.0	14	46-38-39-13-12-9-2-41-26-40-28-3-30-22
2016-01-19 10:12:38	542.74912	0	0	hap	img/f_hap_cut.png	HIT	17895.0	19008.0	18	40-46-3-47-32-5-41-0-12-17-19-14-22-34-24-8-2-21
2016-01-19 10:12:57	562.26815	1	1	sup	img/m_sad_cut.png	ERR	3365.0	6198.0	4	44-0-21-41
2016-01-19 10:13:04	568.98448	3	1	ntr	img/m_fea_cut.png	ERR	2874.0	4259.0	3	14-16-32
2016-01-19 10:13:09	573.75319	5	1	fea	img/m_sup_cut.png	ERR	5135.0	7864.0	6	39-12-38-26-47-45
2016-01-19 10:13:17	582.16051	3	0	dis	img/f_fea_cut.png	ERR	4489.0	6379.0	5	11-22-8-44-7
2016-01-19 10:13:24	589.04079	5	0	sup	img/f_sup_cut.png	HIT	11770.0	13024.0	12	17-6-33-8-22-4-3-45-38-10-42-29
2016-01-19 10:13:37	602.57847	4	0	ang	img/f_dis_cut.png	ERR	1746.0	3058.0	2	34-14
2016-01-19 10:13:41	606.14065	1	0	fea	img/f_sad_cut.png	ERR	26899.0	32227.0	27	7-20-26-4-22-25-33-29-24-12-13-11-37-43-35-6-19-0-1-8-32-30-42-45-17-40-34
2016-01-19 10:14:14	638.87613	3	0	hap	img/f_fea_cut.png	ERR	10900.0	12788.0	11	24-37-42-26-9-6-30-2-13-39-23
2016-01-19 10:14:27	652.15954	0	0	hap	img/f_hap_cut.png	HIT	5905.0	7025.0	6	8-12-4-30-40-13
2016-01-19 10:14:35	659.7008	5	1	sup	img/m_sup_cut.png	HIT	6027.0	8051.0	7	16-45-34-22-20-29-25
2016-01-19 10:14:43	668.25218	4	0	ang	img/f_dis_cut.png	ERR	5987.0	7651.0	6	21-37-46-26-47-12
2016-01-19 10:14:51	676.42588	5	0	sup	img/f_sup_cut.png	HIT	11141.0	12869.0	12	12-25-38-0-14-42-4-45-40-1-29-23
2016-01-19 10:15:05	689.80349	1	1	fea	img/m_sad_cut.png	ERR	3957.0	9262.0	4	31-29-30-37
2016-01-19 10:15:14	699.58842	2	0	ang	img/f_ang_cut.png	HIT	5242.0	7067.0	6	5-37-28-47-10-11
2016-01-19 10:15:22	707.15905	4	1	dis	img/m_dis_cut.png	HIT	5877.0	6957.0	6	37-36-1-26-38-0
2016-01-19 10:15:30	714.61555	0	1	hap	img/m_hap_cut.png	HIT	13513.0	15361.0	14	22-3-0-45-35-7-38-46-41-9-40-30-36-5
2016-01-19 10:15:45	730.4663	2	1	sad	img/m_ang_cut.png	ERR	23967.0	25257.0	24	35-32-5-42-46-9-47-2-7-10-22-6-31-29-12-11-40-16-4-30-18-14-25-23
2016-01-19 10:16:11	756.20969	6	0	sad	img/f_ntr_cut.png	ERR	10966.0	14878.0	11	1-26-32-46-43-36-24-9-22-29-6
2016-01-19 10:16:26	771.58987	6	1	ntr	img/m_ntr_cut.png	HIT	10665.0	13193.0	11	36-28-45-39-26-19-33-18-42-34-14
2016-01-19 10:16:40	785.2862	3	1	fea	img/m_fea_cut.png	HIT	3074.0	6058.0	4	15-33-10-30
2016-01-19 10:16:47	791.84711	4	1	ang	img/m_dis_cut.png	ERR	27575.0	31911.0	28	33-11-13-16-8-6-44-19-39-31-22-28-0-9-7-27-36-20-32-12-23-17-45-2-10-5-47-42
2016-01-19 10:17:19	824.24678	5	0	sup	img/f_sup_cut.png	HIT	7490.0	9027.0	8	38-18-12-13-37-20-30-6
2016-01-19 10:17:29	833.76833	2	1	ang	img/m_ang_cut.png	HIT	10584.0	12960.0	11	0-38-4-42-11-1-46-26-8-17-22
2016-01-19 10:17:42	847.23904	1	0	dis	img/f_sad_cut.png	ERR	10497.0	12057.0	11	3-16-1-35-39-40-20-17-22-36-14
2016-01-19 10:17:55	859.8001	6	0	sup	img/f_ntr_cut.png	ERR	4095.0	6143.0	5	37-28-44-29-34
2016-01-19 10:18:01	866.45149	3	0	sup	img/f_fea_cut.png	ERR	7734.0	8862.0	8	31-27-41-37-0-13-25-20
2016-01-19 10:18:11	875.79968	0	0	hap	img/f_hap_cut.png	HIT	7089.0	8969.0	8	22-36-35-25-39-2-30-15
2016-01-19 10:18:20	885.27048	1	1	fea	img/m_sad_cut.png	ERR	9656.0	10874.0	10	37-23-39-19-20-32-21-47-46-15
2016-01-19 10:18:32	896.6473	3	1	dis	img/m_fea_cut.png	ERR	8716.0	9717.0	9	40-6-14-30-43-44-20-22-4
2016-01-19 10:18:42	906.87333	5	1	fea	img/m_sup_cut.png	ERR	5742.0	6783.0	6	15-12-40-43-26-35
2016-01-19 10:18:49	914.1711	0	1	hap	img/m_hap_cut.png	HIT	2248.0	4480.0	3	31-13-3
2016-01-19 10:18:54	919.16735	4	0	dis	img/f_dis_cut.png	HIT	15211.0	17387.0	16	19-12-32-45-17-24-8-28-41-39-15-0-42-27-30-20
2016-01-19 10:19:12	937.07929	2	0	ang	img/f_ang_cut.png	HIT	19166.0	21054.0	20	32-35-31-39-5-29-27-45-0-30-25-2-11-41-23-6-9-44-10-13
2016-01-19 10:19:34	958.64428	6	1	fea	img/m_ntr_cut.png	ERR	12496.0	16592.0	13	36-20-19-41-38-17-46-14-22-44-31-29-40
2016-01-19 10:19:51	975.74223	3	1	fea	img/m_fea_cut.png	HIT	6345.0	7905.0	7	36-7-44-22-37-34-26
2016-01-19 10:19:59	984.15426	2	0	sad	img/f_ang_cut.png	ERR	4058.0	9722.0	5	5-42-20-34-43
2016-01-19 10:20:09	994.37936	4	1	dis	img/m_dis_cut.png	HIT	3223.0	4663.0	4	25-14-30-35
2016-01-19 10:20:14	999.53869	1	1	sad	img/m_sad_cut.png	HIT	7064.0	9138.0	8	6-26-1-13-45-34-43-47
2016-01-19 10:20:24	1009.17316	6	1	ntr	img/m_ntr_cut.png	HIT	25484.0	28740.0	26	26-42-41-11-20-14-30-19-43-37-45-7-36-12-16-47-33-18-1-15-22-25-13-46-10-44
2016-01-19 10:20:53	1038.39433	0	0	hap	img/f_hap_cut.png	HIT	12714.0	14834.0	13	15-16-41-24-9-12-35-22-31-43-32-6-30
2016-01-19 10:21:09	1053.72928	4	0	dis	img/f_dis_cut.png	HIT	2984.0	3736.0	3	26-29-6
2016-01-19 10:21:13	1057.96714	5	1	sup	img/m_sup_cut.png	HIT	5025.0	6857.0	6	17-9-32-34-21-10
2016-01-19 10:21:20	1065.37135	0	1	hap	img/m_hap_cut.png	HIT	4726.0	6118.0	5	6-41-2-30-13
2016-01-19 10:21:27	1071.98363	3	0	dis	img/f_fea_cut.png	ERR	9030.0	12103.0	10	43-39-36-14-41-35-10-27-29-47
2016-01-19 10:21:39	1084.59266	6	0	ntr	img/f_ntr_cut.png	HIT	7603.0	8811.0	8	6-22-0-2-14-23-38-32
2016-01-19 10:21:49	1093.92571	1	0	sad	img/f_sad_cut.png	HIT	12287.0	14568.0	13	0-45-36-20-21-12-35-29-6-2-25-24-33
2016-01-19 10:22:04	1109.01082	2	1	sad	img/m_ang_cut.png	ERR	4806.0	6102.0	5	15-9-10-5-0
2016-01-19 10:22:11	1115.62175	5	0	sup	img/f_sup_cut.png	HIT	4045.0	5772.0	5	18-45-1-34-17
2016-01-19 10:22:17	1121.90108	1	0	sad	img/f_sad_cut.png	HIT	7238.0	10550.0	8	13-40-26-46-4-34-0-7
2016-01-19 10:22:28	1132.94573	1	1	dis	img/m_sad_cut.png	ERR	2032.0	3976.0	3	30-36-3
2016-01-19 10:22:32	1137.42255	0	0	hap	img/f_hap_cut.png	HIT	7151.0	8983.0	8	47-8-19-35-31-45-13-23
2016-01-19 10:22:42	1146.89353	4	0	dis	img/f_dis_cut.png	HIT	9361.0	11225.0	10	21-12-46-3-9-40-7-4-33-1
2016-01-19 10:22:54	1158.66035	2	1	sad	img/m_ang_cut.png	ERR	10651.0	12356.0	11	41-13-14-8-37-35-28-45-34-23-36
2016-01-19 10:23:06	1171.5082	6	0	fea	img/f_ntr_cut.png	ERR	12862.0	14678.0	13	29-32-21-40-12-45-41-34-33-14-17-30-16
2016-01-19 10:23:22	1186.70003	2	0	ang	img/f_ang_cut.png	HIT	3644.0	4692.0	4	24-35-18-12
2016-01-19 10:23:27	1191.90762	3	0	fea	img/f_fea_cut.png	HIT	13898.0	17730.0	14	38-39-21-18-40-15-1-3-20-47-13-19-22-0
2016-01-19 10:23:45	1210.15683	5	1	dis	img/m_sup_cut.png	ERR	10197.0	11925.0	11	19-35-39-6-7-13-43-37-12-30-10
2016-01-19 10:23:57	1222.60278	0	1	hap	img/m_hap_cut.png	HIT	10718.0	12438.0	11	37-40-0-7-24-44-9-25-14-20-21
2016-01-19 10:24:10	1235.5444	3	1	sup	img/m_fea_cut.png	ERR	5465.0	7250.0	6	16-17-4-41-21-39
2016-01-19 10:24:18	1243.30363	4	1	dis	img/m_dis_cut.png	HIT	11935.0	12783.0	12	17-38-7-33-40-31-5-23-36-32-37-30
2016-01-19 10:24:31	1256.59194	5	0	sup	img/f_sup_cut.png	HIT	3704.0	4760.0	4	6-47-22-34
2016-01-19 10:24:37	1261.88061	6	1	ntr	img/m_ntr_cut.png	HIT	10092.0	11836.0	11	22-40-19-23-36-31-44-0-18-28-43
2016-01-19 10:24:49	1274.2483	3	1	fea	img/m_fea_cut.png	HIT	6789.0	9389.0	7	31-30-21-45-32-37-8
2016-01-19 10:24:59	1284.19978	1	1	fea	img/m_sad_cut.png	ERR	9226.0	12491.0	10	11-28-40-12-20-41-26-5-22-9
2016-01-19 10:25:12	1297.19885	5	0	sup	img/f_sup_cut.png	HIT	5131.0	6891.0	6	15-19-0-1-22-35
2016-01-19 10:25:19	1304.57857	5	1	sup	img/m_sup_cut.png	HIT	4596.0	7677.0	5	27-13-18-10-16
2016-01-19 10:25:28	1312.76964	6	1	fea	img/m_ntr_cut.png	ERR	1594.0	2858.0	2	21-29
2016-01-19 10:25:31	1316.15509	2	0	ang	img/f_ang_cut.png	HIT	1953.0	2985.0	2	19-35
2016-01-19 10:25:35	1319.68251	4	0	ang	img/f_dis_cut.png	ERR	7674.0	10386.0	8	6-41-44-12-39-3-18-40
2016-01-19 10:25:46	1330.65077	1	0	fea	img/f_sad_cut.png	ERR	3421.0	5933.0	4	4-26-13-2
2016-01-19 10:25:52	1337.13197	2	1	sad	img/m_ang_cut.png	ERR	8255.0	11072.0	9	20-4-28-43-36-26-6-34-45
2016-01-19 10:26:04	1349.03384	6	0	fea	img/f_ntr_cut.png	ERR	4459.0	5995.0	5	15-23-21-10-40
2016-01-19 10:26:10	1355.56965	4	1	dis	img/m_dis_cut.png	HIT	9491.0	10915.0	10	16-36-25-42-47-4-28-6-22-44
2016-01-19 10:26:22	1367.01807	0	1	hap	img/m_hap_cut.png	HIT	5336.0	6942.0	6	2-39-1-40-21-20
2016-01-19 10:26:29	1374.47423	3	0	sup	img/f_fea_cut.png	ERR	6669.0	7821.0	7	8-20-33-21-15-28-25
2016-01-19 10:26:38	1382.80455	0	0	hap	img/f_hap_cut.png	HIT	13997.0	15813.0	14	24-16-8-17-5-32-38-33-12-9-1-23-36-13
2016-01-19 10:27:20	0.0	0	1	hap	img/m_hap_cut.png	HIT	2386.0	4282.0	3	21-4-1
2016-01-19 10:27:24	4.79425	5	1	sup	img/m_sup_cut.png	HIT	4328.0	5793.0	5	1-43-13-21-45
2016-01-19 10:27:31	11.09456	5	0	sup	img/f_sup_cut.png	HIT	6007.0	6928.0	6	35-2-14-5-3-29
2016-01-19 10:27:38	18.5643	1	1	fea	img/m_sad_cut.png	ERR	7876.0	9789.0	8	13-12-16-26-21-17-18-45
2016-01-19 10:27:49	28.85752	4	1	dis	img/m_dis_cut.png	HIT	1913.0	2921.0	2	37-22
2016-01-19 10:27:52	32.29728	1	0	fea	img/f_sad_cut.png	ERR	10714.0	13202.0	11	9-15-2-42-34-17-24-41-36-30-16
2016-01-19 10:28:06	45.99288	3	1	fea	img/m_fea_cut.png	HIT	7505.0	9441.0	8	24-42-44-9-27-20-29-36
2016-01-19 10:28:16	55.93988	2	0	ang	img/f_ang_cut.png	HIT	5285.0	6773.0	6	4-29-17-46-19-42
2016-01-19 10:28:23	63.23695	6	0	ntr	img/f_ntr_cut.png	HIT	7857.0	8745.0	8	37-18-36-10-35-41-2-19
2016-01-19 10:28:32	72.5053	3	0	sup	img/f_fea_cut.png	ERR	7861.0	11366.0	8	3-23-15-17-2-12-21-44
2016-01-19 10:28:44	84.38751	2	1	fea	img/m_ang_cut.png	ERR	2906.0	4163.0	3	29-28-4
2016-01-19 10:28:49	89.07693	4	0	dis	img/f_dis_cut.png	HIT	3047.0	4832.0	4	25-23-29-37
2016-01-19 10:28:54	94.4105	0	0	hap	img/f_hap_cut.png	HIT	9925.0	11301.0	10	6-45-5-24-1-9-27-20-42-29
2016-01-19 10:29:06	106.25737	6	1	ntr	img/m_ntr_cut.png	HIT	13438.0	14646.0	14	35-0-27-32-14-39-9-11-45-13-30-31-42-47
2016-01-19 10:29:21	121.40777	0	1	hap	img/m_hap_cut.png	HIT	7591.0	9132.0	8	45-18-39-7-15-40-37-2
2016-01-19 10:29:31	131.04017	4	1	dis	img/m_dis_cut.png	HIT	1284.0	2700.0	2	10-30
2016-01-19 10:29:34	134.29472	4	0	ang	img/f_dis_cut.png	ERR	7558.0	8854.0	8	18-36-32-4-2-40-47-10
2016-01-19 10:29:43	143.65891	2	0	ang	img/f_ang_cut.png	HIT	1300.0	2635.0	2	10-1
2016-01-19 10:29:46	146.79609	0	0	hap	img/f_hap_cut.png	HIT	19765.0	21005.0	20	1-20-15-12-43-9-33-47-19-34-38-24-0-36-41-17-45-44-6-21
2016-01-19 10:30:08	168.35087	5	0	sup	img/f_sup_cut.png	HIT	3351.0	4799.0	4	1-38-29-31
2016-01-19 10:30:13	173.64681	5	1	sup	img/m_sup_cut.png	HIT	3861.0	5133.0	4	33-41-16-29
2016-01-19 10:30:19	179.28534	1	1	fea	img/m_sad_cut.png	ERR	2230.0	5158.0	3	33-30-25
2016-01-19 10:30:25	184.97282	3	1	fea	img/m_fea_cut.png	HIT	1512.0	2544.0	2	30-38
2016-01-19 10:30:28	188.01383	1	0	sad	img/f_sad_cut.png	HIT	1562.0	3634.0	2	34-2
2016-01-19 10:30:32	192.13695	6	0	ntr	img/f_ntr_cut.png	HIT	6041.0	7809.0	7	22-13-28-46-4-14-30
2016-01-19 10:30:40	200.44592	3	0	sup	img/f_fea_cut.png	ERR	11788.0	13933.0	12	36-35-20-23-33-28-5-26-38-4-10-21
2016-01-19 10:30:55	214.88346	2	1	dis	img/m_ang_cut.png	ERR	3335.0	4760.0	4	23-30-13-35
2016-01-19 10:31:00	220.15012	6	1	sad	img/m_ntr_cut.png	ERR	19557.0	21741.0	20	26-41-3-14-12-27-47-39-44-25-4-23-36-11-37-5-42-22-34-40
2016-01-19 10:31:22	242.38307	1	1	fea	img/m_sad_cut.png	ERR	2731.0	6691.0	3	24-30-38
2016-01-19 10:31:29	249.56559	4	1	ang	img/m_dis_cut.png	ERR	6864.0	7760.0	7	41-15-6-31-42-19-26
2016-01-19 10:31:37	257.82023	2	0	hap	img/f_ang_cut.png	ERR	1141.0	3477.0	2	21-9
2016-01-19 10:31:41	261.81559	0	0	hap	img/f_hap_cut.png	HIT	982.0	2071.0	1	29
2016-01-19 10:31:44	264.39279	5	0	sup	img/f_sup_cut.png	HIT	1894.0	3110.0	2	34-29
2016-01-19 10:31:48	268.01289	4	0	ang	img/f_dis_cut.png	ERR	2621.0	4013.0	3	9-34-17
2016-01-19 10:31:52	272.55212	0	1	hap	img/m_hap_cut.png	HIT	7209.0	9001.0	8	14-30-7-3-12-11-45-21
2016-01-19 10:32:02	282.08613	6	1	ntr	img/m_ntr_cut.png	HIT	6058.0	7851.0	7	28-38-1-35-13-5-17
2016-01-19 10:32:10	290.44461	2	1	fea	img/m_ang_cut.png	ERR	4500.0	6100.0	5	13-31-33-21-2
2016-01-19 10:32:17	297.05629	6	0	ntr	img/f_ntr_cut.png	HIT	10228.0	12756.0	11	14-26-5-10-43-37-3-6-33-22-44
2016-01-19 10:32:30	310.32306	3	1	fea	img/m_fea_cut.png	HIT	2597.0	6837.0	3	1-30-34
2016-01-19 10:32:37	317.67018	1	0	sup	img/f_sad_cut.png	ERR	2315.0	7884.0	3	0-29-47
2016-01-19 10:32:46	326.07172	5	1	fea	img/m_sup_cut.png	ERR	3621.0	6077.0	4	44-0-26-13
2016-01-19 10:32:52	332.65541	3	0	fea	img/f_fea_cut.png	HIT	3155.0	6180.0	4	0-5-21-25
2016-01-19 10:32:59	339.32956	6	1	ntr	img/m_ntr_cut.png	HIT	16717.0	17693.0	17	14-42-6-20-26-0-36-38-8-23-19-40-30-43-7-41-5
2016-01-19 10:33:17	357.51505	5	0	sup	img/f_sup_cut.png	HIT	4232.0	6720.0	5	14-7-34-45-1
2016-01-19 10:33:24	364.74167	3	1	fea	img/m_fea_cut.png	HIT	3080.0	5138.0	4	41-10-31-18
2016-01-19 10:33:30	370.38649	2	1	ang	img/m_ang_cut.png	HIT	2553.0	3817.0	3	26-44-25
2016-01-19 10:33:34	374.71341	4	1	dis	img/m_dis_cut.png	HIT	14019.0	14731.0	14	35-17-24-12-19-34-13-31-4-18-32-41-3-21
2016-01-19 10:33:50	389.94401	3	0	fea	img/f_fea_cut.png	HIT	21141.0	24365.0	22	35-5-19-40-37-46-47-9-42-22-43-11-1-32-30-8-41-7-28-21-25-27
2016-01-19 10:34:14	414.79438	1	0	sad	img/f_sad_cut.png	HIT	12513.0	13881.0	13	9-25-28-45-14-22-43-44-23-3-29-31-39
2016-01-19 10:34:29	429.18351	0	0	hap	img/f_hap_cut.png	HIT	6865.0	8369.0	7	42-2-31-15-27-22-29
2016-01-19 10:34:38	438.06785	4	0	dis	img/f_dis_cut.png	HIT	10847.0	12031.0	11	39-7-33-40-44-9-37-18-11-23-29
2016-01-19 10:34:50	450.60307	6	0	ntr	img/f_ntr_cut.png	HIT	2226.0	3762.0	3	13-22-2
2016-01-19 10:34:55	454.86089	1	1	sup	img/m_sad_cut.png	ERR	4755.0	5636.0	5	43-20-27-13-21
2016-01-19 10:35:01	461.01619	2	0	dis	img/f_ang_cut.png	ERR	15753.0	17057.0	16	0-8-13-47-16-42-36-12-40-31-43-11-24-25-14-20
2016-01-19 10:35:18	478.623	0	1	hap	img/m_hap_cut.png	HIT	1291.0	3707.0	2	37-34
2016-01-19 10:35:23	482.83678	5	1	dis	img/m_sup_cut.png	ERR	5895.0	7575.0	6	17-8-28-45-21-38
2016-01-19 10:35:31	490.91723	3	1	fea	img/m_fea_cut.png	HIT	2720.0	4976.0	3	27-10-9
2016-01-19 10:35:36	496.43657	1	0	fea	img/f_sad_cut.png	ERR	13809.0	16025.0	14	15-35-40-3-42-23-10-24-14-39-11-43-21-17
2016-01-19 10:35:53	512.99363	2	1	ang	img/m_ang_cut.png	HIT	7812.0	9125.0	8	1-33-26-22-42-6-32-35
2016-01-19 10:36:02	522.61933	6	0	ntr	img/f_ntr_cut.png	HIT	4477.0	5629.0	5	19-17-32-22-46
2016-01-19 10:36:08	528.78441	5	0	fea	img/f_sup_cut.png	ERR	12334.0	15223.0	13	25-7-41-28-3-16-9-26-32-0-42-34-45
2016-01-19 10:36:24	544.50769	2	0	ang	img/f_ang_cut.png	HIT	3347.0	4931.0	4	11-46-15-0
2016-01-19 10:36:30	549.94171	0	0	fea	img/f_hap_cut.png	ERR	6966.0	9726.0	7	0-41-45-9-44-26-3
2016-01-19 10:36:40	560.18366	5	1	sup	img/m_sup_cut.png	HIT	13963.0	15699.0	14	33-32-15-14-4-35-42-16-11-24-31-2-7-26
2016-01-19 10:36:56	576.45679	6	1	dis	img/m_ntr_cut.png	ERR	1548.0	2796.0	2	30-17
2016-01-19 10:36:59	579.74188	4	0	ang	img/f_dis_cut.png	ERR	8773.0	10949.0	9	7-27-45-9-14-17-16-28-26
2016-01-19 10:37:11	591.2151	3	0	fea	img/f_fea_cut.png	HIT	4435.0	6636.0	5	17-3-36-10-24
2016-01-19 10:37:18	598.35908	1	1	fea	img/m_sad_cut.png	ERR	12288.0	17945.0	13	35-3-20-14-21-17-29-32-2-7-30-15-18
2016-01-19 10:37:36	616.81045	0	1	hap	img/m_hap_cut.png	HIT	7859.0	9027.0	8	35-8-45-12-23-16-43-13
2016-01-19 10:37:46	626.34101	4	1	dis	img/m_dis_cut.png	HIT	16678.0	17798.0	17	43-44-45-47-5-9-35-40-28-16-8-42-36-25-27-29-17
2016-01-19 10:38:04	644.64205	6	1	ntr	img/m_ntr_cut.png	HIT	5801.0	7337.0	6	44-27-34-6-37-5
2016-01-19 10:38:12	652.50399	4	1	dis	img/m_dis_cut.png	HIT	4814.0	6062.0	5	45-28-44-7-22
2016-01-19 10:38:19	659.0562	4	0	ang	img/f_dis_cut.png	ERR	7219.0	9683.0	8	40-42-33-32-26-27-4-25
2016-01-19 10:38:29	669.23528	0	1	ntr	img/m_hap_cut.png	ERR	7886.0	9742.0	8	42-7-40-2-34-28-0-25
2016-01-19 10:38:39	679.46999	2	0	ang	img/f_ang_cut.png	HIT	2306.0	4434.0	3	10-24-12
2016-01-19 10:38:44	684.41723	5	1	sup	img/m_sup_cut.png	HIT	16556.0	17868.0	17	31-42-41-45-35-40-13-20-3-38-17-8-9-16-15-10-18
2016-01-19 10:39:02	702.79416	1	1	fea	img/m_sad_cut.png	ERR	4046.0	7086.0	5	25-29-26-42-22
2016-01-19 10:39:10	710.39045	3	1	fea	img/m_fea_cut.png	HIT	2740.0	4004.0	3	33-34-26
2016-01-19 10:39:15	714.90576	3	0	fea	img/f_fea_cut.png	HIT	5060.0	12397.0	6	21-1-43-0-22-34
2016-01-19 10:39:28	727.83039	0	0	hap	img/f_hap_cut.png	HIT	11875.0	14003.0	12	8-7-9-39-35-0-32-26-42-30-18-34
2016-01-19 10:39:42	742.33469	1	0	dis	img/f_sad_cut.png	ERR	4525.0	6138.0	5	18-8-5-30-27
2016-01-19 10:39:49	748.99564	2	1	sad	img/m_ang_cut.png	ERR	11006.0	12176.0	11	47-25-3-7-36-11-6-1-37-10-34
2016-01-19 10:40:01	761.67838	5	0	fea	img/f_sup_cut.png	ERR	10726.0	11974.0	11	0-39-28-26-19-9-38-14-43-12-13
2016-01-19 10:40:14	774.17097	6	0	ntr	img/f_ntr_cut.png	HIT	35104.0	36865.0	36	43-37-26-18-12-15-46-44-38-13-39-8-42-3-24-47-33-6-1-40-23-31-28-14-22-19-36-0-27-16-17-11-32-2-10-7
2016-01-19 10:40:51	811.5802	0	1	hap	img/m_hap_cut.png	HIT	2415.0	4632.0	3	45-29-21
2016-01-19 10:40:56	816.72151	6	0	sup	img/f_ntr_cut.png	ERR	7916.0	10820.0	8	1-13-47-11-15-9-21-10
2016-01-19 10:41:08	828.03033	1	1	sad	img/m_sad_cut.png	HIT	9798.0	12398.0	10	24-46-27-9-45-12-15-34-42-44
2016-01-19 10:41:21	840.93078	2	1	fea	img/m_ang_cut.png	ERR	3442.0	5578.0	4	29-15-4-44
2016-01-19 10:41:27	847.02734	4	0	ang	img/f_dis_cut.png	ERR	1589.0	2685.0	2	27-17
2016-01-19 10:41:30	850.21068	2	0	dis	img/f_ang_cut.png	ERR	6149.0	7654.0	7	23-5-16-28-15-39-0
2016-01-19 10:41:38	858.37671	4	1	sad	img/m_dis_cut.png	ERR	6685.0	9493.0	7	37-12-25-47-43-10-42
2016-01-19 10:41:48	868.36445	3	1	sup	img/m_fea_cut.png	ERR	11326.0	13694.0	12	12-23-37-31-0-42-14-46-28-38-29-40
2016-01-19 10:42:02	882.55267	0	0	hap	img/f_hap_cut.png	HIT	12278.0	14206.0	13	41-40-0-23-2-19-3-1-20-7-27-38-4
2016-01-19 10:42:17	897.25742	6	1	fea	img/m_ntr_cut.png	ERR	6089.0	8809.0	7	18-14-1-30-21-6-23
2016-01-19 10:42:26	906.59478	5	0	sup	img/f_sup_cut.png	HIT	8097.0	9785.0	9	32-14-31-13-9-37-6-29-8
2016-01-19 10:42:37	916.8896	1	0	fea	img/f_sad_cut.png	ERR	7205.0	10470.0	8	8-31-29-15-0-34-32-4
2016-01-19 10:42:48	927.88125	3	0	fea	img/f_fea_cut.png	HIT	2414.0	4447.0	3	12-29-1
2016-01-19 10:42:53	932.83579	5	1	sad	img/m_sup_cut.png	ERR	7554.0	9954.0	8	20-34-1-3-46-26-19-41
2016-01-19 10:43:03	943.27683	3	0	fea	img/f_fea_cut.png	HIT	5165.0	7077.0	6	1-41-10-20-46-29
2016-01-19 10:43:11	950.85158	0	0	hap	img/f_hap_cut.png	HIT	6888.0	8488.0	7	27-44-28-40-3-11-26
2016-01-19 10:43:20	959.88344	5	0	sup	img/f_sup_cut.png	HIT	11161.0	12921.0	12	37-2-25-23-32-40-27-44-5-34-16-29
2016-01-19 10:43:33	973.30249	5	1	dis	img/m_sup_cut.png	ERR	7083.0	9339.0	8	16-3-10-17-45-8-30-18
2016-01-19 10:43:43	983.13304	1	0	sad	img/f_sad_cut.png	HIT	5669.0	7021.0	6	35-7-42-6-26-16
2016-01-19 10:43:50	990.64527	4	1	dis	img/m_dis_cut.png	HIT	5447.0	6952.0	6	2-33-5-10-21-3
2016-01-19 10:43:58	998.10038	0	1	hap	img/m_hap_cut.png	HIT	4972.0	7029.0	5	15-16-6-34-13
2016-01-19 10:44:05	1005.62953	1	1	ntr	img/m_sad_cut.png	ERR	12928.0	14088.0	13	12-16-20-31-41-36-25-8-2-46-3-39-42
2016-01-19 10:44:20	1020.24923	2	1	ang	img/m_ang_cut.png	HIT	13767.0	16583.0	14	32-38-0-17-9-47-3-40-33-28-11-30-14-2
2016-01-19 10:44:37	1037.33133	6	0	ntr	img/f_ntr_cut.png	HIT	11175.0	12687.0	12	39-41-25-44-0-1-6-27-17-24-31-38
2016-01-19 10:44:50	1050.54135	2	0	dis	img/f_ang_cut.png	ERR	7505.0	8810.0	8	12-43-18-3-26-9-13-41
2016-01-19 10:45:00	1059.85351	4	0	ang	img/f_dis_cut.png	ERR	11143.0	14112.0	12	38-23-8-39-27-11-26-32-46-2-12-10
2016-01-19 10:45:14	1074.49852	6	1	ntr	img/m_ntr_cut.png	HIT	6202.0	7874.0	7	40-17-28-36-8-22-19
2016-01-19 10:45:23	1082.85695	3	1	dis	img/m_fea_cut.png	ERR	14779.0	20011.0	15	38-32-39-1-17-40-7-20-43-28-11-9-5-22-16
