# Supplementary material for: Mapping the emotional face. How individual face parts contribute to successful emotion recognition
Source: PLoS One. 2017 May 11;12(5):e0177239. doi: 10.1371/journal.pone.0177239 (PMC5426715; doi:10.1371/journal.pone.0177239)
Supplement: S1 Code — (ZIP) [file pone.0177239.s003.zip › app/static/logfiles/logfile70.txt]

####### THIS IS A LOGFILE FOR THE DYNAMIC MASKING FACE EXPERIMENT ######
Participant Number: 70
Date and Time: 2016-01-21 11:01:58.896738
age: 24 ,gender: 0 ,environ: 2 ,occup: 0 ,advert: 0
###################################################################
time	cumtime	express	ident	button	filename	evaluation	stopRT	choiceRT	maskNum	maskList
2016-01-21 11:02:43	0.0	3	0	fea	img/f_fea_cut.png	HIT	5785.0	13217.0	6	10-5-40-35-29-6
2016-01-21 11:02:57	13.71782	6	1	ntr	img/m_ntr_cut.png	HIT	21362.0	24323.0	22	42-38-29-11-5-22-43-37-45-4-31-46-25-44-2-33-40-9-32-39-18-28
2016-01-21 11:03:21	38.54121	6	0	ntr	img/f_ntr_cut.png	HIT	10835.0	13355.0	11	11-27-44-7-14-0-22-19-42-4-10
2016-01-21 11:03:35	52.39803	1	1	sad	img/m_sad_cut.png	HIT	12322.0	16370.0	13	16-13-46-20-23-3-35-32-44-12-34-45-41
2016-01-21 11:03:52	69.25182	1	0	sad	img/f_sad_cut.png	HIT	22636.0	24116.0	23	11-32-38-34-6-26-15-33-3-14-8-0-47-20-7-16-40-39-42-45-2-29-18
2016-01-21 11:04:17	93.87359	5	1	sup	img/m_sup_cut.png	HIT	4881.0	6266.0	5	8-29-30-40-22
2016-01-21 11:04:24	100.64059	0	1	hap	img/m_hap_cut.png	HIT	4002.0	6874.0	4	6-24-4-29
2016-01-21 11:04:31	108.01917	0	0	hap	img/f_hap_cut.png	HIT	10389.0	13061.0	11	45-33-32-40-42-4-17-34-43-23-3
2016-01-21 11:04:45	121.60847	2	0	ang	img/f_ang_cut.png	HIT	9334.0	13278.0	10	30-27-4-35-40-45-17-3-21-11
2016-01-21 11:04:58	135.3771	4	1	dis	img/m_dis_cut.png	HIT	11073.0	12873.0	12	47-38-35-5-21-33-31-17-23-30-25-44
2016-01-21 11:05:12	148.75047	3	1	sup	img/m_fea_cut.png	ERR	12662.0	18550.0	13	41-22-2-1-11-45-3-42-9-23-35-26-43
2016-01-21 11:05:31	167.80265	2	1	sad	img/m_ang_cut.png	ERR	9039.0	11496.0	10	27-2-25-47-3-46-18-10-39-12
2016-01-21 11:05:43	179.85709	4	0	dis	img/f_dis_cut.png	HIT	9489.0	10793.0	10	36-12-44-32-5-21-19-24-30-10
2016-01-21 11:05:54	191.13818	5	0	fea	img/f_sup_cut.png	ERR	8905.0	11929.0	9	18-47-27-7-24-25-32-15-34
2016-01-21 11:06:06	203.58035	1	0	ang	img/f_sad_cut.png	ERR	6149.0	8557.0	7	7-30-29-16-11-23-39
2016-01-21 11:06:16	212.64204	2	0	ang	img/f_ang_cut.png	HIT	5741.0	7262.0	6	34-41-32-9-37-16
2016-01-21 11:06:23	220.41484	0	1	hap	img/m_hap_cut.png	HIT	6166.0	8110.0	7	27-6-31-38-29-19-18
2016-01-21 11:06:32	229.07578	1	1	sup	img/m_sad_cut.png	ERR	12790.0	15079.0	13	46-25-3-6-27-16-44-47-32-21-42-38-7
2016-01-21 11:06:48	244.63488	0	0	hap	img/f_hap_cut.png	HIT	6873.0	8418.0	7	3-24-29-25-31-16-14
2016-01-21 11:06:56	253.565	6	0	sup	img/f_ntr_cut.png	ERR	20526.0	22598.0	21	36-21-13-46-20-42-6-39-47-43-8-35-26-7-44-23-0-2-10-34-11
2016-01-21 11:07:20	276.67101	4	0	ang	img/f_dis_cut.png	ERR	9032.0	12247.0	10	44-28-15-46-32-25-6-27-26-47
2016-01-21 11:07:32	289.42101	2	1	dis	img/m_ang_cut.png	ERR	12178.0	13802.0	13	19-46-1-16-26-45-39-32-14-21-13-10-35
2016-01-21 11:07:47	303.72259	5	1	sup	img/m_sup_cut.png	HIT	21112.0	23009.0	22	8-33-5-24-29-4-15-12-7-19-37-6-18-14-38-0-23-22-46-11-20-16
2016-01-21 11:08:10	327.21589	3	0	sup	img/f_fea_cut.png	ERR	17223.0	22223.0	18	5-33-2-30-40-18-39-17-25-20-19-46-47-6-10-0-21-28
2016-01-21 11:08:33	349.94477	3	1	fea	img/m_fea_cut.png	HIT	9635.0	11483.0	10	34-47-23-14-5-36-42-22-30-2
2016-01-21 11:08:45	361.91891	5	0	sup	img/f_sup_cut.png	HIT	13946.0	15602.0	14	8-29-3-7-1-23-21-20-4-10-14-16-27-22
2016-01-21 11:09:01	378.02821	4	1	dis	img/m_dis_cut.png	HIT	4930.0	6171.0	5	21-36-15-34-22
2016-01-21 11:09:08	384.69636	6	1	sad	img/m_ntr_cut.png	ERR	19856.0	21952.0	20	33-24-6-27-39-45-2-13-14-34-0-37-10-18-21-11-23-25-40-22
2016-01-21 11:09:30	407.14474	3	0	fea	img/f_fea_cut.png	HIT	22985.0	28113.0	23	19-29-32-17-0-28-6-9-3-35-12-24-13-23-26-33-47-10-41-31-22-39-30
2016-01-21 11:09:59	435.75355	1	1	sup	img/m_sad_cut.png	ERR	33566.0	39767.0	34	8-9-12-19-44-22-33-46-10-15-26-3-2-1-45-31-25-43-39-14-24-37-41-47-38-35-27-29-16-34-32-4-17-6
2016-01-21 11:10:39	476.03018	0	0	hap	img/f_hap_cut.png	HIT	9840.0	11160.0	10	16-25-3-6-24-33-23-35-13-22
2016-01-21 11:10:51	487.69943	6	0	ntr	img/f_ntr_cut.png	HIT	12624.0	14792.0	13	19-41-7-23-26-43-30-38-0-1-34-36-42
2016-01-21 11:11:06	502.98325	5	0	fea	img/f_sup_cut.png	ERR	6052.0	8388.0	7	10-20-40-18-32-23-6
2016-01-21 11:11:15	511.88052	2	0	ang	img/f_ang_cut.png	HIT	12492.0	13749.0	13	14-25-42-33-36-32-7-44-21-6-24-30-5
2016-01-21 11:11:29	526.12612	0	1	hap	img/m_hap_cut.png	HIT	12819.0	15771.0	13	35-46-17-15-23-4-26-3-25-22-37-42-44
2016-01-21 11:11:45	542.40801	4	0	dis	img/f_dis_cut.png	HIT	13614.0	15166.0	14	16-45-2-41-42-23-15-4-1-5-43-11-22-7
2016-01-21 11:12:01	558.0716	1	0	fea	img/f_sad_cut.png	ERR	24058.0	26243.0	25	4-7-1-38-3-9-30-44-45-28-26-27-47-40-31-35-11-19-24-16-0-2-5-22-36
2016-01-21 11:12:28	584.80335	2	1	ang	img/m_ang_cut.png	HIT	22916.0	25084.0	23	30-46-16-5-9-20-15-45-12-36-29-22-14-24-35-7-34-28-25-8-33-32-10
2016-01-21 11:12:53	610.37939	4	1	dis	img/m_dis_cut.png	HIT	2533.0	3725.0	3	22-21-1
2016-01-21 11:12:58	614.60731	5	1	sup	img/m_sup_cut.png	HIT	12846.0	14294.0	13	34-32-22-1-36-13-6-19-15-11-33-4-21
2016-01-21 11:13:12	629.3851	3	1	fea	img/m_fea_cut.png	HIT	17914.0	19291.0	18	19-29-42-14-9-8-5-31-35-28-4-43-12-1-25-17-10-3
2016-01-21 11:13:32	649.1743	6	1	fea	img/m_ntr_cut.png	ERR	27776.0	30392.0	28	17-46-2-7-32-6-30-47-39-42-40-16-24-33-19-13-44-18-45-34-29-3-35-38-0-8-28-9
2016-01-21 11:14:03	680.10784	3	0	sup	img/f_fea_cut.png	ERR	11825.0	14001.0	12	21-8-0-30-10-37-26-9-20-41-39-34
2016-01-21 11:14:18	694.61077	5	0	sup	img/f_sup_cut.png	HIT	20878.0	22999.0	21	26-15-24-11-4-12-6-18-39-20-30-0-5-32-28-8-23-38-42-25-10
2016-01-21 11:14:41	718.1051	0	0	hap	img/f_hap_cut.png	HIT	7981.0	8933.0	8	36-32-44-23-5-47-37-46
2016-01-21 11:14:50	727.55544	6	0	ang	img/f_ntr_cut.png	ERR	33884.0	37677.0	34	30-16-7-29-0-43-33-11-35-27-38-41-8-5-9-4-40-19-6-17-15-2-37-12-21-28-31-46-32-20-36-24-3-10
2016-01-21 11:15:29	765.7234	4	1	dis	img/m_dis_cut.png	HIT	6960.0	8104.0	7	20-19-5-32-8-21-10
2016-01-21 11:15:37	774.34601	1	1	fea	img/m_sad_cut.png	ERR	19783.0	21799.0	20	34-41-28-2-42-27-25-21-37-5-18-44-17-16-10-45-9-33-47-19
2016-01-21 11:16:00	796.64507	3	1	fea	img/m_fea_cut.png	HIT	18796.0	20236.0	19	46-38-2-4-9-15-32-39-8-23-10-29-28-17-45-36-42-21-16
2016-01-21 11:16:20	817.39335	4	0	dis	img/f_dis_cut.png	HIT	6937.0	7922.0	7	36-15-38-33-0-30-34
2016-01-21 11:16:29	825.82321	2	1	ang	img/m_ang_cut.png	HIT	29470.0	31214.0	30	28-38-32-25-13-43-11-9-36-1-34-14-37-5-17-35-23-2-6-33-20-42-41-40-7-10-12-27-29-3
2016-01-21 11:17:00	857.53705	1	0	ang	img/f_sad_cut.png	ERR	14340.0	18924.0	15	35-16-46-25-17-24-38-0-29-41-5-19-37-34-22
2016-01-21 11:17:20	876.95756	5	1	sup	img/m_sup_cut.png	HIT	24632.0	25712.0	25	18-31-11-30-24-37-12-27-9-7-46-39-43-33-20-23-38-0-36-35-26-4-17-3-5
2016-01-21 11:17:46	903.1786	2	0	ang	img/f_ang_cut.png	HIT	13742.0	14966.0	14	38-31-28-42-6-39-30-4-5-18-8-47-16-37
2016-01-21 11:18:02	918.66312	0	1	hap	img/m_hap_cut.png	HIT	3143.0	4839.0	4	46-29-45-47
2016-01-21 11:18:07	924.00407	6	1	sad	img/m_ntr_cut.png	ERR	17466.0	19170.0	18	27-39-8-33-1-46-19-29-22-7-13-45-40-32-47-10-34-14
2016-01-21 11:18:27	943.68459	5	1	dis	img/m_sup_cut.png	ERR	2763.0	3676.0	3	39-21-37
2016-01-21 11:18:31	947.85055	6	1	ntr	img/m_ntr_cut.png	HIT	28680.0	30480.0	29	4-1-9-8-46-22-37-28-11-25-6-17-15-13-42-39-30-36-32-33-29-5-20-18-31-38-35-40-26
2016-01-21 11:19:02	978.80975	3	0	fea	img/f_fea_cut.png	HIT	15178.0	17466.0	16	8-7-39-47-29-1-35-43-0-19-31-17-34-11-23-12
2016-01-21 11:19:20	996.7826	4	0	dis	img/f_dis_cut.png	HIT	6844.0	7749.0	7	15-5-30-42-25-10-34
2016-01-21 11:19:28	1005.02231	5	0	sup	img/f_sup_cut.png	HIT	16017.0	16913.0	16	8-16-10-25-26-45-31-3-36-13-39-42-32-47-30-18
2016-01-21 11:19:45	1022.45601	2	1	ang	img/m_ang_cut.png	HIT	15591.0	16971.0	16	9-38-24-16-30-41-31-32-43-22-17-40-34-19-27-8
2016-01-21 11:20:03	1039.92871	0	0	hap	img/f_hap_cut.png	HIT	4952.0	5849.0	5	21-44-38-33-20
2016-01-21 11:20:09	1046.28517	4	1	dis	img/m_dis_cut.png	HIT	7372.0	8677.0	8	0-31-14-1-41-35-21-36
2016-01-21 11:20:18	1055.45934	0	1	hap	img/m_hap_cut.png	HIT	5220.0	6980.0	6	2-5-19-21-1-16
2016-01-21 11:20:26	1062.93132	2	0	ang	img/f_ang_cut.png	HIT	10039.0	11727.0	11	19-44-34-24-25-15-4-1-42-26-13
2016-01-21 11:20:38	1075.15463	1	0	fea	img/f_sad_cut.png	ERR	27195.0	30699.0	28	27-41-17-1-33-28-47-4-29-12-26-40-8-42-11-46-30-7-13-24-3-37-23-10-2-35-6-32
2016-01-21 11:21:09	1106.34933	3	1	fea	img/m_fea_cut.png	HIT	14631.0	15855.0	15	23-6-14-43-36-41-11-42-19-37-34-46-24-0-33
2016-01-21 11:21:26	1122.68998	6	0	ntr	img/f_ntr_cut.png	HIT	21782.0	22974.0	22	12-40-3-42-15-38-4-27-20-45-6-26-22-41-11-13-25-33-8-9-46-0
2016-01-21 11:21:49	1146.16631	1	1	fea	img/m_sad_cut.png	ERR	11318.0	13142.0	12	27-8-24-22-30-31-9-25-1-26-15-44
2016-01-21 11:22:03	1159.8048	2	0	ang	img/f_ang_cut.png	HIT	18502.0	19807.0	19	13-37-12-34-9-30-47-39-14-6-18-4-10-5-27-35-45-22-25
2016-01-21 11:22:23	1180.1048	5	1	sup	img/m_sup_cut.png	HIT	14376.0	16552.0	15	25-33-38-16-6-44-3-24-4-5-20-29-34-10-8
2016-01-21 11:22:40	1197.14844	4	0	dis	img/f_dis_cut.png	HIT	7005.0	8317.0	7	33-30-24-10-12-43-29
2016-01-21 11:22:49	1205.97452	0	0	hap	img/f_hap_cut.png	HIT	4658.0	5842.0	5	11-2-29-25-14
2016-01-21 11:22:55	1212.32702	0	1	hap	img/m_hap_cut.png	HIT	13144.0	14865.0	14	7-44-33-39-25-1-42-19-12-43-20-15-29-16
2016-01-21 11:23:11	1227.69184	1	0	ang	img/f_sad_cut.png	ERR	37886.0	42871.0	38	22-46-38-2-35-14-11-31-0-4-5-25-26-7-8-3-30-19-18-45-23-15-37-43-29-42-47-20-21-32-28-17-1-24-6-39-44-10
2016-01-21 11:23:54	1271.07684	6	0	ntr	img/f_ntr_cut.png	HIT	20553.0	21785.0	21	29-7-38-27-5-6-41-21-24-14-26-44-22-17-36-40-9-43-8-23-37
2016-01-21 11:24:16	1293.37131	3	0	fea	img/f_fea_cut.png	HIT	11476.0	13012.0	12	7-43-44-26-13-5-4-28-10-47-29-20
2016-01-21 11:24:30	1306.87865	4	1	dis	img/m_dis_cut.png	HIT	8059.0	9636.0	9	3-20-28-42-38-12-14-21-32
2016-01-21 11:24:40	1317.0243	1	1	sup	img/m_sad_cut.png	ERR	20429.0	23093.0	21	45-27-43-0-36-6-22-33-39-17-26-38-1-3-32-47-18-42-4-21-5
2016-01-21 11:25:04	1340.61228	6	1	ntr	img/m_ntr_cut.png	HIT	21755.0	22876.0	22	15-35-18-2-31-34-1-16-21-30-11-17-32-12-7-24-29-36-45-27-20-38
2016-01-21 11:25:27	1363.97832	3	1	fea	img/m_fea_cut.png	HIT	19916.0	21164.0	20	43-33-8-40-25-3-14-22-6-36-18-19-41-37-27-1-42-29-15-30
2016-01-21 11:25:49	1385.63775	5	0	sup	img/f_sup_cut.png	HIT	9766.0	10814.0	10	12-45-39-32-1-7-6-22-28-19
2016-01-21 11:26:00	1396.96166	2	1	ang	img/m_ang_cut.png	HIT	15931.0	17572.0	16	25-10-20-12-40-32-14-13-9-41-28-24-4-34-21-36
2016-01-21 11:26:18	1415.03839	4	1	dis	img/m_dis_cut.png	HIT	5826.0	7059.0	6	6-18-2-15-41-22
2016-01-21 11:26:26	1422.59529	5	1	fea	img/m_sup_cut.png	ERR	9797.0	12149.0	10	2-18-9-43-42-15-34-22-27-31
2016-01-21 11:26:38	1435.26061	2	0	ang	img/f_ang_cut.png	HIT	11087.0	13087.0	12	32-43-1-31-18-27-11-17-37-5-26-47
2016-01-21 11:26:52	1448.86571	3	0	sup	img/f_fea_cut.png	ERR	28357.0	30126.0	29	6-37-46-40-47-43-2-38-15-17-5-27-14-33-30-16-26-42-28-41-20-39-10-35-32-34-3-8-36
2016-01-21 11:27:22	1479.4836	6	1	ntr	img/m_ntr_cut.png	HIT	13189.0	14701.0	14	11-36-12-9-34-22-5-39-47-27-15-41-28-32
2016-01-21 11:27:38	1494.68208	1	1	sup	img/m_sad_cut.png	ERR	22814.0	23710.0	23	7-16-3-9-43-27-34-13-36-28-41-15-29-8-20-2-44-32-19-10-12-14-6
2016-01-21 11:28:02	1518.89362	1	0	ang	img/f_sad_cut.png	ERR	11319.0	13344.0	12	6-13-14-8-21-3-35-42-30-41-0-23
2016-01-21 11:28:16	1532.73971	0	1	hap	img/m_hap_cut.png	HIT	8223.0	9864.0	9	30-16-38-36-8-42-35-29-21
2016-01-21 11:28:26	1543.10906	5	0	sup	img/f_sup_cut.png	HIT	10309.0	11629.0	11	40-31-34-18-47-10-22-5-16-33-4
2016-01-21 11:28:38	1555.26323	6	0	ntr	img/f_ntr_cut.png	HIT	33712.0	36176.0	34	18-33-5-12-39-2-14-31-32-44-13-3-22-42-1-26-36-15-29-40-23-8-0-21-43-4-16-25-19-28-35-9-11-34
2016-01-21 11:29:15	1591.94547	2	1	ang	img/m_ang_cut.png	HIT	26321.0	28802.0	27	43-19-31-44-4-1-5-28-3-33-38-29-46-17-32-24-7-14-20-21-11-12-30-36-34-16-10
2016-01-21 11:29:44	1621.23236	0	0	hap	img/f_hap_cut.png	HIT	8807.0	9879.0	9	7-46-8-18-12-2-36-37-34
2016-01-21 11:29:55	1631.60713	3	1	fea	img/m_fea_cut.png	HIT	16835.0	18715.0	17	6-5-14-9-37-34-11-32-46-2-38-31-19-4-30-42-12
2016-01-21 11:30:14	1650.8275	4	0	dis	img/f_dis_cut.png	HIT	2765.0	3789.0	3	24-21-1
2016-01-21 11:30:18	1655.11122	4	0	dis	img/f_dis_cut.png	HIT	8733.0	9717.0	9	30-6-39-15-41-45-1-19-31
2016-01-21 11:30:28	1665.31125	6	1	fea	img/m_ntr_cut.png	ERR	10923.0	12483.0	11	25-18-27-19-44-42-14-28-10-21-40
2016-01-21 11:30:41	1678.33305	2	0	ang	img/f_ang_cut.png	HIT	8038.0	10175.0	9	25-5-45-21-14-22-47-11-24
2016-01-21 11:30:52	1689.04298	3	1	fea	img/m_fea_cut.png	HIT	18826.0	20771.0	19	39-47-8-0-46-40-3-9-17-32-26-19-25-44-4-42-10-5-12
2016-01-21 11:31:13	1710.31498	1	1	sup	img/m_sad_cut.png	ERR	18558.0	19782.0	19	46-10-31-40-0-39-13-45-4-14-22-37-16-38-41-7-29-47-3
2016-01-21 11:31:33	1730.58255	4	1	dis	img/m_dis_cut.png	HIT	3637.0	4869.0	4	6-41-21-20
2016-01-21 11:31:39	1735.96057	1	0	sad	img/f_sad_cut.png	HIT	14760.0	17065.0	15	13-34-21-35-29-14-8-33-41-11-0-38-30-16-19
2016-01-21 11:31:56	1753.52736	5	1	sup	img/m_sup_cut.png	HIT	7892.0	8748.0	8	22-13-32-23-11-10-35-18
2016-01-21 11:32:06	1762.79318	0	0	hap	img/f_hap_cut.png	HIT	4946.0	6042.0	5	38-13-17-1-11
2016-01-21 11:32:12	1769.36047	3	0	fea	img/f_fea_cut.png	HIT	42082.0	44170.0	43	10-45-1-44-36-26-3-25-16-19-31-9-24-43-30-4-0-35-32-39-8-18-7-28-41-47-5-12-27-34-46-22-15-42-20-17-37-33-14-11-38-29-23
2016-01-21 11:32:57	1814.01475	2	1	sad	img/m_ang_cut.png	ERR	29288.0	31304.0	30	27-43-2-36-0-24-12-8-20-4-25-34-9-32-14-10-45-26-19-11-18-39-15-31-23-41-28-35-29-38
2016-01-21 11:33:29	1845.81684	0	1	hap	img/m_hap_cut.png	HIT	21506.0	23050.0	22	25-44-12-18-41-43-13-2-31-36-46-7-37-9-40-17-47-42-20-1-5-23
2016-01-21 11:33:52	1869.38074	6	0	ntr	img/f_ntr_cut.png	HIT	17756.0	18629.0	18	24-35-40-18-23-26-47-4-16-25-28-7-5-14-27-0-30-34
2016-01-21 11:34:11	1888.55307	5	0	sup	img/f_sup_cut.png	HIT	8762.0	9650.0	9	21-44-18-28-34-31-24-39-6
2016-01-21 11:34:53	0.0	5	0	sup	img/f_sup_cut.png	HIT	7620.0	8877.0	8	3-23-36-4-12-29-42-20
2016-01-21 11:35:02	9.36712	0	1	hap	img/m_hap_cut.png	HIT	15047.0	16848.0	16	25-9-44-31-47-23-6-17-46-26-40-2-3-11-37-5
2016-01-21 11:35:19	26.71712	1	0	ang	img/f_sad_cut.png	ERR	12743.0	14703.0	13	7-9-21-31-4-47-10-1-45-18-20-30-34
2016-01-21 11:35:35	41.92538	2	0	ang	img/f_ang_cut.png	HIT	3862.0	4750.0	4	20-22-11-27
2016-01-21 11:35:40	47.19536	2	1	ang	img/m_ang_cut.png	HIT	9882.0	10950.0	10	17-10-42-9-16-11-19-23-22-25
2016-01-21 11:35:51	58.6496	4	1	dis	img/m_dis_cut.png	HIT	2166.0	3934.0	3	45-21-30
2016-01-21 11:35:56	63.12175	6	1	ntr	img/m_ntr_cut.png	HIT	6801.0	7826.0	7	16-0-21-25-40-45-30
2016-01-21 11:36:04	71.45948	3	0	hap	img/f_fea_cut.png	ERR	6811.0	7748.0	7	33-14-22-1-11-2-30
2016-01-21 11:36:12	79.7601	6	0	ntr	img/f_ntr_cut.png	HIT	18834.0	19850.0	19	3-32-26-12-46-44-27-1-15-0-41-45-20-36-4-9-17-21-22
2016-01-21 11:36:33	100.11127	3	1	fea	img/m_fea_cut.png	HIT	19248.0	21240.0	20	19-43-2-16-4-18-10-39-32-34-36-7-20-27-11-3-31-17-21-15
2016-01-21 11:36:55	121.82927	0	0	hap	img/f_hap_cut.png	HIT	5920.0	7153.0	6	43-9-28-30-34-27
2016-01-21 11:37:02	129.50633	1	1	fea	img/m_sad_cut.png	ERR	14019.0	15100.0	14	11-16-28-0-27-44-31-30-1-22-12-26-15-10
2016-01-21 11:37:18	145.09619	5	1	sup	img/m_sup_cut.png	HIT	12902.0	13894.0	13	22-47-15-27-33-43-19-26-0-16-6-34-12
2016-01-21 11:37:32	159.48782	4	0	dis	img/f_dis_cut.png	HIT	2724.0	3964.0	3	35-21-31
2016-01-21 11:37:37	163.98426	0	1	hap	img/m_hap_cut.png	HIT	5502.0	6742.0	6	36-27-3-45-21-5
2016-01-21 11:37:44	171.24569	5	1	dis	img/m_sup_cut.png	ERR	1805.0	2941.0	2	21-17
2016-01-21 11:37:47	174.7246	5	0	sup	img/f_sup_cut.png	HIT	18957.0	19878.0	19	33-19-0-16-40-46-13-24-9-31-37-43-5-41-12-22-18-1-34
2016-01-21 11:38:08	195.10312	4	1	dis	img/m_dis_cut.png	HIT	2712.0	3713.0	3	22-39-9
2016-01-21 11:38:12	199.35641	3	1	fea	img/m_fea_cut.png	HIT	8650.0	9914.0	9	29-46-30-15-5-36-35-12-34
2016-01-21 11:38:23	209.76537	2	1	ang	img/m_ang_cut.png	HIT	19611.0	22099.0	20	45-7-42-43-17-46-44-38-23-18-4-0-47-5-35-28-12-29-13-10
2016-01-21 11:38:45	232.37453	3	0	fea	img/f_fea_cut.png	HIT	23866.0	25747.0	24	10-25-3-4-19-17-26-18-32-43-0-1-34-45-24-46-6-42-27-11-15-28-9-33
2016-01-21 11:39:11	258.63139	1	0	ang	img/f_sad_cut.png	ERR	7526.0	9460.0	8	39-9-22-18-32-2-44-7
2016-01-21 11:39:21	268.59641	2	0	ang	img/f_ang_cut.png	HIT	24687.0	26263.0	25	42-23-40-43-11-15-24-5-2-38-45-46-6-8-4-17-41-37-14-36-20-28-12-29-27
2016-01-21 11:39:48	295.43852	6	0	ntr	img/f_ntr_cut.png	HIT	11215.0	12807.0	12	28-2-41-13-5-31-4-6-40-10-9-15
2016-01-21 11:40:01	308.75597	1	1	fea	img/m_sad_cut.png	ERR	22866.0	24506.0	23	25-38-32-14-15-27-6-19-36-33-2-1-47-13-46-42-11-39-18-45-29-21-8
2016-01-21 11:40:26	333.7511	0	0	hap	img/f_hap_cut.png	HIT	6955.0	8059.0	7	16-40-39-14-34-12-45
2016-01-21 11:40:35	342.31868	6	1	ntr	img/m_ntr_cut.png	HIT	9622.0	10862.0	10	0-20-22-7-4-32-39-30-29-1
2016-01-21 11:40:46	353.73339	4	0	dis	img/f_dis_cut.png	HIT	2410.0	3842.0	3	30-7-38
2016-01-21 11:40:51	358.07255	3	0	fea	img/f_fea_cut.png	HIT	23729.0	25226.0	24	1-47-0-27-34-20-38-35-43-32-15-28-23-36-11-42-24-40-16-44-37-2-13-17
2016-01-21 11:41:17	383.77645	5	1	sup	img/m_sup_cut.png	HIT	12870.0	13910.0	13	41-28-22-25-4-7-1-26-37-39-34-30-29
2016-01-21 11:41:31	398.1969	6	1	ntr	img/m_ntr_cut.png	HIT	19937.0	21201.0	20	7-46-30-22-0-12-4-47-15-27-3-1-40-5-23-34-8-16-18-37
2016-01-21 11:41:53	419.89951	5	0	sup	img/f_sup_cut.png	HIT	5127.0	6656.0	6	8-5-38-21-47-20
2016-01-21 11:42:00	427.05572	2	0	ang	img/f_ang_cut.png	HIT	10072.0	11977.0	11	18-3-15-45-20-35-23-1-47-26-6
2016-01-21 11:42:12	439.56654	0	1	hap	img/m_hap_cut.png	HIT	7285.0	8566.0	8	14-26-27-31-23-6-21-2
2016-01-21 11:42:21	448.63325	4	1	dis	img/m_dis_cut.png	HIT	1466.0	2802.0	2	21-37
2016-01-21 11:42:25	451.93812	1	1	fea	img/m_sad_cut.png	ERR	13806.0	15840.0	14	41-9-23-32-28-5-4-40-10-25-1-26-31-27
2016-01-21 11:42:41	468.26458	0	0	hap	img/f_hap_cut.png	HIT	1404.0	3236.0	2	13-2
2016-01-21 11:42:45	472.00899	6	0	ntr	img/f_ntr_cut.png	HIT	5666.0	6746.0	6	3-47-25-20-22-31
2016-01-21 11:42:52	479.2522	3	1	fea	img/m_fea_cut.png	HIT	18745.0	20218.0	19	23-17-18-14-38-45-39-36-2-24-20-46-15-25-35-29-12-28-26
2016-01-21 11:43:13	499.97919	2	1	sad	img/m_ang_cut.png	ERR	4904.0	6024.0	5	1-10-28-30-11
2016-01-21 11:43:19	506.50593	4	0	dis	img/f_dis_cut.png	HIT	12272.0	13872.0	13	16-37-31-46-0-2-41-26-33-1-44-29-36
2016-01-21 11:43:34	520.88073	1	0	sad	img/f_sad_cut.png	HIT	35518.0	37311.0	36	18-33-16-1-35-26-12-27-42-9-20-31-45-37-10-32-5-19-15-0-28-46-6-47-17-3-23-25-44-24-2-40-13-4-39-7
2016-01-21 11:44:11	558.69912	3	1	fea	img/m_fea_cut.png	HIT	11663.0	14031.0	12	29-47-38-32-21-46-6-12-13-26-42-34
2016-01-21 11:44:26	573.23646	4	0	ang	img/f_dis_cut.png	ERR	15766.0	17022.0	16	36-39-41-31-25-20-47-45-5-40-18-35-26-2-37-0
2016-01-21 11:44:44	590.78416	4	1	dis	img/m_dis_cut.png	HIT	2962.0	4050.0	3	26-35-30
2016-01-21 11:44:48	595.34057	5	0	sup	img/f_sup_cut.png	HIT	24100.0	25805.0	25	45-3-7-14-44-42-12-2-36-35-27-4-18-5-39-11-41-37-6-0-26-31-13-25-17
2016-01-21 11:45:14	621.64364	6	1	ntr	img/m_ntr_cut.png	HIT	8857.0	9713.0	9	12-33-37-45-21-23-3-36-15
2016-01-21 11:45:25	631.85998	3	0	fea	img/f_fea_cut.png	HIT	14067.0	16699.0	15	21-30-2-27-20-25-13-12-47-6-45-0-38-23-7
2016-01-21 11:45:42	649.07305	2	0	ang	img/f_ang_cut.png	HIT	9001.0	10377.0	9	10-6-36-18-43-16-34-33-21
2016-01-21 11:45:53	659.93938	2	1	ang	img/m_ang_cut.png	HIT	25779.0	27132.0	26	32-2-0-44-23-33-35-12-27-31-41-10-1-13-46-20-45-36-28-38-25-4-22-47-26-21
2016-01-21 11:46:20	687.54993	6	0	ntr	img/f_ntr_cut.png	HIT	15461.0	16741.0	16	22-39-29-26-32-19-33-7-8-0-44-28-18-5-17-9
2016-01-21 11:46:38	704.78575	1	0	sad	img/f_sad_cut.png	HIT	35555.0	36891.0	36	41-45-24-46-31-36-26-20-11-33-43-12-15-4-42-47-16-40-32-27-0-23-2-28-7-44-8-5-6-35-25-14-13-9-34-19
2016-01-21 11:47:15	742.16197	5	1	sup	img/m_sup_cut.png	HIT	12271.0	13735.0	13	24-26-19-33-39-36-9-16-1-28-25-21-20
2016-01-21 11:47:29	756.38106	1	1	fea	img/m_sad_cut.png	ERR	10738.0	14722.0	11	33-42-9-22-25-34-10-44-21-32-27
2016-01-21 11:47:44	771.61308	0	1	hap	img/m_hap_cut.png	HIT	1221.0	2605.0	2	37-41
2016-01-21 11:47:47	774.71441	0	0	hap	img/f_hap_cut.png	HIT	3093.0	4741.0	4	47-26-13-41
2016-01-21 11:47:53	779.96155	5	1	sup	img/m_sup_cut.png	HIT	5956.0	7028.0	6	31-25-32-30-21-18
2016-01-21 11:48:00	787.4871	0	0	hap	img/f_hap_cut.png	HIT	3812.0	4756.0	4	47-40-28-37
2016-01-21 11:48:06	792.76877	4	1	dis	img/m_dis_cut.png	HIT	7919.0	8935.0	8	11-14-7-0-31-25-34-23
2016-01-21 11:48:15	802.21035	0	1	hap	img/m_hap_cut.png	HIT	13761.0	14962.0	14	23-18-33-16-26-17-6-40-34-4-10-22-42-41
2016-01-21 11:48:30	817.6995	2	1	ang	img/m_ang_cut.png	HIT	16293.0	19477.0	17	9-5-24-34-41-19-11-37-26-43-20-35-8-30-27-29-42
2016-01-21 11:48:50	837.66897	4	0	dis	img/f_dis_cut.png	HIT	9175.0	10743.0	10	14-1-0-13-8-43-9-18-47-2
2016-01-21 11:49:02	848.92311	3	1	fea	img/m_fea_cut.png	HIT	4710.0	6478.0	5	29-17-9-6-10
2016-01-21 11:49:09	855.89543	1	1	fea	img/m_sad_cut.png	ERR	7492.0	10084.0	8	26-42-24-30-13-3-8-6
2016-01-21 11:49:19	866.47323	3	0	fea	img/f_fea_cut.png	HIT	14824.0	16056.0	15	15-3-38-12-40-7-0-35-24-6-1-10-13-45-20
2016-01-21 11:49:36	883.03107	2	0	ang	img/f_ang_cut.png	HIT	7873.0	8754.0	8	19-5-26-15-40-2-9-29
2016-01-21 11:49:45	892.30015	6	1	ntr	img/m_ntr_cut.png	HIT	5228.0	6781.0	6	10-28-12-22-3-39
2016-01-21 11:49:52	899.57805	1	0	sad	img/f_sad_cut.png	HIT	25837.0	27381.0	26	44-41-28-25-36-4-42-27-1-29-37-7-16-13-6-47-45-5-32-30-15-43-31-0-23-34
2016-01-21 11:50:20	927.53907	6	0	ntr	img/f_ntr_cut.png	HIT	10899.0	11595.0	11	44-40-11-6-7-13-31-36-10-22-8
2016-01-21 11:50:32	939.63221	5	0	sup	img/f_sup_cut.png	HIT	5672.0	6512.0	6	17-39-15-27-29-7
2016-01-21 11:50:39	946.66061	3	0	fea	img/f_fea_cut.png	HIT	14245.0	16174.0	15	45-1-8-33-22-17-37-27-40-3-38-25-15-29-21
2016-01-21 11:50:56	963.38417	0	1	hap	img/m_hap_cut.png	HIT	18381.0	19637.0	19	5-0-26-9-7-31-4-30-23-33-39-28-1-8-6-24-40-36-11
2016-01-21 11:51:16	983.53417	2	1	sad	img/m_ang_cut.png	ERR	9611.0	10737.0	10	33-14-19-16-3-10-32-13-30-2
2016-01-21 11:51:28	994.77323	2	0	ang	img/f_ang_cut.png	HIT	7944.0	9840.0	8	11-38-31-30-23-44-25-26
2016-01-21 11:51:38	1005.1158	1	1	sup	img/m_sad_cut.png	ERR	9082.0	10819.0	10	28-11-16-0-45-14-21-36-18-17
2016-01-21 11:51:49	1016.42712	5	0	sup	img/f_sup_cut.png	HIT	16096.0	17856.0	17	28-18-34-17-5-45-42-31-19-7-27-38-47-20-39-30-14
2016-01-21 11:52:08	1034.79313	0	0	hap	img/f_hap_cut.png	HIT	9032.0	10503.0	10	11-0-3-17-45-24-44-1-34-2
2016-01-21 11:52:19	1045.79589	3	1	fea	img/m_fea_cut.png	HIT	8642.0	10210.0	9	21-29-0-35-19-11-9-38-2
2016-01-21 11:52:29	1056.50232	4	1	dis	img/m_dis_cut.png	HIT	9694.0	10830.0	10	23-43-9-4-27-13-45-33-18-21
2016-01-21 11:52:41	1067.84501	6	1	ntr	img/m_ntr_cut.png	HIT	10855.0	11678.0	11	9-18-2-32-13-0-40-27-3-45-30
2016-01-21 11:52:53	1080.03582	6	0	ntr	img/f_ntr_cut.png	HIT	12453.0	13797.0	13	39-2-36-31-0-26-19-35-29-1-40-27-11
2016-01-21 11:53:07	1094.33237	1	0	ang	img/f_sad_cut.png	ERR	9259.0	10875.0	10	7-9-45-22-8-44-20-41-29-28
2016-01-21 11:53:18	1105.71826	5	1	sup	img/m_sup_cut.png	HIT	18359.0	19519.0	19	35-33-15-28-39-2-30-43-46-32-36-8-1-0-11-17-24-22-16
2016-01-21 11:53:38	1125.73955	4	0	dis	img/f_dis_cut.png	HIT	5362.0	6825.0	6	14-34-46-32-22-16
2016-01-21 11:53:46	1133.07311	3	0	fea	img/f_fea_cut.png	HIT	5658.0	7091.0	6	21-1-2-4-9-36
2016-01-21 11:53:53	1140.69485	4	0	dis	img/f_dis_cut.png	HIT	4947.0	5763.0	5	4-47-45-20-29
2016-01-21 11:54:00	1146.95273	5	0	sup	img/f_sup_cut.png	HIT	2493.0	3678.0	3	15-21-44
2016-01-21 11:54:04	1151.12684	0	0	hap	img/f_hap_cut.png	HIT	5435.0	6843.0	6	19-16-28-34-3-24
2016-01-21 11:54:11	1158.48128	1	0	ang	img/f_sad_cut.png	ERR	12985.0	13969.0	13	43-31-46-45-28-5-1-20-36-42-22-13-23
2016-01-21 11:54:26	1172.96534	2	0	dis	img/f_ang_cut.png	ERR	9726.0	11150.0	10	8-18-38-31-44-26-35-28-27-32
2016-01-21 11:54:37	1184.63103	1	1	sup	img/m_sad_cut.png	ERR	19166.0	20919.0	20	34-14-0-13-6-16-23-9-4-37-10-45-33-7-46-31-42-18-29-25
2016-01-21 11:54:59	1206.05045	6	1	ntr	img/m_ntr_cut.png	HIT	13857.0	14962.0	14	4-43-38-7-0-20-42-30-41-17-2-28-13-18
2016-01-21 11:55:14	1221.50807	6	0	ntr	img/f_ntr_cut.png	HIT	13120.0	14656.0	14	45-11-24-1-15-34-7-0-41-27-35-8-28-31
2016-01-21 11:55:29	1236.69378	3	1	fea	img/m_fea_cut.png	HIT	7592.0	9184.0	8	37-6-34-40-9-17-10-28
2016-01-21 11:55:39	1246.38454	0	1	hap	img/m_hap_cut.png	HIT	6949.0	7701.0	7	0-25-42-43-31-35-37
2016-01-21 11:55:47	1254.57718	2	1	sad	img/m_ang_cut.png	ERR	16675.0	17812.0	17	44-35-32-26-34-10-38-18-5-11-46-23-2-27-8-7-20
2016-01-21 11:56:06	1272.92849	5	1	sup	img/m_sup_cut.png	HIT	7491.0	8507.0	8	12-23-3-46-22-24-7-37
2016-01-21 11:56:15	1281.93915	4	1	dis	img/m_dis_cut.png	HIT	7238.0	8758.0	8	32-4-16-19-15-26-33-14
2016-01-21 11:56:24	1291.21768	1	1	fea	img/m_sad_cut.png	ERR	22817.0	24433.0	23	33-35-26-12-13-46-3-38-45-6-9-11-47-0-20-44-2-15-23-5-24-7-22
2016-01-21 11:56:49	1316.14762	4	1	dis	img/m_dis_cut.png	HIT	18670.0	20111.0	19	43-13-7-25-31-20-28-37-41-35-14-2-23-9-33-38-26-40-22
2016-01-21 11:57:09	1336.75052	6	1	ntr	img/m_ntr_cut.png	HIT	12525.0	13677.0	13	24-7-4-43-37-3-25-31-26-1-9-8-11
2016-01-21 11:57:24	1350.92867	5	1	sup	img/m_sup_cut.png	HIT	4849.0	5585.0	5	16-15-18-20-40
2016-01-21 11:57:30	1357.02346	3	1	fea	img/m_fea_cut.png	HIT	12850.0	13858.0	13	17-12-1-38-44-35-37-46-45-10-33-6-22
2016-01-21 11:57:44	1371.37845	0	1	hap	img/m_hap_cut.png	HIT	15629.0	16805.0	16	30-41-9-28-40-4-27-19-1-23-7-16-31-39-15-43
2016-01-21 11:58:01	1388.67291	4	0	dis	img/f_dis_cut.png	HIT	15969.0	16945.0	16	37-16-45-18-19-34-35-44-25-11-4-10-32-24-17-21
2016-01-21 11:58:19	1406.11427	1	0	sad	img/f_sad_cut.png	HIT	15847.0	17095.0	16	46-12-7-6-27-44-20-23-41-24-9-38-17-34-19-21
2016-01-21 11:58:36	1423.70407	2	0	ang	img/f_ang_cut.png	HIT	12469.0	13717.0	13	43-2-38-39-40-16-11-46-47-30-19-25-3
2016-01-21 11:58:51	1437.93558	0	0	hap	img/f_hap_cut.png	HIT	4172.0	5644.0	5	7-8-34-29-12
2016-01-21 11:58:57	1444.07643	5	0	sup	img/f_sup_cut.png	HIT	5815.0	6639.0	6	47-0-33-45-10-21
2016-01-21 11:59:04	1451.21443	3	0	fea	img/f_fea_cut.png	HIT	3666.0	5411.0	4	30-29-45-3
2016-01-21 11:59:10	1457.18178	6	0	ntr	img/f_ntr_cut.png	HIT	5607.0	6792.0	6	10-38-42-2-1-8
2016-01-21 11:59:17	1464.48438	2	1	sad	img/m_ang_cut.png	ERR	11136.0	12768.0	12	18-43-38-32-34-31-33-26-11-10-0-46
