# Supplementary material for: Mapping the emotional face. How individual face parts contribute to successful emotion recognition
Source: PLoS One. 2017 May 11;12(5):e0177239. doi: 10.1371/journal.pone.0177239 (PMC5426715; doi:10.1371/journal.pone.0177239)
Supplement: S1 Code — (ZIP) [file pone.0177239.s003.zip › app/static/logfiles/logfile71.txt]

####### THIS IS A LOGFILE FOR THE DYNAMIC MASKING FACE EXPERIMENT ######
Participant Number: 71
Date and Time: 2016-01-21 14:01:13.410891
age: 19 ,gender: 0 ,environ: 2 ,occup: 0 ,advert: 0
###################################################################
time	cumtime	express	ident	button	filename	evaluation	stopRT	choiceRT	maskNum	maskList
2016-01-21 14:01:51	0.0	0	0	hap	img/f_hap_cut.png	HIT	8309.0	10509.0	9	42-41-11-3-46-20-24-37-17
2016-01-21 14:02:02	11.03053	4	1	dis	img/m_dis_cut.png	HIT	12542.0	15294.0	13	22-16-6-4-23-26-19-30-47-0-45-28-18
2016-01-21 14:02:18	26.84102	5	1	sup	img/m_sup_cut.png	HIT	9036.0	11981.0	10	38-17-37-35-10-46-27-24-34-22
2016-01-21 14:02:30	39.32217	4	0	ang	img/f_dis_cut.png	ERR	18621.0	21470.0	19	13-2-20-39-25-9-37-26-42-38-27-19-15-35-18-43-28-31-1
2016-01-21 14:02:52	61.28042	2	0	ang	img/f_ang_cut.png	HIT	14302.0	17094.0	15	16-30-43-25-4-46-45-22-18-42-9-28-26-7-29
2016-01-21 14:03:10	78.87618	1	0	fea	img/f_sad_cut.png	ERR	13393.0	15393.0	14	29-21-18-28-24-40-27-25-6-4-22-41-31-12
2016-01-21 14:03:26	94.77939	2	1	fea	img/m_ang_cut.png	ERR	16351.0	22247.0	17	21-7-5-10-18-42-17-26-29-28-6-36-46-40-1-38-3
2016-01-21 14:03:48	117.50661	6	0	fea	img/f_ntr_cut.png	ERR	26718.0	29598.0	27	44-11-8-26-19-2-37-39-41-3-17-15-32-22-16-27-12-40-13-9-0-35-23-29-21-42-10
2016-01-21 14:04:18	147.59188	0	1	hap	img/m_hap_cut.png	HIT	14093.0	15637.0	15	6-43-46-40-19-17-5-32-37-3-14-16-34-4-36
2016-01-21 14:04:34	163.73403	1	1	sup	img/m_sad_cut.png	ERR	9432.0	11545.0	10	21-15-11-29-27-5-3-17-45-13
2016-01-21 14:04:46	175.76818	3	0	fea	img/f_fea_cut.png	HIT	15965.0	17413.0	16	25-40-37-5-6-43-20-42-33-18-12-19-21-34-14-11
2016-01-21 14:05:04	193.68521	6	1	fea	img/m_ntr_cut.png	ERR	10823.0	12288.0	11	32-37-46-16-17-29-1-34-20-43-4
2016-01-21 14:05:17	206.48128	3	1	sup	img/m_fea_cut.png	ERR	17421.0	22669.0	18	27-8-15-18-41-35-14-5-4-34-24-33-1-20-28-3-21-38
2016-01-21 14:05:40	229.64671	5	0	fea	img/f_sup_cut.png	ERR	13905.0	15954.0	14	18-29-13-47-31-34-15-42-35-5-43-44-11-25
2016-01-21 14:05:57	246.11262	2	0	ang	img/f_ang_cut.png	HIT	14056.0	16597.0	15	45-0-47-20-12-23-25-5-44-21-17-18-33-28-46
2016-01-21 14:06:14	263.21436	2	1	ang	img/m_ang_cut.png	HIT	13681.0	15505.0	14	21-1-0-15-12-32-9-38-37-33-10-18-19-13
2016-01-21 14:06:30	279.20804	5	1	fea	img/m_sup_cut.png	ERR	14573.0	16445.0	15	31-25-11-3-10-1-2-7-8-9-38-6-4-29-33
2016-01-21 14:06:47	296.153	6	1	fea	img/m_ntr_cut.png	ERR	10581.0	11933.0	11	19-3-24-43-20-14-22-21-31-34-47
2016-01-21 14:06:59	308.6191	1	0	fea	img/f_sad_cut.png	ERR	14593.0	16281.0	15	31-47-8-46-6-10-21-28-7-16-29-25-33-2-19
2016-01-21 14:07:16	325.40053	3	0	fea	img/f_fea_cut.png	HIT	10450.0	12738.0	11	22-47-34-6-2-40-41-14-26-10-44
2016-01-21 14:07:29	338.6267	6	0	ntr	img/f_ntr_cut.png	HIT	18416.0	19568.0	19	8-35-43-33-38-15-45-5-7-9-46-0-3-34-17-14-16-29-6
2016-01-21 14:07:49	358.70579	4	0	ang	img/f_dis_cut.png	ERR	7502.0	9447.0	8	26-14-5-32-37-6-28-2
2016-01-21 14:07:59	368.6622	4	1	dis	img/m_dis_cut.png	HIT	9074.0	10913.0	10	42-12-21-19-6-20-26-33-4-5
2016-01-21 14:08:11	380.10683	0	0	hap	img/f_hap_cut.png	HIT	7886.0	9350.0	8	17-15-37-28-41-14-35-8
2016-01-21 14:08:21	389.95763	5	0	sup	img/f_sup_cut.png	HIT	18482.0	19682.0	19	40-27-41-15-44-38-2-18-24-12-23-42-47-6-36-3-7-5-11
2016-01-21 14:08:41	410.13538	3	1	ang	img/m_fea_cut.png	ERR	16059.0	19452.0	17	33-31-11-35-24-42-16-46-5-19-30-47-8-0-38-10-7
2016-01-21 14:09:01	430.12224	0	1	hap	img/m_hap_cut.png	HIT	10610.0	12306.0	11	4-30-38-45-3-32-34-20-12-41-7
2016-01-21 14:09:14	442.9336	1	1	dis	img/m_sad_cut.png	ERR	5925.0	7837.0	6	44-35-1-34-21-22
2016-01-21 14:09:22	451.30039	6	0	ntr	img/f_ntr_cut.png	HIT	14988.0	16204.0	15	41-25-18-6-9-24-29-5-36-4-45-34-2-30-17
2016-01-21 14:09:39	468.03526	2	0	ang	img/f_ang_cut.png	HIT	4895.0	5871.0	5	30-12-10-35-16
2016-01-21 14:09:45	474.42964	6	1	ntr	img/m_ntr_cut.png	HIT	14174.0	15935.0	15	5-44-45-47-21-0-20-38-33-29-9-8-30-46-17
2016-01-21 14:10:02	490.8589	3	1	sup	img/m_fea_cut.png	ERR	19390.0	24430.0	20	5-34-9-11-38-0-18-3-19-17-39-2-23-4-31-45-12-1-26-37
2016-01-21 14:10:27	515.7944	4	0	dis	img/f_dis_cut.png	HIT	5836.0	6804.0	6	32-21-11-13-28-40
2016-01-21 14:10:34	523.11282	3	0	sup	img/f_fea_cut.png	ERR	10675.0	11651.0	11	29-15-42-46-41-35-4-34-24-36-44
2016-01-21 14:10:46	535.25552	1	0	fea	img/f_sad_cut.png	ERR	15025.0	17624.0	16	45-46-16-20-3-28-44-5-24-22-7-43-21-34-35-33
2016-01-21 14:11:04	553.37445	5	0	sup	img/f_sup_cut.png	HIT	25772.0	30644.0	26	5-40-3-16-39-37-24-47-19-13-20-42-7-8-12-23-35-18-2-34-1-36-31-32-29-26
2016-01-21 14:11:35	584.51209	0	0	hap	img/f_hap_cut.png	HIT	5393.0	6673.0	6	47-5-45-29-35-37
2016-01-21 14:11:42	591.68755	0	1	hap	img/m_hap_cut.png	HIT	6905.0	7777.0	7	39-17-38-6-21-3-5
2016-01-21 14:11:51	599.97707	4	1	dis	img/m_dis_cut.png	HIT	14221.0	15966.0	15	2-43-24-47-11-3-33-27-28-35-10-20-14-9-21
2016-01-21 14:12:07	616.44745	2	1	fea	img/m_ang_cut.png	ERR	13096.0	16248.0	14	38-39-28-19-36-29-20-31-11-26-7-34-44-10
2016-01-21 14:12:24	633.20693	1	1	fea	img/m_sad_cut.png	ERR	7659.0	9171.0	8	30-6-12-2-17-34-14-44
2016-01-21 14:12:34	642.88858	5	1	sup	img/m_sup_cut.png	HIT	24887.0	25879.0	25	2-28-30-6-12-45-39-4-38-23-26-40-20-41-7-22-31-42-46-44-33-15-5-34-36
2016-01-21 14:13:00	669.2584	3	1	dis	img/m_fea_cut.png	ERR	11665.0	12913.0	12	29-13-4-0-14-20-19-21-7-26-30-46
2016-01-21 14:13:13	682.67263	1	1	ang	img/m_sad_cut.png	ERR	10040.0	12744.0	11	7-15-23-10-21-18-42-1-25-29-4
2016-01-21 14:13:27	695.9132	1	0	fea	img/f_sad_cut.png	ERR	19395.0	22563.0	20	12-13-29-36-7-25-10-8-26-3-31-17-1-21-33-14-15-47-19-2
2016-01-21 14:13:50	718.96749	6	1	sad	img/m_ntr_cut.png	ERR	9502.0	10862.0	10	38-19-1-9-0-29-34-32-42-15
2016-01-21 14:14:01	730.33077	2	1	dis	img/m_ang_cut.png	ERR	20755.0	22900.0	21	29-41-37-9-5-38-0-15-39-14-24-43-35-6-17-1-31-25-30-26-45
2016-01-21 14:14:24	753.71985	5	1	dis	img/m_sup_cut.png	ERR	9209.0	11073.0	10	25-38-32-15-29-21-9-27-18-33
2016-01-21 14:14:36	765.29381	5	0	sup	img/f_sup_cut.png	HIT	21510.0	23822.0	22	32-42-4-34-9-2-7-0-25-46-16-14-20-5-43-8-27-30-3-24-13-40
2016-01-21 14:15:00	789.63011	3	0	sup	img/f_fea_cut.png	ERR	31159.0	39672.0	32	16-30-26-17-12-4-31-39-36-46-35-8-32-28-47-18-25-23-11-7-43-15-3-14-20-38-5-9-19-22-34-10
2016-01-21 14:15:41	829.78698	4	1	dis	img/m_dis_cut.png	HIT	12316.0	13700.0	13	1-39-34-41-38-45-43-18-12-29-26-25-5
2016-01-21 14:15:55	844.01219	0	1	hap	img/m_hap_cut.png	HIT	14373.0	15829.0	15	35-17-18-19-40-5-2-9-31-39-46-43-42-21-36
2016-01-21 14:16:11	860.37847	6	0	ntr	img/f_ntr_cut.png	HIT	14180.0	15989.0	15	4-26-19-5-15-36-0-41-23-43-30-25-10-21-29
2016-01-21 14:16:28	876.87753	0	0	hap	img/f_hap_cut.png	HIT	8832.0	9753.0	9	45-29-14-32-42-38-43-34-6
2016-01-21 14:16:38	887.13529	2	0	ang	img/f_ang_cut.png	HIT	8576.0	10112.0	9	7-28-20-6-35-38-44-34-18
2016-01-21 14:16:48	897.75078	4	0	dis	img/f_dis_cut.png	HIT	13513.0	15113.0	14	31-12-26-4-40-10-6-34-35-16-24-20-30-22
2016-01-21 14:17:04	913.35789	6	1	fea	img/m_ntr_cut.png	ERR	13110.0	15638.0	14	8-3-42-33-37-28-16-19-2-10-23-6-12-40
2016-01-21 14:17:20	929.48642	4	0	dis	img/f_dis_cut.png	HIT	9777.0	11426.0	10	19-3-18-21-31-12-10-0-20-6
2016-01-21 14:17:32	941.42796	5	0	sup	img/f_sup_cut.png	HIT	8741.0	9774.0	9	8-43-17-31-28-30-21-7-37
2016-01-21 14:17:42	951.71863	0	1	hap	img/m_hap_cut.png	HIT	5499.0	6894.0	6	12-39-18-25-21-38
2016-01-21 14:17:50	959.11841	6	0	ntr	img/f_ntr_cut.png	HIT	19136.0	21784.0	20	17-40-5-7-18-38-15-2-1-27-45-22-39-35-24-29-12-32-10-23
2016-01-21 14:18:12	981.45034	3	1	ntr	img/m_fea_cut.png	ERR	4047.0	5618.0	5	12-31-34-39-7
2016-01-21 14:18:18	987.56013	4	1	dis	img/m_dis_cut.png	HIT	11729.0	14049.0	12	43-42-28-37-4-5-31-11-22-13-19-15
2016-01-21 14:18:33	1002.12605	2	0	ang	img/f_ang_cut.png	HIT	7141.0	9086.0	8	0-41-22-15-13-23-6-21
2016-01-21 14:18:42	1011.72122	2	1	ang	img/m_ang_cut.png	HIT	23032.0	25600.0	23	39-34-15-16-23-9-36-33-2-24-43-20-32-47-31-13-41-19-11-25-45-29-30
2016-01-21 14:19:09	1037.81371	3	0	sup	img/f_fea_cut.png	ERR	25523.0	26955.0	26	36-23-33-22-21-40-39-20-17-5-31-14-13-18-16-26-37-44-45-24-2-32-9-12-4-8
2016-01-21 14:19:36	1065.25017	5	1	sup	img/m_sup_cut.png	HIT	12426.0	14106.0	13	35-3-40-20-33-31-6-39-8-34-19-29-38
2016-01-21 14:19:51	1079.84711	1	0	ntr	img/f_sad_cut.png	ERR	10476.0	12220.0	11	20-44-46-42-3-21-2-45-16-10-0
2016-01-21 14:20:03	1092.59431	0	0	hap	img/f_hap_cut.png	HIT	6810.0	7714.0	7	34-26-11-8-1-37-32
2016-01-21 14:20:12	1100.82542	1	1	sup	img/m_sad_cut.png	ERR	22062.0	25366.0	23	4-15-10-3-34-31-45-44-9-38-5-23-47-19-28-41-14-13-1-42-17-30-40
2016-01-21 14:20:37	1126.70108	5	0	sup	img/f_sup_cut.png	HIT	7381.0	8686.0	8	13-44-29-20-24-14-15-31
2016-01-21 14:20:47	1135.89908	1	1	ang	img/m_sad_cut.png	ERR	15595.0	17707.0	16	11-19-29-39-1-23-28-3-31-14-46-21-36-15-17-34
2016-01-21 14:21:05	1154.09648	5	1	sup	img/m_sup_cut.png	HIT	20363.0	21539.0	21	35-39-15-36-43-3-29-14-9-22-6-2-37-23-24-11-31-8-46-47-7
2016-01-21 14:21:27	1176.13536	0	1	hap	img/m_hap_cut.png	HIT	3096.0	4736.0	4	13-45-26-20
2016-01-21 14:21:32	1181.37272	6	1	ntr	img/m_ntr_cut.png	HIT	12134.0	14326.0	13	14-28-23-22-16-24-4-19-47-21-36-12-8
2016-01-21 14:21:47	1196.20369	0	0	hap	img/f_hap_cut.png	HIT	4750.0	5839.0	5	12-2-33-21-46
2016-01-21 14:21:53	1202.53992	6	0	ntr	img/f_ntr_cut.png	HIT	9004.0	11332.0	9	5-26-1-15-44-18-42-22-34
2016-01-21 14:22:05	1214.38565	2	0	ang	img/f_ang_cut.png	HIT	3016.0	4855.0	4	27-19-37-6
2016-01-21 14:22:10	1219.7537	1	0	fea	img/f_sad_cut.png	ERR	8635.0	10067.0	9	47-20-6-10-34-12-32-3-5
2016-01-21 14:22:21	1230.34077	3	0	dis	img/f_fea_cut.png	ERR	8155.0	9915.0	9	44-10-38-23-30-26-27-43-15
2016-01-21 14:22:32	1240.79129	3	1	dis	img/m_fea_cut.png	ERR	22737.0	24818.0	23	42-32-33-5-47-28-20-23-11-9-22-13-12-10-24-7-21-25-30-44-41-36-15
2016-01-21 14:22:57	1266.08808	2	1	dis	img/m_ang_cut.png	ERR	10174.0	12158.0	11	26-14-19-35-32-1-8-18-41-21-15
2016-01-21 14:23:09	1278.74959	4	0	dis	img/f_dis_cut.png	HIT	10741.0	11653.0	11	39-46-10-41-2-32-12-23-21-47-35
2016-01-21 14:23:22	1290.90974	4	1	dis	img/m_dis_cut.png	HIT	7624.0	8704.0	8	37-34-22-31-35-7-38-0
2016-01-21 14:23:31	1300.11942	5	0	sup	img/f_sup_cut.png	HIT	20775.0	21591.0	21	33-7-6-36-47-29-27-13-16-24-39-19-22-26-8-23-11-46-38-0-17
2016-01-21 14:23:53	1322.21085	3	0	sup	img/f_fea_cut.png	ERR	8287.0	13528.0	9	11-41-36-21-22-43-34-17-12
2016-01-21 14:24:07	1336.24573	0	1	hap	img/m_hap_cut.png	HIT	7399.0	8735.0	8	2-45-19-1-0-31-29-20
2016-01-21 14:24:16	1345.5232	4	0	dis	img/f_dis_cut.png	HIT	7949.0	9341.0	8	47-46-35-18-37-24-22-1
2016-01-21 14:24:26	1355.37435	2	1	ang	img/m_ang_cut.png	HIT	23737.0	25225.0	24	9-34-15-39-1-42-40-43-6-46-17-8-3-16-20-44-28-33-23-12-18-32-21-5
2016-01-21 14:24:52	1381.09671	6	1	ntr	img/m_ntr_cut.png	HIT	18787.0	19939.0	19	7-1-39-16-22-24-3-40-12-18-17-20-38-9-33-37-29-27-36
2016-01-21 14:25:12	1401.53106	5	1	sup	img/m_sup_cut.png	HIT	14437.0	15789.0	15	15-2-9-31-22-35-40-27-34-45-6-20-42-14-21
2016-01-21 14:25:29	1417.81483	1	1	dis	img/m_sad_cut.png	ERR	18944.0	22152.0	19	35-30-28-42-47-36-27-1-5-40-45-44-17-33-12-26-24-11-21
2016-01-21 14:25:51	1440.46818	0	0	hap	img/f_hap_cut.png	HIT	14609.0	15586.0	15	4-12-33-23-32-28-9-17-27-15-6-18-44-34-21
2016-01-21 14:26:07	1456.5428	2	0	ang	img/f_ang_cut.png	HIT	9529.0	11281.0	10	24-28-1-47-21-37-5-43-18-40
2016-01-21 14:26:19	1468.3452	1	0	fea	img/f_sad_cut.png	ERR	15887.0	17327.0	16	1-38-42-21-39-23-17-19-33-7-16-28-3-45-9-44
2016-01-21 14:26:37	1486.1841	4	1	dis	img/m_dis_cut.png	HIT	9219.0	10707.0	10	7-27-34-35-15-43-39-2-37-47
2016-01-21 14:26:48	1497.40315	6	0	ntr	img/f_ntr_cut.png	HIT	10833.0	11914.0	11	0-21-12-13-16-14-33-1-22-47-28
2016-01-21 14:27:01	1509.82705	3	1	sup	img/m_fea_cut.png	ERR	12971.0	14068.0	13	9-28-15-4-38-46-34-1-40-17-25-14-47
2016-01-21 14:27:15	1524.38605	5	0	sup	img/f_sup_cut.png	HIT	16737.0	17849.0	17	5-44-21-12-8-25-35-20-46-26-43-4-37-2-29-11-28
2016-01-21 14:27:33	1542.75342	3	0	sup	img/f_fea_cut.png	ERR	9764.0	10540.0	10	26-19-9-31-37-29-47-33-12-34
2016-01-21 14:27:45	1553.78883	1	0	ntr	img/f_sad_cut.png	ERR	12886.0	14079.0	13	0-23-6-35-20-43-44-12-39-8-36-37-21
2016-01-21 14:27:59	1568.36217	2	0	ang	img/f_ang_cut.png	HIT	12561.0	13954.0	13	44-31-0-16-43-32-25-2-35-28-5-14-11
2016-01-21 14:28:14	1582.81	0	0	hap	img/f_hap_cut.png	HIT	3601.0	4642.0	4	12-13-45-28
2016-01-21 14:28:19	1587.94791	0	1	hap	img/m_hap_cut.png	HIT	1154.0	2611.0	2	37-36
2016-01-21 14:28:22	1591.05282	4	1	dis	img/m_dis_cut.png	HIT	9085.0	10966.0	10	16-32-5-19-11-22-47-44-27-3
2016-01-21 14:28:33	1602.4995	6	1	fea	img/m_ntr_cut.png	ERR	2327.0	4183.0	3	10-16-12
2016-01-21 14:28:38	1607.17249	6	0	ntr	img/f_ntr_cut.png	HIT	4475.0	5795.0	5	36-29-4-38-2
2016-01-21 14:28:44	1613.47084	1	1	sad	img/m_sad_cut.png	HIT	8401.0	10193.0	9	24-25-2-27-22-36-41-10-18
2016-01-21 14:28:55	1624.22403	3	1	sup	img/m_fea_cut.png	ERR	8782.0	11230.0	9	4-25-35-47-16-33-21-17-6
2016-01-21 14:29:07	1635.97422	4	0	dis	img/f_dis_cut.png	HIT	5667.0	6627.0	6	27-32-13-20-37-4
2016-01-21 14:29:14	1643.11015	2	1	ang	img/m_ang_cut.png	HIT	9180.0	11093.0	10	6-11-36-26-47-46-0-30-17-43
2016-01-21 14:29:25	1654.70908	5	1	sup	img/m_sup_cut.png	HIT	3503.0	4784.0	4	21-41-34-43
2016-01-21 14:30:10	0.0	3	1	sup	img/m_fea_cut.png	ERR	14431.0	15855.0	15	42-32-43-30-28-9-10-31-37-23-2-7-41-22-15
2016-01-21 14:30:26	16.35672	5	1	sup	img/m_sup_cut.png	HIT	11281.0	12753.0	12	22-38-6-31-35-14-45-15-30-25-7-3
2016-01-21 14:30:39	29.6074	6	1	sad	img/m_ntr_cut.png	ERR	12351.0	14167.0	13	13-11-17-45-10-7-40-38-33-23-21-4-32
2016-01-21 14:30:54	44.27566	1	0	fea	img/f_sad_cut.png	ERR	17333.0	23397.0	18	42-28-26-13-37-36-8-24-2-15-46-17-35-6-41-33-40-29
2016-01-21 14:31:18	68.17474	0	1	hap	img/m_hap_cut.png	HIT	16591.0	18151.0	17	47-34-42-22-10-8-6-2-7-32-4-0-41-12-35-1-27
2016-01-21 14:31:37	86.83775	6	0	ang	img/f_ntr_cut.png	ERR	16755.0	17922.0	17	32-36-6-46-10-41-33-29-45-23-2-40-4-13-12-35-24
2016-01-21 14:31:55	105.27045	3	0	sup	img/f_fea_cut.png	ERR	23849.0	24945.0	24	32-28-21-41-6-23-36-37-15-18-26-27-35-33-38-24-44-8-47-39-1-11-30-19
2016-01-21 14:32:21	130.70831	1	1	sad	img/m_sad_cut.png	HIT	6304.0	7800.0	7	9-34-45-31-11-33-30
2016-01-21 14:32:29	138.99466	2	1	ang	img/m_ang_cut.png	HIT	6370.0	7714.0	7	41-9-10-47-22-21-29
2016-01-21 14:32:37	147.20427	5	0	sup	img/f_sup_cut.png	HIT	18724.0	19756.0	19	35-13-7-45-0-46-14-4-26-37-2-27-32-25-42-33-12-29-17
2016-01-21 14:32:57	167.44647	4	1	dis	img/m_dis_cut.png	HIT	4023.0	6446.0	5	4-29-33-28-16
2016-01-21 14:33:04	174.39088	2	0	dis	img/f_ang_cut.png	ERR	8344.0	11928.0	9	41-20-7-39-27-9-0-15-16
2016-01-21 14:33:17	186.81965	0	0	hap	img/f_hap_cut.png	HIT	13782.0	15086.0	14	41-1-2-3-20-34-6-12-44-40-8-33-29-10
2016-01-21 14:33:32	202.38884	4	0	ang	img/f_dis_cut.png	ERR	3200.0	5217.0	4	34-3-11-26
2016-01-21 14:33:38	208.11714	4	0	dis	img/f_dis_cut.png	HIT	15058.0	16969.0	16	0-12-43-45-9-46-33-11-15-23-8-32-14-22-27-34
2016-01-21 14:33:55	225.56802	6	1	sad	img/m_ntr_cut.png	ERR	25466.0	26882.0	26	6-47-43-46-23-16-33-4-41-28-8-17-20-36-3-12-24-1-39-0-27-15-2-26-21-32
2016-01-21 14:34:23	252.95588	0	1	hap	img/m_hap_cut.png	HIT	5810.0	7171.0	6	41-42-7-19-36-37
2016-01-21 14:34:30	260.62857	5	1	sup	img/m_sup_cut.png	HIT	3971.0	4580.0	4	22-18-19-12
2016-01-21 14:34:36	265.71128	3	0	sup	img/f_fea_cut.png	ERR	16224.0	19913.0	17	24-5-3-4-39-30-27-25-28-44-29-37-16-43-47-21-31
2016-01-21 14:34:56	286.11228	3	1	dis	img/m_fea_cut.png	ERR	8263.0	9927.0	9	47-18-14-12-6-35-30-7-13
2016-01-21 14:35:06	296.54221	6	0	ntr	img/f_ntr_cut.png	HIT	22208.0	25816.0	23	45-12-15-26-46-6-36-41-3-32-5-9-39-44-31-0-7-27-16-21-33-29-13
2016-01-21 14:35:33	322.85522	1	0	fea	img/f_sad_cut.png	ERR	8841.0	10802.0	9	24-4-23-33-19-11-9-2-37
2016-01-21 14:35:44	334.1581	2	0	ang	img/f_ang_cut.png	HIT	7304.0	8976.0	8	20-7-31-38-24-3-34-28
2016-01-21 14:35:53	343.63263	5	0	sup	img/f_sup_cut.png	HIT	8550.0	9758.0	9	18-7-45-3-40-5-46-29-31
2016-01-21 14:36:04	353.9027	0	0	hap	img/f_hap_cut.png	HIT	14872.0	15976.0	15	25-22-11-0-46-10-8-24-42-3-34-43-45-23-14
2016-01-21 14:36:20	370.38759	2	1	dis	img/m_ang_cut.png	ERR	4363.0	6107.0	5	34-44-32-21-18
2016-01-21 14:36:27	376.99935	1	1	sup	img/m_sad_cut.png	ERR	5848.0	6568.0	6	39-40-12-30-29-16
2016-01-21 14:36:34	384.07204	4	1	dis	img/m_dis_cut.png	HIT	15177.0	16890.0	16	41-4-40-12-2-13-31-7-24-28-47-39-10-18-5-22
2016-01-21 14:36:51	401.46031	3	0	sup	img/f_fea_cut.png	ERR	12928.0	14088.0	13	16-19-44-12-24-41-15-33-20-17-32-21-46
2016-01-21 14:37:06	416.04615	4	1	dis	img/m_dis_cut.png	HIT	7762.0	8642.0	8	33-22-35-1-6-45-13-16
2016-01-21 14:37:15	425.19248	1	0	sad	img/f_sad_cut.png	HIT	20862.0	23734.0	21	13-30-5-0-8-16-21-23-4-12-15-39-46-14-45-37-19-6-22-27-1
2016-01-21 14:37:39	449.42518	5	0	sup	img/f_sup_cut.png	HIT	13706.0	14704.0	14	24-44-40-13-12-20-16-34-42-39-23-17-21-19
2016-01-21 14:37:54	464.6371	2	0	ang	img/f_ang_cut.png	HIT	8194.0	10154.0	9	43-31-39-27-36-22-1-21-12
2016-01-21 14:38:05	475.29534	5	1	ntr	img/m_sup_cut.png	ERR	11316.0	13540.0	12	13-44-47-6-17-22-34-10-46-43-37-5
2016-01-21 14:38:19	489.33018	0	0	hap	img/f_hap_cut.png	HIT	1891.0	2523.0	2	21-22
2016-01-21 14:38:22	492.37015	6	0	ntr	img/f_ntr_cut.png	HIT	12457.0	14017.0	13	41-23-32-45-40-20-6-31-33-1-22-34-30
2016-01-21 14:38:37	506.87819	2	1	ang	img/m_ang_cut.png	HIT	16505.0	18312.0	17	45-36-15-28-17-20-44-47-11-42-27-26-4-3-1-5-0
2016-01-21 14:38:55	525.69376	1	1	sad	img/m_sad_cut.png	HIT	8818.0	10106.0	9	10-8-2-3-40-16-22-12-44
2016-01-21 14:39:06	536.30759	3	1	sup	img/m_fea_cut.png	ERR	18453.0	19941.0	19	18-20-37-8-11-16-44-26-7-19-6-14-2-25-12-33-35-10-23
2016-01-21 14:39:27	556.75206	4	0	dis	img/f_dis_cut.png	HIT	2311.0	3775.0	3	38-30-27
2016-01-21 14:39:31	561.03484	6	1	ntr	img/m_ntr_cut.png	HIT	7520.0	8600.0	8	33-12-1-32-47-24-29-16
2016-01-21 14:39:40	570.13169	0	1	hap	img/m_hap_cut.png	HIT	959.0	2160.0	1	21
2016-01-21 14:39:43	572.79162	6	1	ntr	img/m_ntr_cut.png	HIT	8034.0	9833.0	9	2-20-30-44-38-12-11-10-46
2016-01-21 14:39:53	583.19336	6	0	ntr	img/f_ntr_cut.png	HIT	3272.0	5001.0	4	39-2-10-47
2016-01-21 14:39:58	588.69923	3	0	sad	img/f_fea_cut.png	ERR	4889.0	7074.0	5	34-15-41-30-42
2016-01-21 14:40:06	596.26157	0	0	hap	img/f_hap_cut.png	HIT	5037.0	6814.0	6	41-29-20-16-46-22
2016-01-21 14:40:13	603.58103	4	0	ang	img/f_dis_cut.png	ERR	12285.0	13981.0	13	17-16-11-39-40-6-46-38-1-32-14-34-4
2016-01-21 14:40:28	618.07274	5	1	sup	img/m_sup_cut.png	HIT	9545.0	10489.0	10	40-26-23-35-41-38-28-13-29-36
2016-01-21 14:40:39	629.04432	2	0	ang	img/f_ang_cut.png	HIT	4580.0	6580.0	5	20-25-3-10-47
2016-01-21 14:40:46	636.13707	1	0	ang	img/f_sad_cut.png	ERR	7147.0	8716.0	8	4-42-46-9-16-11-15-47
2016-01-21 14:40:55	645.39585	4	1	ang	img/m_dis_cut.png	ERR	5593.0	7226.0	6	8-46-9-36-26-27
2016-01-21 14:41:03	653.13425	3	1	sad	img/m_fea_cut.png	ERR	18729.0	19897.0	19	35-3-28-19-33-10-34-15-36-38-31-18-6-45-24-4-37-14-8
2016-01-21 14:41:23	673.52913	0	1	hap	img/m_hap_cut.png	HIT	5978.0	6826.0	6	9-20-27-17-18-42
2016-01-21 14:41:31	680.84582	2	1	sup	img/m_ang_cut.png	ERR	2048.0	4062.0	3	22-3-37
2016-01-21 14:41:35	685.40886	5	0	fea	img/f_sup_cut.png	ERR	10780.0	12332.0	11	19-13-18-37-40-8-45-17-5-30-44
2016-01-21 14:41:48	698.24625	1	1	sad	img/m_sad_cut.png	HIT	3674.0	4802.0	4	17-22-19-37
2016-01-21 14:41:53	703.54366	4	0	dis	img/f_dis_cut.png	HIT	6342.0	7838.0	7	28-45-0-5-11-22-1
2016-01-21 14:42:02	711.88832	1	1	sup	img/m_sad_cut.png	ERR	15488.0	17201.0	16	47-16-15-7-10-34-1-28-38-19-12-41-39-20-22-29
2016-01-21 14:42:19	729.57943	0	0	hap	img/f_hap_cut.png	HIT	4872.0	5712.0	5	34-31-16-36-9
2016-01-21 14:42:26	735.79221	2	1	sad	img/m_ang_cut.png	ERR	2017.0	3848.0	3	10-21-7
2016-01-21 14:42:30	740.15258	2	0	ang	img/f_ang_cut.png	HIT	4458.0	5930.0	5	46-1-7-10-16
2016-01-21 14:42:36	746.58099	1	0	fea	img/f_sad_cut.png	ERR	5237.0	7509.0	6	46-6-38-42-34-22
2016-01-21 14:42:44	754.59047	4	1	dis	img/m_dis_cut.png	HIT	5822.0	6886.0	6	12-30-33-23-10-45
2016-01-21 14:42:52	761.9946	3	1	sad	img/m_fea_cut.png	ERR	4369.0	6081.0	5	4-27-30-18-10
2016-01-21 14:42:58	768.61504	6	0	ntr	img/f_ntr_cut.png	HIT	7232.0	9025.0	8	3-42-44-47-12-20-29-46
2016-01-21 14:43:08	778.15961	5	1	sup	img/m_sup_cut.png	HIT	12932.0	13796.0	13	32-2-35-19-42-43-17-0-12-7-39-45-29
2016-01-21 14:43:22	792.4477	3	0	fea	img/f_fea_cut.png	HIT	7852.0	9884.0	8	21-22-29-11-31-46-9-34
2016-01-21 14:43:33	802.82568	5	0	fea	img/f_sup_cut.png	ERR	12036.0	15300.0	13	41-39-23-33-27-26-1-43-28-45-42-21-35
2016-01-21 14:43:48	818.65505	0	1	hap	img/m_hap_cut.png	HIT	7926.0	9054.0	8	47-26-44-23-30-14-31-10
2016-01-21 14:43:58	828.19933	6	1	dis	img/m_ntr_cut.png	ERR	9042.0	10786.0	10	14-18-37-7-35-22-12-8-21-41
2016-01-21 14:44:09	839.48719	3	0	fea	img/f_fea_cut.png	HIT	7454.0	9487.0	8	6-15-20-45-34-19-10-43
2016-01-21 14:44:19	849.47828	2	1	sad	img/m_ang_cut.png	ERR	26186.0	28018.0	27	7-32-20-39-46-16-25-43-0-15-17-12-6-1-31-36-27-23-38-3-4-19-13-44-30-9-29
2016-01-21 14:44:48	877.97733	5	0	fea	img/f_sup_cut.png	ERR	6128.0	8312.0	7	36-34-23-45-37-40-0
2016-01-21 14:44:57	886.80124	1	0	dis	img/f_sad_cut.png	ERR	8419.0	10355.0	9	42-32-9-37-30-20-31-13-3
2016-01-21 14:45:07	897.66447	6	1	ntr	img/m_ntr_cut.png	HIT	4666.0	5683.0	5	19-24-10-28-45
2016-01-21 14:45:14	903.85132	3	1	sad	img/m_fea_cut.png	ERR	8655.0	9792.0	9	37-11-4-43-29-35-2-5-30
2016-01-21 14:45:24	914.16168	4	1	ang	img/m_dis_cut.png	ERR	2185.0	3689.0	3	26-10-3
2016-01-21 14:45:28	918.33802	0	1	hap	img/m_hap_cut.png	HIT	1186.0	2674.0	2	21-14
2016-01-21 14:45:31	921.50688	6	0	ntr	img/f_ntr_cut.png	HIT	8750.0	9807.0	9	16-27-17-9-36-41-37-29-0
2016-01-21 14:45:42	931.81948	0	0	hap	img/f_hap_cut.png	HIT	3039.0	4831.0	4	11-6-29-25
2016-01-21 14:45:47	937.1572	1	1	fea	img/m_sad_cut.png	ERR	4855.0	6167.0	5	39-0-20-26-23
2016-01-21 14:45:54	943.85108	5	1	sup	img/m_sup_cut.png	HIT	5597.0	6501.0	6	16-5-34-45-22-4
2016-01-21 14:46:01	950.83443	4	0	ang	img/f_dis_cut.png	ERR	11067.0	12611.0	12	5-2-19-0-43-44-17-7-46-47-26-31
2016-01-21 14:46:14	963.94667	2	0	ang	img/f_ang_cut.png	HIT	8179.0	9611.0	9	5-30-16-42-17-8-26-36-31
2016-01-21 14:46:24	974.04432	0	0	hap	img/f_hap_cut.png	HIT	6118.0	7518.0	7	39-0-28-43-31-21-32
2016-01-21 14:46:32	982.05123	0	1	hap	img/m_hap_cut.png	HIT	6864.0	7712.0	7	16-44-20-15-47-30-42
2016-01-21 14:46:40	990.27593	6	1	sad	img/m_ntr_cut.png	ERR	10064.0	13856.0	11	5-20-11-46-10-47-23-37-36-29-0
2016-01-21 14:46:54	1004.63558	6	0	ntr	img/f_ntr_cut.png	HIT	6879.0	7573.0	7	6-35-10-28-19-11-1
2016-01-21 14:47:03	1012.71042	3	1	dis	img/m_fea_cut.png	ERR	13765.0	16405.0	14	33-16-18-11-42-12-6-1-25-24-15-40-22-45
2016-01-21 14:47:19	1029.61911	2	0	dis	img/f_ang_cut.png	ERR	5868.0	7125.0	6	40-2-8-25-23-22
2016-01-21 14:47:27	1037.22877	2	1	dis	img/m_ang_cut.png	ERR	4470.0	7790.0	5	13-31-34-29-46
2016-01-21 14:47:35	1045.53369	1	1	sad	img/m_sad_cut.png	HIT	9546.0	10722.0	10	25-47-23-18-40-12-37-34-36-1
2016-01-21 14:47:47	1056.75817	4	0	dis	img/f_dis_cut.png	HIT	8094.0	9638.0	9	42-47-11-19-46-25-17-22-45
2016-01-21 14:47:57	1066.94777	1	0	ntr	img/f_sad_cut.png	ERR	4603.0	5491.0	5	11-32-29-10-39
2016-01-21 14:48:03	1072.9416	4	1	dis	img/m_dis_cut.png	HIT	4612.0	5692.0	5	13-39-42-28-29
2016-01-21 14:48:09	1079.14284	5	0	fea	img/f_sup_cut.png	ERR	8306.0	10066.0	9	23-47-14-27-40-0-10-24-34
2016-01-21 14:48:20	1089.70882	5	1	sup	img/m_sup_cut.png	HIT	14975.0	16072.0	15	17-19-0-37-20-38-3-18-9-4-7-27-33-31-21
2016-01-21 14:48:36	1106.28405	3	0	ntr	img/f_fea_cut.png	ERR	12682.0	13698.0	13	37-4-15-9-38-16-13-42-44-40-19-25-8
2016-01-21 14:48:50	1120.46788	6	0	ntr	img/f_ntr_cut.png	HIT	4174.0	5702.0	5	17-19-18-21-7
2016-01-21 14:48:56	1126.70396	0	0	hap	img/f_hap_cut.png	HIT	5953.0	6905.0	6	44-34-33-5-31-13
2016-01-21 14:49:04	1134.11346	3	0	fea	img/f_fea_cut.png	HIT	1664.0	3248.0	2	29-43
2016-01-21 14:49:08	1137.86355	2	0	ang	img/f_ang_cut.png	HIT	4532.0	6860.0	5	19-15-31-26-18
2016-01-21 14:49:15	1145.2308	4	1	dis	img/m_dis_cut.png	HIT	1874.0	2986.0	2	18-37
2016-01-21 14:49:19	1148.7451	2	1	sad	img/m_ang_cut.png	ERR	9794.0	10771.0	10	25-23-3-18-33-0-11-10-15-2
2016-01-21 14:49:30	1160.02336	5	1	sup	img/m_sup_cut.png	HIT	15068.0	16693.0	16	17-26-20-43-3-36-28-18-32-27-0-19-47-39-22-29
2016-01-21 14:49:47	1177.20337	4	0	dis	img/f_dis_cut.png	HIT	2958.0	4046.0	3	20-39-29
2016-01-21 14:49:52	1181.74349	0	1	hap	img/m_hap_cut.png	HIT	4073.0	5753.0	5	38-37-18-42-44
2016-01-21 14:49:58	1187.98495	3	1	sup	img/m_fea_cut.png	ERR	7617.0	8721.0	8	31-40-41-2-8-18-37-13
2016-01-21 14:50:07	1197.20951	1	1	sad	img/m_sad_cut.png	HIT	7805.0	8757.0	8	41-34-13-33-39-4-3-23
2016-01-21 14:50:16	1206.45345	6	1	ntr	img/m_ntr_cut.png	HIT	10549.0	11517.0	11	11-45-31-38-30-25-22-27-47-10-29
2016-01-21 14:50:28	1218.47113	5	0	sup	img/f_sup_cut.png	HIT	6882.0	7611.0	7	27-18-43-47-30-26-41
2016-01-21 14:50:36	1226.58342	1	0	fea	img/f_sad_cut.png	ERR	20550.0	22422.0	21	3-43-37-19-0-8-31-33-9-13-47-27-16-44-5-46-39-6-38-14-18
