# Supplementary material for: Mapping the emotional face. How individual face parts contribute to successful emotion recognition
Source: PLoS One. 2017 May 11;12(5):e0177239. doi: 10.1371/journal.pone.0177239 (PMC5426715; doi:10.1371/journal.pone.0177239)
Supplement: S1 Code — (ZIP) [file pone.0177239.s003.zip › app/static/logfiles/logfile77.txt]

####### THIS IS A LOGFILE FOR THE DYNAMIC MASKING FACE EXPERIMENT ######
Participant Number: 77
Date and Time: 2016-01-29 10:10:02.575546
age: 28 ,gender: 1 ,environ: 2 ,occup: 0 ,advert: 0
###################################################################
time	cumtime	express	ident	button	filename	evaluation	stopRT	choiceRT	maskNum	maskList
2016-01-29 10:10:57	0.0	1	1	dis	img/m_sad_cut.png	ERR	21143.0	28119.0	22	18-15-42-38-22-25-46-6-24-31-12-16-10-44-17-43-11-39-14-29-41-3
2016-01-29 10:11:26	28.4142	0	1	hap	img/m_hap_cut.png	HIT	27666.0	31322.0	28	40-35-44-38-4-42-15-46-22-45-27-34-20-17-30-0-12-47-39-41-24-33-10-6-5-32-36-21
2016-01-29 10:11:57	60.02829	0	0	hap	img/f_hap_cut.png	HIT	29970.0	35218.0	30	44-47-1-7-14-17-35-11-12-38-23-15-13-5-33-22-16-36-34-45-26-10-31-19-24-42-8-28-30-40
2016-01-29 10:12:33	95.54027	4	1	dis	img/m_dis_cut.png	HIT	19107.0	20899.0	20	46-15-2-9-41-1-14-16-23-39-33-32-34-18-47-6-11-31-45-26
2016-01-29 10:12:54	116.7354	3	1	sup	img/m_fea_cut.png	ERR	16624.0	18392.0	17	11-14-33-1-37-43-35-17-44-41-18-0-26-13-7-39-31
2016-01-29 10:13:13	135.43113	5	1	sup	img/m_sup_cut.png	HIT	18474.0	19934.0	19	13-33-8-18-31-34-47-44-32-26-15-2-19-1-20-38-36-39-35
2016-01-29 10:13:33	155.66536	3	0	dis	img/f_fea_cut.png	ERR	18827.0	20115.0	19	41-4-0-12-36-16-43-32-19-7-31-44-47-3-17-39-29-33-35
2016-01-29 10:13:53	176.07924	2	1	ang	img/m_ang_cut.png	HIT	24350.0	34502.0	25	19-8-14-10-16-23-28-4-44-3-24-2-20-37-35-18-47-25-42-33-34-15-11-29-9
2016-01-29 10:14:28	210.87906	6	0	sad	img/f_ntr_cut.png	ERR	29024.0	39112.0	29	26-31-20-32-1-46-14-6-2-3-35-37-36-39-28-25-19-7-16-10-30-40-45-13-24-23-21-43-33
2016-01-29 10:15:08	250.28681	6	1	fea	img/m_ntr_cut.png	ERR	21375.0	24879.0	22	27-38-7-14-12-44-17-16-31-32-13-15-28-18-29-20-25-11-26-37-39-4
2016-01-29 10:15:33	275.46386	5	0	sup	img/f_sup_cut.png	HIT	23143.0	25295.0	24	38-44-0-14-30-37-43-6-24-32-39-28-17-18-3-12-2-36-20-35-29-7-46-45
2016-01-29 10:15:58	301.05642	1	0	ang	img/f_sad_cut.png	ERR	31319.0	34095.0	32	18-13-7-29-23-4-31-36-10-24-46-37-5-35-40-16-3-39-33-41-6-14-8-26-21-2-44-42-28-30-45-22
2016-01-29 10:16:33	335.44689	4	0	sup	img/f_dis_cut.png	ERR	19818.0	34522.0	20	21-33-45-4-27-11-8-42-46-12-24-30-17-29-25-16-36-9-38-47
2016-01-29 10:17:07	370.26846	2	0	ang	img/f_ang_cut.png	HIT	19478.0	21374.0	20	46-41-27-9-16-32-17-12-3-42-39-38-0-19-28-33-24-34-45-35
2016-01-29 10:17:29	391.93753	1	0	ang	img/f_sad_cut.png	ERR	25039.0	28415.0	26	47-37-10-30-0-2-41-8-17-19-7-6-14-28-45-34-40-31-32-35-36-23-21-12-43-27
2016-01-29 10:17:58	420.65358	6	1	ntr	img/m_ntr_cut.png	HIT	30139.0	32684.0	31	16-45-24-31-1-32-27-46-40-18-39-43-36-20-15-26-17-42-23-12-6-28-19-38-3-7-35-29-47-4-2
2016-01-29 10:18:31	453.63306	4	1	dis	img/m_dis_cut.png	HIT	9321.0	11849.0	10	8-1-29-13-19-17-16-45-28-20
2016-01-29 10:18:43	465.81514	4	0	ang	img/f_dis_cut.png	ERR	9563.0	11586.0	10	29-20-37-0-18-25-47-46-17-1
2016-01-29 10:18:55	477.70042	5	1	sup	img/m_sup_cut.png	HIT	5898.0	7114.0	6	28-32-3-6-26-34
2016-01-29 10:19:02	485.1174	2	0	dis	img/f_ang_cut.png	ERR	12819.0	13755.0	13	47-18-14-20-17-1-13-35-5-40-7-36-43
2016-01-29 10:19:16	499.1708	0	0	hap	img/f_hap_cut.png	HIT	14288.0	16272.0	15	21-27-45-42-33-35-0-43-17-22-24-23-20-37-12
2016-01-29 10:19:33	515.73985	2	1	ang	img/m_ang_cut.png	HIT	10022.0	12237.0	11	42-18-43-3-8-38-29-44-6-41-30
2016-01-29 10:19:45	528.27796	3	1	sup	img/m_fea_cut.png	ERR	10395.0	11731.0	11	28-12-24-34-8-31-0-6-2-25-23
2016-01-29 10:19:58	540.30811	6	0	ntr	img/f_ntr_cut.png	HIT	25035.0	26898.0	26	39-45-19-16-47-35-44-14-13-4-46-31-11-8-38-2-26-36-3-20-30-5-37-22-40-1
2016-01-29 10:20:25	567.50765	5	0	ntr	img/f_sup_cut.png	ERR	11381.0	14661.0	12	5-15-30-12-47-33-17-27-32-7-42-14
2016-01-29 10:20:40	582.47726	1	1	sad	img/m_sad_cut.png	HIT	24124.0	26620.0	25	22-9-39-32-12-24-5-23-15-33-18-26-45-46-42-43-29-44-13-34-4-40-35-25-41
2016-01-29 10:21:07	609.39513	3	0	dis	img/f_fea_cut.png	ERR	24726.0	29830.0	25	20-24-26-9-29-46-14-6-38-33-32-16-1-31-2-40-7-43-27-5-21-13-15-3-45
2016-01-29 10:21:37	639.52239	0	1	hap	img/m_hap_cut.png	HIT	8622.0	9958.0	9	19-3-30-21-9-23-47-25-2
2016-01-29 10:21:47	649.78246	5	0	sup	img/f_sup_cut.png	HIT	14036.0	15780.0	15	1-37-39-42-45-46-35-21-38-0-30-25-22-24-36
2016-01-29 10:22:03	665.86142	3	0	sup	img/f_fea_cut.png	ERR	9414.0	11326.0	10	39-10-3-37-11-47-8-4-18-21
2016-01-29 10:22:15	677.48706	5	1	sup	img/m_sup_cut.png	HIT	24508.0	26173.0	25	18-29-21-6-33-38-40-12-46-9-35-24-11-13-30-41-32-7-3-14-44-39-22-8-27
2016-01-29 10:22:41	703.95606	2	0	ang	img/f_ang_cut.png	HIT	4668.0	6876.0	5	12-37-27-28-24
2016-01-29 10:22:48	711.13759	3	1	ang	img/m_fea_cut.png	ERR	11331.0	15523.0	12	2-27-4-44-47-37-13-14-30-33-19-43
2016-01-29 10:23:04	726.95868	0	1	hap	img/m_hap_cut.png	HIT	9603.0	11107.0	10	25-34-47-41-5-10-17-15-13-26
2016-01-29 10:23:16	738.37103	1	0	sad	img/f_sad_cut.png	HIT	17398.0	19758.0	18	33-25-44-22-5-11-29-34-4-41-6-37-42-0-7-2-28-31
2016-01-29 10:23:36	758.4284	0	0	hap	img/f_hap_cut.png	HIT	3278.0	4958.0	4	15-13-22-43
2016-01-29 10:23:41	763.68786	6	0	ntr	img/f_ntr_cut.png	HIT	21401.0	23217.0	22	1-24-39-25-21-0-15-33-19-23-11-43-28-35-44-7-37-5-6-22-34-9
2016-01-29 10:24:04	787.19657	4	0	dis	img/f_dis_cut.png	HIT	20456.0	23280.0	21	30-46-33-32-31-1-8-9-47-27-40-18-3-24-12-29-2-45-25-41-44
2016-01-29 10:24:28	810.77378	4	1	dis	img/m_dis_cut.png	HIT	17196.0	19460.0	18	33-31-18-47-4-3-0-13-27-35-26-43-20-19-21-32-34-1
2016-01-29 10:24:48	830.53489	1	1	sad	img/m_sad_cut.png	HIT	24806.0	27718.0	25	15-31-20-9-8-35-44-33-42-41-36-6-40-3-38-7-29-23-25-39-14-46-17-34-45
2016-01-29 10:25:16	858.54881	2	1	ang	img/m_ang_cut.png	HIT	11087.0	12999.0	12	21-44-46-1-26-15-42-22-29-28-40-13
2016-01-29 10:25:29	871.84758	6	1	ntr	img/m_ntr_cut.png	HIT	25302.0	27926.0	26	1-21-29-8-17-43-10-42-47-38-32-11-15-35-30-9-3-2-6-18-25-4-5-16-20-33
2016-01-29 10:25:57	900.06945	0	0	hap	img/f_hap_cut.png	HIT	2697.0	4025.0	3	13-46-21
2016-01-29 10:26:02	904.39341	3	0	dis	img/f_fea_cut.png	ERR	14424.0	16272.0	15	42-28-40-32-0-27-3-46-17-19-9-29-13-41-34
2016-01-29 10:26:18	920.96035	5	1	sup	img/m_sup_cut.png	HIT	14436.0	16028.0	15	35-46-13-41-23-22-39-19-16-45-42-31-1-10-15
2016-01-29 10:26:35	937.28867	2	1	ang	img/m_ang_cut.png	HIT	7412.0	8884.0	8	12-27-18-26-20-45-43-40
2016-01-29 10:26:44	946.47303	1	1	dis	img/m_sad_cut.png	ERR	6193.0	8209.0	7	11-19-23-30-15-45-28
2016-01-29 10:26:52	954.97847	1	0	sad	img/f_sad_cut.png	HIT	25523.0	28180.0	26	39-43-30-6-14-45-33-41-10-46-2-28-11-36-16-9-3-29-42-22-1-23-27-37-21-24
2016-01-29 10:27:21	983.45524	6	1	ntr	img/m_ntr_cut.png	HIT	29421.0	31789.0	30	40-0-1-31-41-4-10-25-5-6-34-12-30-3-19-33-32-11-14-24-37-2-16-8-22-20-42-26-45-39
2016-01-29 10:27:53	1015.54175	2	0	ang	img/f_ang_cut.png	HIT	10299.0	12331.0	11	14-12-46-18-22-1-45-8-3-23-31
2016-01-29 10:28:05	1028.17002	5	0	sup	img/f_sup_cut.png	HIT	23411.0	25107.0	24	36-3-38-35-12-17-18-30-41-13-8-25-28-47-24-4-7-11-23-0-45-10-42-15
2016-01-29 10:28:31	1053.57468	4	0	dis	img/f_dis_cut.png	HIT	18766.0	19959.0	19	9-32-12-42-20-21-47-1-41-45-31-11-8-24-34-46-29-6-3
2016-01-29 10:28:51	1073.83152	6	0	ntr	img/f_ntr_cut.png	HIT	27683.0	29219.0	28	28-22-38-4-26-15-39-2-32-14-33-0-12-6-37-8-23-31-40-43-41-19-46-1-29-44-25-20
2016-01-29 10:29:21	1103.35078	3	1	sad	img/m_fea_cut.png	ERR	16977.0	18472.0	17	15-46-0-37-17-44-43-9-35-18-12-21-34-36-32-39-24
2016-01-29 10:29:39	1122.12121	0	1	hap	img/m_hap_cut.png	HIT	5158.0	7078.0	6	10-6-13-20-41-18
2016-01-29 10:29:47	1129.5162	4	1	dis	img/m_dis_cut.png	HIT	9050.0	10859.0	10	43-5-46-6-12-30-34-19-4-18
2016-01-29 10:29:58	1140.67599	5	1	sup	img/m_sup_cut.png	HIT	10890.0	11932.0	11	25-44-40-16-10-14-27-43-19-17-33
2016-01-29 10:30:10	1152.9171	4	0	dis	img/f_dis_cut.png	HIT	22796.0	24100.0	23	23-46-0-1-13-39-12-38-27-40-15-2-4-31-43-18-34-9-11-45-47-29-33
2016-01-29 10:30:35	1177.33679	5	0	sup	img/f_sup_cut.png	HIT	17910.0	20414.0	18	0-46-42-44-15-10-37-23-14-45-4-13-5-35-31-40-29-1
2016-01-29 10:30:55	1198.05113	2	0	ang	img/f_ang_cut.png	HIT	26302.0	29222.0	27	39-18-16-40-12-41-7-22-25-35-32-34-2-26-47-10-3-8-38-31-42-0-43-24-37-29-45
2016-01-29 10:31:25	1227.5692	1	0	sad	img/f_sad_cut.png	HIT	22760.0	25120.0	23	42-19-12-2-4-43-37-1-47-27-7-34-33-36-5-13-11-24-0-8-25-29-21
2016-01-29 10:31:50	1252.98627	6	0	ntr	img/f_ntr_cut.png	HIT	17358.0	19094.0	18	41-33-46-24-37-27-43-1-10-42-15-8-20-29-19-6-45-32
2016-01-29 10:32:10	1272.37978	2	1	ang	img/m_ang_cut.png	HIT	15823.0	17326.0	16	0-5-19-39-11-30-21-36-33-28-27-3-18-35-10-22
2016-01-29 10:32:27	1290.00341	0	0	hap	img/f_hap_cut.png	HIT	9134.0	11303.0	10	9-3-36-30-17-31-35-19-29-38
2016-01-29 10:32:39	1301.60602	3	1	sad	img/m_fea_cut.png	ERR	9595.0	11516.0	10	37-36-42-47-21-25-24-31-19-38
2016-01-29 10:32:51	1313.42475	4	1	dis	img/m_dis_cut.png	HIT	11034.0	14170.0	12	22-24-11-40-25-20-9-47-33-39-43-34
2016-01-29 10:33:05	1327.89297	6	1	ntr	img/m_ntr_cut.png	HIT	30379.0	32179.0	31	5-23-14-6-34-36-8-46-40-11-13-30-38-1-28-21-2-24-17-41-15-25-19-16-32-3-45-7-27-20-35
2016-01-29 10:33:38	1360.36892	1	1	fea	img/m_sad_cut.png	ERR	28114.0	33331.0	29	17-18-4-12-39-5-7-29-31-32-27-46-8-43-3-42-6-44-33-25-14-16-40-37-10-28-24-19-1
2016-01-29 10:34:11	1393.9934	3	0	fea	img/f_fea_cut.png	HIT	14824.0	16448.0	15	6-38-35-45-23-22-32-10-12-1-44-15-39-21-31
2016-01-29 10:34:28	1410.74143	0	1	hap	img/m_hap_cut.png	HIT	11983.0	12865.0	12	5-46-44-9-8-25-6-38-0-35-20-10
2016-01-29 10:34:41	1423.91193	0	0	hap	img/f_hap_cut.png	HIT	4435.0	5740.0	5	32-2-37-10-22
2016-01-29 10:34:47	1429.94991	1	1	sad	img/m_sad_cut.png	HIT	12906.0	14211.0	13	39-17-23-32-19-42-25-30-29-47-3-10-22
2016-01-29 10:35:02	1444.46332	0	1	hap	img/m_hap_cut.png	HIT	8635.0	10252.0	9	12-44-24-32-28-14-1-31-33
2016-01-29 10:35:12	1455.01794	4	1	dis	img/m_dis_cut.png	HIT	11130.0	12866.0	12	38-18-13-1-43-22-41-23-11-9-12-17
2016-01-29 10:35:25	1468.1827	5	0	fea	img/f_sup_cut.png	ERR	15771.0	18404.0	16	41-47-27-28-34-16-2-5-6-10-38-26-33-14-29-18
2016-01-29 10:35:44	1486.88537	2	1	ang	img/m_ang_cut.png	HIT	14075.0	16196.0	15	28-8-12-25-2-7-14-36-20-47-0-17-10-45-24
2016-01-29 10:36:01	1503.38182	6	0	ntr	img/f_ntr_cut.png	HIT	10638.0	11783.0	11	39-30-28-22-15-33-16-29-10-35-17
2016-01-29 10:36:13	1515.46279	2	0	dis	img/f_ang_cut.png	ERR	23781.0	25013.0	24	45-41-13-33-38-9-0-36-5-31-7-1-8-39-4-25-17-19-37-47-28-24-43-15
2016-01-29 10:36:38	1540.77238	5	1	sup	img/m_sup_cut.png	HIT	19942.0	22750.0	20	32-22-12-23-38-18-4-29-41-3-47-33-37-28-21-43-11-14-19-26
2016-01-29 10:37:01	1563.82149	3	0	fea	img/f_fea_cut.png	HIT	11910.0	13246.0	12	26-9-1-23-47-29-3-8-25-42-10-45
2016-01-29 10:37:15	1577.36997	1	0	sad	img/f_sad_cut.png	HIT	9384.0	10952.0	10	32-41-17-26-45-23-34-5-13-20
2016-01-29 10:37:26	1588.63846	4	0	ang	img/f_dis_cut.png	ERR	5076.0	7028.0	6	3-4-19-23-10-25
2016-01-29 10:37:33	1595.95873	3	1	sad	img/m_fea_cut.png	ERR	7415.0	9447.0	8	17-29-32-0-2-12-28-18
2016-01-29 10:37:43	1605.70675	6	1	ntr	img/m_ntr_cut.png	HIT	24786.0	25835.0	25	46-45-29-7-47-41-31-18-35-14-23-5-28-6-44-33-11-8-26-38-13-32-36-21-9
2016-01-29 10:38:09	1631.83708	2	1	ang	img/m_ang_cut.png	HIT	10583.0	12160.0	11	27-28-19-46-16-1-21-8-13-34-45
2016-01-29 10:38:22	1644.30399	0	1	hap	img/m_hap_cut.png	HIT	5476.0	6740.0	6	23-16-41-9-13-36
2016-01-29 10:38:29	1651.37729	2	0	ang	img/f_ang_cut.png	HIT	13487.0	16327.0	14	25-36-20-37-14-3-39-12-15-18-44-1-21-38
2016-01-29 10:38:45	1667.99996	6	0	ntr	img/f_ntr_cut.png	HIT	17964.0	19140.0	18	33-9-36-35-42-22-13-41-18-47-31-37-29-20-34-7-40-19
2016-01-29 10:39:05	1687.43936	5	1	fea	img/m_sup_cut.png	ERR	19974.0	21630.0	20	2-24-20-36-15-5-34-4-43-9-37-11-21-13-44-38-3-19-40-32
2016-01-29 10:39:27	1709.3672	5	0	sup	img/f_sup_cut.png	HIT	14275.0	16051.0	15	38-45-0-12-22-34-23-4-36-28-24-33-16-21-42
2016-01-29 10:39:43	1725.72085	3	1	fea	img/m_fea_cut.png	HIT	27035.0	31987.0	28	18-37-8-40-3-16-32-34-38-14-9-1-13-23-47-42-15-22-28-6-35-25-26-0-2-4-29-24
2016-01-29 10:40:15	1758.00555	1	0	sad	img/f_sad_cut.png	HIT	23697.0	25521.0	24	45-44-19-41-5-42-36-46-32-33-47-39-15-20-40-30-1-27-4-25-23-31-21-35
2016-01-29 10:40:41	1783.82324	4	1	ang	img/m_dis_cut.png	ERR	3949.0	5493.0	4	37-0-10-18
2016-01-29 10:40:47	1789.61773	0	0	hap	img/f_hap_cut.png	HIT	5104.0	6912.0	6	7-23-2-27-13-4
2016-01-29 10:40:54	1796.82674	6	1	ntr	img/m_ntr_cut.png	HIT	16727.0	18055.0	17	10-44-13-9-45-43-26-23-19-27-18-28-15-12-6-29-11
2016-01-29 10:41:12	1815.1842	4	0	dis	img/f_dis_cut.png	HIT	4513.0	6721.0	5	40-18-11-30-25
2016-01-29 10:41:19	1822.20589	1	1	sad	img/m_sad_cut.png	HIT	23007.0	24199.0	23	9-16-15-27-1-46-32-36-20-14-23-6-22-4-39-41-44-34-17-8-12-19-45
2016-01-29 10:41:44	1846.70401	3	0	ang	img/f_fea_cut.png	ERR	20748.0	22788.0	21	11-32-18-38-20-22-28-14-40-43-9-44-10-25-3-23-15-0-17-42-27
2016-01-29 10:42:07	1869.79198	0	1	hap	img/m_hap_cut.png	HIT	8614.0	9838.0	9	5-33-8-40-46-45-16-29-37
2016-01-29 10:42:17	1879.93055	3	1	fea	img/m_fea_cut.png	HIT	31131.0	33851.0	32	47-18-42-1-32-14-37-33-27-5-9-2-3-44-20-36-17-39-46-38-28-13-40-12-43-41-35-11-31-21-10-30
2016-01-29 10:42:51	1914.07812	1	0	sad	img/f_sad_cut.png	HIT	8810.0	10282.0	9	25-46-15-24-35-44-21-18-19
2016-01-29 10:43:02	1924.65989	5	0	sup	img/f_sup_cut.png	HIT	14988.0	15844.0	15	36-17-2-7-41-18-0-30-6-9-40-22-34-23-5
2016-01-29 10:43:18	1940.8015	0	0	hap	img/f_hap_cut.png	HIT	3588.0	4556.0	4	39-5-21-45
2016-01-29 10:43:23	1945.65778	2	1	ang	img/m_ang_cut.png	HIT	15873.0	17115.0	16	46-38-3-20-23-16-35-31-4-27-47-36-40-29-8-37
2016-01-29 10:43:40	1963.0685	4	1	dis	img/m_dis_cut.png	HIT	13309.0	15205.0	14	33-6-13-10-43-17-31-1-36-15-46-26-37-3
2016-01-29 10:43:56	1978.56985	6	0	ntr	img/f_ntr_cut.png	HIT	17052.0	18700.0	18	46-5-41-28-8-13-30-36-7-11-18-24-0-19-34-2-3-27
2016-01-29 10:44:15	1997.57032	5	1	fea	img/m_sup_cut.png	ERR	23855.0	26055.0	24	32-5-27-42-23-39-0-16-17-21-46-31-33-38-7-25-41-44-8-20-15-10-6-9
2016-01-29 10:44:41	2023.92226	4	0	fea	img/f_dis_cut.png	ERR	8080.0	9776.0	9	39-43-21-6-17-29-7-4-30
2016-01-29 10:44:51	2034.00979	2	0	ang	img/f_ang_cut.png	HIT	13357.0	17309.0	14	47-45-7-39-5-23-2-27-20-41-14-10-6-8
2016-01-29 10:45:09	2051.62239	3	0	fea	img/f_fea_cut.png	HIT	19123.0	21963.0	20	46-38-15-42-10-0-23-22-32-11-47-14-20-13-17-35-12-5-16-9
2016-01-29 10:45:31	2073.88263	1	1	sad	img/m_sad_cut.png	HIT	24611.0	26131.0	25	35-1-40-42-17-9-4-47-26-30-5-24-2-10-28-19-3-39-16-14-27-11-0-29-6
2016-01-29 10:45:58	2100.31358	6	1	ntr	img/m_ntr_cut.png	HIT	21816.0	22752.0	22	23-8-24-4-12-17-27-28-38-20-18-9-42-25-37-40-14-1-3-13-21-31
2016-01-29 10:46:54	0.0	1	1	sad	img/m_sad_cut.png	HIT	23261.0	25485.0	24	28-22-39-18-27-7-40-5-25-31-23-4-6-8-47-37-3-43-44-30-35-12-21-45
2016-01-29 10:47:20	25.82994	0	0	hap	img/f_hap_cut.png	HIT	6434.0	8386.0	7	30-17-0-36-3-42-27
2016-01-29 10:47:29	34.52038	2	0	ang	img/f_ang_cut.png	HIT	4601.0	6473.0	5	27-33-5-17-16
2016-01-29 10:47:35	41.29484	5	0	sup	img/f_sup_cut.png	HIT	15689.0	16697.0	16	15-2-5-42-12-14-32-37-35-19-43-22-31-9-21-3
2016-01-29 10:47:52	58.29911	6	0	ntr	img/f_ntr_cut.png	HIT	22761.0	27473.0	23	20-9-7-6-33-28-37-26-45-2-25-11-0-31-46-32-8-47-10-24-29-4-40
2016-01-29 10:48:20	86.06626	4	0	dis	img/f_dis_cut.png	HIT	27832.0	29024.0	28	6-22-43-9-28-38-32-23-1-36-16-4-17-37-27-2-8-24-13-21-44-40-47-31-45-5-25-42
2016-01-29 10:48:50	115.38443	4	1	fea	img/m_dis_cut.png	ERR	12224.0	16256.0	13	32-29-1-44-8-43-12-24-14-45-10-46-33
2016-01-29 10:49:06	131.94027	0	1	hap	img/m_hap_cut.png	HIT	10748.0	11828.0	11	18-35-40-22-30-32-31-12-4-0-33
2016-01-29 10:49:18	144.06864	3	0	sad	img/f_fea_cut.png	ERR	27516.0	31420.0	28	14-25-6-22-45-7-2-23-30-42-41-37-5-1-29-39-35-4-27-38-18-43-8-9-3-17-40-36
2016-01-29 10:49:50	175.78555	5	1	sup	img/m_sup_cut.png	HIT	17624.0	18832.0	18	32-9-27-17-42-15-5-14-33-28-23-16-46-34-37-36-30-45
2016-01-29 10:50:09	194.91493	2	1	ang	img/m_ang_cut.png	HIT	8407.0	9631.0	9	20-12-24-31-23-21-7-18-36
2016-01-29 10:50:19	204.84798	1	0	sad	img/f_sad_cut.png	HIT	18874.0	20066.0	19	44-8-0-19-13-14-46-36-45-38-29-7-18-20-27-25-23-16-26
2016-01-29 10:50:39	225.21172	3	1	fea	img/m_fea_cut.png	HIT	17248.0	21296.0	18	45-47-5-25-41-39-26-42-11-10-38-37-2-17-29-19-1-14
2016-01-29 10:51:01	246.80761	6	1	ntr	img/m_ntr_cut.png	HIT	22878.0	23846.0	23	11-26-19-41-37-20-27-23-28-2-22-35-4-5-44-17-9-13-30-46-34-18-12
2016-01-29 10:51:25	270.94734	1	1	sad	img/m_sad_cut.png	HIT	34104.0	39104.0	35	8-0-30-35-11-14-3-27-4-38-43-25-39-5-17-46-6-1-15-45-36-31-10-20-16-12-32-23-24-44-40-22-21-18-19
2016-01-29 10:52:05	310.34545	6	1	ntr	img/m_ntr_cut.png	HIT	22476.0	23700.0	23	0-35-10-14-5-9-34-11-3-33-8-1-4-30-46-42-32-23-16-2-28-29-6
2016-01-29 10:52:29	334.33986	0	0	hap	img/f_hap_cut.png	HIT	10955.0	12003.0	11	45-22-9-12-35-41-38-1-47-7-42
2016-01-29 10:52:41	346.63965	1	0	fea	img/f_sad_cut.png	ERR	25453.0	27685.0	26	43-39-19-8-9-32-41-5-44-6-14-33-23-15-26-37-2-34-3-13-31-17-30-10-16-18
2016-01-29 10:53:09	374.62101	4	1	dis	img/m_dis_cut.png	HIT	9230.0	10902.0	10	45-35-9-43-15-10-40-0-22-4
2016-01-29 10:53:20	385.82303	5	1	sup	img/m_sup_cut.png	HIT	8109.0	9653.0	9	12-20-31-47-27-34-18-15-25
2016-01-29 10:53:30	395.77541	2	1	ang	img/m_ang_cut.png	HIT	12008.0	13928.0	12	45-2-46-26-8-36-34-40-19-41-22-37
2016-01-29 10:53:44	409.99977	3	1	sad	img/m_fea_cut.png	ERR	12638.0	13790.0	13	11-40-25-31-3-29-2-46-32-38-18-22-17
2016-01-29 10:53:58	424.08744	3	0	fea	img/f_fea_cut.png	HIT	18125.0	20893.0	19	35-20-6-31-40-30-25-36-29-16-44-7-11-13-15-42-10-17-43
2016-01-29 10:54:19	445.27818	0	1	hap	img/m_hap_cut.png	HIT	1798.0	2838.0	2	13-41
2016-01-29 10:54:23	448.41633	6	0	ntr	img/f_ntr_cut.png	HIT	27705.0	28937.0	28	16-24-5-44-36-2-41-40-28-4-17-1-30-9-20-21-7-33-29-27-11-18-31-46-47-13-45-38
2016-01-29 10:54:52	477.64406	5	0	sup	img/f_sup_cut.png	HIT	11610.0	12682.0	12	14-22-34-15-19-28-25-10-35-18-37-32
2016-01-29 10:55:05	490.62282	4	0	dis	img/f_dis_cut.png	HIT	19558.0	21806.0	20	24-7-36-3-30-13-5-31-46-43-38-20-12-11-1-33-29-27-16-40
2016-01-29 10:55:27	512.72603	2	0	ang	img/f_ang_cut.png	HIT	8376.0	9808.0	9	25-21-41-13-4-26-3-37-1
2016-01-29 10:55:37	522.83224	1	1	sad	img/m_sad_cut.png	HIT	25055.0	28215.0	26	2-34-15-31-41-46-12-25-26-35-44-42-39-40-3-30-19-23-20-5-38-45-47-21-22-14
2016-01-29 10:56:06	551.34118	4	1	dis	img/m_dis_cut.png	HIT	17713.0	19002.0	18	25-17-40-13-33-27-0-8-38-28-39-12-44-41-5-21-3-9
2016-01-29 10:56:25	570.64028	4	0	dis	img/f_dis_cut.png	HIT	19384.0	21208.0	20	6-45-20-21-47-13-38-33-44-24-41-14-26-18-2-17-32-9-34-31
2016-01-29 10:56:46	592.1439	6	1	ntr	img/m_ntr_cut.png	HIT	19869.0	21413.0	20	40-2-19-32-14-4-29-20-43-39-33-10-45-1-24-30-37-12-11-47
2016-01-29 10:57:08	613.85365	0	0	hap	img/f_hap_cut.png	HIT	8122.0	9690.0	9	31-1-5-32-25-6-21-30-14
2016-01-29 10:57:18	623.8436	2	1	ang	img/m_ang_cut.png	HIT	17267.0	19107.0	18	35-27-24-44-9-31-32-10-41-15-28-11-23-3-33-4-6-2
2016-01-29 10:57:37	643.24861	3	0	fea	img/f_fea_cut.png	HIT	21014.0	22678.0	21	46-25-12-6-45-47-4-21-17-14-1-41-42-40-39-31-33-19-35-34-44
2016-01-29 10:58:00	666.22325	1	0	sad	img/f_sad_cut.png	HIT	22666.0	24130.0	23	14-22-2-5-42-6-11-8-17-1-39-9-44-32-23-34-28-12-29-47-19-27-38
2016-01-29 10:58:25	690.64736	6	0	ntr	img/f_ntr_cut.png	HIT	25761.0	26961.0	26	29-0-24-14-44-35-8-41-42-19-1-6-28-20-9-23-25-13-36-45-15-12-7-21-31-17
2016-01-29 10:58:52	717.90249	5	1	fea	img/m_sup_cut.png	ERR	14728.0	15856.0	15	15-9-6-13-44-26-35-47-12-0-21-2-38-8-39
2016-01-29 10:59:08	734.05703	0	1	hap	img/m_hap_cut.png	HIT	15977.0	17198.0	16	26-1-17-11-33-46-23-40-42-5-0-38-8-24-39-34
2016-01-29 10:59:26	751.55378	2	0	ang	img/f_ang_cut.png	HIT	6833.0	8105.0	7	23-10-26-28-11-40-44
2016-01-29 10:59:34	759.96381	5	0	sup	img/f_sup_cut.png	HIT	27718.0	28862.0	28	7-23-40-6-42-29-16-41-3-43-33-1-25-22-14-19-18-13-24-2-35-32-47-8-15-0-12-38
2016-01-29 11:00:03	789.11976	3	1	fea	img/m_fea_cut.png	HIT	15249.0	20913.0	16	9-28-19-16-31-10-41-14-3-5-15-36-40-23-4-32
2016-01-29 11:00:25	810.33377	5	1	ang	img/m_sup_cut.png	ERR	17900.0	20060.0	18	34-36-42-7-27-12-6-1-5-4-35-26-18-16-17-39-29-40
2016-01-29 11:00:45	830.69478	1	0	sad	img/f_sad_cut.png	HIT	28527.0	29824.0	29	33-47-22-23-4-1-34-41-16-36-39-21-18-5-15-46-40-31-37-6-29-45-19-26-43-11-0-3-14
2016-01-29 11:01:15	860.81633	6	0	ntr	img/f_ntr_cut.png	HIT	14125.0	15813.0	15	33-0-10-38-27-25-19-47-34-14-24-30-8-3-46
2016-01-29 11:01:31	876.93063	3	0	fea	img/f_fea_cut.png	HIT	21037.0	24213.0	22	5-32-44-18-26-13-41-22-21-8-38-12-25-11-27-14-28-2-43-36-34-31
2016-01-29 11:01:56	901.44168	4	1	ang	img/m_dis_cut.png	ERR	1909.0	3941.0	2	10-1
2016-01-29 11:02:00	905.68556	6	1	ntr	img/m_ntr_cut.png	HIT	14688.0	16176.0	15	37-10-26-7-15-46-44-43-27-17-13-21-8-12-42
2016-01-29 11:02:16	922.15535	2	0	ang	img/f_ang_cut.png	HIT	5193.0	7033.0	6	13-37-28-9-34-26
2016-01-29 11:02:24	929.49247	0	1	hap	img/m_hap_cut.png	HIT	5615.0	6783.0	6	7-16-13-4-22-6
2016-01-29 11:02:31	936.59626	5	0	sup	img/f_sup_cut.png	HIT	18768.0	19688.0	19	9-30-25-8-10-44-13-32-35-36-47-0-22-24-18-1-17-14-15
2016-01-29 11:02:51	956.57996	0	0	hap	img/f_hap_cut.png	HIT	1916.0	2876.0	2	21-42
2016-01-29 11:02:54	959.75797	2	1	sad	img/m_ang_cut.png	ERR	25709.0	26933.0	26	1-36-34-43-47-27-0-46-18-9-40-17-15-19-23-37-45-10-13-16-5-39-33-25-22-8
2016-01-29 11:03:21	986.98587	1	1	sad	img/m_sad_cut.png	HIT	16928.0	19648.0	17	12-2-41-32-36-0-10-22-31-47-17-14-20-25-28-44-19
2016-01-29 11:03:41	1006.93554	4	0	ang	img/f_dis_cut.png	ERR	30220.0	31739.0	31	40-3-11-2-0-17-24-46-35-42-38-37-39-10-47-14-6-7-16-33-15-20-32-12-36-43-26-27-25-9-19
2016-01-29 11:04:13	1038.96976	3	1	fea	img/m_fea_cut.png	HIT	19720.0	24432.0	20	37-34-30-6-12-11-24-28-32-47-7-43-44-1-22-15-27-0-17-14
2016-01-29 11:04:38	1063.69937	6	1	ntr	img/m_ntr_cut.png	HIT	10870.0	11605.0	11	27-2-8-22-4-35-30-18-21-47-33
2016-01-29 11:04:50	1075.60484	1	0	sad	img/f_sad_cut.png	HIT	18607.0	20109.0	19	35-7-46-19-47-2-27-13-33-29-14-17-39-43-42-20-1-31-24
2016-01-29 11:05:10	1096.00968	5	0	sup	img/f_sup_cut.png	HIT	7778.0	11266.0	8	20-34-19-38-17-30-46-9
2016-01-29 11:05:22	1107.5744	1	1	sad	img/m_sad_cut.png	HIT	30772.0	32420.0	31	13-5-0-46-4-36-43-10-47-18-31-19-6-39-44-35-40-3-37-23-25-8-17-22-38-16-9-11-12-27-45
2016-01-29 11:05:54	1140.29072	0	1	hap	img/m_hap_cut.png	HIT	9818.0	10890.0	10	0-7-11-41-24-13-22-8-23-36
2016-01-29 11:06:06	1151.4832	4	0	ang	img/f_dis_cut.png	ERR	4194.0	5722.0	5	27-10-13-38-15
2016-01-29 11:06:12	1157.50887	2	1	ang	img/m_ang_cut.png	HIT	14933.0	15869.0	15	20-11-3-21-37-4-39-13-27-5-31-12-1-16-46
2016-01-29 11:06:28	1173.6786	0	0	hap	img/f_hap_cut.png	HIT	7812.0	8668.0	8	46-5-19-20-11-27-12-21
2016-01-29 11:06:37	1182.64623	6	0	ntr	img/f_ntr_cut.png	HIT	22321.0	24001.0	23	8-17-26-7-43-19-4-30-39-12-38-35-23-36-33-1-24-21-42-9-14-29-25
2016-01-29 11:07:01	1206.94036	2	0	ang	img/f_ang_cut.png	HIT	19846.0	21606.0	20	45-21-16-44-46-42-15-10-5-40-12-39-31-25-11-3-30-37-0-38
2016-01-29 11:07:23	1228.84468	5	1	sup	img/m_sup_cut.png	HIT	15047.0	16599.0	16	18-36-43-42-6-37-46-41-11-0-22-38-39-26-24-9
2016-01-29 11:07:40	1245.74332	4	1	dis	img/m_dis_cut.png	HIT	4628.0	5836.0	5	29-1-26-28-47
2016-01-29 11:07:46	1251.8804	3	0	sad	img/f_fea_cut.png	ERR	10224.0	11656.0	11	6-18-21-0-40-37-8-36-33-22-5
2016-01-29 11:07:58	1263.84847	3	1	fea	img/m_fea_cut.png	HIT	10027.0	12259.0	11	24-20-5-34-42-18-8-21-13-14-17
2016-01-29 11:08:11	1276.40867	6	0	ntr	img/f_ntr_cut.png	HIT	29679.0	31359.0	30	25-4-28-32-31-8-18-3-33-14-45-1-22-6-9-30-42-12-11-2-26-36-39-46-34-41-40-5-47-15
2016-01-29 11:08:42	1308.0682	6	1	ntr	img/m_ntr_cut.png	HIT	17022.0	18845.0	18	22-47-15-30-31-8-5-28-11-1-21-2-23-34-12-20-33-29
2016-01-29 11:09:01	1327.21532	2	0	ang	img/f_ang_cut.png	HIT	12803.0	14147.0	13	4-1-38-45-3-9-12-17-24-18-15-42-32
2016-01-29 11:09:16	1341.66474	1	0	sad	img/f_sad_cut.png	HIT	13413.0	14989.0	14	31-5-12-20-41-27-18-22-11-21-36-23-26-9
2016-01-29 11:09:31	1356.95221	4	0	dis	img/f_dis_cut.png	HIT	2668.0	3860.0	3	3-30-41
2016-01-29 11:09:35	1361.11231	5	1	sup	img/m_sup_cut.png	HIT	25970.0	27674.0	26	11-42-44-43-8-34-4-13-31-28-26-24-27-32-36-1-15-9-12-17-14-41-37-16-5-21
2016-01-29 11:10:03	1389.07849	1	1	sad	img/m_sad_cut.png	HIT	13800.0	17248.0	14	47-8-28-46-20-3-43-21-40-7-16-26-24-22
2016-01-29 11:10:21	1406.62445	4	1	sad	img/m_dis_cut.png	ERR	7598.0	8629.0	8	32-45-25-41-19-44-18-47
2016-01-29 11:10:30	1415.55306	0	0	hap	img/f_hap_cut.png	HIT	8011.0	8851.0	8	44-32-19-20-27-17-38-13
2016-01-29 11:10:39	1424.6967	0	1	hap	img/m_hap_cut.png	HIT	8830.0	9709.0	9	37-2-15-6-46-25-43-47-28
2016-01-29 11:10:49	1434.70471	5	0	sup	img/f_sup_cut.png	HIT	4345.0	5633.0	5	21-38-32-39-23
2016-01-29 11:10:55	1440.66592	2	1	ang	img/m_ang_cut.png	HIT	18958.0	20166.0	19	22-41-21-38-20-9-13-35-16-11-3-25-12-42-31-1-7-26-34
2016-01-29 11:11:15	1461.12833	3	1	fea	img/m_fea_cut.png	HIT	8285.0	10245.0	9	33-28-14-2-27-4-18-21-35
2016-01-29 11:11:26	1471.67509	3	0	fea	img/f_fea_cut.png	HIT	19266.0	21794.0	20	9-11-30-32-31-40-28-1-15-33-5-46-18-6-19-8-34-0-29-47
2016-01-29 11:11:48	1493.7683	2	1	ang	img/m_ang_cut.png	HIT	5615.0	7199.0	6	44-22-45-31-10-19
2016-01-29 11:11:55	1501.26826	6	0	ntr	img/f_ntr_cut.png	HIT	28119.0	29878.0	29	36-14-3-41-10-25-4-8-17-35-34-45-33-9-16-44-42-13-0-29-39-12-31-38-26-6-5-30-2
2016-01-29 11:12:26	1531.44692	0	0	hap	img/f_hap_cut.png	HIT	5440.0	6520.0	6	35-16-33-8-13-27
2016-01-29 11:12:32	1538.26558	4	1	dis	img/m_dis_cut.png	HIT	2902.0	3775.0	3	20-30-38
2016-01-29 11:12:37	1542.33928	6	1	ntr	img/m_ntr_cut.png	HIT	16366.0	17710.0	17	47-21-17-14-11-31-15-7-2-28-27-45-10-8-37-41-12
2016-01-29 11:12:55	1560.35334	3	1	sup	img/m_fea_cut.png	ERR	15919.0	16832.0	16	38-6-22-8-30-25-20-46-4-44-1-24-26-37-10-7
2016-01-29 11:13:12	1577.48278	4	0	dis	img/f_dis_cut.png	HIT	20945.0	21809.0	21	0-47-42-37-46-2-32-16-5-20-18-19-11-33-25-8-26-31-3-17-30
2016-01-29 11:13:34	1599.59319	3	0	fea	img/f_fea_cut.png	HIT	12536.0	15960.0	13	31-39-42-26-18-35-34-22-0-13-36-29-27
2016-01-29 11:13:50	1615.85791	5	1	sup	img/m_sup_cut.png	HIT	17093.0	19557.0	18	3-44-30-7-13-0-16-41-21-22-23-4-33-32-37-39-26-42
2016-01-29 11:14:10	1635.71462	2	0	ang	img/f_ang_cut.png	HIT	9133.0	11396.0	10	37-27-12-45-44-9-36-43-34-32
2016-01-29 11:14:22	1647.41206	5	0	sup	img/f_sup_cut.png	HIT	15566.0	17517.0	16	31-15-38-24-9-22-36-35-39-6-19-46-12-28-34-5
2016-01-29 11:14:39	1665.22735	1	0	sad	img/f_sad_cut.png	HIT	12692.0	13692.0	13	23-27-21-19-22-38-13-5-10-26-4-34-6
2016-01-29 11:14:53	1679.21995	0	1	hap	img/m_hap_cut.png	HIT	2659.0	3595.0	3	34-37-40
2016-01-29 11:14:57	1683.11633	1	1	sad	img/m_sad_cut.png	HIT	30330.0	32386.0	31	39-44-9-24-27-7-47-30-2-5-20-46-38-6-12-1-28-3-33-35-37-16-36-0-22-43-34-25-21-32-31
2016-01-29 11:15:30	1715.80103	3	1	sup	img/m_fea_cut.png	ERR	14766.0	15863.0	15	33-9-39-15-45-12-22-28-8-44-34-36-0-4-40
2016-01-29 11:15:46	1731.96243	1	1	fea	img/m_sad_cut.png	ERR	18370.0	20194.0	19	38-39-7-13-0-35-33-21-25-47-8-6-9-44-26-43-30-5-22
2016-01-29 11:16:07	1752.45758	6	0	ntr	img/f_ntr_cut.png	HIT	29276.0	31132.0	30	38-41-27-14-28-15-40-35-31-30-47-13-39-26-37-32-8-20-12-46-2-6-4-18-10-3-25-7-0-34
2016-01-29 11:16:38	1783.88879	5	0	sup	img/f_sup_cut.png	HIT	15157.0	16733.0	16	45-9-12-5-14-47-20-25-23-22-8-2-40-10-31-1
2016-01-29 11:16:55	1800.92483	0	1	hap	img/m_hap_cut.png	HIT	4253.0	5653.0	5	41-3-37-12-16
2016-01-29 11:17:01	1806.87762	6	1	ntr	img/m_ntr_cut.png	HIT	31064.0	33024.0	32	28-45-5-15-44-40-3-19-36-46-47-2-18-1-13-9-39-4-0-42-37-26-17-8-12-6-23-43-21-35-25-10
2016-01-29 11:17:34	1840.19391	1	0	sad	img/f_sad_cut.png	HIT	14967.0	16399.0	15	10-21-34-31-36-32-12-17-9-3-19-26-46-16-8
2016-01-29 11:17:51	1856.89277	2	1	ang	img/m_ang_cut.png	HIT	2237.0	4334.0	3	34-14-6
2016-01-29 11:17:56	1861.52701	4	0	dis	img/f_dis_cut.png	HIT	7645.0	8821.0	8	21-11-37-39-2-9-44-6
2016-01-29 11:18:05	1870.64568	3	0	sup	img/f_fea_cut.png	ERR	15298.0	16603.0	16	9-10-20-46-36-28-38-47-45-15-8-0-16-27-44-39
2016-01-29 11:18:22	1887.55008	4	1	dis	img/m_dis_cut.png	HIT	10869.0	12110.0	11	43-12-27-4-32-39-33-10-37-38-9
2016-01-29 11:18:34	1899.96491	2	0	ang	img/f_ang_cut.png	HIT	2738.0	3906.0	3	16-29-11
2016-01-29 11:18:38	1904.17463	0	0	hap	img/f_hap_cut.png	HIT	2641.0	3649.0	3	12-21-4
2016-01-29 11:18:42	1908.12648	5	1	sup	img/m_sup_cut.png	HIT	8625.0	9818.0	9	8-22-31-6-46-16-29-42-39
