# Supplementary material for: Mapping the emotional face. How individual face parts contribute to successful emotion recognition
Source: PLoS One. 2017 May 11;12(5):e0177239. doi: 10.1371/journal.pone.0177239 (PMC5426715; doi:10.1371/journal.pone.0177239)
Supplement: S10 Code — (ZIP) [file pone.0177239.s012.zip]

Archive with 563 entries (529 files):
- mappingTheEmotionalFace-master/
- mappingTheEmotionalFace-master/.gitignore
- mappingTheEmotionalFace-master/auConfusions/
- mappingTheEmotionalFace-master/auConfusions/confPlot_f_ang.png
- mappingTheEmotionalFace-master/auConfusions/confPlot_f_dis.png
- mappingTheEmotionalFace-master/auConfusions/confPlot_f_fea.png
- mappingTheEmotionalFace-master/auConfusions/confPlot_f_hap.png
- mappingTheEmotionalFace-master/auConfusions/confPlot_f_sad.png
- mappingTheEmotionalFace-master/auConfusions/confPlot_f_sup.png
- mappingTheEmotionalFace-master/auConfusions/confPlot_m_ang.png
- mappingTheEmotionalFace-master/auConfusions/confPlot_m_dis.png
- mappingTheEmotionalFace-master/auConfusions/confPlot_m_fea.png
- mappingTheEmotionalFace-master/auConfusions/confPlot_m_hap.png
- mappingTheEmotionalFace-master/auConfusions/confPlot_m_sad.png
- mappingTheEmotionalFace-master/auConfusions/confPlot_m_sup.png
- mappingTheEmotionalFace-master/auLabels/
- mappingTheEmotionalFace-master/auLabels/auVisualisation/
- mappingTheEmotionalFace-master/auLabels/auVisualisation/f_ang_w_cut.png
- mappingTheEmotionalFace-master/auLabels/auVisualisation/f_dis_w_cut.png
- mappingTheEmotionalFace-master/auLabels/auVisualisation/f_fea_w_cut.png
- mappingTheEmotionalFace-master/auLabels/auVisualisation/f_hap_w_cut.png
- mappingTheEmotionalFace-master/auLabels/auVisualisation/f_sad_w_cut.png
- mappingTheEmotionalFace-master/auLabels/auVisualisation/f_sup_w_cut.png
- mappingTheEmotionalFace-master/auLabels/auVisualisation/m_ang_m_cut.png
- mappingTheEmotionalFace-master/auLabels/auVisualisation/m_dis_m_cut.png
- mappingTheEmotionalFace-master/auLabels/auVisualisation/m_fea_m_cut.png
- mappingTheEmotionalFace-master/auLabels/auVisualisation/m_hap_m_cut.png
- mappingTheEmotionalFace-master/auLabels/auVisualisation/m_sad_m_cut.png
- mappingTheEmotionalFace-master/auLabels/auVisualisation/m_sup_m_cut.png
- mappingTheEmotionalFace-master/auLabels/f_ang_AU22+23+25.png
- mappingTheEmotionalFace-master/auLabels/f_ang_AU6.png
- mappingTheEmotionalFace-master/auLabels/f_ang_AU7.png
- mappingTheEmotionalFace-master/auLabels/f_ang_AU9.png
- mappingTheEmotionalFace-master/auLabels/f_dis_AU10+16+19+25+26.png
- mappingTheEmotionalFace-master/auLabels/f_dis_AU4.png
- mappingTheEmotionalFace-master/auLabels/f_dis_AU6.png
- mappingTheEmotionalFace-master/auLabels/f_dis_AU9.png
- mappingTheEmotionalFace-master/auLabels/f_fea_AU1.png
- mappingTheEmotionalFace-master/auLabels/f_fea_AU2.png
- mappingTheEmotionalFace-master/auLabels/f_fea_AU20+25.png
- mappingTheEmotionalFace-master/auLabels/f_fea_AU5.png
- mappingTheEmotionalFace-master/auLabels/f_hap_AU12.png
- mappingTheEmotionalFace-master/auLabels/f_hap_AU25.png
- mappingTheEmotionalFace-master/auLabels/f_hap_AU6.png
- mappingTheEmotionalFace-master/auLabels/f_ntr_AU25.png
- mappingTheEmotionalFace-master/auLabels/f_sad_AU1+4.png
- mappingTheEmotionalFace-master/auLabels/f_sad_AU15+25.png
- mappingTheEmotionalFace-master/auLabels/f_sup_AU1.png
- mappingTheEmotionalFace-master/auLabels/f_sup_AU2.png
- mappingTheEmotionalFace-master/auLabels/f_sup_AU25+26+27.png
- mappingTheEmotionalFace-master/auLabels/f_sup_AU5.png
- mappingTheEmotionalFace-master/auLabels/lower.png
- mappingTheEmotionalFace-master/auLabels/m_ang_AU25+29.png
- mappingTheEmotionalFace-master/auLabels/m_ang_AU4.png
- mappingTheEmotionalFace-master/auLabels/m_ang_AU7.png
- mappingTheEmotionalFace-master/auLabels/m_dis_AU10+16+19+25+26.png
- mappingTheEmotionalFace-master/auLabels/m_dis_AU4.png
- mappingTheEmotionalFace-master/auLabels/m_dis_AU6.png
- mappingTheEmotionalFace-master/auLabels/m_dis_AU9.png
- mappingTheEmotionalFace-master/auLabels/m_fea_AU1.png
- mappingTheEmotionalFace-master/auLabels/m_fea_AU2.png
- mappingTheEmotionalFace-master/auLabels/m_fea_AU20+25.png
- mappingTheEmotionalFace-master/auLabels/m_fea_AU5.png
- mappingTheEmotionalFace-master/auLabels/m_hap_AU12.png
- mappingTheEmotionalFace-master/auLabels/m_hap_AU25.png
- mappingTheEmotionalFace-master/auLabels/m_hap_AU6.png
- mappingTheEmotionalFace-master/auLabels/m_ntr_AU25.png
- mappingTheEmotionalFace-master/auLabels/m_sad_AU1+4.png
- mappingTheEmotionalFace-master/auLabels/m_sad_AU15+25.png
- mappingTheEmotionalFace-master/auLabels/m_sup_AU1.png
- mappingTheEmotionalFace-master/auLabels/m_sup_AU2.png
- mappingTheEmotionalFace-master/auLabels/m_sup_AU25+26+27.png
- mappingTheEmotionalFace-master/auLabels/m_sup_AU5.png
- mappingTheEmotionalFace-master/auLabels/upper.png
- mappingTheEmotionalFace-master/experiment/
- mappingTheEmotionalFace-master/experiment/.gitignore
- mappingTheEmotionalFace-master/experiment/app/
- mappingTheEmotionalFace-master/experiment/app/__init__.py
- mappingTheEmotionalFace-master/experiment/app/analysis.py
- mappingTheEmotionalFace-master/experiment/app/arrays.py
- mappingTheEmotionalFace-master/experiment/app/codegenerator.py
- mappingTheEmotionalFace-master/experiment/app/coursecredit.py
- mappingTheEmotionalFace-master/experiment/app/experiment.py
- mappingTheEmotionalFace-master/experiment/app/feedback.py
- mappingTheEmotionalFace-master/experiment/app/files.py
- mappingTheEmotionalFace-master/experiment/app/forms.py
- mappingTheEmotionalFace-master/experiment/app/instruction.py
- mappingTheEmotionalFace-master/experiment/app/logwrite.py
- mappingTheEmotionalFace-master/experiment/app/sendmail.py
- mappingTheEmotionalFace-master/experiment/app/shuffle.py
- mappingTheEmotionalFace-master/experiment/app/static/
- mappingTheEmotionalFace-master/experiment/app/static/arrays/
- mappingTheEmotionalFace-master/experiment/app/static/arrays/.gitkeep
- mappingTheEmotionalFace-master/experiment/app/static/arrays/array1.txt
- mappingTheEmotionalFace-master/experiment/app/static/arrays/array10.txt
- mappingTheEmotionalFace-master/experiment/app/static/arrays/array11.txt
- mappingTheEmotionalFace-master/experiment/app/static/arrays/array12.txt
- mappingTheEmotionalFace-master/experiment/app/static/arrays/array13.txt
- mappingTheEmotionalFace-master/experiment/app/static/arrays/array14.txt
- mappingTheEmotionalFace-master/experiment/app/static/arrays/array15.txt
- mappingTheEmotionalFace-master/experiment/app/static/arrays/array16.txt
- mappingTheEmotionalFace-master/experiment/app/static/arrays/array17.txt
- mappingTheEmotionalFace-master/experiment/app/static/arrays/array18.txt
- mappingTheEmotionalFace-master/experiment/app/static/arrays/array19.txt
- mappingTheEmotionalFace-master/experiment/app/static/arrays/array2.txt
- mappingTheEmotionalFace-master/experiment/app/static/arrays/array20.txt
- mappingTheEmotionalFace-master/experiment/app/static/arrays/array21.txt
- mappingTheEmotionalFace-master/experiment/app/static/arrays/array22.txt
- mappingTheEmotionalFace-master/experiment/app/static/arrays/array23.txt
- mappingTheEmotionalFace-master/experiment/app/static/arrays/array24.txt
- mappingTheEmotionalFace-master/experiment/app/static/arrays/array25.txt
- mappingTheEmotionalFace-master/experiment/app/static/arrays/array26.txt
- mappingTheEmotionalFace-master/experiment/app/static/arrays/array27.txt
- mappingTheEmotionalFace-master/experiment/app/static/arrays/array28.txt
- mappingTheEmotionalFace-master/experiment/app/static/arrays/array29.txt
- mappingTheEmotionalFace-master/experiment/app/static/arrays/array3.txt
- mappingTheEmotionalFace-master/experiment/app/static/arrays/array30.txt
- mappingTheEmotionalFace-master/experiment/app/static/arrays/array31.txt
- mappingTheEmotionalFace-master/experiment/app/static/arrays/array32.txt
- mappingTheEmotionalFace-master/experiment/app/static/arrays/array33.txt
- mappingTheEmotionalFace-master/experiment/app/static/arrays/array34.txt
- mappingTheEmotionalFace-master/experiment/app/static/arrays/array35.txt
- mappingTheEmotionalFace-master/experiment/app/static/arrays/array36.txt
- mappingTheEmotionalFace-master/experiment/app/static/arrays/array37.txt
- mappingTheEmotionalFace-master/experiment/app/static/arrays/array38.txt
- mappingTheEmotionalFace-master/experiment/app/static/arrays/array39.txt
- mappingTheEmotionalFace-master/experiment/app/static/arrays/array4.txt
- mappingTheEmotionalFace-master/experiment/app/static/arrays/array40.txt
- mappingTheEmotionalFace-master/experiment/app/static/arrays/array41.txt
- mappingTheEmotionalFace-master/experiment/app/static/arrays/array42.txt
- mappingTheEmotionalFace-master/experiment/app/static/arrays/array43.txt
- mappingTheEmotionalFace-master/experiment/app/static/arrays/array44.txt
- mappingTheEmotionalFace-master/experiment/app/static/arrays/array45.txt
- mappingTheEmotionalFace-master/experiment/app/static/arrays/array46.txt
- mappingTheEmotionalFace-master/experiment/app/static/arrays/array47.txt
- mappingTheEmotionalFace-master/experiment/app/static/arrays/array48.txt
- mappingTheEmotionalFace-master/experiment/app/static/arrays/array49.txt
- mappingTheEmotionalFace-master/experiment/app/static/arrays/array5.txt
- mappingTheEmotionalFace-master/experiment/app/static/arrays/array50.txt
- mappingTheEmotionalFace-master/experiment/app/static/arrays/array51.txt
- mappingTheEmotionalFace-master/experiment/app/static/arrays/array52.txt
- mappingTheEmotionalFace-master/experiment/app/static/arrays/array53.txt
- mappingTheEmotionalFace-master/experiment/app/static/arrays/array54.txt
- mappingTheEmotionalFace-master/experiment/app/static/arrays/array55.txt
- mappingTheEmotionalFace-master/experiment/app/static/arrays/array56.txt
- mappingTheEmotionalFace-master/experiment/app/static/arrays/array57.txt
- mappingTheEmotionalFace-master/experiment/app/static/arrays/array58.txt
- mappingTheEmotionalFace-master/experiment/app/static/arrays/array59.txt
- mappingTheEmotionalFace-master/experiment/app/static/arrays/array6.txt
- mappingTheEmotionalFace-master/experiment/app/static/arrays/array60.txt
- mappingTheEmotionalFace-master/experiment/app/static/arrays/array61.txt
- mappingTheEmotionalFace-master/experiment/app/static/arrays/array62.txt
- mappingTheEmotionalFace-master/experiment/app/static/arrays/array63.txt
- mappingTheEmotionalFace-master/experiment/app/static/arrays/array64.txt
- mappingTheEmotionalFace-master/experiment/app/static/arrays/array65.txt
- mappingTheEmotionalFace-master/experiment/app/static/arrays/array66.txt
- mappingTheEmotionalFace-master/experiment/app/static/arrays/array67.txt
- mappingTheEmotionalFace-master/experiment/app/static/arrays/array68.txt
- mappingTheEmotionalFace-master/experiment/app/static/arrays/array69.txt
- mappingTheEmotionalFace-master/experiment/app/static/arrays/array7.txt
- mappingTheEmotionalFace-master/experiment/app/static/arrays/array70.txt
- mappingTheEmotionalFace-master/experiment/app/static/arrays/array71.txt
- mappingTheEmotionalFace-master/experiment/app/static/arrays/array72.txt
- mappingTheEmotionalFace-master/experiment/app/static/arrays/array73.txt
- mappingTheEmotionalFace-master/experiment/app/static/arrays/array74.txt
- mappingTheEmotionalFace-master/experiment/app/static/arrays/array75.txt
- mappingTheEmotionalFace-master/experiment/app/static/arrays/array76.txt
- mappingTheEmotionalFace-master/experiment/app/static/arrays/array77.txt
- mappingTheEmotionalFace-master/experiment/app/static/arrays/array78.txt
- mappingTheEmotionalFace-master/experiment/app/static/arrays/array79.txt
- mappingTheEmotionalFace-master/experiment/app/static/arrays/array8.txt
- mappingTheEmotionalFace-master/experiment/app/static/arrays/array80.txt
- mappingTheEmotionalFace-master/experiment/app/static/arrays/array81.txt
- mappingTheEmotionalFace-master/experiment/app/static/arrays/array82.txt
- mappingTheEmotionalFace-master/experiment/app/static/arrays/array83.txt
- mappingTheEmotionalFace-master/experiment/app/static/arrays/array84.txt
- mappingTheEmotionalFace-master/experiment/app/static/arrays/array85.txt
- mappingTheEmotionalFace-master/experiment/app/static/arrays/array86.txt
- mappingTheEmotionalFace-master/experiment/app/static/arrays/array87.txt
- mappingTheEmotionalFace-master/experiment/app/static/arrays/array88.txt
- mappingTheEmotionalFace-master/experiment/app/static/arrays/array89.txt
- mappingTheEmotionalFace-master/experiment/app/static/arrays/array9.txt
- mappingTheEmotionalFace-master/experiment/app/static/arrays/array90.txt
- mappingTheEmotionalFace-master/experiment/app/static/arrays/array91.txt
- mappingTheEmotionalFace-master/experiment/app/static/arrays/array92.txt
- mappingTheEmotionalFace-master/experiment/app/static/arrays/array93.txt
- mappingTheEmotionalFace-master/experiment/app/static/arrays/array94.txt
- mappingTheEmotionalFace-master/experiment/app/static/arrays/array95.txt
- mappingTheEmotionalFace-master/experiment/app/static/arrays/array96.txt
- mappingTheEmotionalFace-master/experiment/app/static/codes/
- mappingTheEmotionalFace-master/experiment/app/static/codes/.gitkeep
- mappingTheEmotionalFace-master/experiment/app/static/codes/codes.txt
- mappingTheEmotionalFace-master/experiment/app/static/counter/
- mappingTheEmotionalFace-master/experiment/app/static/counter/.gitkeep
- mappingTheEmotionalFace-master/experiment/app/static/counter/participants.txt
- mappingTheEmotionalFace-master/experiment/app/static/css/
- mappingTheEmotionalFace-master/experiment/app/static/css/bootstrap-theme.css
- mappingTheEmotionalFace-master/experiment/app/static/css/bootstrap-theme.css.map
- mappingTheEmotionalFace-master/experiment/app/static/css/bootstrap-theme.min.css
- mappingTheEmotionalFace-master/experiment/app/static/css/bootstrap.css
- mappingTheEmotionalFace-master/experiment/app/static/css/bootstrap.css.map
- mappingTheEmotionalFace-master/experiment/app/static/css/bootstrap.min.css
- mappingTheEmotionalFace-master/experiment/app/static/fonts/
- mappingTheEmotionalFace-master/experiment/app/static/fonts/glyphicons-halflings-regular.eot
- mappingTheEmotionalFace-master/experiment/app/static/fonts/glyphicons-halflings-regular.svg
- mappingTheEmotionalFace-master/experiment/app/static/fonts/glyphicons-halflings-regular.ttf
- mappingTheEmotionalFace-master/experiment/app/static/fonts/glyphicons-halflings-regular.woff
- mappingTheEmotionalFace-master/experiment/app/static/js/
- mappingTheEmotionalFace-master/experiment/app/static/js/bootstrap.js
- mappingTheEmotionalFace-master/experiment/app/static/js/bootstrap.min.js
- mappingTheEmotionalFace-master/experiment/app/static/js/fullscreen.js
- mappingTheEmotionalFace-master/experiment/app/static/js/jquery.js
- mappingTheEmotionalFace-master/experiment/app/static/js/jquery.min.js
- mappingTheEmotionalFace-master/experiment/app/static/js/myspin.js
- mappingTheEmotionalFace-master/experiment/app/static/js/npm.js
- mappingTheEmotionalFace-master/experiment/app/static/js/preload.js
- mappingTheEmotionalFace-master/experiment/app/static/js/spin.js
- mappingTheEmotionalFace-master/experiment/app/static/logfiles/
- mappingTheEmotionalFace-master/experiment/app/static/logfiles/.gitkeep
- mappingTheEmotionalFace-master/experiment/app/static/logfiles/logfile1.txt
- mappingTheEmotionalFace-master/experiment/app/static/logfiles/logfile11.txt
- mappingTheEmotionalFace-master/experiment/app/static/logfiles/logfile12.txt
- mappingTheEmotionalFace-master/experiment/app/static/logfiles/logfile13.txt
- mappingTheEmotionalFace-master/experiment/app/static/logfiles/logfile14.txt
- mappingTheEmotionalFace-master/experiment/app/static/logfiles/logfile15.txt
- mappingTheEmotionalFace-master/experiment/app/static/logfiles/logfile16.txt
- mappingTheEmotionalFace-master/experiment/app/static/logfiles/logfile17.txt
- mappingTheEmotionalFace-master/experiment/app/static/logfiles/logfile18.txt
- mappingTheEmotionalFace-master/experiment/app/static/logfiles/logfile19.txt
- mappingTheEmotionalFace-master/experiment/app/static/logfiles/logfile2.txt
- mappingTheEmotionalFace-master/experiment/app/static/logfiles/logfile20.txt
- mappingTheEmotionalFace-master/experiment/app/static/logfiles/logfile21.txt
- mappingTheEmotionalFace-master/experiment/app/static/logfiles/logfile22.txt
- mappingTheEmotionalFace-master/experiment/app/static/logfiles/logfile23.txt
- mappingTheEmotionalFace-master/experiment/app/static/logfiles/logfile24.txt
- mappingTheEmotionalFace-master/experiment/app/static/logfiles/logfile25.txt
- mappingTheEmotionalFace-master/experiment/app/static/logfiles/logfile26.txt
- mappingTheEmotionalFace-master/experiment/app/static/logfiles/logfile27.txt
- mappingTheEmotionalFace-master/experiment/app/static/logfiles/logfile28.txt
- mappingTheEmotionalFace-master/experiment/app/static/logfiles/logfile29.txt
- mappingTheEmotionalFace-master/experiment/app/static/logfiles/logfile3.txt
- mappingTheEmotionalFace-master/experiment/app/static/logfiles/logfile30.txt
- mappingTheEmotionalFace-master/experiment/app/static/logfiles/logfile31.txt
- mappingTheEmotionalFace-master/experiment/app/static/logfiles/logfile32.txt
- mappingTheEmotionalFace-master/experiment/app/static/logfiles/logfile33.txt
- mappingTheEmotionalFace-master/experiment/app/static/logfiles/logfile34.txt
- mappingTheEmotionalFace-master/experiment/app/static/logfiles/logfile35.txt
- mappingTheEmotionalFace-master/experiment/app/static/logfiles/logfile36.txt
- mappingTheEmotionalFace-master/experiment/app/static/logfiles/logfile37.txt
- mappingTheEmotionalFace-master/experiment/app/static/logfiles/logfile38.txt
- mappingTheEmotionalFace-master/experiment/app/static/logfiles/logfile39.txt
- mappingTheEmotionalFace-master/experiment/app/static/logfiles/logfile4.txt
- mappingTheEmotionalFace-master/experiment/app/static/logfiles/logfile40.txt
- mappingTheEmotionalFace-master/experiment/app/static/logfiles/logfile41.txt
- mappingTheEmotionalFace-master/experiment/app/static/logfiles/logfile42.txt
- mappingTheEmotionalFace-master/experiment/app/static/logfiles/logfile43.txt
- mappingTheEmotionalFace-master/experiment/app/static/logfiles/logfile44.txt
- mappingTheEmotionalFace-master/experiment/app/static/logfiles/logfile45.txt
- mappingTheEmotionalFace-master/experiment/app/static/logfiles/logfile46.txt
- mappingTheEmotionalFace-master/experiment/app/static/logfiles/logfile47.txt
- mappingTheEmotionalFace-master/experiment/app/static/logfiles/logfile48.txt
- mappingTheEmotionalFace-master/experiment/app/static/logfiles/logfile49.txt
- mappingTheEmotionalFace-master/experiment/app/static/logfiles/logfile5.txt
- mappingTheEmotionalFace-master/experiment/app/static/logfiles/logfile50.txt
- mappingTheEmotionalFace-master/experiment/app/static/logfiles/logfile51.txt
- mappingTheEmotionalFace-master/experiment/app/static/logfiles/logfile52.txt
- mappingTheEmotionalFace-master/experiment/app/static/logfiles/logfile53.txt
- mappingTheEmotionalFace-master/experiment/app/static/logfiles/logfile54.txt
- mappingTheEmotionalFace-master/experiment/app/static/logfiles/logfile55.txt
- mappingTheEmotionalFace-master/experiment/app/static/logfiles/logfile56.txt
- mappingTheEmotionalFace-master/experiment/app/static/logfiles/logfile57.txt
- mappingTheEmotionalFace-master/experiment/app/static/logfiles/logfile58.txt
- mappingTheEmotionalFace-master/experiment/app/static/logfiles/logfile59.txt
- mappingTheEmotionalFace-master/experiment/app/static/logfiles/logfile6.txt
- mappingTheEmotionalFace-master/experiment/app/static/logfiles/logfile60.txt
- mappingTheEmotionalFace-master/experiment/app/static/logfiles/logfile61.txt
- mappingTheEmotionalFace-master/experiment/app/static/logfiles/logfile62.txt
- mappingTheEmotionalFace-master/experiment/app/static/logfiles/logfile63.txt
- mappingTheEmotionalFace-master/experiment/app/static/logfiles/logfile64.txt
- mappingTheEmotionalFace-master/experiment/app/static/logfiles/logfile65.txt
- mappingTheEmotionalFace-master/experiment/app/static/logfiles/logfile66.txt
- mappingTheEmotionalFace-master/experiment/app/static/logfiles/logfile68.txt
- mappingTheEmotionalFace-master/experiment/app/static/logfiles/logfile69.txt
- mappingTheEmotionalFace-master/experiment/app/static/logfiles/logfile7.txt
- mappingTheEmotionalFace-master/experiment/app/static/logfiles/logfile70.txt
- mappingTheEmotionalFace-master/experiment/app/static/logfiles/logfile71.txt
- mappingTheEmotionalFace-master/experiment/app/static/logfiles/logfile72.txt
- mappingTheEmotionalFace-master/experiment/app/static/logfiles/logfile73.txt
- mappingTheEmotionalFace-master/experiment/app/static/logfiles/logfile74.txt
- mappingTheEmotionalFace-master/experiment/app/static/logfiles/logfile75.txt
- mappingTheEmotionalFace-master/experiment/app/static/logfiles/logfile76.txt
- mappingTheEmotionalFace-master/experiment/app/static/logfiles/logfile77.txt
- mappingTheEmotionalFace-master/experiment/app/static/logfiles/logfile78.txt
- mappingTheEmotionalFace-master/experiment/app/static/logfiles/logfile79.txt
- mappingTheEmotionalFace-master/experiment/app/static/logfiles/logfile8.txt
- mappingTheEmotionalFace-master/experiment/app/static/logfiles/logfile80.txt
- mappingTheEmotionalFace-master/experiment/app/static/logfiles/logfile81.txt
- mappingTheEmotionalFace-master/experiment/app/static/logfiles/logfile82.txt
- mappingTheEmotionalFace-master/experiment/app/static/logfiles/logfile83.txt
- mappingTheEmotionalFace-master/experiment/app/static/logfiles/logfile84.txt
[truncated: 263 more entries]
